# Supplementary material for: A combined immunopeptidomics, proteomics, and cell surface proteomics approach to identify immunotherapy targets for diffuse intrinsic pontine glioma
Source: Front Oncol. 2023 Aug 11;13:1192448. doi: 10.3389/fonc.2023.1192448 (PMC10455951; doi:10.3389/fonc.2023.1192448)
Supplement: Supplementary file 2 [file Table_1.xlsx]

## Sheet: 1a-Combined_all_HLA
Peptide	Accession	Present_in_DIPG27_A2	Present_in_DIPG27_w632	Present_in_DIPG35_A2	Present_in_DIPG35_w632	Present_in_DIPG38_A2	Present_in_DIPG38_w632	Present_in_DIPG43_A2	Present_in_DIPG43_w632	Present_in_DIPG58_A3	Present_in_DIPG58_w632	Present_in_SF7761_w632
SFLGQTSIHT	Q9Y6Y8										X
TLAEHIIEA	Q9Y6Y1	X		X		X		X
ALNGKLYIV	Q9Y6Y0	X		X		X		X
DVTSCISYR	Q9Y6Y0											X
MEEVQTLYY	Q9Y6Y0											X
VEMYDPTRNEW	Q9Y6Y0											X
GVLEMVKIFRY	Q9Y6X6											X
LEMVKIFRY	Q9Y6X6											X
FPFKPPQR	Q9Y6X3											X
ILLEHIIM	Q9Y6X3			X		X
PFKPPQRI	Q9Y6X3											X
QEVHPLLTL	Q9Y6X3											X
VLLGHIFYV	Q9Y6X3	X		X				X
QVQQILTSR	Q9Y6X2											X
SEFGRNYSL	Q9Y6X2											X
GTIYIGKKR	Q9Y6X0											X
SEMNPSNDKW	Q9Y6X0											X
STSPVSPISR	Q9Y6X0											X
DPGPHGFLR	Q9Y6W3		X									X
ETADKVLQNK	Q9Y6W3											X
KITEYLERV	Q9Y6W3			X		X
YPADPPPYI	Q9Y6W3											X
DAYLVHLI	Q9Y6V7											X
EAAHFDEKKEI	Q9Y6V7											X
EAILAAVPARR	Q9Y6V7											X
GLDIPTVQV	Q9Y6V7	X			X	X		X
LDQRYLLVP	Q9Y6V7	X
TLTDTLREL	Q9Y6V7	X				X
YQIAEQFRV	Q9Y6V7	X		X		X		X
GGMLIEDYI	Q9Y6V0											X
LAQQPGTVKPPV	Q9Y6V0	X
TAVDLTSGR	Q9Y6V0											X
SKYNSLDLR	Q9Y6V0											X
QEQKPLQQLW	Q9Y6U7											X
SEADPAPLL	Q9Y6U7											X
EGHGRAADIW	Q9Y6R4											X
PTFLERHTS	Q9Y6R1											X
QITAVIVNR	Q9Y6R1											X
AAQLQPQPAT	Q9Y6R0						X
RNLDKAFSY	Q9Y6R0											X
LFVVNRDGNI	Q9Y6Q9							X
QEFEQSRIIKF	Q9Y6Q2											X
SVAGKIHTV	Q9Y6Q2			X
QMDGPLPLHY	Q9Y6P5										X
SLAELVHAV	Q9Y6P5	X		X		X		X
DVDEPPVFSR	Q9Y6N8											X
VDEPPVFSR	Q9Y6N8		X									X
AEGRPTPTI	Q9Y6N7											X
AEYAGLKVA	Q9Y6N7								X
EVAELTVLER	Q9Y6N7											X
NVAGSIITK	Q9Y6N7											X
TVYGDVDLSNK	Q9Y6N7											X
KTYGRPEGQYL	Q9Y6N6						X
AMYPDYFAK	Q9Y6M9									X
EAEEEFWYR	Q9Y6M9	X
TEVPVPTRF	Q9Y6M7											X
AEIEIMKK	Q9Y6M1											X
AEIEIMKKL	Q9Y6M1											X
ETAVVNVTY	Q9Y6M1											X
TSAEVIVPR	Q9Y6M1											X
TSAEVIVPRD	Q9Y6M1											X
SLAEGLRTV	Q9Y6K5			X		X		X	X
ATYNKQPMY	Q9Y6K1									X
AYAPPPPAK	Q9Y6K1						X
DSITVGMVR	Q9Y6K1											X
EVLQVASSR	Q9Y6K1											X
GSLNVTLEH	Q9Y6K1									X
QEFDPPKVY	Q9Y6K1											X
RVFGFPVHY	Q9Y6K1									X
TEMERVFGF	Q9Y6K1											X
RVIFTGGVGK	Q9Y6K0									X
VIFTGGVGK	Q9Y6K0									X	X	X
LADIYRELY	Q9Y6J9										X
VLGDDPQLMKV	Q9Y6J9	X				X
KGGYERFS	Q9Y6J8											X
NEQTLQRSW	Q9Y6J8											X
QTLQRSWAY	Q9Y6J8											X
DEIDRPGSFAW	Q9Y6J0											X
EEAALEQAVKF	Q9Y6J0											X
EEIDKNLKSL	Q9Y6J0											X
ESFPSIGPQR	Q9Y6J0											X
ESFPSIGPQRL	Q9Y6J0	X	X									X
KEQSKAIKFY	Q9Y6J0											X
LPGEPVAFPQ	Q9Y6J0											X
STDVNLWY	Q9Y6J0										X
TPIDHDYVK	Q9Y6J0											X
YEAGDYKAVV	Q9Y6J0											X
GILELMMRY	Q9Y6J0											X
SLQEKLWAI	Q9Y6I8			X				X
MSEIADLTY	Q9Y6I3										X
APRQPGLMA	Q9Y6H1										X
SVSPIPAGSK	Q9Y6G9									X
AADDSKLVL	Q9Y6F8											X
AASFAVKLF	Q9Y6E2											X
FLDSTGSRLDY	Q9Y6E2										X	X
NEDHETIRNY	Q9Y6E2											X
YKYLEKAF	Q9Y6E2											X
DTMVAQLVQR	Q9Y6E0											X
ETQIATILR	Q9Y6E0											X
ALMEAVSHV	Q9Y6D6			X				X
IEIHEGTVL	Q9Y6D6						X
RVDTQDQGMY	Q9Y6D6										X
EPLPPTIGR	Q9Y6C9		X									X
GVLGTVVHGK	Q9Y6C9									X		X
GYEPLPPTIGR	Q9Y6C9	X	X									X
LGTVVHGK	Q9Y6C9									X
QAVTGFFASML	Q9Y6C9											X
SSFDHVIKETTR	Q9Y6C9											X
TILSQPLMY	Q9Y6C9											X
VGYEPLPPTIGR	Q9Y6C9											X
YEPLPPTIGR	Q9Y6C9	X	X									X
YPFVLVSNL	Q9Y6C9											X
VTGFFASML	Q9Y6C9											X
GLYGQTTGK	Q9Y6B6									X
LVFLGLDNAGK	Q9Y6B6	X				X		X
TFDLGGHVQAR	Q9Y6B6											X
TTFDLGGHVQAR	Q9Y6B6											X
AALEEADKMFL	Q9Y6B2	X		X		X
ALDGGFQMHY	Q9Y6B2										X
LSSLPTQMDY	Q9Y6A9										X
AEDTPVVQL	Q9Y6A5			X			X					X
AEVDYLEQF	Q9Y6A5											X
KLVEFDFLGA	Q9Y6A5	X		X				X
RSGPVKLEF	Q9Y6A5											X
EVQVLDDKNVR	Q9Y6A4											X
KLYLPVQNK	Q9Y6A4									X
RLYSEDELPAEF	Q9Y6A4	X		X
APGPKPAAPT	Q9Y697					X
EIAYSDVAK	Q9Y696											X
EIAYSDVAKR	Q9Y696											X
FLDGNEMTL	Q9Y696	X		X		X
IAYSDVAKR	Q9Y696											X
NSMEDIKFSTR	Q9Y696											X
GLMDTVKKV	Q9Y692			X
LPHVPLGVI	Q9Y679											X
TLAQRVKEV	Q9Y679										X
AIVDKVPSV	Q9Y678	X		X		X		X
ALVSSLHLL	Q9Y678	X		X				X
AVRTLNKVAMK	Q9Y678									X
DTVTMQVTAR	Q9Y678											X
EEAVGNIVKF	Q9Y678											X
ESTPITAVK	Q9Y678		X									X
FNETPINPR	Q9Y678											X
HALGLLYHV	Q9Y678											X
HTLLLAGVFR	Q9Y678											X
LEEAVGNIVK	Q9Y678											X
QYHALGLLY	Q9Y678											X
RLAVNKMISK	Q9Y678									X
RTLNKVAMK	Q9Y678									X
RVFNETPINPR	Q9Y678											X
SESSIDRLM	Q9Y678											X
SSDNIMVQY	Q9Y678										X	X
STMLQAIER	Q9Y678											X
TVSIPGLER	Q9Y678											X
TVTMQVTAR	Q9Y678											X
VLEDLEVTV	Q9Y678			X
LPKEDPTAV	Q9Y678											X
FQAELRQAF	Q9Y675											X
HVPEVEVQVKR	Q9Y675	X	X									X
PEVEVQVKR	Q9Y675											X
IVAFTTATK	Q9Y673									X
NEAPKRIHS	Q9Y661										X
HLADTMIGK	Q9Y657									X
FLLSEPVAL	Q9Y653					X
AAAAAARVF	Q9Y651											X
ADAEHPAL	Q9Y651											X
ISKRLGAEW	Q9Y651											X
QLDPYPAAY	Q9Y651										X
SEISKRLGAEW	Q9Y651											X
VADAEHPAL	Q9Y651											X
ALASLIRSV	Q9Y646					X
RLPPDTLLQQV	Q9Y644	X		X				X
TSSSHTLTY	Q9Y639										X
KNAYEESL	Q9Y623			X
NEEITKLNPD	Q9Y620		X
SLYKGLLSV	Q9Y620	X
GLMADPMKV	Q9Y618	X		X
HISEVITQDY	Q9Y618											X
HTDVGLLEY	Q9Y618										X	X
ISEVITQDY	Q9Y618										X
ITQGTPLKY	Q9Y618										X	X
TAPQPFSSR	Q9Y618											X
TQGTPLKY	Q9Y618										X
GTINIVHPK	Q9Y617											X
YVCPVEPQNR	Q9Y617											X
HSDTIQWLY	Q9Y613										X
SELRDIYDL	Q9Y608						X
EQFLLPVI	Q9Y605											X
KLWEMDNML	Q9Y605			X
KLWEMDNMLI	Q9Y605	X		X				X
KLWEMDNMLIQI	Q9Y605			X
KMAEMLVEL	Q9Y605	X		X		X		X
ILAPAGSLPKI	Q9Y5Z9	X
ETYALPATK	Q9Y5Z7											X
YFWSGRDGY	Q9Y5Z7											X
ALTSIAQKI	Q9Y5Y2						X
APGHPLAK	Q9Y5Y0									X
AVAPGHPLAK	Q9Y5Y0									X		X
SVWFGPKEV	Q9Y5Y0					X		X
EAAKDLLYR	Q9Y5X3											X
EAAKDLLYRR	Q9Y5X3											X
EAEYLAVFK	Q9Y5X3											X
EEPTVIKKY	Q9Y5X3				X							X
EPTVIKKY	Q9Y5X3											X
ESAKEELINFK	Q9Y5X3											X
LEEPTVIKKY	Q9Y5X3											X
NIEAAKDLLY	Q9Y5X3											X
QEKNFLINY	Q9Y5X3											X
QSPEFSVTR	Q9Y5X3											X
SSHEVFLQR	Q9Y5X3											X
QETQLIHVY	Q9Y5X2											X
STMTVSDAILR	Q9Y5W9											X
TVSDAILRY	Q9Y5W9											X
DTFVNPLR	Q9Y5W8											X
AELDMLKDPSF	Q9Y5W8											X
DIPSIITKK	Q9Y5W7		X									X
EELQKIYKTY	Q9Y5W7											X
EEYGPELHVA	Q9Y5W7								X
FLADPDTVNHLL	Q9Y5W7			X
LQKIYKTY	Q9Y5W7											X
SAASLLLNR	Q9Y5W7	X	X									X
AAARPKSAF	Q9Y5V3											X
AARPKSAF	Q9Y5V3											X
DVYPEIIER	Q9Y5V3	X	X									X
ETSKMKVLR	Q9Y5V3											X
ETSKMKVLRF	Q9Y5V3											X
KEEHLYILI	Q9Y5V3			X			X
KEIDKEEHL	Q9Y5V3						X					X
KLLTYEFVKQK	Q9Y5V3									X
LTYEFVKQK	Q9Y5V3									X		X
TYEFVKQK	Q9Y5V3									X		X
TYEFVKQKY	Q9Y5V3											X
RTQMPDPKTFK	Q9Y5V0									X
EVAQLIQGGR	Q9Y5U8		X									X
EVAQLIQGGRL	Q9Y5U8											X
AEYGEIKNI	Q9Y5S9											X
AEYGEIKNIHL	Q9Y5S9			X								X
GEIKNIHLNL	Q9Y5S9			X
AIDSIHQLHY	Q9Y5S2											X
FQDENHLYL	Q9Y5S2			X
NTAPLAHDLTFR	Q9Y5S2											X
YAFQDENHL	Q9Y5S2											X
QTVQSELFRSR	Q9Y5R8											X
KMYGYVDTLLT	Q9Y5Q9	X		X				X
SMYDKVLML	Q9Y5Q8	X		X		X		X
STSSLLLRI	Q9Y5Q8						X
EVIRLKQKR	Q9Y5Q3											X
ALVDIVRSL	Q9Y5Q0	X
SIPTFYFPR	Q9Y5P8											X
DVLYLSVIR	Q9Y5P4											X
GTHRFVQK	Q9Y5P4									X
SVGTHRFVQK	Q9Y5P4									X
QTDPTLLSV	Q9Y5M8					X		X			X
AVANAQELLQR	Q9Y5L4	X	X									X
MDAWNTVSR	Q9Y5L4		X
ETAYHMAVAR	Q9Y5L0											X
VYQAVQALY	Q9Y5L0											X
GEVLEPANLL	Q9Y5K8						X
HEGTDSYEL	Q9Y5K8						X
EEVQKLKRY	Q9Y5K5											X
RLDTIFFAK	Q9Y5K5									X
SEFKEFSQSF	Q9Y5K5											X
EGISTSDIITR	Q9Y5K3											X
NVSFINEKR	Q9Y5K3											X
STSDIITRI	Q9Y5K3											X
AELQRLVAA	Q9Y5J9								X
DTTLAITSR	Q9Y5J9											X
GYFDAHALAMDY	Q9Y5J3											X
TTSSQILAR	Q9Y5J3											X
EVYVWDVNSR	Q9Y5J1		X									X
GLDNAVSLFQV	Q9Y5J1			X				X
DAPAHHLF	Q9Y5H6										X
GLDPSSGAIHV	Q9Y5F6			X
GTLSQSYHY	Q9Y5E4											X
LLWEAGSEA	Q9Y5E4	X
EVFNKFFKER	Q9Y5B9											X
FNKFFKER	Q9Y5B9											X
FPNPEATFV	Q9Y5B9											X
IVYAKSTALQ	Q9Y5B9					X
KQDSLVINL	Q9Y5B9					X
KVKNVGIFL	Q9Y5B9						X
NIFPNPEATFV	Q9Y5B9			X				X
TMINAIPVA	Q9Y5B9							X
AEWYDPNASLL	Q9Y5B8						X
NATKTFREF	Q9Y5B8											X
ALLPTIVEK	Q9Y5B6									X
MSDSYLPSYY	Q9Y5A9										X
ATIEVFLPPR	Q9Y5A7											X
QENIDRLVY	Q9Y5A7											X
EIVQLNVGGTR	Q9Y597											X
ETGAIFIDR	Q9Y597											X
IMLSEKHLVSV	Q9Y597			X
SLLSGRISTL	Q9Y597	X
TTISSFTVR	Q9Y597											X
YLDWTIERV	Q9Y597	X		X		X		X
FPVDPRKVLI	Q9Y597											X
AEVKAEGFNLL	Q9Y586						X
SEIDARYEGL	Q9Y586			X			X
HQAGPVIKV	Q9Y580						X
TSSAQIIQR	Q9Y580											X
ILQQHIATV	Q9Y575			X
QENAEIIKL	Q9Y575											X
QINELHLAY	Q9Y575											X
AEIGNTIERF	Q9Y573											X
EVVGNMAVSR	Q9Y573											X
SENYIHVHF	Q9Y573											X
AVATFLIRH	Q9Y570									X
EAVATFLIR	Q9Y570											X
EAVATFLIRHR	Q9Y570											X
VATFLIRH	Q9Y570									X
VGPLLLQLGT	Q9Y566										X
SAFDHFASV	Q9Y547	X
ATDIKITVY	Q9Y530										X
AEVLQSTQRF	Q9Y520											X
DNYGPGPSLR	Q9Y520											X
KEEQVIQVW	Q9Y520											X
MPQIPVASV	Q9Y520											X
SARDHAISL	Q9Y520											X
SEAQVQKFL	Q9Y520											X
SEGPKPEKVY	Q9Y520											X
SQIPAQPSV	Q9Y520						X
SSHLPPPPK	Q9Y520						X
TAIHNFPTV	Q9Y520											X
TAPPIATGV	Q9Y520											X
VIIDDHPEV	Q9Y520											X
VPLPASQLS	Q9Y520											X
ATLSLFNTY	Q9Y520											X
ALLKVNQEL	Q9Y512			X
ETDRGMSAEY	Q9Y512											X
ALAPGVRAV	Q9Y508				X
IPDEIIDMV	Q9Y4Z0		X
AALQRYLFY	Q9Y4X5											X
EVIQNPATITR	Q9Y4X5	X										X
RLITDSKVKLK	Q9Y4X5									X
EVIQNPATITRI	Q9Y4X5											X
ETGSTALSIAR	Q9Y4X4											X
RSEKMTLSY	Q9Y4X0										X
AEWDQVTVY	Q9Y4W2											X
GTDELRLLY	Q9Y4W2										X	X
ETIEGAAGPSFR	Q9Y4R8											X
SAHFSPVLR	Q9Y4R8											X
AELDPSIAVGF	Q9Y4P1											X
DAATLTYDTLR	Q9Y4P1											X
ALSKAFKVK	Q9Y4L1									X
HNFVKIAL	Q9Y4K4										X
QEISDETRVF	Q9Y4K4											X
SEGKTFQLY	Q9Y4K4											X
IGSLRPFVQK	Q9Y4K1									X
PTDPKVVVY	Q9Y4K1										X	X
SLSPVILIK	Q9Y4K1									X
DSSGVMVYGR	Q9Y4J8											X
EEHRLIARY	Q9Y4J8											X
ISDSSGVMVY	Q9Y4J8										X
SESMMGFRY	Q9Y4J8											X
ALLPAGGALQH	Q9Y4H2									X
LRKSSEGGV	Q9Y4H2	X
MTMDRPLSH	Q9Y4H2									X		X
NSASVENVSLR	Q9Y4H2											X
YIAIDVREE	Q9Y4H2									X
KCGYLRKQK	Q9Y4H2									X
TMDRPLSH	Q9Y4H2									X
SVTPEGVIKQR	Q9Y4G8		X									X
TPDLPDQVL	Q9Y4G8		X
AVTESINQL	Q9Y4G6					X
SEIEAKVKY	Q9Y4G6											X
SVALPAVMR	Q9Y4G6											X
ASDHPIASY	Q9Y4G2										X
RENGFLLQY	Q9Y4G2											X
SEGNITKQL	Q9Y4F9											X
AEIAEIARL	Q9Y4F5											X
ALAEITEMV	Q9Y4F1			X
KLRPDANSAY	Q9Y4F1									X
LTDPDIHVL	Q9Y4E6						X
SVYIPAHGR	Q9Y4E6											X
SEGPLRPVL	Q9Y4E5											X
LYIDRPLPY	Q9Y4E1											X
NLFGGTAAK	Q9Y4E1											X
SLFGSPPTSV	Q9Y4E1							X
GDAMGRVDEEP	Q9Y4E1											X
FEDDIFATE	Q9Y4E1											X
AEYGGNTLGY	Q9Y4D8											X
ALMPQLVQL	Q9Y4D8	X						X
DVAGIGWER	Q9Y4D8		X									X
ETYLRSEGV	Q9Y4D8											X
EVITEEAAAALR	Q9Y4D8											X
KEEPGFLTGL	Q9Y4D8											X
NFGSRPFAY	Q9Y4D8											X
NNMPFFYDY	Q9Y4D8											X
QDVLSLLND	Q9Y4D8											X
RLNDELLHY	Q9Y4D8											X
QPKEITWSP	Q9Y4D8											X
TCLFHNNGRA	Q9Y4D8											X
TLDNTNLQI	Q9Y4D8											X
KDDFQKLLS	Q9Y4D8											X
MAFAEQLLS	Q9Y4D8											X
MALLNIFAPK	Q9Y4D8											X
QYDYDKLV	Q9Y4D8											X
RSSSFTLL	Q9Y4D8											X
LSLLLLCP	Q9Y4D8											X
TGYGSSFFPR	Q9Y4D7											X
EAYPHFMSI	Q9Y4D1											X
EVFDKDLSKLK	Q9Y4D1											X
EVFDKDLSKLKR	Q9Y4D1											X
GPPPPPGPPP	Q9Y4D1						X
PPPLPGGMLP	Q9Y4D1			X
TEIDDTKVF	Q9Y4D1											X
VLAHSESINVI	Q9Y4D1											X
VLLPEGGITAI	Q9Y4C8	X		X
NEVPHAEAW	Q9Y4C4											X
ALWPPVREK	Q9Y4C2									X		X
DMYSSPYLR	Q9Y4C2											X
EAFGWEPFIR	Q9Y4C2											X
EDMYSSPYLR	Q9Y4C2											X
ELINEKLIRTK	Q9Y4C2											X
ETVLGIPRSR	Q9Y4C2											X
EVMQAVARL	Q9Y4C2											X
GLWGPVHEL	Q9Y4C2	X		X		X		X
IALWPPVREK	Q9Y4C2									X		X
KLFRGPLVI	Q9Y4C2						X
KLGPFLLNA	Q9Y4C2					X
KLGSVPVTV	Q9Y4C2	X		X	X	X	X	X	X
KMFSHQVQK	Q9Y4C2									X
LGPDGAAFL	Q9Y4C2											X
LPEWKENIM	Q9Y4C2	X	X
RIYLSKGPNVK	Q9Y4C2									X
RLWDEVMQA	Q9Y4C2			X		X	X	X
RLWDEVMQAV	Q9Y4C2			X				X
SEVGVKELQEF	Q9Y4C2											X
YLPEWKENI	Q9Y4C2	X				X		X
ESWPVLVGR	Q9Y4C1											X
FLVEHNLVL	Q9Y4C1			X
GDIVHSVR	Q9Y4C1											X
MANIPLPEY	Q9Y4C1											X
MVYVGIPK	Q9Y4C1									X
NAYGLITPEDR	Q9Y4C1											X
NVMVYVGIPK	Q9Y4C1											X
TLHSVFFTL	Q9Y4C0			X				X
AILTVVPKI	Q9Y4B6			X				X
HLAIKLEQV	Q9Y4B6			X				X
READQPLRTY	Q9Y4B6											X
SIGKFISGTPR	Q9Y4B6											X
TVSTVGISII	Q9Y4B6				X			X
YAAELIERV	Q9Y4B6	X		X		X
EEANILGRKI	Q9Y4B5											X
ILNKKLLEH	Q9Y4B5									X
LLRRSISEIE	Q9Y4B5									X
RVAPAEPLSR	Q9Y4B5									X		X
SEIEDHNRQL	Q9Y4B5											X
TSIPAFSQR	Q9Y4B4		X									X
YLTDLQVSL	Q9Y4A8			X
AHIIAKFA	Q9Y4A5											X
AMLPSITNV	Q9Y4A5	X		X				X
APPPPPPPP	Q9Y4A5		X		X				X		X	X
DVASIILGSKER	Q9Y4A5											X
EEIPKNYSI	Q9Y4A5											X
ESILIGSGYTAR	Q9Y4A5											X
ESITSVFITK	Q9Y4A5											X
EVFDNSMKR	Q9Y4A5											X
EVIESTNLK	Q9Y4A5											X
EVIESTNLKY	Q9Y4A5										X
EVVVITHKGGQR	Q9Y4A5											X
FLEHIIPR	Q9Y4A5											X
FRPPITQEI	Q9Y4A5						X
FTPSVTIEQR	Q9Y4A5		X
HAMEARAIV	Q9Y4A5											X
HAMEARAIVR	Q9Y4A5											X
HISTTLAEK	Q9Y4A5									X
HPNFTEKTI	Q9Y4A5											X
HSSSIVTAY	Q9Y4A5											X
IPAAPQTLV	Q9Y4A5											X
ISQVGRVY	Q9Y4A5											X
KLGGVVSI	Q9Y4A5			X		X
KLHYVVTEV	Q9Y4A5			X				X
KVYYPVRHH	Q9Y4A5									X		X
KVYYPVRHHL	Q9Y4A5									X
MEEEIPKNY	Q9Y4A5											X
MLDSLRIYL	Q9Y4A5			X
NTAGSPGEVLSR	Q9Y4A5											X
NVVNRLTSVTR	Q9Y4A5											X
PAPPPPPPP	Q9Y4A5		X		X		X		X		X	X
RIYQELVTK	Q9Y4A5									X
RLFPNSFNDK	Q9Y4A5									X
RLGFTPSV	Q9Y4A5			X
RLNPEMLQI	Q9Y4A5						X
SITSVFITK	Q9Y4A5									X	X	X
SLEDNKHALY	Q9Y4A5										X
STFLEHIIPR	Q9Y4A5											X
TLADLVHHV	Q9Y4A5	X		X		X		X
TTVPYMVER	Q9Y4A5											X
TVVDQTTLMKK	Q9Y4A5											X
VPPKKHLL	Q9Y4A5										X
VYYPVRHH	Q9Y4A5									X
WVSENFQER	Q9Y4A5		X									X
YLLDRLPEM	Q9Y4A5			X
VVDQTTLMK	Q9Y4A5									X
SLVQKAVTAI	Q9Y4A5									X
GLLENIRQL	Q9Y496	X		X		X		X
SLLEKLSAL	Q9Y496	X
AEDPETQVVL	Q9Y490						X
AESALQLLY	Q9Y490											X
AESALQLLYT	Q9Y490											X
AGPPSDFGLFL	Q9Y490											X
APREGISQEAL	Q9Y490										X
AQSSVATITRL	Q9Y490										X
ESAGGLIQTAR	Q9Y490											X
EVAPDVRLR	Q9Y490											X
GYLELLDHV	Q9Y490		X						X
HLIEPLANA	Q9Y490	X		X		X		X
KLARSLKTY	Q9Y490									X
QAAASATQTI	Q9Y490											X
QAAQSSVATITR	Q9Y490											X
QVLSAATIVAK	Q9Y490									X
SEIEAKVRY	Q9Y490											X
STAQLLVACKV	Q9Y490											X
SVALPAIMR	Q9Y490	X										X
QATDTILTV	Q9Y490											X
QELGHGCAALV	Q9Y490											X
SVYSRVIQV	Q9Y487	X				X
AAYKSILRK	Q9Y485									X
KAITAPVSL	Q9Y468					X
DLKRHIISV	Q9Y462										X
ETAEQGLLNR	Q9Y462											X
FGSEVIKVY	Q9Y462											X
REASPLSSNKL	Q9Y462											X
SGFKRHVI	Q9Y462										X
ADVAVLVVD	Q9Y450											X
NMITGAAQ	Q9Y450											X
QQERFQEI	Q9Y450											X
QTVSEPAVIKR	Q9Y450		X									X
SEPAVIKR	Q9Y450											X
SGENLITR	Q9Y450											X
TVSEPAVIKR	Q9Y450											X
VSEPAVIKR	Q9Y450											X
YLLGNINK	Q9Y450						X
LLAMPPNETCT	Q9Y450											X
QRPIALELY	Q9Y450											X
ETCTVKGITL	Q9Y450											X
KDFIPNMIT	Q9Y450											X
GYIQTGDRL	Q9Y450											X
KIEAGYIQT	Q9Y450											X
DVTKITKLR	Q9Y448											X
KEVDVSKQL	Q9Y448											X
ILNKKLLSR	Q9Y426									X
GVAELGVTKR	Q9Y421											X
HLDTLTEHY	Q9Y421											X
TEHYDIPKVSW	Q9Y421											X
KREDYESLPK	Q9Y3Z3					X
ALRYPMAV	Q9Y3U8											X
ELSNVLAAMR	Q9Y3U8	X										X
LRYPMAVGL	Q9Y3U8						X
REELSNVL	Q9Y3U8						X
DTFLGPVLK	Q9Y3T9		X
REEGTPLTL	Q9Y3T9			X			X
AENDFVHRI	Q9Y3T6											X
ENDFVHRI	Q9Y3T6											X
GRGSFKTVY	Q9Y3S1										X
HTRTPPIIHR	Q9Y3S1									X		X
SFAPVLPPP	Q9Y3S1									X
AENQPDLSREW	Q9Y3R5											X
KQYESESVK	Q9Y3R5							X
QEALIGQSF	Q9Y3R5											X
QELLNDYRY	Q9Y3R5											X
TDSPRILK	Q9Y3R5									X
VTDSPRILK	Q9Y3R5									X
AEDLNSRVSYW	Q9Y3Q3											X
AEVKGVYQF	Q9Y3Q3											X
EEVEQGVKF	Q9Y3Q3											X
IDSQTHYR	Q9Y3Q3											X
TVIDSQTHYR	Q9Y3Q3											X
TVIDSQTHYRLR	Q9Y3Q3											X
YVEDPQGNTIY	Q9Y3Q3										X
GSTVPRSASV	Q9Y3Q3											X
QEAVSRILY	Q9Y3P9											X
AIQNQLARI	Q9Y3L3							X
ATHFPRVY	Q9Y3L3											X
TATHFPRVY	Q9Y3L3											X
KLGENVANI	Q9Y3I1	X
RLFKDQLVY	Q9Y3I1									X		X
SHLRQSLLC	Q9Y3I1									X
AALPGIVHR	Q9Y3I0											X
AMFDHIPVGV	Q9Y3I0	X		X				X
NVAALPGIVHR	Q9Y3I0											X
VVDEIFNEY	Q9Y3I0										X
FPSAPDVKA	Q9Y3F4		X
FTQDSNYLL	Q9Y3F4					X
MEYIPEGEIL	Q9Y3F4						X
RLWDHATMTEV	Q9Y3F4			X				X
SAVSLDPIK	Q9Y3F4											X
SEDGTLRLW	Q9Y3F4											X
DVYDAFPPLR	Q9Y3D9		X									X
ETVGSIFSR	Q9Y3D9		X									X
ETVGSIFSRT	Q9Y3D9											X
KEYEKALKY	Q9Y3D6											X
NANPLIYQR	Q9Y3D0		X									X
TLIGLSIKV	Q9Y3D0			X				X
EEYQSLIRY	Q9Y3C8											X
YLISQVEGHQV	Q9Y3C4	X		X
HAWDHAKSV	Q9Y3C1											X
FVVHTVQFLNR	Q9Y3C0											X
EGPGWTILR	Q9Y3B9											X
GESSVGTNMGW	Q9Y3B9											X
SEEGPGWTIL	Q9Y3B9			X			X
ALQDVPLSSV	Q9Y3B7			X
EEMYDIFGKY	Q9Y3B4											X
LPPEVNRI	Q9Y3B4											X
AEDLNTRVAY	Q9Y3B3											X
AEDLNTRVAYW	Q9Y3B3											X
IDYQTHFR	Q9Y3B3											X
RLEDPDGKVLY	Q9Y3B3										X
SVIDYQTHFR	Q9Y3B3											X
AENELGVVVA	Q9Y3B2								X
EAMEWVIHK	Q9Y3B1		X									X
MAAAAFAEK	Q9Y3B1		X							X		X
DIATIVADK	Q9Y3A5											X
EVIKQLKEK	Q9Y3A5											X
HSVFVNVSK	Q9Y3A5											X
MSIFTPTNQIR	Q9Y3A5											X
NVAVVRMKR	Q9Y3A5											X
HAYFHHRQI	Q9Y3A3											X
KYFPSRVSI	Q9Y3A3											X
MAEGTAVLR	Q9Y3A3											X
MVMAEGTAVLR	Q9Y3A3											X
KLQDGVHII	Q9Y3A2							X
TVNSPAIYK	Q9Y3A2									X
KILNEPLKH	Q9Y399									X
SESDLNHSF	Q9Y385											X
GEGAIGSLDY	Q9Y385											X
LAADAGTFLSR	Q9Y371											X
LLADEVITV	Q9Y371	X
RLDLDAAKTRLK	Q9Y371									X
YMLDLQKQL	Q9Y371	X		X
EESDLERGY	Q9Y343											X
SARIVADLLLSC	Q9Y330		X
SQFIEPKI	Q9Y330			X
STVAPPQGVVK	Q9Y330											X
SVAEINVLIR	Q9Y330		X									X
TVAPPQGVV	Q9Y330											X
TVAPPQGVVK	Q9Y330											X
AEIEKLGQKY	Q9Y324											X
EIEKLGQKY	Q9Y324											X
IEKLGQKY	Q9Y324											X
IYADLSLKY	Q9Y320											X
REFNLNELY	Q9Y320											X
SEENVIREF	Q9Y320											X
YADLSLKY	Q9Y320											X
YTDVSTRY	Q9Y320										X	X
LSDIERQIY	Q9Y315										X	X
SSVDRVGLITR	Q9Y314		X									X
VDRVGLITR	Q9Y314											X
IMFQKPVEV	Q9Y305							X
DAIPALGLGNGR	Q9Y303											X
EVTKLVHGR	Q9Y2Z4											X
FTDGRSWGSFT	Q9Y2Z4											X
NVIALVGGATAR	Q9Y2Z4											X
ATYESVLFH	Q9Y2Z2									X
ALNRLFQQI	Q9Y2Z0						X
TESQVVITL	Q9Y2Z0						X
KSMYPPLDPKL	Q9Y2Y6									X
SHLVLVTR	Q9Y2Y6											X
SMYPPLDPKL	Q9Y2Y6									X
SVSHLVLVTR	Q9Y2Y6											X
SDIIVVAK	Q9Y2Y6									X
DAMQFSKKR	Q9Y2X9											X
SMYEPGSALK	Q9Y2X7									X
AIFKVLNEK	Q9Y2X3									X
ASLVGQTSPK	Q9Y2X3									X
IFKVLNEK	Q9Y2X3									X
KIVKLKHFEK	Q9Y2X3									X
KLGGVIKEK	Q9Y2X3									X
KLGGVIKEKL	Q9Y2X3									X
MEGKINKQL	Q9Y2X3											X
SLVGQTSPK	Q9Y2X3									X
ADHLANSW	Q9Y2X0											X
SSFGEKFSR	Q9Y2X0											X
VEGDPIVAL	Q9Y2X0						X
EAVKLIIGR	Q9Y2W6		X									X
EVVFQGDPK	Q9Y2W3		X
QLNEKVLKDK	Q9Y2W2									X
SEFDDEPKF	Q9Y2W1											X
EVYAAVMNPIN	Q9Y2V7						X
IQFNHPYTEK	Q9Y2U9									X
FSVDSPRIY	Q9Y2U8								X
ELIKPPTILR	Q9Y2T2											X
IKPPTILR	Q9Y2T2											X
LIKPPTILR	Q9Y2T2											X
SLSFMNPRL	Q9Y2T2			X
QTFGPIPEFSR	Q9Y2S2											X
SIIDDRVIL	Q9Y2S2											X
EAFHNQGPVIK	Q9Y2R9											X
EAFHNQGPVIKR	Q9Y2R9											X
FEDPVISK	Q9Y2R9											X
RTLMPEKLSHK	Q9Y2R9									X
SVFEDPVISK	Q9Y2R9	X	X							X		X
IVGKVIGTK	Q9Y2R5									X
KVIDPVTGK	Q9Y2R5									X
TVGDIVLLR	Q9Y2R5											X
VLDPYLLKY	Q9Y2R5										X
QEEGATIQW	Q9Y2R4											X
AQWQKVLPR	Q9Y2R0									X
ELAQWQKVLPR	Q9Y2R0											X
FLDELEDEAKAA	Q9Y2R0	X		X
QWQKVLPR	Q9Y2R0									X
YSISQERF	Q9Y2R0			X
YTFYSISQER	Q9Y2R0	X	X									X
ETVGFGMLK	Q9Y2Q5		X									X
IASNIWAAY	Q9Y2Q5											X
YLEEPLTQV	Q9Y2Q5			X
GLLEKIATPK	Q9Y2Q3									X
GPLPRTVEL	Q9Y2Q3			X
GPLPRTVELFYD	Q9Y2Q3			X
LEKIATPK	Q9Y2Q3									X
DVVLVVGAKK	Q9Y2M5											X
EVFDPDANTWR	Q9Y2M5											X
HTIAPMGTR	Q9Y2M5											X
HTIAPMGTRR	Q9Y2M5											X
RELLRIADKF	Q9Y2M5											X
ESIDPQFTIRR	Q9Y2L9											X
TPVLTRNAYSSS	Q9Y2L6		X		X		X		X
RAELRVYYDE	Q9Y2K9					X
AAASPIVSGAR	Q9Y2K7											X
KLTDQTLIY	Q9Y2K7									X
KLTDQTLIYL	Q9Y2K7			X				X
LTDQTLIYL	Q9Y2K7			X
VRVPTIPITK	Q9Y2K7									X
FQARAQGKLM	Q9Y2K3	X
KEYDGPKVDIW	Q9Y2K2											X
NTLHLPTER	Q9Y2K2											X
DGGANIQLHA	Q9Y2K2											X
AAIHISETL	Q9Y2J2											X
IGFKLPNHR	Q9Y2J2											X
SMYGVDLHHA	Q9Y2J2	X		X		X
STIGFKLPNHR	Q9Y2J2											X
GFKLPNHR	Q9Y2J2											X
EIINRVIAR	Q9Y2J0											X
NEFIGETRF	Q9Y2J0											X
FESLIAKK	Q9Y2I7											X
MPRLEVQSF	Q9Y2I7											X
QVFDLKGSLR	Q9Y2I7											X
QVFDLKGSLRNR	Q9Y2I7											X
SFLDFAPHY	Q9Y2I7											X
SVFESLIAKK	Q9Y2I7											X
AAFPGVTPR	Q9Y2I1											X
DLDRVLMGY	Q9Y2I1										X
DTVEVLKAIQK	Q9Y2I1											X
FADGHVLEL	Q9Y2I1						X					X
FPHGDLTEF	Q9Y2I1		X
GLFDQHFRL	Q9Y2I1	X		X
KLSDLQSVNV	Q9Y2I1			X
QLLGAGEVFAIG	Q9Y2I1			X
SEIDESVKL	Q9Y2I1											X
SLQEFLRQL	Q9Y2I1	X
AEGGYPLRF	Q9Y2H8											X
NPLVSNDRT	Q9Y2H8											X
SEFIINNRNY	Q9Y2H8											X
AEGSNGNKW	Q9Y2H6											X
QVIEDNGVRR	Q9Y2H6											X
RLNESTSYKF	Q9Y2H6									X
SEAEIFTTL	Q9Y2H6											X
EVTPSAVVR	Q9Y2H5											X
LTYDLTNSVQR	Q9Y2H2											X
AETERLEGW	Q9Y2H0											X
DPYRVLGV	Q9Y2G8											X
ELAPVFLLR	Q9Y2G8											X
SQADIKKAY	Q9Y2G8											X
AVISTILKY	Q9Y2G3											X
EVNGAPVYVVR	Q9Y2G3											X
ALMEDAEIRL	Q9Y2G0	X						X
NLISQLTTV	Q9Y2G0							X
NETNDIFLW	Q9Y2F9											X
AVLPHVDQV	Q9Y2F5			X				X
EVINVLINK	Q9Y2F5											X
HVYVGNISK	Q9Y2F5									X
HVYVGNISKK	Q9Y2F5									X		X
NTDNLLTEY	Q9Y2F5										X
QTCLTKLSM	Q9Y2F5										X
RENNNPVEF	Q9Y2F5											X
VVYEFSTTK	Q9Y2F5									X
TDITTKVFST	Q9Y2F5											X
HTTLVVTTK	Q9Y2E8											X
AAAVDVRTW	Q9Y2E4											X
AHNASGYFT	Q9Y2E4											X
GLWHGILTSV	Q9Y2E4	X		X				X
HPIDIETSV	Q9Y2E4											X
HPIDIETSVI	Q9Y2E4											X
HSAPPDVTTY	Q9Y2E4											X
SEGDITQKGY	Q9Y2E4				X							X
SVLGVTVTR	Q9Y2E4											X
GDITQKGY	Q9Y2E4											X
YLEEFITNI	Q9Y2D4	X				X		X
YIYDGELVSK	Q9Y2D2									X		X
KLLDFQEFTL	Q9Y2C4	X
EELRAHVRKY	Q9Y2A7											X
HIAYFPAMK	Q9Y2A7									X		X
IPFLVSSI	Q9Y2A7											X
KLAEKLTIL	Q9Y2A7			X
RLQAYTSVSK	Q9Y2A7									X
SELLGPYGMKF	Q9Y2A7											X
SELLTSVRAY	Q9Y2A7											X
SLSDALISL	Q9Y2A7			X
SSVDSVLKR	Q9Y2A7											X
EIYSDFALK	Q9Y296											X
YTADGKEVLEY	Q9Y296										X
LVGPVPAGR	Q9Y294		X									X
SENSLNVML	Q9Y294											X
KLFSELPLAKK	Q9Y291									X
VTFNSALAQK	Q9Y287									X
ATHLAEFH	Q9Y285											X
EVFSYHQGLK	Q9Y285											X
HLAEFHQIEGV	Q9Y285			X
LPMDYVQRV	Q9Y285											X
LTLGHLMGV	Q9Y285			X		X
SAADGPRVF	Q9Y285											X
SAADGPRVFR	Q9Y285											X
ALSGHVSTV	Q9Y283			X
KINPNVQDY	Q9Y283									X
GEVLRTNQF	Q9Y282											X
LTTEVHPEL	Q9Y282						X
TEVHPELY	Q9Y282										X
TTEVHPELY	Q9Y282										X	X
TVFDPDSLDPDR	Q9Y282											X
YFVKVVPTVY	Q9Y282											X
ALYDATYETK	Q9Y281									X
EVIKVFNDM	Q9Y281										X
MIYASSKDAIK	Q9Y281									X
MIYASSKDAIKK	Q9Y281									X
DTIFVPNTGK	Q9Y277											X
GTEFGGSIY	Q9Y277										X
AENFAEHVL	Q9Y276						X					X
QEFIDNPKW	Q9Y276											X
AEKLITQTF	Q9Y266				X							X
HEAQLKNGSL	Q9Y266											X
WLIEDGKVVTV	Q9Y266	X		X		X	X	X
KEIIQDVTL	Q9Y265						X
KEVYEGEVTEL	Q9Y265						X
RPQGGQDIL	Q9Y265										X
EVVQDLEATFR	Q9Y263											X
SLMSHAIEL	Q9Y263	X		X		X		X
YYGHTNYIY	Q9Y263											X
FLDLTEQEF	Q9Y262		X
SMFQRTTYK	Q9Y262									X
SVLNVLHSL	Q9Y262	X
VIDQKVYEI	Q9Y262	X		X		X		X
SLPDHLPSV	Q9Y259			X				X
LPRDHPAVI	Q9Y256											X
EFGLARFK	Q9Y255						X
HVLTEDIVHR	Q9Y255											X
TTFTWNINHAR	Q9Y255											X
TEVNAKASEIL	Q9Y250						X
SEVMGEPHL	Q9Y244			X			X
KTDGSFIGY	Q9Y243										X	X
AIVAYGLYK	Q9Y241									X
YITSVSRLY	Q9Y236											X
NSPSVVIGR	Q9Y234											X
IQFKKPIIV	Q9Y232						X
DAYTVLTRI	Q9Y230											X
DVITIDKATGK	Q9Y230											X
ETIYDLGTK	Q9Y230											X
ETIYDLGTKM	Q9Y230										X
EVVEIQIDR	Q9Y230											X
FLDESRSTQY	Q9Y230										X	X
FLDESRSTQYM	Q9Y230	X		X		X		X
GLGLDDALEPR	Q9Y230							X
RAAGVVLEM	Q9Y230											X
FRASHTHWR	Q9Y227	X
KINEAIVAV	Q9Y224			X		X		X
NEAAQILRL	Q9Y224											X
RLAEVVHEL	Q9Y222					X		X
TPRVIIQTV	Q9Y222											X
SMADIPLGFGV	Q9Y221			X
GILTKELLHSV	Q9Y217			X				X
IKHAVVMF	Q9UQV4											X
ASGEIHPPK	Q9UQR1											X
IHPPKLVL	Q9UQR1										X
QPLEQNQTI	Q9UQR1											X
STANGQVNLR	Q9UQR1											X
ATLEKVIEI	Q9UQL6	X
HSEYHTLLY	Q9UQL6										X	X
SLRQGGTLTGK	Q9UQL6									X
EIYLTPVQR	Q9UQF2	X	X									X
ATQERTDLY	Q9UQE7											X
DTKELEKMTNR	Q9UQE7											X
ETYLNENLR	Q9UQE7											X
ETYLNENLRK	Q9UQE7											X
ETYLNENLRKR	Q9UQE7											X
KLDQDLNEV	Q9UQE7			X
TTSELEAINK	Q9UQE7											X
TTSELEAINKR	Q9UQE7											X
DVPATPLSAYQ	Q9UQC2											X
ETPRWGSPQQR	Q9UQC2											X
FDIKTSER	Q9UQC2											X
FVFDIKTSER	Q9UQC2	X	X									X
VFDIKTSER	Q9UQC2											X
YQIPRTFTL	Q9UQC2			X			X
KIADFGWSV	Q9UQB9	X		X	X	X		X
DSYSNTLPVRK	Q9UQB8											X
DALKMPII	Q9UQB3											X
ESFFEDQVHHR	Q9UQB3											X
FFEDQVHH	Q9UQB3											X
YSKHSQELY	Q9UQB3											X
EVIGGLGAAR	Q9UQ90											X
HESGHALVGW	Q9UQ90											X
AEDGLKHEY	Q9UQ88											X
KEYSTAVDMW	Q9UQ88											X
KTLDEILQEK	Q9UQ88									X		X
KTLDEILQEKK	Q9UQ88									X
KTSNLLLSH	Q9UQ88									X		X
SEIDQINKVF	Q9UQ88											X
AENKPGLQI	Q9UQ84											X
DVDPETLSY	Q9UQ84										X
EASEPIHVR	Q9UQ84											X
AEDLVVTKY	Q9UQ80											X
AEFEVHEVY	Q9UQ80											X
KEGEFVAQF	Q9UQ80				X
AEGEVDPAF	Q9UQ53											X
AAMNLASAR	Q9UQ35											X
FESSPDPEL	Q9UQ35						X
SEEPAGQIL	Q9UQ35						X
TLIDLPGITKV	Q9UQ16	X		X		X	X	X
EENSMRLDL	Q9UQ13											X
LPKEIGNC	Q9UQ13										X
RLDSLTTLY	Q9UQ13										X
EPISMIVPR	Q9UQ03											X
MVFKAPIKEK	Q9UQ03											X
NVYGKVANR	Q9UQ03											X
RIWEIPEGGLKR	Q9UQ03									X
LYLAGKGDGNI	Q9UQ03											X
YTDYVSTR	Q9UPZ9										X
ILDSGIYRI	Q9UPZ3			X		X
NVAPPCILR	Q9UPY8											X
QLVDLKLTV	Q9UPY8			X
AILDYLITK	Q9UPY3									X
ATDLVVLDRY	Q9UPY3										X
HLYEDPRQH	Q9UPY3									X
HVIDDFVQF	Q9UPY3										X
KAIEKILRNK	Q9UPY3									X
SLPADFRYPN	Q9UPY3						X		X
EVPFREAPAYSN	Q9UPX8										X
KLWGDVTEI	Q9UPX8			X				X
KPARRKGM	Q9UPX8										X
LSNCLPASFL	Q9UPX8										X
DLPKHTII	Q9UPW6										X
IYDEIQQEM	Q9UPW6		X
MLQDVYHVV	Q9UPW6	X		X				X
RWNPLPLSY	Q9UPW6											X
IMSPGLLSP	Q9UPW6											X
NYGMQPLMY	Q9UPW5											X
VLFEGRTVQL	Q9UPW5	X		X
HPSPHQHI	Q9UPW0											X
QAPPPPQQV	Q9UPW0											X
APGIFKQR	Q9UPU5											X
AVSPVSTFQK	Q9UPU5									X
DAYAVKEAI	Q9UPU5											X
DAYAVKEAIKR	Q9UPU5		X									X
ILTVKTSGS	Q9UPU5											X
KVLDVLWEL	Q9UPU5	X
NVAPGIFKQR	Q9UPU5		X									X
RTISAQDTL	Q9UPU5											X
QTNPYTDVRR	Q9UPU5											X
FVWSGTAEA	Q9UPT9			X
FVWSGTAEAR	Q9UPT9											X
FVWSGTAEARK	Q9UPT9											X
FVWSGTAEARKR	Q9UPT9											X
FYHKQFLEY	Q9UPT9											X
SIKDVLDSEGY	Q9UPT9											X
WSGTAEARKR	Q9UPT9											X
YIYDKDMEII	Q9UPT9			X				X
KAKEPPFVRK	Q9UPT8									X
PSLFEIVVRPT	Q9UPT8								X
FPLADGTVR	Q9UPT6											X
FSFVRITAL	Q9UPT6											X
MELQEAVRW	Q9UPT6											X
NVFPLADGTVR	Q9UPT6											X
TSYSSEFSKR	Q9UPT5											X
ESKFTDAYNR	Q9UPS6											X
LPPYRGPFSL	Q9UPS6						X
LSLSSPQVPGSP	Q9UPS6						X
PFPPGLFP	Q9UPS6		X
PPLPPPPPP	Q9UPS6		X		X		X				X	X
PPQPPPPPP	Q9UPS6										X	X
PSGPLLLPVC	Q9UPS6										X
QPPPPPPPP	Q9UPS6		X				X				X
SVMGNIIHV	Q9UPS6	X
EVIQLIKTNK	Q9UPR3											X
EVIQLIKTNKK	Q9UPR3											X
IQLIKTNK	Q9UPR3											X
NENPSKDQGW	Q9UPQ9											X
QQEQQLAR	Q9UPQ9	X
SQGEWKQPT	Q9UPQ9											X
IIFDRPLLY	Q9UPQ8											X
VPYAGVLAV	Q9UPQ8											X
LNHVLPLK	Q9UPQ7											X
DVAQKIVATR	Q9UPQ3											X
ATVETTIAR	Q9UPQ0											X
LNDPNPMKY	Q9UPQ0										X
NAIKPGLVK	Q9UPQ0											X
NAIKPGLVKK	Q9UPQ0											X
QMFEGVARV	Q9UPQ0			X				X
QTAYVPAPLR	Q9UPQ0											X
QTPSPDVVLR	Q9UPQ0											X
STATSPLGGER	Q9UPQ0											X
FLHSLNIEM	Q9UPP1			X
TPKIVRKL	Q9UPP1										X
ALASLENHV	Q9UPN9	X		X
GILGIQPPSV	Q9UPN6	X		X		X		X
ALGPIRLE	Q9UPN3							X
ASTGAKTNR	Q9UPN3											X
ATEVDSRWQEY	Q9UPN3										X	X
EAISLLNSER	Q9UPN3											X
EVAERLGVTR	Q9UPN3											X
EVQRQLIGTQR	Q9UPN3											X
GLIDRQVTV	Q9UPN3	X		X	X	X
GTVEIFPIFK	Q9UPN3											X
IIREPLTEL	Q9UPN3											X
MSDVNLKY	Q9UPN3										X	X
QEKGSQLQERW	Q9UPN3											X
QPTPPPMPIL	Q9UPN3											X
RLQDELVTL	Q9UPN3	X		X		X		X
SEAEQTLRF	Q9UPN3											X
SEDEGNLRF	Q9UPN3											X
SLAERSSLLQK	Q9UPN3									X
TEVDSRWQEY	Q9UPN3											X
TTAQLQVQK	Q9UPN3											X
VLQGKLAEV	Q9UPN3							X
YRFGDSQQL	Q9UPN3						X
AIKLDLITS	Q9UPN3											X
NQFWETYEELS	Q9UPN3											X
LKNDVLAHQAT	Q9UPN3											X
AADFAQMEL	Q9UP83											X
DAQDIFIPK	Q9UP83											X
FVFDNTEAIAQR	Q9UP83											X
KLMDHIYAV	Q9UP83							X
MENAVQPLL	Q9UP83											X
QAFEGEYPKLLR	Q9UP83											X
QVIGPLTEGQR	Q9UP83											X
QVIGPLTEGQRR	Q9UP83											X
TLKDTITSV	Q9UP83	X
FAEDGARTV	Q9UP38											X
FIVDARPAM	Q9UNZ2											X
KLWKSGFSL	Q9UNZ2	X
TGEGQKLGSTA	Q9UNZ2											X
RVYLTTQLKQK	Q9UNY4									X
KLFNEFIQL	Q9UNX4	X		X		X		X
SLQDEIQRV	Q9UNX4			X	X		X	X
YEDGSIRIF	Q9UNX4				X
FIAEKVREI	Q9UNW9			X
GLLGPAGLAGV	Q9UNW9							X
KGGQTIVQ	Q9UNW9							X
NLQERVVTV	Q9UNW9	X		X		X		X
STAGLIIGK	Q9UNW9		X									X
VEIAVPENL	Q9UNW9						X
ALSEVKLFI	Q9UNU6					X
AYHELAQVY	Q9UNS2										X
ILLGKVQQL	Q9UNS2	X				X
ITVNPQFVQK	Q9UNS2											X
MPSVPDFETL	Q9UNS2		X
QEITVNPQF	Q9UNS2											X
AILAHLNTV	Q9UNS1	X
LSDPAAGAY	Q9UNS1										X
REVWPEGDVF	Q9UNS1			X			X
SIADKIQQI	Q9UNQ2	X				X
EVTEGLDVLR	Q9UNP9											X
KLLAIYLHH	Q9UNN5									X
EELYTKKLW	Q9UNM6											X
FISEFEHRV	Q9UNM6			X
YAFNSGNVER	Q9UNM6											X
LEELYTKKLW	Q9UNM6											X
AEIDKLATEY	Q9UNL4											X
ALLKQIQEA	Q9UNL4			X		X		X
KEFGDDKVQL	Q9UNL4						X
QTYEMVDKHIR	Q9UNL4											X
FVLKHKVAQK	Q9UNL2									X
QQSEEDLLLQDF	Q9UNL2			X
EIAEKIQQR	Q9UNK0											X
EAEYLAIFK	Q9UNH7											X
ESQAAKDLLYR	Q9UNH7											X
KVKFTVHTK	Q9UNH7									X
RESQAAKDLLY	Q9UNH7											X
RVAAHPILR	Q9UNH7									X		X
RVAAHPILRR	Q9UNH7									X
NLIDKISQR	Q9UNH6											X
SEALLPVVHEY	Q9UNH6											X
DVYPEIIERA	Q9UNF1										X
EIDKNDHLY	Q9UNF1										X	X
KEIDKNDHLY	Q9UNF1											X
KEIDKNDHLYIL	Q9UNF1						X
NADPQAVTM	Q9UNF1	X	X									X
SESGAGLTRF	Q9UNF1											X
SMMQTLLTV	Q9UNF1	X		X				X
SRGPIAFW	Q9UNF1						X
TDEFVKQKY	Q9UNF1										X
YSLEKVFGI	Q9UNF1	X		X		X		X
RLDNGQVGL	Q9UNF0					X
RLDNGQVGLY	Q9UNF0										X
ELFSQVDEKR	Q9UNE7											X
ESYDEAIANLQR	Q9UNE7											X
QESELHSYL	Q9UNE7											X
KQHLSPAEV	Q9UNE2					X
SETSRIYTW	Q9UNE2											X
AELDKTNKF	Q9UNA1											X
DIHHKVLSL	Q9UN86										X	X
PEGSVPNK	Q9UN86										X
VLAPEGSVPNK	Q9UN86									X	X	X
VVFDDSEPVQR	Q9UN86											X
YPDSHQLFV	Q9UN86											X
SSSDVLYPRA	Q9UN79											X
SSSDVLYPRAA	Q9UN79											X
YPRAAGMPL	Q9UN79											X
LTSLSLPVRE	Q9UN73											X
MVFTPEDRLGK	Q9UN73											X
IDATDKGHPPM	Q9UN73											X
APSGTRVVQV	Q9UN70										X
ARYGPQFTL	Q9UN70										X
RLYQHAVEY	Q9UN37									X		X
NSELIQKY	Q9UN36										X
HEIDGKALL	Q9UN30						X
HEIDGKALLL	Q9UN30						X
AEFRSAGTDDGF	Q9UMZ2											X
AENKPLGESF	Q9UMZ2											X
ATFDLSVQGSHK	Q9UMZ2											X
AVFKGIAADK	Q9UMZ2									X
DLSVQGSHKR	Q9UMZ2											X
FDLSVQGSHKR	Q9UMZ2											X
SETDSFKLAY	Q9UMZ2											X
SVQGSHKR	Q9UMZ2											X
DIFNPQTVGVGR	Q9UMY4	X	X									X
FNPQTVGVGR	Q9UMY4											X
ELFIEQKKR	Q9UMY1											X
SLYGPGTNR	Q9UMY1									X	X	X
ALAPGLPTA	Q9UMX5	X	X	X	X	X	X	X
ALDEVFTKV	Q9UMX5			X		X		X
ALLQIQQGL	Q9UMX0			X		X
GADKNVVVF	Q9UMS4				X
HESAVTGLSL	Q9UMS4			X			X
KIWDLKERTNV	Q9UMS4			X
QENALPLML	Q9UMR2											X
EVFEENDGSLK	Q9UMN6											X
SPPPPLCPP	Q9UMN6											X
SRLYWSTV	Q9UMN6											X
ATAMLQSLLK	Q9UM54									X
HLFDHVVNR	Q9UM54											X
ILKEEQELY	Q9UM54											X
KGTVIKVPLK	Q9UM54											X
TAMKKIGL	Q9UM54										X
VEAQLARQK	Q9UM54											X
ESYTPSKISVR	Q9UM13											X
NELVSTHGY	Q9UM11											X
SVTSVGWSER	Q9UM11											X
TEHLAAVKAIAW	Q9UM11											X
TSDNGKDGLAY	Q9UM11										X	X
HSYRVLYL	Q9UM11											X
FDGRVVAK	Q9UM00									X		X
IFDGRVVAK	Q9UM00											X
KLPFTPLSY	Q9UM00									X		X
SIFDGRVVAK	Q9UM00	X	X							X		X
DSYDSLSEAAER	Q9ULX7											X
TSVPPFNLR	Q9ULX7											X
ILNNKLISK	Q9ULX6									X
RMWEDPMGA	Q9ULX6					X		X
AEFVGVSHL	Q9ULX3											X
EVVTEIRDKATR	Q9ULX3											X
HAALQDIGK	Q9ULX3											X
HVVADAGAFLR	Q9ULX3											X
VSDDGTLHM	Q9ULX3										X
VVADAGAFLR	Q9ULX3											X
YGTPGVDIYI	Q9ULW8	X
AEVEAQKAQQL	Q9ULW0											X
EELEKLQQY	Q9ULW0											X
GGLFQGKTPLR	Q9ULW0											X
GLFQGKTPL	Q9ULW0	X	X			X	X	X
GLFQGKTPLRK	Q9ULW0									X		X
KEVNFTSEL	Q9ULW0						X					X
KILEDVVGV	Q9ULW0	X		X				X
LPLPHFDTI	Q9ULW0											X
TVISQEPFVPK	Q9ULW0		X									X
EIARFFKLHER	Q9ULV4											X
KLDEILKEI	Q9ULV4	X		X
NVFTTGFSR	Q9ULV4	X	X									X
GHFENLQK	Q9ULV3									X
LLGPPPVGV	Q9ULV3	X		X		X	X	X
SLGHFENLQK	Q9ULV3									X
FLADAKWIL	Q9ULU4	X		X
HPDYAEYIF	Q9ULU4		X
TEAFLADAKW	Q9ULU4											X
ETSSLESFVRR	Q9ULT8											X
FLIPFETRQL	Q9ULT8			X
NPSGSGPPLS	Q9ULT8											X
NVMQIHADR	Q9ULT8											X
REVELPLTNF	Q9ULT8											X
RIWEPTYTI	Q9ULT8	X
RLVDLPISK	Q9ULT8									X
STIFYYVQK	Q9ULT8											X
STYNLQILTR	Q9ULT8											X
WSIEHVEQYL	Q9ULT8							X
MPRGVVVTL	Q9ULT8											X
QLAEDIEALKV	Q9ULS5			X
ELPKAEKW	Q9ULR0											X
TELPKAEKW	Q9ULR0											X
KLDPTTTTF	Q9ULP0	X			X	X
TLPDTVLSH	Q9ULP0									X
ETSRLFVKK	Q9ULM3											X
EVIDQRLIEAR	Q9ULM3											X
HGSSFVTSTVK	Q9ULM3										X
KVLQEILEK	Q9ULM3									X
SPLPQYVTV	Q9ULM3											X
TSRLFVKK	Q9ULM3											X
LLDPGQRNIY	Q9ULM2										X
QLQDYQHFV	Q9ULL8			X
GLDPNKPPEL	Q9ULL5							X
PQPPPPPPP	Q9ULL5				X				X			X
PSPPPPPPP	Q9ULL5		X		X		X		X		X	X
FPVEAQAGV	Q9ULL4											X
IEDPGTLHIW	Q9ULL4				X	X
LLSPPPLPLTGA	Q9ULL4	X			X	X
QPFSSEGLGR	Q9ULL4											X
QTSDPLPGSVQR	Q9ULL1											X
ALADFLPVM	Q9ULK4			X		X		X
ALADFLPVMK	Q9ULK4									X
ETDHINQIGY	Q9ULK4										X	X
EVIAYILER	Q9ULK4											X
ILNDMVWKY	Q9ULK4											X
LAAREVIAY	Q9ULK4											X
NENDIITHF	Q9ULK4				X							X
VTEIRKLY	Q9ULK4											X
GLDVSLQKV	Q9ULK0	X
DVVNLLVSR	Q9ULJ7											X
AALEKPLSH	Q9ULJ6									X
HIQQTNDR	Q9ULJ6	X
IQHSEFEEV	Q9ULJ6			X		X
NATPLTIER	Q9ULJ6	X	X									X
QQGFDLDLGY	Q9ULJ6									X
EVAAVAPSR	Q9ULI4											X
SESTEKLNN	Q9ULI3	X
TVFTDGGPRTLR	Q9ULI3											X
DVAGIIADY	Q9ULI2										X
HEAPYLFQKY	Q9ULI2											X
SDSDITVLR	Q9ULI2											X
TAYPQVVVV	Q9ULI2											X
TAYPQVVVVR	Q9ULI2											X
AQLLLPVSI	Q9ULH7						X
GLAAGGIVAV	Q9ULH7	X					X	X
PVSIQGSSV	Q9ULH7											X
SLFGSPVAK	Q9ULH7									X		X
SVKEAIIGV	Q9ULH7			X			X
ALDIAKRL	Q9ULH1											X
ALDIAKRLK	Q9ULH1									X
ALPGFSTPR	Q9ULH1											X
ETALDIAKRL	Q9ULH1		X									X
GTSELLLAK	Q9ULH1									X
LDIAKRLK	Q9ULH1									X
PPKPGELPP	Q9ULH1											X
ASDPHIIIK	Q9ULH0									X
DTVLIGAVR	Q9ULH0											X
RLHNAASKLH	Q9ULH0									X
TEQWPYRTSW	Q9ULH0											X
FSDYLHPQY	Q9ULG6										X	X
KLDEYIYRH	Q9ULG6									X
TELERKLTF	Q9ULG6											X
STYDPFYEQQR	Q9ULG1											X
GLWEENAQL	Q9ULE4					X
GEHSGVNKF	Q9ULE3											X
LVVDLVNSR	Q9ULE3											X
SEWEGKKEV	Q9ULE3											X
AEADKVYTF	Q9ULD9											X
HAYPYPQMY	Q9ULD9											X
VFGEKPNL	Q9ULD8					X
LTTSPILSR	Q9ULD6											X
AVWAAVQAV	Q9ULD5			X				X
HISLVIHQR	Q9ULD5											X
GSFPSPSISPR	Q9ULD2											X
FPSPSISPR	Q9ULD2											X
YLNDGLWHM	Q9ULC4			X		X
EEFDAITKAY	Q9ULC3											X
EAVQTAAKELLK	Q9ULA0											X
TTIGPILASR	Q9ULA0											X
EENVRNSFW	Q9UL63											X
QVDPLSALKY	Q9UL63										X	X
YVFGGQRSK	Q9UL63											X
ILLSEPGLVKL	Q9UL54	X		X
QTELGNQLEY	Q9UL54										X
SEVVAIKKM	Q9UL54											X
NESPVLQSGHW	Q9UL54											X
IILDPEKIKKK	Q9UL51									X
EAFQTTISK	Q9UL46											X
NVADLTSLR	Q9UL46		X									X
RAPLDIPIPD	Q9UL46		X
TTISKYFSER	Q9UL46											X
AEIQEVLQETL	Q9UL42			X
EEAEIQEVL	Q9UL42											X
QATEIVKEW	Q9UL42											X
QENANAVLL	Q9UL42											X
SEVQGKGGVW	Q9UL42											X
VQGKGGVW	Q9UL42											X
HATFNDPVM	Q9UL40		X
ALVDQRELYL	Q9UL33			X
DVVDEKISAMGK	Q9UL33											X
MVVDSSNTALR	Q9UL33											X
VDEKISAMGK	Q9UL33											X
RGVQIIDDEPQA	Q9UL25					X
HVKTGGKISLR	Q9UL15											X
RLAQNILSY	Q9UL15											X
TAFDLLNLNR	Q9UL03											X
AIDGTPLVGV	Q9UKZ4							X
FYLFHPLAY	Q9UKY4											X
PFAYLTVL	Q9UKY4											X
YLFHPLAY	Q9UKY4											X
ALDNNPLLL	Q9UKY1	X
SSSGISISK	Q9UKY1											X
AAADPKVAF	Q9UKX7											X
AETQSPSLF	Q9UKX7											X
RSDLPTAMEY	Q9UKX5										X
YTAMPLPIGR	Q9UKV8											X
MAAESLLVTVR	Q9UKV5											X
RTAHVILRY	Q9UKV5									X		X
SMASLVIFM	Q9UKV5			X
FAVATPEEL	Q9UKV5											X
IPDIKPLAGQ	Q9UKV3											X
STVEEAVATR	Q9UKV3											X
SQNSFIKQY	Q9UKV3											X
AITAKYLR	Q9UKV0											X
DTLGQVGAVK	Q9UKV0											X
QEMESGEQAAF	Q9UKV0											X
RLQETGLLNK	Q9UKV0									X
SVAITAKYLR	Q9UKV0											X
VDPVVREK	Q9UKV0									X		X
VVDPVVREK	Q9UKV0									X		X
YTFIVPQQR	Q9UKU9											X
EEVLIPDQKY	Q9UKT7											X
HLLSDELLL	Q9UKT7			X
SENPGQTHF	Q9UKT7											X
SVIPQIQKV	Q9UKT5	X
IGSPIVSPR	Q9UKT4											X
QLYSKAIQR	Q9UKT4									X
NVVNIIVAR	Q9UKP5											X
MPGGPSPRSPA	Q9UKP4	X
SEDPEKYFL	Q9UKP4						X
DAAPGPSAAFR	Q9UKN8											X
LPFVGKESI	Q9UKN8											X
PGPSAAFRL	Q9UKN8											X
REPAVKLQY	Q9UKN8											X
ALSDSIHTV	Q9UKN5	X		X		X		X
ALLSRLEQ	Q9UKM9			X		X
ALLSRLEQI	Q9UKM9	X		X				X
ARADSYYEY	Q9UKM7										X
AATTVLRQL	Q9UKL0											X
AISDVIGNK	Q9UKL0									X
DEAPVLDVRY	Q9UKL0											X
KLDEYIAIAK	Q9UKL0									X		X
RQLDMELVSV	Q9UKL0			X				X
PTETVPQVK	Q9UKL0											X
KPFEVPFL	Q9UKK9								X
TVDARVYSY	Q9UKK9										X
AEEFVNVYY	Q9UKK6											X
FIFSDTHEL	Q9UKK3			X		X		X				X
KEIGTKQSF	Q9UKK3											X
RIIDTVAQV	Q9UKK3			X				X
SPFPDIPKV	Q9UKK3											X
NAISLPTI	Q9UKI2											X
AEKLVQLTF	Q9UKG9											X
STEERTFQY	Q9UKG9											X
STSLVGYLR	Q9UKG9											X
YAFTSFGKKLTK	Q9UKG9											X
EAVTPSPSFQQR	Q9UKG1		X									X
EVTEDVYTSR	Q9UKG1											X
NTVHDIVNR	Q9UKF6		X									X
QTSEFIRAL	Q9UKF6											X
TSEFIRALK	Q9UKF6											X
TVHDIVNR	Q9UKF6											X
YWQNHPEL	Q9UKF6								X			X
ATYYGAFIKK	Q9UKE5									X		X
DSFSGSISR	Q9UKE5											X
GEMPTSVAY	Q9UKE5											X
GTVAVSDIPR	Q9UKE5											X
HEQALLLEY	Q9UKE5											X
HPMRALFLI	Q9UKE5											X
MPTSVAYI	Q9UKE5											X
TPYWMAPEV	Q9UKE5											X
TSISPALAR	Q9UKE5											X
TVAVSDIPR	Q9UKE5											X
TYYGAFIKK	Q9UKE5									X		X
VIDVDSGNSY	Q9UKE5										X
ATDITLRR	Q9UKB1											X
GTSSVIVSR	Q9UKB1		X							X		X
HIAENILSY	Q9UKB1									X
ISNGTSSVIVSR	Q9UKB1		X									X
NEAVLHLRF	Q9UKB1											X
NGTSSVIVSR	Q9UKB1		X									X
SATDITLRR	Q9UKB1											X
SATDITLRRV	Q9UKB1											X
SNGTSSVIVSR	Q9UKB1		X									X
TSSVIVSR	Q9UKB1											X
VIEDKTIEL	Q9UKB1											X
AEEDLRTLF	Q9UKA9											X
AEALATHIL	Q9UKA4			X			X					X
AEKIVAEAI	Q9UKA4											X
EVITEAEKIAK	Q9UKA4											X
HPREVDPFI	Q9UKA4											X
TSISEPWTQR	Q9UKA4											X
EVVDFSSHY	Q9UKA2										X	X
LPYVGTSV	Q9UKA1											X
SLFEKGLKNV	Q9UKA1	X		X			X	X
LLLSTLVIPS	Q9UK85										X
SEEKPVPAA	Q9UK76								X
TTFKGVDPNSR	Q9UK76											X
DNIDVSHPIIYR	Q9UK73	X	X									X
DVSHPIIYR	Q9UK73	X	X									X
EAGHIDIVK	Q9UK73											X
NIDVSHPIIYR	Q9UK73		X									X
RENYDIIKTY	Q9UK73											X
SESDIRYLL	Q9UK73											X
SESDIRYLLGY	Q9UK73											X
SHPIIYRG	Q9UK73											X
STPLIIAAR	Q9UK73											X
SVLEIEQSMNR	Q9UK73											X
VSHPIIYR	Q9UK73											X
AQFKGTQSL	Q9UK61			X			X
EAFPNDPRVINR	Q9UK61											X
ETYLGPNEVLK	Q9UK61											X
FLFQEPRSI	Q9UK61	X		X		X
KIASNPLER	Q9UK61									X
NTDRNIDKY	Q9UK61										X	X
RLDDKKFLY	Q9UK61									X		X
RLSEFIYSK	Q9UK61									X
SEVGTDHKL	Q9UK61											X
TTERTVLGEY	Q9UK61										X
YAFLMVDRY	Q9UK61											X
LEVDATSKY	Q9UK61											X
AMGDVVIFK	Q9UK61									X
RLWNMPENNGL	Q9UK59			X
ESAYNAFNR	Q9UK41											X
ESAYNAFNRF	Q9UK41											X
NMAELFAVV	Q9UK41	X		X
SEISSIDEF	Q9UK41											X
SPYDRAVLI	Q9UK28											X
RAVEPLRTF	Q9UK23											X
AEAIRILAA	Q9UJZ1								X
GLPRNTVVL	Q9UJZ1				X
SLKEIVINV	Q9UJZ1			X
SSGLPRNTVVL	Q9UJZ1			X	X	X	X
RVLDPSMVILEV	Q9UJX6	X		X			X	X
EDHVLPEL	Q9UJX5								X		X
KLYTALQQY	Q9UJX4									X
NSIEGVYRK	Q9UJX4											X
DTFSNLLYVR	Q9UJX2											X
KALSIFNEL	Q9UJX2											X
TSAAIQAYR	Q9UJX2											X
TLPPSPMLL	Q9UJW2					X
KESQVLLTL	Q9UJW0						X					X
LPDDPAKTTM	Q9UJW0		X
NPVENLTHV	Q9UJW0											X
QPVCASQLY	Q9UJW0											X
LLLKGVEAV	Q9UJV9			X
LVKPVTINV	Q9UJV9			X			X
RLLQEDSSPLL	Q9UJV9			X
VLMDLKALLL	Q9UJV9			X
ELVEIIQQR	Q9UJV3		X
SIANLVILR	Q9UJT1											X
TSIANLVILR	Q9UJT1											X
AVYPIDLVKTR	Q9UJS0											X
QLADLYEPR	Q9UJS0											X
REEGPKALW	Q9UJS0											X
EQADIALTR	Q9UJQ1											X
TANQVQIPR	Q9UJQ1											X
AEFPDHLGGGY	Q9UJP4											X
EAVRLPFVRR	Q9UJP4											X
SLAVLGGKLYV	Q9UJP4			X
AASPYFRAM	Q9UJP4											X
GVMPPTQSF	Q9UJM3										X
NIDPITMAY	Q9UJM3										X	X
SAQERLIPL	Q9UJM3											X
YLLPERPPYL	Q9UJM3			X
EVWKGIKKR	Q9UJK0											X
GLYAGDPVSK	Q9UJJ7									X
LVAEPVQNGSR	Q9UJF2											X
VMLDVPIRL	Q9UJF2			X			X
SVADSTLGSLTR	Q9UJD0											X
GLYEFPLNK	Q9UJA5									X
GLYEFPLNKV	Q9UJA5	X						X
YLDNVIGHSY	Q9UJA5										X
AFEKFFTR	Q9UJA3											X
QAFEKFFTR	Q9UJA3											X
YSDEFGNLDF	Q9UJA3										X
ALDPLADKILI	Q9UJA2			X
EAIPFVIEK	Q9UJ83											X
SAIGYLTSR	Q9UJ83		X									X
AEADGLSTNHW	Q9UJ70											X
EAAPHDIGYVK	Q9UJ70											X
PHDIGYVK	Q9UJ70											X
REIQAQNFF	Q9UJ70											X
EAQRQAPPLV	Q9UJ55											X
SAWEGPSTSR	Q9UJ55		X									X
PRSPDAAGATIL	Q9UJ14	X	X	X	X	X	X	X
AEIIKGELW	Q9UJ04											X
FIFQGNPYFR	Q9UJ04											X
LVLSPNHQY	Q9UIW2											X
LVLSPNHQYLY	Q9UIW2											X
RSLQVLLLLL	Q9UIW2							X
SALPLAIKY	Q9UIW2											X
PTAVVPLRY	Q9UIQ6										X
KTRLINQVL	Q9UIL1						X
RLINQVLEL	Q9UIL1	X		X
SVFQTTDTK	Q9UIL1											X
SVFQTTDTKSKR	Q9UIL1											X
FAEMIQPEY	Q9UII4										X
QLMPLPVKV	Q9UII4	X					X
EDELVKKY	Q9UIG0											X
EEYEARLERY	Q9UIG0											X
EVPGLFIEK	Q9UIG0											X
FLLDPYKYMTL	Q9UIG0			X
HSVIPPAAR	Q9UIG0											X
HTNFHIPKK	Q9UIG0									X
IPLTLHSV	Q9UIG0											X
KLSEIPLTL	Q9UIG0	X		X			X	X
MSAELWKER	Q9UIG0											X
SADKGGFLY	Q9UIG0											X
SLSSPLNPK	Q9UIG0									X
VEDELVKKY	Q9UIG0											X
EISYEITPR	Q9UIF9											X
ESIAAVPGR	Q9UIF9											X
GEVQDLLVRL	Q9UIF9						X
KQFPEVIKY	Q9UIF9						X
KVSEIPLTR	Q9UIF9									X
LPLEDSPVI	Q9UIF9											X
VSNVKPLSL	Q9UIF8											X
HLFRDVAEV	Q9UIF7			X
AATEIVERV	Q9UID3	X				X
DSDMQTLVY	Q9UID3										X
FLFELPSRL	Q9UID3	X
GEKGGATPPAL	Q9UID3		X
SATDTIRKM	Q9UID3											X
SETDMVRQI	Q9UID3				X							X
ETYTPEVTK	Q9UIA9											X
RLAQAGNEKL	Q9UIA9									X
SRTNNPLPLEQ	Q9UIA9			X
TTFYTALGR	Q9UIA9											X
IYIGDQVQKS	Q9UIA9											X
EVYPVGIFQK	Q9UI95	X	X									X
EVYPVGIFQKR	Q9UI95											X
PVGIFQKR	Q9UI95											X
SLLSHVEQL	Q9UI95	X	X	X		X		X
VYPVGIFQKR	Q9UI95											X
YPVGIFQK	Q9UI95											X
YPVGIFQKR	Q9UI95											X
RLTEEFQNV	Q9UI43	X				X
AEAMKVKKI	Q9UI36											X
ASTDSLRVL	Q9UI36											X
MSPGIIPPTGL	Q9UI36											X
YIIISFLIVV	Q9UI33									X
LEAADNLRL	Q9UI30				X
KQWETQPGFYSV	Q9UI26			X
MDNITQPER	Q9UI26											X
AAFHQIEAV	Q9UI14											X
RLNEKNYEL	Q9UI12			X
FLNKEITSV	Q9UI10	X		X		X		X
GEHVALANW	Q9UI10											X
SNGDVILVY	Q9UI10											X
YVLPEVSKV	Q9UI10	X						X
EEIETAIKEY	Q9UHY8											X
LLTDYILKV	Q9UHY8	X		X
LTTVIPYEK	Q9UHY8											X
QVIEEIEEM	Q9UHY8										X
TTVIPYEKK	Q9UHY8											X
MPNENIPEL	Q9UHY1											X
EEARAFNRIY	Q9UHX1											X
NLFDLGGQYLRV	Q9UHX1	X		X
RVYVGSIYY	Q9UHX1									X		X
VMADIRELI	Q9UHW5	X
KAAELEMEL	Q9UHV9											X
MVGGVLVER	Q9UHV9											X
GFSAVMNRKF	Q9UHV7											X
SAVMNRKF	Q9UHV7											X
SLHLHVPSV	Q9UHV7			X				X
VSDELVQQY	Q9UHV7										X
ISAVGTIVK	Q9UHR5											X
ISAVGTIVKK	Q9UHR5											X
MDMNYIIQR	Q9UHR5											X
TVISAVGTIVK	Q9UHR5		X									X
TVISAVGTIVKK	Q9UHR5											X
HTLGLPVGK	Q9UHQ9											X
TLLDPNEKYLL	Q9UHQ9			X				X
EEAKAKGTF	Q9UHQ7											X
EENEKLKRI	Q9UHQ4											X
QLAKELSNK	Q9UHQ4									X
KLADAKIFL	Q9UHQ1			X				X
YTFEKDFSRG	Q9UHN6											X
ESAFVVGTEK	Q9UHL9											X
HSIHFIIKR	Q9UHL9											X
NSIQFVIKR	Q9UHL9		X									X
SIQFVIKR	Q9UHL9											X
CGLHGQAPKV	Q9UHL9											X
EAQRITGLR	Q9UHL4											X
NTPAIPSFKR	Q9UHK6											X
PAIPSFKR	Q9UHK6											X
DIAEPGSVAGR	Q9UHJ6											X
KLEAVNPI	Q9UHJ3							X
HIAVGSPGR	Q9UHI6											X
HLADILSSK	Q9UHI6									X
QTVNPQNGFVR	Q9UHI6											X
LLEPFVHQV	Q9UHH9	X
VLLEPFVHQV	Q9UHH9	X		X
GLYEKLKTEL	Q9UHG3		X	X
ETPAPQVPAR	Q9UHG2											X
SLLEHFNTV	Q9UHF7	X		X		X		X
QRNPEISHL	Q9UHD9										X
FAYLRDLLI	Q9UHD8											X
IMKFINDQY	Q9UHD8											X
KTKWGTIEV	Q9UHD8			X			X
KVVNIVPVI	Q9UHD8			X
QSRLEPKPQ	Q9UHD8			X
REMIPFAVV	Q9UHD8			X			X
VVNIVPVIAK	Q9UHD8									X
EEMEGVVKEL	Q9UHD2											X
GEISDIHTKL	Q9UHD2						X
NTATIFHEL	Q9UHD2		X									X
TATKIEITM	Q9UHD1	X
KQFESKIIK	Q9UHC7									X
SPLTLSPMSS	Q9UHC6									X
DTSPSFPWYR	Q9UHC1											X
AESEETKERLF	Q9UHB9											X
EEISPNIRY	Q9UHB9											X
EELLTDNRY	Q9UHB9											X
LYDRVLKY	Q9UHB9									X		X
VLYDRVLKY	Q9UHB9									X		X
YILEGEPGKV	Q9UHB9	X		X
YLHSYLTYI	Q9UHB9			X				X
AEEPRGGLKI	Q9UHB7											X
MPSPVSPKL	Q9UHB7											X
TAADKRLTV	Q9UHB7											X
ASFQSTSVK	Q9UHB6									X
EVNQETIQRL	Q9UHA2											X
DRIGLADY	Q9UH99										X
ESGGASVISTR	Q9UH99		X									X
REAALKEDF	Q9UH99											X
SEDRIGLADY	Q9UH99										X
SESLVHESW	Q9UH99											X
SSDAHTSYY	Q9UH99										X	X
TLQKEGVIGV	Q9UH99			X
VATSPGRLF	Q9UH99											X
YSEDRIGLADY	Q9UH99										X	X
TALKIMKV	Q9UH92											X
KLIDYIYTA	Q9UH77	X		X
AENPAMTRELL	Q9UH62						X
SSALETINR	Q9UH36											X
SVHWFPVQK	Q9UH36									X
AEFLSEHPNVTL	Q9UH17			X			X
FLSEHPNVTL	Q9UH17	X		X
LSEHPNVTL	Q9UH17						X
RIYDYDPLYK	Q9UH17									X
RTLKEILRY	Q9UH17									X
YLMDPDTFTF	Q9UH17			X
ISPTGHSL	Q9UH03										X
FALNHPEL	Q9UGV2											X
NVVDIILAH	Q9UGV2											X
RLQETEGMVAV	Q9UGU5	X		X
FAHSFIEL	Q9UGR2						X
KILDMQQTY	Q9UGR2									X
PTDYADIMMGY	Q9UGR2										X
FPYVTMDI	Q9UGP8											X
QIYTYFVYK	Q9UGP8									X
TVAEIKKQYR	Q9UGP8											X
TVFLRSDSY	Q9UGP8											X
YTYFVYKTR	Q9UGP8											X
AVADAVIEK	Q9UGM6									X
ITVPQDPAVLR	Q9UGM6											X
KVLQIGSAK	Q9UGM6									X
QAADILLYK	Q9UGM6									X		X
DPFAFIHKI	Q9UGL1											X
ILNPYNLFL	Q9UGL1			X
KEIEEIPAY	Q9UGL1											X
KLKEPLPNGK	Q9UGL1									X
MEALQSLRL	Q9UGL1											X
MTHEVPVYR	Q9UGL1											X
MTHEVPVYRT	Q9UGL1											X
PFAFIHKI	Q9UGL1											X
QELLTVSEHW	Q9UGL1											X
REGLSSERW	Q9UGL1											X
REMEALQSLRL	Q9UGL1											X
RLIDLGVGL	Q9UGL1	X		X		X		X
STLKIPHVER	Q9UGL1											X
SVAQQLLNGK	Q9UGL1									X
TELVEKEFW	Q9UGL1											X
TLMTHEVPVYR	Q9UGL1											X
VAVPSISQGLR	Q9UGL1											X
VGSHIRGHYERI	Q9UGL1											X
VITFPRAY	Q9UGL1											X
VLAHITADI	Q9UGL1			X				X
VQDRVGSGLLY	Q9UGL1											X
HITADICGMKL	Q9UGL1									X
NTIPGTPEER	Q9UGH3											X
DLDLSPLEY	Q9UG63										X
FLDEPTNHL	Q9UG63	X						X
FTPAMQRK	Q9UG63					X
KLMELYERL	Q9UG63			X
AEYHYLEAQEW	Q9UG01											X
FMNPHLISV	Q9UG01	X		X				X
GLWEEAYRV	Q9UG01	X		X	X	X		X
QTDNIIYVY	Q9UG01										X	X
YLIDIKTIAI	Q9UG01			X
YYPLVAQHY	Q9UG01											X
SSDPSHLVY	Q9UFP1										X
LDGLHPLPQ	Q9UFH2											X
PVFTILAPED	Q9UFG5	X		X
FFPSIYDVKY	Q9UFF9											X
GEYPSGINTW	Q9UFF9											X
FVFSEGSEASGR	Q9UFC0											X
QELDLSNNHL	Q9UFC0											X
RMISEELVAA	Q9UFC0			X				X
ETVMEIVKR	Q9UF56											X
KQLSDTSIIAV	Q9UF56			X
HLANTYISV	Q9UEY8			X			X
DIIKYIVNR	Q9UEW8											X
KIVDDPKALK	Q9UEW8									X
LTRTPDIAQR	Q9UEW8											X
AEMEEELRY	Q9UEU0											X
GSWSQVLSQK	Q9UET6									X
RLDEVISKY	Q9UER7											X
GLLTEIRAV	Q9UEE5							X
KALEEANAL	Q9UEE5											X
QEIPGEFIY	Q9UEE5											X
RTEPFQDGY	Q9UEE5										X
SAVDFIRTL	Q9UEE5						X		X			X
TASEMILVL	Q9UEE5											X
LTDPIQGTEY	Q9UDY8										X
GTDGQGGTFRY	Q9UDY4										X
ALLDVTPKAV	Q9UDY2			X
ETPQSLAFTR	Q9UDY2											X
GEVFRVVDTL	Q9UDY2						X
SEIESNRSF	Q9UDY2											X
AERDLYRDTW	Q9UDX5											X
AIPGFTINR	Q9UDX5	X	X							X		X
SVAIPGFTINR	Q9UDX5	X	X									X
YANEVGEAFR	Q9UDX5											X
AAATLTSKLYS	Q9UDW1	X
AAATLTSKLYSL	Q9UDW1	X
AATLTSKLY	Q9UDW1											X
AIYDHINEGK	Q9UDW1									X
IYDHINEGK	Q9UDW1									X
TLTSKLYSL	Q9UDW1	X		X		X		X
YDHINEGK	Q9UDW1									X
TVVAAIQAVER	Q9UDV7											X
EELAGLQRHW	Q9UDT6											X
GETDFAKGEW	Q9UDT6											X
GTATPPLTSR	Q9UDT6											X
HELEKLDVEY	Q9UDT6											X
QEELAGLQRHW	Q9UDT6											X
LLDGKVVNV	Q9UDR5	X
AEINYGIRF	Q9UBZ9											X
GIGSNILLAR	Q9UBZ9		X
RIYVYVKRK	Q9UBY5									X
KQQAVSEEI	Q9UBY0	X			X
GTDWGEKGYY	Q9UBX1										X
AESDFASTF	Q9UBW8											X
ALATLIHQV	Q9UBW8	X	X	X	X	X	X	X	X
LEVDYSIGR	Q9UBW8											X
APPPSPTPNK	Q9UBW7											X
ETVNFSGVKR	Q9UBW7											X
GLAHFVNEI	Q9UBW7	X				X		X
QTDDTWRTEY	Q9UBW7										X
QTFEQELNKILR	Q9UBW7											X
ELFKNVCER	Q9UBV2											X
LTGGSVVQR	Q9UBV2											X
EIPEVAFMK	Q9UBU9		X
APPEYHRK	Q9UBU8											X
APPEYHRKA	Q9UBU8											X
EVAPPEYHR	Q9UBU8		X									X
EVAPPEYHRK	Q9UBU8		X									X
EVAPPEYHRKA	Q9UBU8											X
EVVAGIKEY	Q9UBU8										X
HPDAPMSQV	Q9UBU8											X
NEVVAGIKEY	Q9UBU8											X
NYLHDFLKY	Q9UBU8											X
PPEYHRKA	Q9UBU8											X
QLFYLPAKK	Q9UBU8									X		X
TSETPQPPR	Q9UBU8		X
VAPPEYHR	Q9UBU8											X
VAPPEYHRK	Q9UBU8											X
VMLGTQLLY	Q9UBU8									X		X
VVAGIKEY	Q9UBU8											X
YLHDFLKY	Q9UBU8											X
AEDDIRQNF	Q9UBU7											X
EEFLSKDISY	Q9UBU7											X
KLVFDFVEY	Q9UBU7											X
DIVAGTIVVKR	Q9UBU6		X									X
EINDVFEGR	Q9UBT7											X
QTSQPFQVLK	Q9UBT6											X
AEKGDGAELIW	Q9UBT2											X
DTIDVSNLNR	Q9UBT2											X
FYPKANIVAY	Q9UBT2											X
GYDPVKLFT	Q9UBT2											X
YLGQVTTI	Q9UBT2			X
STSEITPISK	Q9UBS9											X
STSEITPISKL	Q9UBS9											X
TLEVEIEPGVR	Q9UBS4	X				X		X
EAYETLSDANR	Q9UBS3											X
AEFVSTPEL	Q9UBQ7											X
RLMKVFVTR	Q9UBQ7									X
RLPEAIEEV	Q9UBQ7	X		X		X		X
STVGIIGLGR	Q9UBQ7		X									X
ESIKPKNIVEK	Q9UBQ5											X
HVVGITYQH	Q9UBQ5											X
TTVTAQILLK	Q9UBQ5											X
TLAGDVHIV	Q9UBQ0	X
APVKPGPAL	Q9UBP4										X
ASRLLDLITW	Q9UBP4										X
ALGPIREL	Q9UBP0					X	X
HSAEYVGHLR	Q9UBN7											X
RLVDAVLGA	Q9UBN7					X
AVPYRLLPGIF	Q9UBM7			X
AVSTFAMVK	Q9UBM7									X
YTAAVPYRLLPG	Q9UBM7	X
TRLLGYVDPLD	Q9UBM1	X		X		X		X
TLADVLYHV	Q9UBL3	X				X	X	X
NVIERLQEA	Q9UBK9			X
STYALTLYK	Q9UBK7									X
AEEPSLLKKL	Q9UBK2											X
MFSQSVAHLY	Q9UBJ2											X
NVEEIAFYR	Q9UBJ2											X
RIWDPVLSV	Q9UBI4					X		X
EEIVYPQKAY	Q9UBH6											X
ESTGVTTLR	Q9UBH6											X
LILLQNYQNL	Q9UBH6					X
QYEAFKDMLY	Q9UBH6											X
VYPQKAYYY	Q9UBH6											X
LPYHEVYTI	Q9UBG0											X
SALPENPAA	Q9UBG0											X
VVLHSPSAH	Q9UBG0									X
WVSEEPLNY	Q9UBG0											X
KLYDGFQYL	Q9UBF8	X		X		X	X	X
SVIDPEVAQK	Q9UBF8											X
FCSSPKPAL	Q9UBF2											X
LPYNQPGI	Q9UBF2											X
RLPDDDPTAV	Q9UBF2	X				X
NAVGVYAGR	Q9UBF1											X
FSTSTGRVY	Q9UBE8											X
RAPEILMGSR	Q9UBE8											X
ILAQEIVKA	Q9UBE0	X			X	X		X
ATSPIIIHRL	Q9UBD5											X
FVFKPNSKK	Q9UBD5									X		X
SPIIIHRL	Q9UBD5											X
TQFPFKINEK	Q9UBD5											X
TSPIIIHRL	Q9UBD5											X
GLSDIILGK	Q9UBC2									X
KTDLDLDGY	Q9UBC2										X	X
AEEHNIVFM	Q9UBB9											X
EEFQKELSQW	Q9UBB9				X							X
IQNDRQLQY	Q9UBB9									X		X
RIFETLQDK	Q9UBB9									X
DAVGFTFPNR	Q9UBB6											X
EAEPDLLAVLR	Q9UBB6		X									X
KEAEPDLLAVL	Q9UBB6			X			X
RLLSTSPAL	Q9UBB6							X
SLLKEPQKVQL	Q9UBB6			X
IFKQPVTK	Q9UBB5									X
SIFKQPVTK	Q9UBB5									X	X
ADASLLKKV	Q9UBB4	X
ALATIRLLDV	Q9UBB4	X		X
APRTIFQR	Q9UBB4											X
DDIPVFLR	Q9UBB4	X	X									X
EEALATIRL	Q9UBB4											X
ETAPRTIFQR	Q9UBB4	X	X									X
GLADASLLKKV	Q9UBB4	X		X		X	X	X
KDDIPVFLR	Q9UBB4		X									X
LTKDDIPVFLR	Q9UBB4		X
NEDSQSIVW	Q9UBB4											X
QVFPGLLER	Q9UBB4		X									X
QVFPGLLERV	Q9UBB4	X	X				X	X
TAPRTIFQR	Q9UBB4											X
AEGDISNVANGF	Q9UBB4											X
HTSSAIPVPK	Q9P2Y5											X
GTQSGSLKY	Q9P2Y4										X
AEIDSIHQL	Q9P2W9											X
EVISHIGKLR	Q9P2W9											X
GAAGILLRY	Q9P2W1											X
IRVTQQVNPI	Q9P2T1				X
IRVTQQVNPIF	Q9P2T1				X
QILEAIPQV	Q9P2T1			X
SEVDLTRSF	Q9P2T1				X							X
RDPLQPLLEN	Q9P2S2		X
VADPVTFKS	Q9P2S2							X
IADSGLKIL	Q9P2R7						X
QEAGVSVPKGY	Q9P2R7											X
TMIEINPMV	Q9P2R7			X
AAAYPHTSL	Q9P2R6						X				X	X
EYARPHVM	Q9P2R6											X
FGTPYPRDL	Q9P2R6											X
RTDTGEITSY	Q9P2R6										X
SAGPVHPLV	Q9P2R6											X
SEVPDSVYQHL	Q9P2R6											X
SEYARPHVM	Q9P2R6											X
ALWTGMHTI	Q9P2R3	X		X				X
EELNASTLMNY	Q9P2R3											X
ESSSESFISR	Q9P2R3											X
KSAEAILKR	Q9P2R3									X
PLHKAIKV	Q9P2R3											X
SQHGVIIQL	Q9P2R3			X			X
SSMSAQLLY	Q9P2R3											X
SSSESFISR	Q9P2R3											X
YPLHKAIKV	Q9P2R3											X
DPGEEPPIVRR	Q9P2Q2											X
EEPPIVRR	Q9P2Q2											X
GEEPPIVRR	Q9P2Q2											X
PGEEPPIVRR	Q9P2Q2											X
SYSETMSTLRY	Q9P2P6											X
EVFGQITER	Q9P2P5											X
EAAQGPQFAR	Q9P2P1											X
TLADIIARL	Q9P2P1	X		X		X	X	X
KIIDFIYTA	Q9P2N7	X		X	X	X	X	X
TVYGGVMYI	Q9P2N7	X		X				X
EIVDFLTGVLTR	Q9P2N6	X	X
FPHKPIILI	Q9P2N6											X
LPGSPLIL	Q9P2N6											X
SVMEYVTAV	Q9P2N6	X
ELDLHKRL	Q9P2N5											X
TELDLHKRL	Q9P2N5											X
AEAALQKLDLY	Q9P2L0											X
EINQITRSR	Q9P2L0											X
NAIGDYFADR	Q9P2L0		X									X
RESGTIQRY	Q9P2L0											X
TASDKILIV	Q9P2L0											X
ETIIRIFKR	Q9P2K8											X
HYLYIQMEY	Q9P2K8											X
KLYAIGGQAV	Q9P2K6	X
QSDYFRALY	Q9P2K6										X
EVFSIAGTVK	Q9P2K5											X
EVFSIAGTVKR	Q9P2K5	X										X
FLFDRPMHV	Q9P2K5			X				X
FSIAGTVKR	Q9P2K5											X
NSMGGFGGVGR	Q9P2K5											X
SAMIGGFAGR	Q9P2K5											X
SIAGTVKR	Q9P2K5											X
SIDMDRGFL	Q9P2K5			X
SMFNGQFLF	Q9P2K5											X
VFSIAGTVKR	Q9P2K5											X
RFIQPRPTL	Q9P2K3						X
TEFPIIKMY	Q9P2K2											X
YLFKGNILL	Q9P2K2							X
HVADDFVAVR	Q9P2K1											X
QEVPEFRNY	Q9P2K1											X
SVQPEELIYQR	Q9P2K1											X
TLLKTIIKV	Q9P2K1			X				X
PEPTDRAVI	Q9P2K1											X
AEAKEKIYL	Q9P2J5						X					X
AMADAGILRL	Q9P2J5	X		X		X		X
DIAALRDLK	Q9P2J5											X
FRFIEVQTL	Q9P2J5						X
GNLHGQAESPLG	Q9P2J5											X
IEPGVSVSL	Q9P2J5						X
IGDTIIYLVH	Q9P2J5			X
ITTDVNPYY	Q9P2J5											X
LEFDEKAVL	Q9P2J5						X
LPFEPVPVI	Q9P2J5											X
VLMENIVYL	Q9P2J5	X		X		X		X
YFVTFPYPYM	Q9P2J5											X
YLMEVTHDL	Q9P2J5	X		X		X		X
GVLRQQLVV	Q9P2J3						X
MPYMQPVM	Q9P2J3											X
NEWSYVAKM	Q9P2J3											X
AIYATIPVYK	Q9P2I0									X
IVYAVDFNHK	Q9P2I0									X
QLLDQIWRT	Q9P2I0	X				X
YATIPVYK	Q9P2I0									X
YAVDFNHK	Q9P2I0									X
RTTPGTLARF	Q9P2I0									X
EAFDPVLNR	Q9P2G9											X
TVDNVQPLLY	Q9P2G9										X
TVMGKIFAV	Q9P2G9	X
VMGKIFAV	Q9P2G9	X		X				X
WLDETLAQV	Q9P2G9	X		X		X		X
VMNDRLYAI	Q9P2G3	X				X
NAWDTLPSPR	Q9P2G1											X
VENNPAIKW	Q9P2G1											X
FGPPIPKGV	Q9P2F8			X				X
KKDCSKEL	Q9P2F8							X
LPFTPKSI	Q9P2F8											X
PAKLYSVHGY	Q9P2F8									X
RSTSFDRKL	Q9P2F8											X
AAFEKQVL	Q9P2E9											X
EEEEQVWR	Q9P2E9											X
GEAQRLIEIL	Q9P2E9			X
MVFNEGEAQR	Q9P2E9											X
PVRAPAVAV	Q9P2E9										X
SEKAGIIQDTW	Q9P2E9											X
TSYEEALANQR	Q9P2E9											X
VAKSKLREL	Q9P2E9										X
RLQQENSIL	Q9P2E9											X
EESPVYQVY	Q9P2E7											X
SAFDPDVGTNSL	Q9P2E7											X
EEFIGAGEQARY	Q9P2E5											X
EVMDVFLRF	Q9P2E5											X
MPIYPTYNEV	Q9P2E3											X
RTMPIYPTY	Q9P2E3									X
INPTVTRSL	Q9P2D8	X
NTADSLIGR	Q9P2D6											X
YESSPKPQI	Q9P2D6											X
GLLEIVTSV	Q9P2D3							X
LSTPYIHSL	Q9P2D3											X
QVVGEATFIAR	Q9P2D3											X
SLPEINKDR	Q9P2D3											X
TTTSLLRSL	Q9P2D3											X
MAARLAAAW	Q9P2D3											X
[truncated: 18,537 more rows]

## Sheet: 1b-Non redundant_A2only
Peptide	Accession	Present_in_DIPG27_A2	Present_in_DIPG35_A2	Present_in_DIPG38_A2	Present_in_DIPG43_A2
AEPAVQRTLLE	P14209	X	X	X	X
AEPAVQRTLLEK	P14209	X	X	X	X
AIDPHLLLSV	Q29RF7	X	X	X	X
AIMDIVIKV	Q9NZJ5	X	X	X	X
AIVDKVPSV	Q9Y678	X	X	X	X
ALADIVWRA	Q4G0A6	X	X	X	X
ALAPGLPTA	Q9UMX5	X	X	X	X
ALATLIHQV	Q9UBW8	X	X	X	X
ALDDMISTL	P49368	X	X	X	X
ALDKATVLL	Q53EL6	X	X	X	X
ALFEGKVQL	Q8NEZ3	X	X	X	X
ALFNGAQKL	P61619	X	X	X	X
ALFPERITV	Q5SQI0	X	X	X	X
ALFQRPPLI	O60832	X	X	X	X
ALGKILSV	O60427	X	X	X	X
ALHDILTEI	P40937	X	X	X	X
ALIEKLVEL	Q14181	X	X	X	X
ALKDLINEA	P12004	X	X	X	X
ALLDIIRSL	O95864	X	X	X	X
ALLDKLYAL	Q9NV31	X	X	X	X
ALLDKPPFL	P17252	X	X	X	X
ALLDRIVSV	Q92621	X	X	X	X
ALLERGYSL	P34897	X	X	X	X
ALLGDLTKA	Q92973	X	X	X	X
ALLKIEGVYA	P18077	X	X	X	X
ALMADMVYV	O75643	X	X	X	X
ALMPVLNQV	Q5RKV6	X	X	X	X
ALNEKLVNL	O00303	X	X	X	X
ALNGKLYIV	Q9Y6Y0	X	X	X	X
ALPPVLTTV	Q6PKG0	X	X	X	X
ALSDHHIYL	P04075	X	X	X	X
ALSDSIHTV	Q9UKN5	X	X	X	X
ALSEKIVSV	Q567U6	X	X	X	X
ALSEQILMV	P48552	X	X	X	X
ALSKEGIVAL	P40227	X	X	X	X
ALVQDLAKA	P14635	X	X	X	X
ALVSNLYVI	P61619	X	X	X	X
ALWEDEGVRA	Q5JWF2	X	X	X	X
AMADAGILRL	Q9P2J5	X	X	X	X
AMFDKKVQL	O15061	X	X	X	X
AMFGKLMTI	Q29RF7	X	X	X	X
AMIELVERL	Q96DX7	X	X	X	X
AMLAVLHTV	Q9BSB4	X	X	X	X
AMLNEPWAV	Q96EP0	X	X	X	X
AMYPDQVQL	O94952	X	X	X	X
AVVEFLTSV	Q9NRR4	X	X	X	X
DAPGHRDFI	P68104	X	X	X	X
DIVMTQTPL	P01614	X	X	X	X
DIVMTQTPLS	P01614	X	X	X	X
DIVMTQTPLSL	P01614	X	X	X	X
DIVMTQTPLSLP	P01614	X	X	X	X
DVDEAYMNK	P05787	X	X	X	X
EYATEVDVDFVR	Q10567	X	X	X	X
FASHVSPEV	Q9NP61	X	X	X	X
FIAPREPGAVSY	Q92542	X	X	X	X
FISEIIHQL	Q9C040	X	X	X	X
FLADPSAFVAA	Q8NHW5	X	X	X	X
FLAEEGFYKF	P46977	X	X	X	X
FLASESLIKQI	P62906	X	X	X	X
FLDEKTHEL	Q9H0K6	X	X	X	X
FLDESRSTQYM	Q9Y230	X	X	X	X
FLDHIIASV	Q7LBC6	X	X	X	X
FLDPNNIPKA	Q9BVK2	X	X	X	X
FLEKLLPPV	O95372	X	X	X	X
FLFEPVVKA	Q6IN85	X	X	X	X
FLFPGTENQEL	P48681	X	X	X	X
FLLDKKIGV	P78371	X	X	X	X
FLLEKGYEV	O60547	X	X	X	X
FLLGPRLVLA	P49755	X	X	X	X
FLMDFIHQV	Q8WUM0	X	X	X	X
FLNKEITSV	Q9UI10	X	X	X	X
FLQEKSPAV	Q14157	X	X	X	X
FLWKEPATM	Q9BQ70	X	X	X	X
FLYDDNQRV	P11388	X	X	X	X
FQDPVPLTV	O15164	X	X	X	X
FTLKISRVEAED	P01614	X	X	X	X
FTWEGLYNV	P51784	X	X	X	X
FVDDYTVRV	O00487	X	X	X	X
FVHDLVLYL	Q00610	X	X	X	X
GIFGGHIRSV	Q14694	X	X	X	X
GILGIQPPSV	Q9UPN6	X	X	X	X
GLAALAVHL	O15360	X	X	X	X
GLADASLLKKV	Q9UBB4	X	X	X	X
GLADKVYFL	P27708	X	X	X	X
GLAKLIADV	P39748	X	X	X	X
GLAPKPVQV	Q6ZNJ1	X	X	X	X
GLAPQIHDL	Q86VI3	X	X	X	X
GLATDVQTV	P49720	X	X	X	X
GLDELFVQV	Q9HCN4	X	X	X	X
GLDIDGIYRV	Q8IWW6	X	X	X	X
GLDPTQFRV	P09884	X	X	X	X
GLDRLNVTV	P19367	X	X	X	X
GLFPAPIHV	Q9NR48	X	X	X	X
GLGPTFKL	Q8NFJ9	X	X	X	X
GLIEILKKV	O14737	X	X	X	X
GLIEKNIEL	P26358	X	X	X	X
GLLENIRQL	Q9Y496	X	X	X	X
GLNEEIARV	O14777	X	X	X	X
GLTEALHFV	P07199	X	X	X	X
GLVDEKALAQA	Q13363	X	X	X	X
GLWEEAYRV	Q9UG01	X	X	X	X
GLWGPVHEL	Q9Y4C2	X	X	X	X
GMAERIPEL	O95573	X	X	X	X
GMLDGLVNV	Q8IXB1	X	X	X	X
GMYIFLHTV	Q8N138	X	X	X	X
GMYPNLVHV	Q9H6S0	X	X	X	X
GQIEVVPEV	Q92576	X	X	X	X
GTGASGSFK	P16403	X	X	X	X
GTIGLIHAV	P09936	X	X	X	X
GVLPNIQAV	Q99878	X	X	X	X
HIIENIVAV	O76021	X	X	X	X
HLAPENFYI	P07686	X	X	X	X
HLIEPLANA	Q9Y490	X	X	X	X
HLLEEPIYL	Q9BUB4	X	X	X	X
HLSIINEYL	P46940	X	X	X	X
HLVPEVPTV	O15156	X	X	X	X
HLYDYTVKL	O00291	X	X	X	X
HLYPGAVTI	Q86X27	X	X	X	X
HLYTSLPSL	Q14135	X	X	X	X
HMFGQNLEV	Q9BT04	X	X	X	X
IAFLSPKVDPSL	O15258	X	X	X	X
IIIPEIQKV	P55060	X	X	X	X
IIQSIRMGM	Q8N6R1	X	X	X	X
ILDDIGHGV	Q9NYB9	X	X	X	X
ILDDTAKNLRV	Q5JRA6	X	X	X	X
ILDEPTNHL	Q9NUQ8	X	X	X	X
ILDQKINEV	P11926	X	X	X	X
ILMEHIHKL	P84098	X	X	X	X
ILSEVQQAV	P09874	X	X	X	X
ILTDITKGV	P13639	X	X	X	X
IMLEALERV	P62308	X	X	X	X
KIADFGWSV	Q9UQB9	X	X	X	X
KIAPNTPQL	Q15155	X	X	X	X
KIFDEILVNA	P11388	X	X	X	X
KIFEMGPVFTL	P00403	X	X	X	X
KIIDFIYTA	Q9P2N7	X	X	X	X
KILDLETQL	Q5BJF6	X	X	X	X
KILDTSVAYV	O60333	X	X	X	X
KILDYEVTL	P40189	X	X	X	X
KILEELQKV	O75179	X	X	X	X
KILPDLNTV	O60287	X	X	X	X
KILPTLEAV	Q12905	X	X	X	X
KLADFGDAVQL	O75962	X	X	X	X
KLAEGVLDV	Q5THK1	X	X	X	X
KLAPNLTEL	P51805	X	X	X	X
KLDAFVEGV	P21283	X	X	X	X
KLDQVIIHV	Q9BXD5	X	X	X	X
KLEEIIHQI	Q15042	X	X	X	X
KLFGMIITI	P61619	X	X	X	X
KLFIGGLNV	Q13151	X	X	X	X
KLFNEFIQL	Q9UNX4	X	X	X	X
KLGEIVTTI	P61204	X	X	X	X
KLGSVPVTV	Q9Y4C2	X	X	X	X
KLHGVNINV	Q9BWF3	X	X	X	X
KLLDISELDMV	Q9H3P2	X	X	X	X
KLLDVVHPA	Q99832	X	X	X	X
KLLEGEESRISL	P08670	X	X	X	X
KLLEPVLLL	P62249	X	X	X	X
KLLGELHTL	Q15154	X	X	X	X
KLLPGDIHQI	Q14185	X	X	X	X
KLNDLIQRL	P53621	X	X	X	X
KLNDTYVNV	O14524	X	X	X	X
KLNPQQFEV	P46977	X	X	X	X
KLQEFLQTL	Q9NVI1	X	X	X	X
KLVEYIVKA	Q2TAK8	X	X	X	X
KLYDGFQYL	Q9UBF8	X	X	X	X
KMAEMLVEL	Q9Y605	X	X	X	X
KMDENQFVAV	Q16555	X	X	X	X
KMFSDEILL	Q7Z4H8	X	X	X	X
KMLDEAVFQV	Q8NEY1	X	X	X	X
KMMDVTVTI	Q15155	X	X	X	X
KMSELQTYV	P49454	X	X	X	X
KMTQYITEL	Q9HBZ2	X	X	X	X
KMYEEFLSKV	P10644	X	X	X	X
KNIEDVIAQGIG	P05387	X	X	X	X
KQVEEIFNL	P78347	X	X	X	X
KTLEGEFSV	O15391	X	X	X	X
KVAPAPAVV	P62424	X	X	X	X
KVFDPVPVGV	Q08211	X	X	X	X
KVFSGALQEA	P78543	X	X	X	X
KVIDEIYRV	Q9NVF7	X	X	X	X
KVIEINPYL	P28074	X	X	X	X
KVLDFEHFL	P60660	X	X	X	X
KVLGIVVGV	A5YKK6	X	X	X	X
KVLNELYSV	P0DMP2	X	X	X	X
KVWGNVVTV	O43390	X	X	X	X
LEPTVIDEVR	P68363	X	X	X	X
LLAAWTARA	P05067	X	X	X	X
LLADLKTMV	Q08493	X	X	X	X
LLAEKVEQL	Q13454	X	X	X	X
LLDRFLATV	Q14094	X	X	X	X
LLDVPTAAV	P13284	X	X	X	X
LLFDQNDKV	O75718	X	X	X	X
LLFEGEKITI	Q9H1A7	X	X	X	X
LLGPPPVGV	Q9ULV3	X	X	X	X
LLGPRLVLA	P49755	X	X	X	X
LLLDVPTAAVQA	P13284	X	X	X	X
LLMEHIQEI	Q96SN8	X	X	X	X
LLMTSLTES	Q6UXK5	X	X	X	X
LLNDHIYVV	Q53G59	X	X	X	X
LLPPPPLLA	O75129	X	X	X	X
LMVDHVTEV	Q9HD15	X	X	X	X
LSVVIAARN	Q14318	X	X	X	X
MKFNPFVTSD	P61254	X	X	X	X
MLDDRAYLV	Q5SRE5	X	X	X	X
MLFGHPLLV	P51784	X	X	X	X
MLQDFQIQA	Q15904	X	X	X	X
MRYVASYLL	P05387	X	X	X	X
MVAPAVASV	P05412	X	X	X	X
NLAEDIMRL	P08670	X	X	X	X
NLAEKLIGV	Q86X10	X	X	X	X
NLAENISRV	P11216	X	X	X	X
NLDPAVHEV	Q9HCN4	X	X	X	X
NLEDVQPH	P10809	X	X	X	X
NLFDRVVTL	Q5XPI4	X	X	X	X
NLLPKLHIV	O00299	X	X	X	X
NLLTHIENV	A8MW92	X	X	X	X
NLQERVVTV	Q9UNW9	X	X	X	X
NLYPFVKTV	P31939	X	X	X	X
NMMSGISSV	P68400	X	X	X	X
NMVDIIHSV	P05166	X	X	X	X
NMYGKVVTV	O00267	X	X	X	X
NQFPGFKEV	P09012	X	X	X	X
PKFEVIEKPQA	P18859	X	X	X	X
PRSPDAAGATIL	Q9UJ14	X	X	X	X
QLDDLKVEL	P42766	X	X	X	X
QLFEKQLQL	Q05209	X	X	X	X
QLFSEIHNL	Q96SN8	X	X	X	X
QLFSQQHFL	O15417	X	X	X	X
QLIDIIHTA	Q9NXF1	X	X	X	X
QLIDKVWQL	Q92503	X	X	X	X
QLLEKVIEL	Q9NTX5	X	X	X	X
QLLGSAHEV	Q13813	X	X	X	X
QLNEKVAQL	Q16850	X	X	X	X
QLQGYLRSV	Q02878	X	X	X	X
QLVDIIEKV	P61289	X	X	X	X
QLYEFDIKV	P15586	X	X	X	X
QLYNQIIKL	O76094	X	X	X	X
QMISRIEYV	Q8N752	X	X	X	X
RIIDVVYNA	P62241	X	X	X	X
RILDIDIPMSV	Q12800	X	X	X	X
RIMEFTTTL	P78527	X	X	X	X
RISDVHFSV	O95503	X	X	X	X
RLDDAIHVL	Q99081	X	X	X	X
RLDELGGVYL	P04844	X	X	X	X
RLDETIQAI	Q15650	X	X	X	X
RLEDQVIGV	Q2KHR3	X	X	X	X
RLFDEPQLA	Q9H0C5	X	X	X	X
RLFDEPQLASL	Q9H0C5	X	X	X	X
RLFNDPVAMV	Q92685	X	X	X	X
RLFSSIVTV	Q9NX74	X	X	X	X
RLIDLGVGL	Q9UGL1	X	X	X	X
RLIPTLVSI	Q96P70	X	X	X	X
RLLDEEISRV	Q96PU8	X	X	X	X
RLLDYVVNI	Q63ZY3	X	X	X	X
RLLEQKVEL	Q9H307	X	X	X	X
RLLEVPVML	Q96AB3	X	X	X	X
RLPEAIEEV	Q9UBQ7	X	X	X	X
RLQDELVTL	Q9UPN3	X	X	X	X
RLSEFIPAVF	Q12768	X	X	X	X
RLSPVSPAL	O60294	X	X	X	X
RLVPSVNGV	P11586	X	X	X	X
RLWGEPVNL	Q93008	X	X	X	X
RLWNETVEL	Q8WUY9	X	X	X	X
RLWVGTGNGV	O60271	X	X	X	X
RLYQGINQL	P43246	X	X	X	X
RLYTEPLLV	Q969N2	X	X	X	X
RQIDQFLVV	Q9BTC8	X	X	X	X
RQIEVLTTV	P28290	X	X	X	X
RQLEEEGITFV	Q92503	X	X	X	X
RVAPEEHPVL	P60709	X	X	X	X
RVIGTLEEV	P46060	X	X	X	X
RVPPPPPIA	P07910	X	X	X	X
SAMEVVPAL	O94952	X	X	X	X
SEIEYYAMLAK	P62888	X	X	X	X
SIAEVVHQL	O14976	X	X	X	X
SIHDVTFQV	Q9P2D0	X	X	X	X
SIIGRLLEV	P62136	X	X	X	X
SILDIVTKV	Q52LD8	X	X	X	X
SILEDPPSI	Q9NVM9	X	X	X	X
SILETVTAV	Q9C040	X	X	X	X
SILHDVVEV	O75391	X	X	X	X
SLADLQNDEV	P61247	X	X	X	X
SLADVHIEV	O14981	X	X	X	X
SLAEFVQSL	Q93009	X	X	X	X
SLAELVHAV	Q9Y6P5	X	X	X	X
SLAGDVALQQL	Q15021	X	X	X	X
SLAQYLINA	Q15365	X	X	X	X
SLAQYLINV	Q15366	X	X	X	X
SLDDLLTNV	P07099	X	X	X	X
SLDQPTQTV	Q99613	X	X	X	X
SLFAGGMLRV	Q9BVK6	X	X	X	X
SLFDQVVKV	P78508	X	X	X	X
SLFEEMLQV	P61011	X	X	X	X
SLFGGSVKL	Q8WUM4	X	X	X	X
SLFPGKLEV	Q13045	X	X	X	X
SLFPGQVVI	Q14181	X	X	X	X
SLFRVITEV	Q93063	X	X	X	X
SLGTADVHFER	Q86V81	X	X	X	X
SLHDAIMIV	Q99832	X	X	X	X
SLHNGVIQL	P53621	X	X	X	X
SLITRLLEV	P62140	X	X	X	X
SLLDEFYKL	Q14444	X	X	X	X
SLLDIIEKV	P49815	X	X	X	X
SLLDKIIGA	Q6NZI2	X	X	X	X
SLLDLEQKL	P56589	X	X	X	X
SLLDPVPEV	Q92616	X	X	X	X
SLLEHFNTV	Q9UHF7	X	X	X	X
SLLEKSLGL	O43324	X	X	X	X
SLLENIAKA	Q93074	X	X	X	X
SLLENLEKI	P07910	X	X	X	X
SLLESVQKL	Q13535	X	X	X	X
SLLGGNIRL	O95573	X	X	X	X
SLLPPDALVGL	Q15437	X	X	X	X
SLLSHVEQL	Q9UI95	X	X	X	X
SLMSHAIEL	Q9Y263	X	X	X	X
SLNGLEVHL	Q9NQG7	X	X	X	X
SLPELVHAV	P58005	X	X	X	X
SLQEEIAFL	P08670	X	X	X	X
SLQETIQSL	Q6NUQ4	X	X	X	X
SLSEKQYFL	Q8TCY9	X	X	X	X
SLTSKIPAL	Q14157	X	X	X	X
SLYDYNPNL	Q99613	X	X	X	X
SLYEMVSRV	Q08945	X	X	X	X
SMLEDVQRA	Q9NW13	X	X	X	X
SMSADVPLV	P12004	X	X	X	X
SMSGPLIGV	Q14146	X	X	X	X
SMTLAIHEI	O15121	X	X	X	X
SMYDKVLML	Q9Y5Q8	X	X	X	X
SQIEADFRL	P11387	X	X	X	X
SQWDSPMRV	Q7Z7G8	X	X	X	X
SVHKGFAFV	P07910	X	X	X	X
SVITQVFHV	Q00341	X	X	X	X
SVLDQKILL	O60287	X	X	X	X
SVLEKQVSL	Q86XR8	X	X	X	X
TFESLVDFSK	Q16836	X	X	X	X
TLADIIARL	Q9P2P1	X	X	X	X
TLADLVHHV	Q9Y4A5	X	X	X	X
TLAEHIIEA	Q9Y6Y1	X	X	X	X
TLAEIAKVEL	Q15233	X	X	X	X
TLAKYLMEL	P14635	X	X	X	X
TLASSLHTL	Q15345	X	X	X	X
TLIDLPGITKV	Q9UQ16	X	X	X	X
TLIEDILGV	Q8TEL6	X	X	X	X
TLLNVIKSV	Q14643	X	X	X	X
TLSDIMVSL	Q9NXF1	X	X	X	X
TLSDLRVYL	Q9BYN0	X	X	X	X
TLSEVTNQL	Q9H0K1	X	X	X	X
TLTEEGVIKV	Q9BZE4	X	X	X	X
TLTGKTITL	P62987	X	X	X	X
TLTSKLYSL	Q9UDW1	X	X	X	X
TLVDFPLHL	Q8WXG6	X	X	X	X
TLWPEVQKL	Q6IA86	X	X	X	X
TLWVDPYEV	P78543	X	X	X	X
TLYEAVREV	P62906	X	X	X	X
TLYEHNNEL	Q9NRG9	X	X	X	X
TMADQIVTV	O00186	X	X	X	X
TMLARLASA	Q6UVK1	X	X	X	X
TMMSRPPVL	Q5T9L3	X	X	X	X
TRLLGYVDPLD	Q9UBM1	X	X	X	X
TTFPRPVTV	Q15233	X	X	X	X
VANKIGII	P62750	X	X	X	X
VAPEEHPVLL	P60709	X	X	X	X
VAPPARVAP	Q5T1R4	X	X	X	X
VIDQKVYEI	Q9Y262	X	X	X	X
VILPTVHEV	Q8IWF6	X	X	X	X
VISPHGIASV	P07093	X	X	X	X
VLAETLTQV	Q92793	X	X	X	X
VLDDKDYFL	P61604	X	X	X	X
VLDDKLVFV	Q4KMQ2	X	X	X	X
VLDDKLYVV	Q96PQ7	X	X	X	X
VLFENTDSVHL	P42696	X	X	X	X
VLIDYQRNV	O14980	X	X	X	X
VLIPKLPQL	Q8N138	X	X	X	X
VLLESEQFL	P37108	X	X	X	X
VLLGKVYVV	Q6TFL4	X	X	X	X
VLLKARLVPA	Q6P995	X	X	X	X
VLMENIVYL	Q9P2J5	X	X	X	X
VLMKALEYL	Q14008	X	X	X	X
VLMTEDIKL	Q04637	X	X	X	X
VLNPHEALA	O60895	X	X	X	X
VLVDRTIYI	P52758	X	X	X	X
VMDSKIVQV	P52294	X	X	X	X
VMFGGKQVVV	O43865	X	X	X	X
VTTDIQVKV	O00267	X	X	X	X
VVSEGVPRI	Q9NUP1	X	X	X	X
VVYDDSTGLIRL	Q13003	X	X	X	X
WLDETLAQV	Q9P2G9	X	X	X	X
WLIEDGKVVTV	Q9Y266	X	X	X	X
WTTGTIISSQRF	P07099	X	X	X	X
YGLPVVVKL	P35222	X	X	X	X
YLDGHLITTV	O95544	X	X	X	X
YLDIKGLLDV	P63208	X	X	X	X
YLDPRITVA	P11387	X	X	X	X
YLDWTIERV	Q9Y597	X	X	X	X
YLFTSPQRV	Q53HI1	X	X	X	X
YLGPHIASV	Q96GC9	X	X	X	X
YLGRLAHEV	P40429	X	X	X	X
YLINEIDRI	Q03001	X	X	X	X
YLLDLHSYL	O60337	X	X	X	X
YLLPAIVHI	P17844	X	X	X	X
YLMEVTHDL	Q9P2J5	X	X	X	X
YLPPATQVV	P38919	X	X	X	X
YLSPDLSKV	P15056	X	X	X	X
YLYPDITRL	P31641	X	X	X	X
YQIAEQFRV	Q9Y6V7	X	X	X	X
YRQIFHPEQ		X	X	X	X
YSLEKVFGI	Q9UNF1	X	X	X	X
ALAALHVTL	Q9NY26		X	X	X
ALADFLPVM	Q9ULK4		X	X	X
ALADVATVL	Q92542		X	X	X
ALDDIIYRA	Q9BYI3		X	X	X
ALDEVFTKV	Q9UMX5		X	X	X
ALIEDEHNL	Q49A88		X	X	X
ALLDSAHLL	O14617		X	X	X
ALLEQVNAL	O75935		X	X	X
ALLKQIQEA	Q9UNL4		X	X	X
ALLQSDVRL	Q15149		X	X	X
ALMDEVVKA	P00558		X	X	X
ALRDVSEEL	P40222		X	X	X
AMGIAPPKV	O43395		X	X	X
ARMSAPSTGGV	P84243_mut		X	X	X
FIFSDTHEL	Q9UKK3		X	X	X
FLFNTENKL	Q13907		X	X	X
FLHDNMVEI	P49916		X	X	X
FLLHIQQQV	O95486		X	X	X
FLNGEVIRL	Q99714		X	X	X
GLIDHQTYL	Q15149		X	X	X
GLKEGIPAL	P13639		X	X	X
GLMEKIKEL	Q8TCG5		X	X	X
GLMGAGIAQV	Q16836		X	X	X
GMLEKIDMI	Q9NTZ6		X	X	X
GSAVISLEGKPL	P23528		X	X	X
GTYHGDSDLQLD	P07437		X	X	X
GVIDGHIYAV	Q14145		X	X	X
HLVEALYLV	P01308		X	X	X
ILDDSHLLV	O60306		X	X	X
ILDEMSHKLRL	O15228		X	X	X
ILGPKPQGV	Q8NHS3		X	X	X
ILVDLEPGTMDS	P07437		X	X	X
KAMDDTFYL	Q14249		X	X	X
KASDLYITL	Q96G23		X	X	X
KINEAIVAV	Q9Y224		X	X	X
KLADISINYV	O94822		X	X	X
KLADQYPHL	P57073		X	X	X
KLFDRPQEL	Q5VZ89		X	X	X
KLLGSMEQV	Q96HW7		X	X	X
KLNEMSYEL	Q5VU43		X	X	X
KLPEKWESV	O76021		X	X	X
KMVEDLISV	Q9H583		X	X	X
KMVSIQITL	O00203		X	X	X
KVFDEVIEV	O15488		X	X	X
LEVQVPED	Q9BTY7		X	X	X
LKARLVPA	Q6P995		X	X	X
LLAPRPVAV	P49918		X	X	X
LLDVTPLSL	P11142		X	X	X
LLPPPPCPA	Q9NYG8		X	X	X
LLQEVEHQL	O94972		X	X	X
LMDHTIPEV	O00560		X	X	X
MLFPGSIAL	Q15691		X	X	X
MSAPSTGGVK	P84243_mut		X	X	X
NLAEELEGV	P48681		X	X	X
PRANPSAFL	Q12999		X	X	X
RLAAFYSQV	Q9BU23		X	X	X
RLAVYIDRV	P02545		X	X	X
RLFDDSTVTTV	O94966		X	X	X
RLIEESVTV	Q12769		X	X	X
RLLDSEIKI	P17980		X	X	X
RLMNETTAV	P34932		X	X	X
RLPDGMAVV	Q8IVL1		X	X	X
RLTPKLMEV	O15372		X	X	X
RLWDEVMQA	Q9Y4C2		X	X	X
RMDYPVFTV	Q68CR1		X	X	X
RMSAPSTGGV	P84243_mut		X	X	X
RMSAPSTGGVK	P84243_mut		X	X	X
RMSAPSTGGVKK	P84243_mut		X	X	X
RTISVILFL	Q5JWF2		X	X	X
RVPPPPQSV	P29353		X	X	X
RVSDINFTL	Q5H9R7		X	X	X
SLAEGLRTV	Q9Y6K5		X	X	X
SLAETDKITL	P38606		X	X	X
SLAKIYTEA	Q92522		X	X	X
SLDDHVVAV	A2RRH5		X	X	X
SLDQEIARPLE	P48681		X	X	X
SLLGGDVVSV	Q99576		X	X	X
SLLQHLIGL	P78395		X	X	X
SLPDIKVYL	O43566		X	X	X
SLWGQPAEA	P29400		X	X	X
TQDDYVLEV	P23471		X	X	X
TQSNEITIPVTF	P04792		X	X	X
TVMDEIHTV	Q8IX12		X	X	X
VLADALKSI	P62244		X	X	X
VLFGVETHV	Q96CN7		X	X	X
VLISTDVWAR	P38919		X	X	X
VLTEFTREV	Q96P70		X	X	X
VLWNKTVTA	Q14849		X	X	X
VMAPRTLVL	P10316		X	X	X
YLDQGTQIFL	Q9H1A3		X	X	X
YLHSGQVAL	Q7Z3J2		X	X	X
YLPEDFIRV	O43187		X	X	X
YMSDSFINV	Q8N954		X	X	X
ADLSGITK	P29622	X		X	X
ALDSHPTIV	Q02363	X		X	X
ALLEMDARL	Q9NPD3	X		X	X
ALNEDIVRV	Q2M1P5	X		X	X
ALQEKLWNV	Q96HW7	X		X	X
ALQPLLHTV	Q8NFM7	X		X	X
ALSEGDIHTL	P06756	X		X	X
ASDVHEVR	P14618	X		X	X
ATIGELAQV	P42345	X		X	X
AVMTDLPVI	Q7Z3U7	X		X	X
DDEVQVVR	P61254	X		X	X
DFIDLTLSK	Q9BZE4	X		X	X
EALQDVEDENQ	P62258	X		X	X
ELQRALATL	Q9NZ20	X		X	X
FLQPELVKL	Q14997	X		X	X
FMLPDPQNI	Q8WW01	X		X	X
FNASQLITQR	Q99623	X		X	X
FTTALSFYDGYR	P52209	X		X	X
FVIRNIVEA	P62854	X		X	X
GLAHFVNEI	Q9UBW7	X		X	X
GLDIPTVQV	Q9Y6V7	X		X	X
GLFQGKTPL	Q9ULW0	X		X	X
GLKGRVFEV	P61247	X		X	X
GLLERVKEL	Q00341	X		X	X
GLSPEIHTL	P16298	X		X	X
GLTTILKNV	P21359	X		X	X
HLSDAIVEV	Q8NBF6	X		X	X
IAGQVAAANK	P39019	X		X	X
IAPPVPLKA	O43683	X		X	X
ILAQEIVKA	Q9UBE0	X		X	X
ILMGVLKEV	O43143	X		X	X
ILSKDGVLYV	Q9H1A4	X		X	X
KIYEGQVEV	P46777	X		X	X
KLLSDPNYGV	Q9BTV4	X		X	X
KLNPGIAYV	Q9NVG8	X		X	X
KLQELNYNL	P42224	X		X	X
KLSEMSVTL	Q12756	X		X	X
KLTDYQVTL	Q9H1H9	X		X	X
KLVELPYTV	Q9NPF4	X		X	X
KLWEAESKL	Q9NYP9	X		X	X
KMDASLGNLFA	Q92520	X		X	X
KMIEDLQNEL	Q8IY18	X		X	X
KMPDDVWLV	Q8WXG6	X		X	X
LALDLEIATYR	P04264	X		X	X
LILDPIFKV	P13639	X		X	X
LLIPGLATA	O15239	X		X	X
LLLPLLPPLSP	Q8WX77	X		X	X
LVFLGLDNAGK	Q9Y6B6	X		X	X
MSAEINEIIR	P18206	X		X	X
NILEQIVSV	P48058	X		X	X
NLLEIAPHL	P43304	X		X	X
QLLDFERTL	Q16829	X		X	X
QMLDVAIRV	O14617	X		X	X
QQIGKVVQV	P61254	X		X	X
RLLENMTEV	Q6P996	X		X	X
RLLPKVQEV	Q86UD0	X		X	X
RLQEDPPVGV	P63146	X		X	X
RLVEIQYEL	Q14161	X		X	X
SISDVIAQV	Q9HCJ1	X		X	X
SLADIAQKL	O43242	X		X	X
SLAEVAGLQV	Q8TCU6	X		X	X
SLDAKEIYL	Q8IXB1	X		X	X
SLLDDLHSA	Q9C0D3	X		X	X
SLLDLHTKV	O75691	X		X	X
SMLEPVPEL	O95155	X		X	X
SMMDPNHFL	Q8IWV8	X		X	X
SREMLQQS	P08238	X		X	X
TAMDVVYAL	P62805	X		X	X
TIEELQNK	Q04695	X		X	X
TIFQERDPS	P04406	X		X	X
TIMPKDIQL	P84243_mut	X		X	X
TLADVLYHV	Q9UBL3	X		X	X
TLEVEIEPGVR	Q9UBS4	X		X	X
TLSDIVVTL	Q7Z7C8	X		X	X
TLSDVLDRV	Q9NR09	X		X	X
VAGQDGSVVQFK	Q6EEV6	X		X	X
VLAPLPLHGV	Q86XS8	X		X	X
VLFDVSIMAV	Q9BV38	X		X	X
VLIQDVPTL	P48058	X		X	X
VLPGVDALSNI	P00558	X		X	X
YLEEFITNI	Q9Y2D4	X		X	X
YLPEWKENI	Q9Y4C2	X		X	X
AAPPAEKAPV	P16403			X	X
ALAEALKEV	Q6PI26			X	X
ALLGKLDAI	P53611			X	X
ALQEVLKTA	P25398			X	X
AQVENLITA	Q9H0Q3			X	X
ATSDLNIKV	Q16585			X	X
CDRPPSTGV	Q7Z401			X	X
DTLAAIQGL	Q13813			X	X
EDAANNYAR	P68363			X	X
EDTEEYNLR	P51991			X	X
FLYAGHIFL	Q66K64			X	X
GFITIVDVQR	P43304			X	X
GLAESVSTL	P53990			X	X
GLISVDVRI	Q12789			X	X
GLLEFLRPA	O95295			X	X
GLMPLTKEV	O75899			X	X
GLSERDINL	P61457			X	X
HEEEIQEL	P08670			X	X
HLLSTVTSI	O00291			X	X
KLAEIVKQV	Q8IW41			X	X
KLISSYYNV	Q96SK2			X	X
KLMEEIREL	Q9H582			X	X
KLSEIDVAL	Q9BUP0			X	X
KLSEYEMSI	Q8NBU5			X	X
KLVSELWDA	P12081			X	X
KLVTDLTKV	P02768			X	X
KPDDYLYSI	O14986			X	X
KQVSDLISV	P17844			X	X
KVIDYVPGI	Q7Z3E1			X	X
KVLETLVTV	Q86XA9			X	X
LIVENLSSR	Q13243			X	X
LLLPPPPCPAHS	Q9BTY2			X	X
LLQDSVDFSL	P08670			X	X
MFIGGLSWDTTK	Q14103			X	X
NLASFIEQV	P61457			X	X
QTDPTLLSV	Q9Y5M8			X	X
RAADVLVYL	Q9BZ68			X	X
RIWDPVLSV	Q9UBI4			X	X
RLAEVVHEL	Q9Y222			X	X
RLASTLVHL	Q00610			X	X
RLYTKLLNEA	Q9HD67			X	X
RMFDGKFVV	Q8TAS1			X	X
RMWEDPMGA	Q9ULX6			X	X
SLDVNQDSELK	Q99584			X	X
SLVPAAELLESR	Q15149			X	X
SSVPGVRLLQ	P08670			X	X
SVWFGPKEV	Q9Y5Y0			X	X
TLNDREYQL	P27708			X	X
TLSDVVVGL	Q96EB1			X	X
VLLDHLSLA	P29459			X	X
VLMDHILNL	O15111			X	X
VMMEEFVQL	O60287			X	X
YLGEQIQKL	Q14746			X	X
YVTTSTRTY	P08670			X	X
AIQDKLFQV	Q9BRQ6	X	X		X
ALADLQEAVKL	Q9C0D5	X	X		X
ALAPAPPQV	Q04206	X	X		X
ALEEKIPNI	O15217	X	X		X
ALFEEQGIGV	O95477	X	X		X
ALFPHLLQPVL	P55060	X	X		X
ALGSSWIISV	Q05397	X	X		X
ALIEVGEGVNL	Q86V59	X	X		X
ALIEVPDGFTA	Q9H4A4	X	X		X
ALITRIFGV	Q6YHU6	X	X		X
ALLDVTPNAV	Q07157	X	X		X
ALLEADVNIKL	P61011	X	X		X
ALLENPKMEL	Q8TDR2	X	X		X
ALLGKIEKV	Q10471	X	X		X
ALLSRLEQI	Q9UKM9	X	X		X
ALLTYLEQV	Q96SM3	X	X		X
ALMELFPKL	O75691	X	X		X
ALNEEAGRLLL	Q16763	X	X		X
ALQEASEAYLV	P84243_mut	X	X		X
ALTELLAKI	P30279	X	X		X
ALVEKGEFAL	P49454	X	X		X
ALVSSLHLL	Q9Y678	X	X		X
ALWDIETGQQTT	P62873	X	X		X
ALWDIETGQQTV	P62879	X	X		X
ALWTGMHTI	Q9P2R3	X	X		X
AMATESILHFA	P42356	X	X		X
AMFDHIPVGV	Q9Y3I0	X	X		X
AMFENFVSV	Q09161	X	X		X
AMLPGMDLQYV	Q8NAT1	X	X		X
AMLPSITNV	Q9Y4A5	X	X		X
AMPPPPPQGV	O60216	X	X		X
DAIAQAVR	P29401	X	X		X
FLAEDALNTV	Q08345	X	X		X
FLDDNQIVT	P62873	X	X		X
FLDITNPKA	Q92890	X	X		X
FLFGYPKRL	Q9HAY2	X	X		X
FLLPLRIAL	Q86UL3	X	X		X
FLPDPSALQNL	Q9NXR7	X	X		X
FMFDEKLVTV	O00743	X	X		X
FMLPDPQNISL	Q8WW01	X	X		X
FMNPHLISV	Q9UG01	X	X		X
FVLPELPSV	P53990	X	X		X
GERSVTVNV	Q8WZ42	X	X		X
GLHFVVPSV	Q6P1X5	X	X		X
GLIDVKPLGV	Q8WVY7	X	X		X
GLLPDVPSL	Q96N66	X	X		X
GLMEDLLKL	Q8WYP5	X	X		X
GLPRFGIEMV	Q9H2Y7	X	X		X
GLSTEGIYRV	Q9NRY4	X	X		X
GLWGPEEEPHL	Q5JSZ5	X	X		X
GLWHGILTSV	Q9Y2E4	X	X		X
GLWHGMFANV	Q9P265	X	X		X
GMYDGPVYEV	Q14194	X	X		X
GMYGKIAVMEL	Q16531	X	X		X
GVAESIHLWEV	Q9BV38	X	X		X
HLAELIAEL	Q96F44	X	X		X
HLFSGHLSTL	O43299	X	X		X
HLLPTAPTTV	Q6VMQ6	X	X		X
HLWNSIHGL	Q14596	X	X		X
HMMPDLPNV	Q9H9T3	X	X		X
ILDEAIYKV	Q96DY2	X	X		X
ILLPYVSKV	Q9BSA9	X	X		X
ILVDQVTGV	Q14576	X	X		X
ILYDIPDIRL	O95363	X	X		X
IVLPAGALHQV	Q15652	X	X		X
KIFTEDLPEV	Q96JC1	X	X		X
KIGDFGLATV	P15056	X	X		X
KILEDVVGV	Q9ULW0	X	X		X
KISTITPQI	P30260	X	X		X
KIVDFSYSV	O60566	X	X		X
KLADDVDLEQV	P55072	X	X		X
KLDDYVYYV	Q8WU17	X	X		X
KLFDAPLSI	Q9NQA3	X	X		X
KLFGETTLV	P50748	X	X		X
KLGAVFNQV	Q15393	X	X		X
KLGDFGLATVV	Q8N568	X	X		X
KLGLKPLEV	O43290	X	X		X
KLIDKLDSL	Q8N1I0	X	X		X
KLLDTMVDTFL	Q6P1K2	X	X		X
KLLEKLYKV	Q15034	X	X		X
KLLEPVPVSV	Q86W34	X	X		X
KLLGKVTIA	Q99878	X	X		X
KLLPSVTEL	Q8IZX4	X	X		X
KLSEIPLTL	Q9UIG0	X	X		X
KLTDIQIEL	Q5VZ66	X	X		X
KLVEFDFLGA	Q9Y6A5	X	X		X
KLWEMDNMLI	Q9Y605	X	X		X
KLYNPENIYL	Q9NRH3	X	X		X
KLYPQLPAEI	Q9HCE0	X	X		X
KLYQEVEIASV	Q92900	X	X		X
KMDDPDYWRTV	Q14137	X	X		X
KMLEKLPEL	Q9NUQ8	X	X		X
KMYGYVDTLLT	Q9Y5Q9	X	X		X
LLAEVSKQV	Q7LC44	X	X		X
LLDPNVKSIFV	O43414	X	X		X
LLFDRPMHV	P52272	X	X		X
LLHDGIPVV	O14727	X	X		X
LLIDDKGTIKL	P06493	X	X		X
LLKDSIVQL	P10644	X	X		X
LLQKFVPEI	Q2KHR3	X	X		X
LLYDAVHIV	Q13003	X	X		X
LLYDLADQLHA	P13804	X	X		X
MLFGHPLLVSV	P51784	X	X		X
MLFGTYMKV	O43683	X	X		X
MLIEEGGLQHL	Q9C0D3	X	X		X
MLPPPPLTA	P18858	X	X		X
MLQDVYHVV	Q9UPW6	X	X		X
MMLDDLLQL	Q99832	X	X		X
NLINQEIML	Q12923	X	X		X
NMVAKVDEV	P62906	X	X		X
QLAQFVHEV	A8MPP1	X	X		X
QLHAGSLVSV	O95140	X	X		X
QLIEKNWLL	Q9NS87	X	X		X
QLIPALAKV	O00167	X	X		X
QLVPALAKV	Q99504	X	X		X
QPVNLLVSI	Q7Z7G8	X	X		X
QVIPVLPQV	Q96SW2	X	X		X
RITNQVIYL	Q14204	X	X		X
RLFADILNDV	Q96GQ5	X	X		X
RLIDLPGTEL	Q14CB8	X	X		X
RLIESLFTI	Q12789	X	X		X
RLLDLENIQI	Q96JJ3	X	X		X
RLPPDTLLQQV	Q9Y644	X	X		X
RLQESVMEA	O60216	X	X		X
RLYDGLFKV	Q16531	X	X		X
RLYDPASGTISL	Q9NRK6	X	X		X
RLYDPTEGMVSV	P08183	X	X		X
RLYDTHITV	P51784	X	X		X
RLYPEGLAQL	P61421	X	X		X
RLYPWGIVEV	Q99719	X	X		X
RVDPNGSRYLL	Q16531	X	X		X
RVLDPSMVILEV	Q9UJX6	X	X		X
RVLPPSALQSV	Q96GD4	X	X		X
SITSELHAV	P46063	X	X		X
SLADLMPRV	P42285	X	X		X
SLAEPRVSV	P49327	X	X		X
SLAEVNTQL	Q9BV73	X	X		X
SLFEKGLKNV	Q9UKA1	X	X		X
SLFPGKLEVV	Q13045	X	X		X
SLFPHNPQFI	Q9H9Y2	X	X		X
SLGRFEITV	P53677	X	X		X
SLHPDLIYNV	Q9BR76	X	X		X
SLIEKLWQT	P48380	X	X		X
SLIEKPPIL	A0JLT2	X	X		X
SLIEKYFSV	P52292	X	X		X
SLINVGLISV	Q92688	X	X		X
SLLDRFLATV	Q14094	X	X		X
SLLQTLYKV	P46060	X	X		X
SLMGPVVHEV	O95613	X	X		X
SLPEGVPRV	O14917	X	X		X
SLQSTILGV	Q86WA8	X	X		X
SLSDHIVLL	P26006	X	X		X
SLWEGGVRGV	P15848	X	X		X
SLWFKPEEL	P22392	X	X		X
SLWKEVSEL	Q03933	X	X		X
SLWPVPVAA	Q96AY4	X	X		X
SLYSQVHQI	Q93074	X	X		X
SMMQTLLTV	Q9UNF1	X	X		X
SQMPTVIYV	Q5T3J3	X	X		X
SQTFVNPHV	Q8IV63	X	X		X
SVLEDPVHAV	P61619	X	X		X
TLATDILMGV	O43143	X	X		X
TLFDYEVRL	Q96T88	X	X		X
TLFPGKVHSL	Q9NNW5	X	X		X
TLLEDGTFKV	Q9HBL8	X	X		X
TLLEKDYFL	Q8TF05	X	X		X
TLSERLWGL	Q9NS69	X	X		X
TLWYRAPEV	Q00534	X	X		X
TMVDRIEEV	P29375	X	X		X
TVYGGVMYI	Q9P2N7	X	X		X
VLAEIDPKQLV	Q8WYA0	X	X		X
VLDDNKLLTL	Q14204	X	X		X
VLFEKEVNEV	Q9BZQ8	X	X		X
VLIGEFLEKV	O43148	X	X		X
VLLGHIFYV	Q9Y6X3	X	X		X
VLLSTIHEL	Q6I9Y2	X	X		X
VLMQDSRLYL	P06493	X	X		X
VLNPETTVV	O43252	X	X		X
VLWDRTFSL	P42224	X	X		X
VLYPHEPTAV	Q9NYP3	X	X		X
VMFNGKVYL	Q5T3J3	X	X		X
VMGKIFAV	Q9P2G9	X	X		X
VMQDPEFLQSV	P55036	X	X		X
VMVDGKPVNL	P60763	X	X		X
VQIEEVRQV	Q12905	X	X		X
YLDRFLAGV	P30279	X	X		X
YLEPKLTQV	Q14997	X	X		X
YLFEKTFNM	Q96MM7	X	X		X
YLHSQVVSV	Q03519	X	X		X
YLIPDIDLKL	Q92922	X	X		X
YLITGNLEKL	P53621	X	X		X
YLPDIIKDQKA	O15355	X	X		X
YLPELLQTV	O14682	X	X		X
YLPYPIHQV	P49760	X	X		X
YLTDRVMTV	O15379	X	X		X
YLTNEGIQYL	P46783	X	X		X
YLVEDIQHI	O95072	X	X		X
YMIDNVILL	P61421	X	X		X
YMMPVNSEV	Q9BZD4	X	X		X
YSDIDIILLK	Q92973	X	X		X
YVPETVYRV	P49841	X	X		X
AILTVVPKI	Q9Y4B6		X		X
ALAEEITLHYA	Q6ZSY5		X		X
ALAEIAKAEL	P23246		X		X
ALAFKLDEV	Q96EP9		X		X
ALANIHSQL	Q9H313		X		X
ALANLTGTVV	Q92542		X		X
ALFDSLRHV	A6NEQ2		X		X
ALFQHITAL	Q9P055		X		X
ALGEEALLRYV	Q92503		X		X
ALIDRMVNL	P35638		X		X
ALIEQKVEL	Q5EBL4		X		X
ALITDPDEMRM	Q9BSK4		X		X
ALLAGPLRPA	Q9BWD3		X		X
ALLENMEGLFL	P61923		X		X
ALLGQTFSL	Q8IX01		X		X
ALLGRVYDV	Q8WUJ1		X		X
ALLNQHYQV	P07814		X		X
ALLPSSPTL	Q92994		X		X
ALLQQVHSA	Q86XN7		X		X
ALMDKEGLTAL	Q9HCD6		X		X
ALMEALVLI	Q9HAV4		X		X
ALMEAVSHV	Q9Y6D6		X		X
ALPGSAVLAAA	Q8IUW5		X		X
ALQDVNDMYL	Q765P7		X		X
ALSPHNILL	Q8TEA7		X		X
ALSQDIPEI	Q6P2E9		X		X
ALSSVIKEL	Q08AG7		X		X
ALTTLMHQL	P23471		X		X
ALWEKNTHL	Q9BV73		X		X
ALYPNVVQV	Q6P158		X		X
AMLEEVNYI	O96020		X		X
AMNSQILEV	O60281		X		X
AMQEFLTRL	Q9NR09		X		X
AMTQLLAGV	P24821		X		X
AQYEHDLEV	P62826		X		X
ARMSAPSTGGVK	P84243_mut		X		X
ATSHVEGSGGV	Q96ME7		X		X
AVLPHVDQV	Q9Y2F5		X		X
AVMEQIPEI	Q9HAV4		X		X
AVWAAVQAV	Q9ULD5		X		X
FGAEIKANV	P50281		X		X
FGGHIRSV	Q14694		X		X
FGPPIPKGV	Q9P2F8		X		X
FIDSASSNIKL	A6NEQ2		X		X
FIFEKKLAQA	Q86XL3		X		X
FIWENIHTL	Q03001		X		X
FLDLVKPEPV	Q9P035		X		X
FLDPDIGGVAV	Q6N021		X		X
FLFDRPMHV	Q9P2K5		X		X
FLFDTQHFI	Q9H583		X		X
FLHDISDVQL	P27544		X		X
FLIPIYHQV	Q13085		X		X
FLLDGKVLSL	Q8N1F8		X		X
FLLPHPGLQV	Q6DD88		X		X
FLLPILSQI	O15523		X		X
FLWAGGRASYGV	Q00839		X		X
FLYNEALYSL	Q8NFJ9		X		X
FMIDASVHPTL	P86791		X		X
FMTTNVPNV	P35611		X		X
GILTKELLHSV	Q9Y217		X		X
GLAKAVASV	P57678		X		X
GLAPAEVVVATV	Q969V6		X		X
GLAPGGLAVV	O95785		X		X
GLDNAVSLFQV	Q9Y5J1		X		X
GLKNGVPAV	P53621		X		X
GLLAGDRLVEV	O14745		X		X
GLLNRPNPLL	Q96AD5		X		X
GLMTTVHAI	P04406		X		X
GLQEYVEAV	Q99598		X		X
GLQHWVPEL	Q08431		X		X
GLQSQIAQV	P48681		X		X
GLSVIIPHV	Q15048		X		X
GLVDKLQAL	Q6FI81		X		X
GLYPNLIQV	Q7L2E3		X		X
GMWNPNAPVFL	Q5R372		X		X
HGKFHGTV	P04406		X		X
HIMPTVHTV	Q6IQ32		X		X
HLAIKLEQV	Q9Y4B6		X		X
HLDRLVPLV	O75155		X		X
HLIPETFGV	P49842		X		X
HLYDIHVTV	A8MXV4		X		X
HLYETVPVV	P51805		X		X
ILAELPEDFKA	Q5H9U9		X		X
ILFDHMVPLV	Q96N11		X		X
ILFKSIFEV	P17302		X		X
ILFPDIIARA	Q9HAY2		X		X
ILIDSIYKV	Q4KWH8		X		X
ILIRPLVSV	O75027		X		X
ILQDRLNQV	Q99741		X		X
ILSGIGVSQV	P46977		X		X
ILWETVPSM	Q53EP0		X		X
ILYDKYFSL	O43572		X		X
IQDNHDGTYTV	P21333		X		X
IQHDLIFSL	Q16665		X		X
IQLTQMSLQL	Q5VW36		X		X
KAPPNLPPGV	Q14157		X		X
KILQELPSV	Q96ST2		X		X
KIMDATNILV	P40763		X		X
KIMTEKELLAV	Q14254		X		X
KIYEKTFTL	Q8N184		X		X
KLADAKIFL	Q9UHQ1		X		X
KLFEGENEHL	Q13576		X		X
KLFSILSTV	Q86Y56		X		X
KLHYVVTEV	Q9Y4A5		X		X
KLIPQLPTL	Q9HB90		X		X
KLKPGDLVGV	P17980		X		X
KLLDLMPRL	Q96HW7		X		X
KLLDPEDVAVQL	P46939		X		X
KLLEEATISV	Q7RTS9		X		X
KLLEEQGIFL	Q5T4S7		X		X
KLLEVQPQV	Q8NDI1		X		X
KLLNNLTSI	P11047		X		X
KLLSKTPEL	P27824		X		X
KLSDLQTQL	P19387		X		X
KLSELQLRV	Q9BVK6		X		X
KLSSLIILM	P50454		X		X
KLTDQTLIYL	Q9Y2K7		X		X
KLWDIINVNI	Q3SXM5		X		X
KLWGDVTEI	Q9UPX8		X		X
KLWPEASKV	Q9NZJ4		X		X
KLYAGAILEV	O60613		X		X
KLYDIDVAKV	P62750		X		X
KLYEEINQV	Q6UW02		X		X
KMFEFYERV	O75306		X		X
KQLDENISLF	Q9H583		X		X
KQMEQISQFL	P37802		X		X
KVANIIAEV	P52306		X		X
KVISALAEV	O60333		X		X
KVLEVTEEFGV	Q96P70		X		X
KVTEMLVNV	P48454		X		X
LADALQELR	P02545		X		X
LFTLTALR	P47897		X		X
LLADRSWLL	Q9NSG2		X		X
LLAESVTEV	Q14204		X		X
LLAILPEAARA	P57086		X		X
LLDEEISRV	Q96PU8		X		X
LLDHAPPEI	Q13574		X		X
LLGKLLAQP	Q9NRP7		X		X
LLIGHLERV	Q92621		X		X
LLMVLSPRL	Q00610		X		X
LLQDAIREV	Q92974		X		X
LLQDRLVSV	Q9H4M7		X		X
LLREKVEFL	Q14494		X		X
LLYGHTVTV	Q8TB61		X		X
LLYQGPHNTL	P13612		X		X
LMAEMGVHSV	Q9NWZ5		X		X
LMNAVVQTV	P35221		X		X
LMYPYIFHV	Q9NZB2		X		X
LTIEDGIFEV	P11142		X		X
MIWEHNVEV	P23471		X		X
MLNEHDFEV	P38398		X		X
MMPAVFHTV	Q8TDY2		X		X
NIFPNPEATFV	Q9Y5B9		X		X
NIIPYITNV	Q00610		X		X
PNNIFGNRNLL	O00116		X		X
QLDEARGLLL	O75150		X		X
QLDENANVQL	P04798		X		X
QLIDYERQL	O95147		X		X
QLMEQVAQL	Q14203		X		X
QLTEMLPSI	P20290		X		X
QMFEGVARV	Q9UPQ0		X		X
QMVSLEDDVA	P01130		X		X
QVVSFLHTV	P46100		X		X
RENFQNWLK	P37802		X		X
RIIDTVAQV	Q9UKK3		X		X
RLFDQAFGL	P04792		X		X
RLFNDPVAMVL	Q92685		X		X
RLGEAEGLMKV	Q9HBR0		X		X
RLHDVLMEL	P46939		X		X
RLLDGAFKL	Q7Z460		X		X
RLLDYVATV	Q9NR09		X		X
RLLEGYEIYV	Q14676		X		X
RLLEPAQVQQL	Q8NBI6		X		X
RLMEPIYLV	P13639		X		X
RLMNETTAVAL	P34932		X		X
RLMNLPLHSV	Q9BZQ8		X		X
RLNDFASTV	P20674		X		X
RLPPEGILHNV	Q5THJ4		X		X
RLSDVQIYV	P09913		X		X
RLWDEVMQAV	Q9Y4C2		X		X
RLWDHATMTEV	Q9Y3F4		X		X
RMFDGKFVVA	Q8TAS1		X		X
RMISEELVAA	Q9UFC0		X		X
RMLPHAPGV	Q13547		X		X
RQLDMELVSV	Q9UKL0		X		X
RQPDSGISSI	P04843		X		X
RSPHSSTGV	O75155		X		X
RVLGPKIEAV	Q7Z4V5		X		X
RVWDISTVSSV	Q13610		X		X
SILRHVAEV	P05198		X		X
SIPVDYIFL	Q9P1Z3		X		X
SIYEYYHAL	Q16665		X		X
SLADFMQEV	A5YKK6		X		X
SLAHELWKV	Q8NDV7		X		X
SLAWDVPAA	P49327		X		X
SLDSQKFVTV	Q96JI7		X		X
SLEGIPLAQV	Q15034		X		X
SLETENAGLR	P02545		X		X
SLHLHVPSV	Q9UHV7		X		X
SLIGHLQTL	Q16690		X		X
SLIPTSPQV	Q5PRF9		X		X
SLLEQGLVEA	O96028		X		X
SLLPTEQPRL	Q96AP0		X		X
SLLQALNEV	Q14204		X		X
SLLYNVPAV	P05067		X		X
SLMDHTIPEV	O00560		X		X
SLPDHLPSV	Q9Y259		X		X
SLQDEIQRV	Q9UNX4		X		X
SLQEKLWAI	Q9Y6I8		X		X
SLQENLESL	P48681		X		X
SLQESILAQV	Q6P2E9		X		X
SLQEVAMFL	Q9BV73		X		X
SMAPGLVIQAV	O94905		X		X
SMAVVIPEA	Q92503		X		X
SMHDLVLQV	Q6AZY7		X		X
SMLNDIAAV	P49327		X		X
SVIEQLFFV	P24468		X		X
TILPKVMQV	P55081		X		X
TLAPGEVLRSV	Q15334		X		X
TLASIIKEV	Q5T4S7		X		X
TLDGSLHAV	O75460		X		X
TLHSVFFTL	Q9Y4C0		X		X
TLIGLSIKV	Q9Y3D0		X		X
TLLDPNEKYLL	Q9UHQ9		X		X
TLLHAGGLARA	P0C7U0		X		X
TLLKTIIKV	Q9P2K1		X		X
TLLPLRVFL	Q6NXT6		X		X
TLMAEMHVV	Q12830		X		X
TLMDMRLSQV	O94906		X		X
TLMERTVSL	Q8IWE2		X		X
TLRSELELTL	Q15149		X		X
TLVYHVVGV	Q15393		X		X
TLWNQELYI	Q92917		X		X
TMAKESSIIGV	Q08257		X		X
TVFPAGLANV	Q8IZ83		X		X
VAAAPVVPA	O95271		X		X
VIWGKVTRA	P18077		X		X
VLADLKVQL	Q9NQP4		X		X
VLAHITADI	Q9UGL1		X		X
VLDSVDVRL	Q8NCH0		X		X
VLFGKPMVV	Q96LT9		X		X
VLFGLLREV	Q92620		X		X
VLFTGREFFV	O95865		X		X
VLLEEGEAQRL	P11441		X		X
VLLEQPTWQL	Q9BV87		X		X
VLMDRLPSL	O60287		X		X
VLMEKPDVV	Q9NY93		X		X
VLVSDGVHSV	Q9HCU4		X		X
VMFNFPDQATV	Q8NFP9		X		X
VMIAGKVAVV	P23526		X		X
YAYDGKDYLA			X		X
YAYDGKDYLAL			X		X
YIYDKDMEII	Q9UPT9		X		X
YLDEIVKEV	P12270		X		X
YLDFTNPKV	Q8TET4		X		X
YLEDFYTRM	Q9P0Z9		X		X
YLEPYLKEV	P14927		X		X
YLFERTFNL	O60243		X		X
YLHEDIPGL	P27037		X		X
YLHSYLTYI	Q9UHB9		X		X
YLIPLLERL	P26196		X		X
YLLPERPATL	A8MVW0		X		X
YLNEIKDSV	P13639		X		X
YLQPKLLGI	Q13535		X		X
YLSPTFKEV	Q9NYU1		X		X
YLYGQTTTYL	P11388		X		X
YMTTTIIAV	P43003		X		X
YQFSKNFSL	O75306		X		X
YTMEELHQL	Q92753		X		X
AIQEQITRV	A5YKK6	X			X
ALDRDNFEL	Q92845	X			X
ALIKQLFEA	Q86UD0	X			X
ALLETNPYLL	O96005	X			X
ALLGILQHV	Q8IVD9	X			X
ALMEDAEIRL	Q9Y2G0	X			X
ALMPQLVQL	Q9Y4D8	X			X
ALQEKLQYL	Q96CN4	X			X
ALWDIETGQQT	P62879	X			X
AMASLGALALL	P51571	X			X
AMLTVLHEI	Q8N3C0	X			X
APVPAPGLR	Q9C009	X			X
DYIWNTLNSGR	O75390	X			X
ESILDGLK	O43865	X			X
FLDEPTNHL	Q9UG63	X			X
FLFGEVHKA	Q7L590	X			X
FMSDHYLEV	O94819	X			X
GLAAGGIVAV	Q9ULH7	X			X
GLDPARVNV	P40926	X			X
GLFAPVHKV	P30622	X			X
GLGPPGRSV	Q68D10	X			X
GLTETGLYRI	Q9H0H5	X			X
GLYEFPLNKV	Q9UJA5	X			X
GMYVFLHAV	Q9P0S3	X			X
GQEDYDRL	P60953	X			X
GQNQPVLNITNK	P31327	X			X
HLLIGVSSDR	P36542	X			X
HLSNILSEV	Q9NXF1	X			X
IFQIIQSIRMGM	Q8N6R1	X			X
IIADMDKWTV	Q8TF40	X			X
ILDTSVAYV	O60333	X			X
KALQFLEEV	P40227	X			X
KHYGPGWV	P23284	X			X
KILDIGLAYI	P49754	X			X
KLAEGAGIQL	Q86U06	X			X
KLFAFGGTSV	O14682	X			X
KLLDEAIQAV	Q96QK1	X			X
KMFESFIESV	P13861	X			X
KMLEIDPQKV	P24752	X			X
KMMENLTTL	Q9H9A6	X			X
KVFSAFITV	Q5SRE5	X			X
LDRGLDIYV	Q13045	X			X
LEAAYLDLQR	O75347	X			X
LGPPPPLRV	Q13435	X			X
LIIWDSYTTNK	P62879	X			X
LLAEKIYKI	Q92793	X			X
LLQDKQFEL	Q96JC1	X			X
LQKIIQFVE	Q86YA3	X			X
LSRFVDGLT	Q9HCE1	X			X
LVIDEPAK	P51858	X			X
MFVGGLSWDTSK	Q99729	X			X
MLDMSVPAV	Q86WA8	X			X
MSVEADINGLR	P08727	X			X
NIFPYPVGV	Q99590	X			X
NIIPRFVQV	P0DMP2	X			X
NLVEKTPAL	O75964	X			X
NVTEQEKI	P06733	X			X
QLLDQVEQI	Q7Z7H5	X			X
QVFPGLLERV	Q9UBB4	X			X
RLDVSLPFV	Q14676	X			X
RLMGSILGV	Q15643	X			X
RLQEFIDEV	Q96RT8	X			X
RLTDYVAFL	Q99627	X			X
RMFGIPVVV	P11586	X			X
RQTNIIWAV	Q5I7T1	X			X
RSSSFNTGR	O60547	X			X
RTIEYLEEV	P40939	X			X
RVLDINPQV	Q9C0D2	X			X
SAITPGGLR	P34897	X			X
SILEHQIQV	P33991	X			X
SLAELKGFEV	Q07864	X			X
SLLPEGPPAI	Q15011	X			X
SLWPSPEQL	Q8TAE8	X			X
SLYDWNVKL	Q7Z7E8	X			X
TIEDGIFEVK	P11142	X			X
TLAIELAPR	Q6PKH6	X			X
TMTTINTHL	P28472	X			X
TPAQFDADELR	P04083	X			X
VGLQVVVR	Q86XX4	X			X
VLKEYLDNV	P28288	X			X
VLQYVVPEV	Q14152	X			X
VMLEYVERA	Q13617	X			X
VPGLYTLEEL	Q8NCM8	X			X
YIHNILYEV	Q6ZUT9	X			X
YLFREPATI	O00217	X			X
YLLSYIQSI	Q9BPX3	X			X
YLSPKLWAL	Q9BRS8	X			X
YMDAPKAAL	Q8N114	X			X
YMVDKALYL	Q16206	X			X
YVLPEVSKV	Q9UI10	X			X
AAAAAAAAAAKV	P50914				X
AAAVPRAAF	P30040				X
ADPGQLKIL	Q8IYJ3				X
AEILMQKLP	Q14669				X
AFLASQNTK	P20742				X
AIDGTPLVGV	Q9UKZ4				X
AIIEYMPLL	P30154				X
AILHYPGV	Q99966				X
AIQDEIRSV	Q13257				X
AIQNQLARI	Q9Y3L3				X
AIVRSLPSV	O14983				X
ALAERLDIV	Q6QNY0				X
ALAGGITMV	P27708				X
ALAGVSFEI	P69849				X
ALASQLQDSLK	P18206				X
ALDGHLYAV	O94819				X
ALDTSNVMV	Q27J81				X
ALFEEVPEL	P31939				X
ALFEQKGPVYV	P54709				X
ALFPAPLAQI	Q8ND24				X
ALFSGDALSV	Q6PII5				X
ALFTKVLENV	Q8TCU6				X
ALGPIRLE	Q9UPN3				X
ALHDQLFYL	Q8NBM8				X
ALIEAEKVAQV	O94905				X
ALIEGAGILL	Q99595				X
ALIGMSPQV	Q9NW15				X
ALLEEVKAL	Q96EK5				X
ALLGRVAVSA	P52565				X
ALLHPQGFEV	Q14656				X
ALLKYIETLN	Q08211				X
ALLPALVDA	O43299				X
ALLQGAIESV	Q58EX7				X
ALLQRVTEL	P47972				X
ALMDNPTLYL	P49848				X
ALMEEILKL	Q8TD16				X
ALMPTLEAL	Q92793				X
ALNDQVFEI	P42345				X
ALNPADITV	Q8IXH7				X
ALQPFPALQN	Q9BYX2				X
ALSGLAVRL	P0DMW4				X
ALSPNNHEV	Q92747				X
ALTRALALA	Q8NHP8				X
ALVSTIIMV	Q96SN7				X
ALWGGTQPLL	Q8WY98				X
ALYEKDNTYL	Q96JB5				X
ALYNALDKV	Q9BVK2				X
AMASLGALAL	P51571				X
AMFYGDLAEV	Q96KE9				X
AMYGTKLETI	O14936				X
APPKPEPKP	P05204				X
AQQKVTQW	Q9H1H9				X
ASGHLNSTGV	Q9H0E9				X
ATYVFLHTV	Q53FV1				X
AVADAVTYQL	P28072				X
AVDPVSGSLYV	Q9NT68				X
AVFYTIFT	Q8NH41				X
DALLEALK	P55268				X
DFLLKPELLR	O00148				X
DHINDIIK	P46940				X
DLEGSDIDTR	P55060				X
DLFDPVIQER	P12532				X
DSTWAVHLT	A2VEC9				X
DWNVDLIPK	P50395				X
EATNPPVIQEEK	P30101				X
ECMKLLPVYL	P53992				X
EEAEKFAK	Q86TV6				X
EIGEAFIIFA	Q8IXT5				X
ELGVGIALR	Q01469				X
ELSDFISYLQR	P30101				X
EMNEPVQLT	P12004				X
ENVLEVVR					X
ETIMKKVT	Q9HAT2				X
EVAEEFGIIMK	P40818				X
EVFGVIRSL	Q15393				X
EVVPATVAAFPV	E9PAV3				X
FAIDPHLLLSV	Q29RF7				X
FERELGVK	Q8TDG2				X
FFDIAVDGEPL	P62937				X
FIGNLNTLVV	P07910				X
FILSIAYSPDGK	Q9GZS3				X
FLAPELPAV	P55084				X
FLDSTSPLL	Q5VYK3				X
FLETVELQISLK	P62906				X
FLFDTKPLIV	P27824				X
FLFWFLLL					X
FLGPEPKSV	P10253				X
FLIEGTISRA	Q9NVR7				X
FLLKEGAGVMSV	P62955				X
FLLPDTDGLTAL	P23471				X
FLTKQEILL	Q99828				X
FRFDGQPI	P61956				X
FSYLYLRP	A6NMZ5				X
FTFEGKLEAA	A6NEC2				X
FTVSVNVAAGSK	Q06033				X
FVFPGELLL	Q15758				X
FYIAFCLL	Q6ZRH7				X
GAPVYVDL	P78559				X
GAYTQVIFLAR	P10253				X
GDIQQFLITG	P12107				X
GFAFVQYVNER	P07910				X
GIETVGGVMT	P11021				X
GILPMVPEV	O95793				X
GLADPSALTQA	Q96S55				X
GLAELYVMV	Q8N511				X
GLDPNKPPEL	Q9ULL5				X
GLDPQGDRSFL	A4D1U4				X
GLGLDDALEPR	Q9Y230				X
GLIALWSKG	Q6UY18				X
GLIGVGLINV	A3KN83				X
GLLDQNPHL	P51693				X
GLLEIVTSV	Q9P2D3				X
GLLEKGVYV	Q9C0E4				X
GLLGFVRQV	O14522				X
GLLGGVIMMV	Q92504				X
GLLGPAGLAGV	Q9UNW9				X
GLLTEIRAV	Q9UEE5				X
GLMERYLSV	Q7Z591				X
GLMTTVHAITAT	P04406				X
GLSDLRLEL	Q96A65				X
GLSGTAVLDLR	Q9H4A4				X
GLTSTDLLFHL	Q14181				X
GLYDGPVHEV	O14531				X
GNSIIMLEALER	P62308				X
GQFPSYLETV	Q86Y56				X
GTITVSAQELK	Q99829				X
GVDMLVPSV	P15924				X
GYTEHQVV	P04406				X
HGINFYDASL	O60287				X
HLIEAVEAI	Q9H2M9				X
HLLPYNMTV	Q14669				X
HLMEENMIVYV	O95544				X
HPGSFDVVHVK	P62701				X
IAIDWVAGNV	Q07954				X
IANPVEGSSGR	Q15365				X
IAWGYPNLK	P18124				X
IDPNWPGGL	P0C7P3				X
IEFSRLTS	Q14152				X
IKPIPVKP	Q8IZD4				X
ILFESQFSV	P51692				X
ILGVIVKV	O95237				X
ILLEGTMNL	O75448				X
ILLTEQINL	Q8N3S3				X
ILTGKPVSV	Q14DG7				X
ILVNITEKV	P42702				X
ILYEDLVHI	A8MVW0				X
IMEDIILTL	P26196				X
IMFQKPVEV	Q9Y305				X
IQVLGSLVSL	P49419				X
ISFHLPINSR	P49755				X
ISWSRESQALQ	Q8NDA2				X
ITLTSPIIR	Q96KR1				X
ITMTEKSTI	Q8WZ42				X
IYVFTDAR	Q96RW7				X
KGGQTIVQ	Q9UNW9				X
KIIEYSVYL	P51610				X
KILEETLYV	O15228				X
KISVIVETV	P04843				X
KKDCSKEL	Q9P2F8				X
KKSFEMVL	Q86XN7				X
KLDFQPDTV	Q9HCM3				X
KLEAVNPI	Q9UHJ3				X
KLFGHLTSA	Q8N3S3				X
KLGHTDILVGV	Q15024				X
KLIDGQVIQL	P52747				X
KLIEIANYV	Q9H013				X
KLIGVLFEV	Q86X10				X
KLLDAGGDLRL	Q8IWB6				X
KLMDHIYAV	Q9UP83				X
KLMDYIDEL	Q9C099				X
KLQDGVHII	Q9Y3A2				X
KLVGITPQV	Q8N3P4				X
KLYEMEILAA	Q14517				X
KMDENEFVAV	O14531				X
KMLDGASFTL	Q96P71				X
KMLDKIISI	Q9H330				X
KMPEINIK	Q09666				X
KMSEKILLL	P49721				X
KMWEEAIAL	Q14185				X
KQFEPNDFYL	Q9H2P0				X
KQMDSNWTL	Q9NQW7				X
KQYESESVK	Q9Y3R5				X
KVFAGIPTV	P23471				X
KVLDIMPLTL	Q9GZR7				X
KVLEYVIKV	P43355				X
KVLGVLFSV	P51797				X
KVLPGVDAL	P00558				X
KYEELQSL	P05787				X
LASLVELNL	Q9HBW1				X
LASVLVLRS	Q8NFU0				X
LAVVAGVAAE	Q6N075				X
LEGEEERL	P02545				X
LFDPARPSL	Q9BZC7				X
LFVVNRDGNI	Q9Y6Q9				X
LGATEVKLL	Q9BTY2				X
LGRAEDLHLL	Q8NF91				X
LIKNLLISV	Q03001				X
LILDHQWEL	Q12756				X
LISWYDNEFGY	P04406				X
LLDEAIQAV	Q96QK1				X
LLGSALALA	P04839				X
LLLEPLEGDHV	Q92519				X
LLLPDYYLVTV	Q7KZF4				X
LLNEQELQL	Q9HAV4				X
LLTRVIAEV	Q13884				X
LMLDYQPPQF	Q6STE5				X
LQKIENYLL	Q5VZK9				X
LQKYIEIYV	Q00610				X
LQLETEIEALK	P05783				X
LQMEEEYIQQL	P49368				X
LQQLDLRWNN	Q96CN5				X
LSALRVEEV	P38398				X
LSDVNDNAPI	P12830				X
LSLSWMPNL	Q9P225				X
LTMLIKIV	Q8N2C7				X
LTYGTMVFV	Q15067				X
LVDDNYFYL	Q6P2Q9				X
LYSESLAR	P50395				X
MEENFAVEA	P08670				X
MLFENMGAYTV	P11926				X
MLNVNLDPPLDK	Q9NZJ4				X
MLSEEGATLLL	Q96CN5				X
MLSPFISSV	Q9NXR7				X
NIHSIVVQV	Q96QU1				X
NIVEKLREV	Q9C035				X
NLISQLTTV	Q9Y2G0				X
NLVDNITGQR	Q15149				X
NMARVYNWDV	P61758				X
NQIGSVTESI					X
NQVEALNNL	Q9NR09				X
NRGQNQPVLN	P31327				X
PALELGPRNV	Q15904				X
PGAVAPQLL	Q86YV9				X
PLGPAPVSV	P57086				X
PRVLLLDL	P36957				X
QAWEEGGILYL	Q99640				X
QDLWQWRK	P06748				X
QLFGQRLT	Q96JG9				X
QLLAILPEA	P57086				X
QLLDIMVTV	Q6ZT12				X
QLQKQIQL	Q8TBF8				X
QLSEVFIQL	P51531				X
RADVVVVR	Q86VY9				X
RAPEFLPEV	Q14667				X
RGDEELDSLI	P0C0S5				X
RIEEELGS	P06733				X
RIMEAIENV	Q9H0K6				X
RINIPPPSV	Q00341				X
RISGATFSV	P28074				X
RLADLASDLLL	O15240				X
RLALFVETV	Q86WK9				X
RLAPEIVSA	Q86YV5				X
RLFDDVPQV	Q86Y56				X
RLFEEVLGV	Q14146				X
RLHDENILL	Q68CZ1				X
RLIDGLVNA	Q12767				X
RLISKFDTV	P06730				X
RLLEEENQESL	P48681				X
RLLEYTPTA	P49841				X
RLLPPGAVVAV	Q7Z7A3				X
RLLSTSPAL	Q9UBB6				X
RLPEVEVPQHL	Q02818				X
RLSDQVLFV	Q6PKC3				X
RLSELGITQA	Q8NEM2				X
RLSYPPHSV	Q99081				X
RLYDAMIYV	Q8N3P4				X
RLYHITDQV	Q9NY97				X
RLYTNDSIFL	Q96S90				X
RMMDASVYL	Q9NYU1				X
RPLAELLAT	Q96C12				X
RPQSVGHR	Q6UXI7				X
RQVEKAWAL	Q13057				X
RRNLDIERPT	P68363				X
RSLQVLLLLL	Q9UIW2				X
RTFEKIEEV	P18858				X
RTSKSQGGVQ	Q9NZB2				X
RTTEINFKV	P29373				X
RVQEAIAEV	Q9HCL2				X
SIHETIPLV	Q8WYP5				X
SIQSAGVLVT	Q7Z5P9				X
SISIEPGVEVEV	P60866				X
SLADLNSRL	Q5VT66				X
SLASFIPAV	Q96CS2				X
SLAYNTFSI	P42684				X
SLDEMVVSV	Q14DG7				X
SLDFGFTIK	Q8WWI1				X
SLDSTLHAV	Q9C099				X
SLDTLLEAV	O43541				X
SLFGSPPTSV	Q9Y4E1				X
SLFSAVHKI	O94905				X
SLLGDDALVQV	Q15393				X
SLMYLSYL	Q9H5J4				X
SLPMSINVT	Q8IZF6				X
SLTNDWEDHLAV	P08238				X
SLVDASWEL	Q9H040				X
SLWKDQAVV	P35228				X
SLYDNQITTV	O94813				X
SMADSLYNI	Q5T5Y3				X
STLPYTQSVQ	Q92667				X
SVAPNLPAV	Q8TDW7				X
SVIEQIVYV	Q00653				X
SVLGDILGSAM	P20742				X
SVYDGKLLIGT	Q15165				X
TFSVFAPT	Q8TCS8				X
TGTVSLEVR	P49327				X
TLDDIMAAV	O75179				X
TLDNHLYSL	Q8IYD2				X
TLGNVLVTV	Q9NV70				X
TLIRSDAVALV	Q15067				X
TLVAIVVGV	Q96AY3				X
TLVDNISTMAL	Q9NPJ3				X
TLWLKGLTQA	O15228				X
TMINAIPVA	Q9Y5B9				X
TMLELINQL					X
TQAPPSVILGV	Q8IWF6				X
TSQVLVDKSL	P27708				X
TTFDKEFLL	O60306				X
TTGIVETHFTFK					X
TVAEINATMSV	Q9NVA2				X
TVFAKTPVT	P49748				X
TVSTVGISII	Q9Y4B6				X
TVTAELDR	Q6V0I7				X
TVYRCGPLIDL	P26639				X
VADPVTFKS	Q9P2S2				X
VANVSLLALYK	P62266				X
VIVDFSSPNIAK	P54136				X
VLADQVWTL	O15527				X
VLDDKDYFLF	P61604				X
VLDIIATINK	P07686				X
VLDTSVAYV	Q12756				X
VLEDPVHAV	P61619				X
VLFSGEVSGRIT	Q3MJ13				X
VLIEGSINSV	P59998				X
VLIGSNHSL	O15027				X
VLLDAPIQL	Q9NUQ8				X
VLMGLPLAQA	Q9BZG9				X
VLQGKLAEV	Q9UPN3				X
VLSEKGVIIV	Q96LT7				X
VLYEKDIQL	Q9H8T0				X
VLYEKDIQLF	Q9H8T0				X
VMFNGKVYLL	Q5T3J3				X
VMNPVIQAV	Q8IWI9				X
VNQVALPNI	Q96N23				X
VPKFPTRV	Q14315				X
VTSLEKSLI	Q7Z443				X
VVGDVAYDEAK	P11586				X
VVISLQLTAEK	P30041				X
VYAVRSFPL	P19022				X
WGGLTSSRTT	Q96Q06				X
WSIEHVEQYL	Q9ULT8				X
YALTGDEVK	P62701				X
YGEKFEDENFIL	P62937				X
YIMEKIVQA	Q5TID7				X
YLADVTNAL	Q5T4S7				X
YLAIAPPIIK	Q16531				X
YLASIVKNL	Q96PG2				X
YLFKGNILL	Q9P2K2				X
YLFLGNPDHAL	Q96DT5				X
YLMLPAPML	O15164				X
YLMPGFIHL	Q86TM3				X
YLMPIIDQV	Q96BZ9				X
YLNDFTHEI	Q9H5V7				X
YLQEIQTQL	Q9BQF6				X
YLSELSEHV	Q07960				X
YLYPDLSRL	P48066				X
YLYTGDSHQL	Q5T848				X
YMFPGHLGL	Q4VC12				X
YVANLFPYK	Q15181				X
AAISQVDRLQ	P09496	X	X	X
AALEEADKMFL	Q9Y6B2	X	X	X
ALDEKLLNI	Q10570	X	X	X
ALDVANKIGII	P62750	X	X	X
ALKPDLVNV	P09884	X	X	X
ALLNAILHSA	Q9H8H0	X	X	X
ALLSAVTRL	P35221	X	X	X
ALNEQIARL	O14777	X	X	X
ALPGDNVGFNVK	P68104	X	X	X
ALTGYLHTI	Q9NYY8	X	X	X
ALVVQVAEA	P07686	X	X	X
AMIKGLQVL	Q96F07	X	X	X
AMSSKFFLV	P41221	X	X	X
ATDPTIHTV	Q9H6U8	X	X	X
AVIGDVIRV	Q9NR30	X	X	X
EVIVTKDDAMLL	P10809	X	X	X
FIDDANYSV	O14977	X	X	X
FIINGIEKV	Q9H9Y6	X	X	X
FIMDDPAGNSYL	O75312	X	X	X
FLDGNEMTL	Q9Y696	X	X	X
FLDNERHEV	Q16512	X	X	X
FLDSKFYLL	P46821	X	X	X
FLFQEPRSI	Q9UK61	X	X	X
FLSELTQQL	P14174	X	X	X
FVKLIHIPINN	P60059	X	X	X
GLDDIKDLKV	Q9HCE1	X	X	X
GLIDRQVTV	Q9UPN3	X	X	X
GLWRTTPEAHA	Q15043	X	X	X
GSTWGSPGWVR	Q9BQB6	X	X	X
GYEPPVQESV	P61247	X	X	X
HVLDVIHEV	O75962	X	X	X
IIEPSLRQLAQ	P62987	X	X	X
IITDLLRSV	Q96AE4	X	X	X
ILDPHVVLL	Q99567	X	X	X
ILFGHENRV	O14775	X	X	X
ILLKDILSV	Q13315	X	X	X
ILMDERTFL	Q70CQ2	X	X	X
ILQDGRIFI	P14678	X	X	X
ILSGVVTKM	P62280	X	X	X
IVDDKFFKL	O00566	X	X	X
KIIDIQEKV	P12270	X	X	X
KIIGIMEEV	P52701	X	X	X
KIPPVTPSI	Q8NCT1	X	X	X
KLDVGNAEV	P51572	X	X	X
KLFEFMHET	O14980	X	X	X
KLFSEGLFSA	Q14C86	X	X	X
KMADIEYRL	P40937	X	X	X
KVADLVLML	Q5VTM2	X	X	X
KVFGNEIKL	P19338	X	X	X
LLIDDEYKV	Q8N766	X	X	X
LLIENVASL	P07203	X	X	X
LLLPGPSAA	P23284	X	X	X
LLSESNERL	Q13136	X	X	X
LTPLILKPFG	Q14739	X	X	X
MIGYPMPTGYSQ	P17844	X	X	X
NIANHFFTV	Q16222	X	X	X
NIVEAAAVR	P62854	X	X	X
NLLQQQIQV	P35711	X	X	X
NLMEQPIKV	P14923	X	X	X
NLYGPTHTL	Q8N608	X	X	X
NVPDVYTQI	Q8N0X2	X	X	X
RLAQHITYV	P33993	X	X	X
RLDDSLLYL	P49406	X	X	X
RLIQESPTL	Q6P1A2	X	X	X
RLLEATSYL	O60341	X	X	X
RLLSFVVLA	P43308	X	X	X
RLPDSGVYV	O75147	X	X	X
RLPPPFPGL	Q13596	X	X	X
RLWDLTTGTTT	P63244	X	X	X
RVADYIVKV	Q96EP9	X	X	X
SAPELESKESVL	P43007	X	X	X
SIVPALEIANAH	P10809	X	X	X
SLAEGRLYL	Q7Z3E5	X	X	X
SLFHSILNV	O94812	X	X	X
SLHDTVTTL	Q9H269	X	X	X
SLSDTVEKL	Q14203	X	X	X
SLTGHISTV	O43660	X	X	X
SMYGVDLHHA	Q9Y2J2	X	X	X
SVLKSIQEV	P42285	X	X	X
TLDDKKVYL	Q567U6	X	X	X
TLLRLLYEA	Q7L2H7	X	X	X
TLLTAIVKL	P63010	X	X	X
TLLTKPVEI	P19174	X	X	X
TMLDFPQHV	Q9BYT8	X	X	X
VDIAAFNKI	P29692	X	X	X
VIAEILRGV	O00567	X	X	X
VLDGKVAVV	P35711	X	X	X
VLMNQPPQI	Q04637	X	X	X
VLQDKDLFSV	Q96S82	X	X	X
VTYVPVTTFKNL	P62899	X	X	X
WGSPGWVR	Q9BQB6	X	X	X
YAAELIERV	Q9Y4B6	X	X	X
YLADIFTKL	Q49AG3	X	X	X
YLDNGVVFV	Q16531	X	X	X
YLIELIDRV	P78536	X	X	X
YLPPGFLSA	P36956	X	X	X
YSLDPENPTK	P18621	X	X	X
YSQLVVETIR	Q92522	X	X	X
YTLEKMFRV	Q12816	X	X	X
YVFPGVTRL	Q9H0A9	X	X	X
YVTTSTRTYSLG	P08670	X	X	X
AGKHVPRAVFVD	P68363		X	X
AKLVQDVANNTN	P10809		X	X
ALAQYLITA	P57723		X	X
ALDAGNIKL	Q6NWY9		X	X
ALLDKLYA	Q9NV31		X	X
ALLETVNRL	Q8IWJ2		X	X
ALLQIQQGL	Q9UMX0		X	X
ALLSRLEQ	Q9UKM9		X	X
ALQPEPIKV	Q92673		X	X
ALRPSTSRSLY	P08670		X	X
ATLSVHQL	P07437		X	X
DNEGSWFRSL	Q9BPW8		X	X
DTDDVNFPIDNL	P05023		X	X
EEIQESLKTLEN	P48681		X	X
ESEQFLTELTRL	P37108		X	X
FAPVNVTTEVK	P68104		X	X
FAYDGKDYL			X	X
FEENVLPPKK	Q9H4G4		X	X
FIASKGVKLV	O43707		X	X
FISPTTAAQTLL	O95373		X	X
FLNNQIKEL	Q96JI7		X	X
FLSPKVDPSL	O15258		X	X
FMATIAEGL	Q49A26		X	X
FRDGDILGKYVD	P61604		X	X
FSDYPPLGRF	P68104		X	X
FTEAESNMNDLV	P07437		X	X
FVPISGWNGDNM	P68104		X	X
FVQMMTAK	P62158		X	X
GGKIDNSVLVL	O95831		X	X
GGMGGGMGGGMF	P10809		X	X
GISRQGIIAV	Q9H6R0		X	X
GLAEELVRA	P11498		X	X
GLAPHLEQI	Q8TEX9		X	X
GLDIEGVKTV	Q96GQ7		X	X
GLDPAVIKV	O43301		X	X
GLIDGRLTI	Q15005		X	X
GLIEIISNA	O75643		X	X
GLSEEEQLERA	Q8TEB9		X	X
GLWRGEEVTL	Q14669		X	X
HLAEVLERV	Q5VTR2		X	X
HLDATKLLL	Q96AE7		X	X
HLSNIPPSV	P26599		X	X
IALNEKLVNL	O00303		X	X
IHIPINNIIVGG	P60059		X	X
IIEPSLRQ	P62987		X	X
IIEPSLRQLA	P62987		X	X
IIEPSLRQLAQK	P62987		X	X
ILDEIGADVQA	Q96C36		X	X
ILDSGIYRI	Q9UPZ3		X	X
ILIPNGVQIF	Q8N0X7		X	X
ILLAELEQL	P08670		X	X
ILLEHIIM	Q9Y6X3		X	X
ILNPDNSFEIL	P27824		X	X
IQHSEFEEV	Q9ULJ6		X	X
ISLKQAPLVH	P09496		X	X
KEVSTYIKKIG	P68104		X	X
KITEYLERV	Q9Y6W3		X	X
KLDNNLDSV	Q9H7D7		X	X
KLEKLFLN	Q96SN8		X	X
KLFGMIIT	P61619		X	X
KLGGVVSI	Q9Y4A5		X	X
KLHDINAQL	Q10567		X	X
KLLDEVTYL	P51589		X	X
KPLSDPAPF	O43399		X	X
KVLLVPGPEKEN	Q99536		X	X
LFQPEVVRIY	O60716		X	X
LHLGYLPNQL	Q92499		X	X
LIATAFTNGYH	Q96DH6		X	X
LLEPYKPPSAQ	O43681		X	X
LLLAAPAQA	P17900		X	X
LLLDSNIRL	Q9P0I2		X	X
LLPPPPLL	O75129		X	X
LTLGHLMGV	Q9Y285		X	X
LVVRHQLLKT	P15954		X	X
MNFKTPRGPV	P08708		X	X
MRYVASYL	P05387		X	X
NKELDPIQKL	P18859		X	X
NLDNPIQTV	P69849		X	X
NLQNVDMKIGV	P16070		X	X
NQVPKLQPQIT	P78344		X	X
NVEWAKPSTN	O75821		X	X
PAPEPKPKP	Q8WZ42		X	X
PELSGESLTAE	Q9C0E8		X	X
PLGEAQPQI	Q9BT40		X	X
PRKIEEIKDF	P63173		X	X
PSKGPLQSVQVF	P62249		X	X
PVLPRLDPE	Q9NRY2		X	X
QILDGVHYL	O43293		X	X
QLIKELPEL	Q8WUM4		X	X
QSLPPGLAVKEL	P63173		X	X
RAEKTFSV	Q9NSN8		X	X
RGPEDEIGDPLA	Q07954		X	X
RIGDELDSNMEL	Q07812		X	X
RLAQEGIYTL	Q08J23		X	X
RLLQDSVDFSL	P08670		X	X
RLMNDMTAV	Q92598		X	X
RLNEAAVTV	O95273		X	X
RLPAAGVGDMVM	P62829		X	X
RWFWLLPV	Q9H583		X	X
SALRPSTSRSLY	P08670		X	X
SDYPPLGRF	P68104		X	X
SIIGRLLE	P62136		X	X
SILSEVQQA	P09874		X	X
SLFKDQMEL	O15397		X	X
SLGPSLATDKS	Q9H3N1		X	X
SLPLVDTH	P08670		X	X
SLPPGLAVKEL	P63173		X	X
SLPPGLAVKELK	P63173		X	X
SLSGELREV	Q8IX12		X	X
SLVSSLYKV	Q9BYI3		X	X
SLYGGDSKFL	Q7Z3J2		X	X
SMGDHLWVA	P15104		X	X
SMPDFDLHL	Q09666		X	X
SQFSGKITV	Q92545		X	X
SSGLPRNTVVL	Q9UJZ1		X	X
SSLNLRETNLD	P08670		X	X
SSVPGVRLLQD	P08670		X	X
STRTYSLG	P08670		X	X
SVMPSPKVSDTV	Q9BVA1		X	X
TEPLPEKTQESL	P55327		X	X
TGVLKPGMVVTF	P68104		X	X
TLITDGMRSV	Q10570		X	X
TVLEQVLPI	P25685		X	X
TVPVGRVETGVL	P68104		X	X
VAVVNVHS	Q9BVK8		X	X
VDLEPTVIDEVR	P68363		X	X
VEVLVPLPQ	Q99961		X	X
VGLQYSGKTTF	Q9NVJ2		X	X
VLKEIVERV	Q14444		X	X
VLKPGMVVTF	P68104		X	X
VLLDHIQSA	Q7Z3U7		X	X
VLLEKVIFA	Q5T9L3		X	X
VMQENITKV	O75379		X	X
VPGVRLLQDSVD	P08670		X	X
VQYNEPLKV	Q14690		X	X
VTTVVNPKYEG	P05556		X	X
VVVTEIPKEE	P10809		X	X
VYKIGGIG	P68104		X	X
YAFNMKATV	P11142		X	X
YASGRTTGIV	P60709		X	X
YASGRTTGIVM	P60709		X	X
YIIEREPLINTY	Q8IUR0		X	X
YLDEYIARM	P49815		X	X
YLDPNQRDL	Q86YE8		X	X
YLGNINPQM	O15042		X	X
YLNDGLWHM	Q9ULC4		X	X
YMADRLLGV	Q14999		X	X
AATEIVERV	Q9UID3	X		X
AFGYYGPLR	P84103	X		X
AIISELVSI	P78344	X		X
AILDHNPSI	Q86YS3	X		X
ALFGKTDVV	Q92625	X		X
ALFPGDVDRL	P11216	X		X
ALSEELVQL	P33176	X		X
ALTDIDLQL	Q6UVK1	X		X
ALWEGPSKA	O94887	X		X
ALYGQPLLL	Q13107	X		X
AMAEMVLQV	Q15021	X		X
APEEHPVLL	P60709	X		X
AQWDIGIAHA	Q9BZ95	X		X
DAGQISGLNVLR	P38646	X		X
DFLYSYFK	P09960	X		X
EFTNVYIK	P11940	X		X
EGPEGLKLI	Q8N335	X		X
EVISKLYAV	P50990	X		X
EVRDAAFEAL	Q14008	X		X
FALEVAAK	P55786	X		X
FLFEDFSKA	Q5BJF2	X		X
FLGDPPEKL	Q96GW7	X		X
FLWEAESHA	P08842	X		X
FVDRQASTV	Q8ND04	X		X
FVIDLQTRL	Q14498	X		X
GGPQGDAGLTGR	P31153	X		X
GLAEEVQRL	Q16352	X		X
GLNDFIQKI	O00141	X		X
GLWRTTPEA	Q15043	X		X
GVFDGLHTV	P43251	X		X
GVYGDVQRV	P26599	X		X
IAMDGLREV	Q13516	X		X
ILIDPFHKA	P61313	X		X
ILLGKVQQL	Q9UNS2	X		X
ITESEEVVSR	P02545	X		X
IVDGRVYYI	Q86T24	X		X
KIQEILTQV	O00425	X		X
KLAEEMLGL	Q9NZ43	X		X
KLDPTTTTF	Q9ULP0	X		X
KLLPEYPGV	Q86XF0	X		X
KLNAKLAEL	P31153	X		X
KLPDGTWNL	Q13627	X		X
KLPSNLPQL	Q9NVU7	X		X
KLQEVGQVSV	P06756	X		X
KLWESPNVL	Q9BW83	X		X
LDYFLLSH	P27695	X		X
LLGSAHEV	Q13813	X		X
LLLPLLPPLSPS	Q8WX77	X		X
LLSPPPLPLTGA	Q9ULL4	X		X
LMYDAVHVV	Q13002	X		X
MLLAPIIHA	Q9HAR2	X		X
MLLSVPLLLG	P27797	X		X
NLDTLMTYV	Q8N0W4	X		X
NLINEINGV	O43432	X		X
NLPDEIYHV	Q9BV86	X		X
NLYGLLHGL	Q92974	X		X
NQMPTQPQV	Q09472	X		X
QIRYILQM	Q8WVV4	X		X
QLLDFSQKL	O14980	X		X
QLLDQIWRT	Q9P2I0	X		X
QLYSGRLQV	Q6UVK1	X		X
QMAEIAVNA	P48643	X		X
RLAEINREFL	Q9BQI0	X		X
RLAPEIITA	Q9H792	X		X
RLAPTLSQL	Q9H1I8	X		X
RLDDVSNDV	Q86Y56	X		X
RLLGSLEEA	Q5TZA2	X		X
RLPDDDPTAV	Q9UBF2	X		X
RLTEEFQNV	Q9UI43	X		X
RTLAEIAKV	Q15233	X		X
RVIGDLDTV	Q96AX9	X		X
SIADKIQQI	Q9UNQ2	X		X
SILADRILL	Q15437	X		X
SINDKIIEL	P36956	X		X
SLDKDIVAL	P11388	X		X
SLQSLETSV	P23634	X		X
SLSEELAKL	O60282	X		X
SMFGAGLTV	Q99437	X		X
SMLGEITHL	O43312	X		X
SPQLATLAEDVT	P11137	X		X
SVIDHIHLI	O14908	X		X
SVVPSPKVSDTV	P68371	X		X
SVYSRVIQV	Q9Y487	X		X
TIMDLQTQL	Q8IUD2	X		X
TLAEVSTRL	P57059	X		X
TLNEKLTAL	Q8WUW1	X		X
TLTDTLREL	Q9Y6V7	X		X
TSITNLGFRD	Q92520	X		X
VDLVLDRI		X		X
VISLVLILIVAP	Q6NVV3	X		X
VLEDKVLSV	Q86VI3	X		X
VLGDDPQLMKV	Q9Y6J9	X		X
VLKVFLENV	P62805	X		X
VLLEQEKTFFT	Q9NS68	X		X
VLYTGDFRL	Q96SD1	X		X
VMNDRLYAI	Q9P2G3	X		X
VTAALAKQGL	P11137	X		X
VVVDPIQSV	O00487	X		X
WLEENVHEV	Q9BQ70	X		X
YITERIIAV	Q68CZ2	X		X
YLDEDTIYHL	P31153	X		X
YVTDVLYRV	Q96Q15	X		X
AADAFKEL	P14314			X
AAKEPPPPYVSA	Q86VI4			X
AAMLDTVVFK	O00487			X
ADGIHLLVGL	Q9NR09			X
AEELFARKF	Q00610			X
AEHFLEQQM	P49368			X
AEVNADRITWL	Q08188			X
AGVLLLRPR	A8MXV4			X
AKQDVVLNYPM	Q15029			X
ALASHILTA	O00273			X
ALASHLIEA	Q9NZN4			X
ALASLIRSV	Q9Y646			X
ALDKITASL	Q01581			X
ALDPASISV	Q96GG9			X
ALDPIIHGL	P23470			X
ALDTGWNEL	Q01082			X
ALGLVKEL	Q92974			X
ALGPIREL	Q9UBP0			X
ALILSQPVST	Q5VZ89			X
ALKEEFEYI	Q9C0E8			X
ALLAPLRGA	A6PVC2			X
ALLDGKATL	Q9H0X9			X
ALLGKVIEG	Q8N3T6			X
ALLQASVEA	P19022			X
ALLSEVIQL	Q13491			X
ALLSGFVTGA	P50443			X
ALMFTGHLL	Q8IZU8			X
ALNSKILSV	Q96NW4			X
ALQESLVQI	P08240			X
ALQGFQTQV	Q96LD4			X
ALSEVKLFI	Q9UNU6			X
ALSGHLETV	P07355			X
ALSPQLQQL	Q8IZL8			X
ALWREFLF	P98161			X
ALYDENTKL	P23458			X
AMTEEEKNIKWG	P49411			X
APGPKPAAPT	Q9Y697			X
APVNVTTEVK	P68104			X
AQAPDLQRV	P46087			X
ARNLFPSNL	P43007			X
ASPNALVLWEAQ	Q02218			X
AVAAVLTQV	Q99720			X
AVHETLVAV	Q9BRY0			X
AVQFFVQALR	Q99615			X
AVQRTLLE	P14209			X
AVTESINQL	Q9Y4G6			X
AVTGILVQL	Q5XPI4			X
DDLGKDEL	Q15084			X
DINLIRGT	P08240			X
DIRGKLLQV	Q05BV3			X
DLFQVAFNR	Q14204			X
DMEPLKGTTPLM	O60716			X
DSFYAISYL	Q92911			X
DSVDFSLADAIN	P08670			X
DVANKIGII	P62750			X
DVKFGADARALM	P10809			X
EEAEIIRKY	P09874			X
EEFELLGKAY	Q99613			X
EEIAFLKKL	P08670			X
EELGFRPEY	P09874			X
EELISTLQAQLT	Q14789			X
EELLGDGHSY	P28070			X
ELAMPGEDLK	P49411			X
ELNGKQIYV	P11940			X
ELQVILESMVS	Q8ND23			X
ENLLDFIK	P07237			X
EPTVIDEVR	P68363			X
ESPKEPEQL	P09651			X
EVGSIIGK	Q15366			X
EVLDSFLDLARN	Q15758			X
EVLQKIDV	O95602			X
FAPVNVTT	P68104			X
FDRGYISPYFIN	P10809			X
FEVIEKPQA	P18859			X
FGGRNPFDTF	P25685			X
FIHDTLVEA				X
FILPDSLPLDTL	P62314			X
FINLYMHSL	Q8TD57			X
FLALLAGAHA	P55058			X
FLDDLSQKL	Q9BYT8			X
FLGEKIASV	Q8N128			X
FLGPWPAAS	P30533			X
FLKEELVAA	P35221			X
FLLLPGPSAA	P23284			X
[truncated: 2,455 more rows]

## Sheet: 1c-sharedA2 peptides
Peptide	Accession	Present_in_DIPG27_A2	Present_in_DIPG35_A2	Present_in_DIPG38_A2	Present_in_DIPG43_A2
AEPAVQRTLLE	P14209	X	X	X	X
AEPAVQRTLLEK	P14209	X	X	X	X
AIDPHLLLSV	Q29RF7	X	X	X	X
AIMDIVIKV	Q9NZJ5	X	X	X	X
AIVDKVPSV	Q9Y678	X	X	X	X
ALADIVWRA	Q4G0A6	X	X	X	X
ALAPGLPTA	Q9UMX5	X	X	X	X
ALATLIHQV	Q9UBW8	X	X	X	X
ALDDMISTL	P49368	X	X	X	X
ALDKATVLL	Q53EL6	X	X	X	X
ALFEGKVQL	Q8NEZ3	X	X	X	X
ALFNGAQKL	P61619	X	X	X	X
ALFPERITV	Q5SQI0	X	X	X	X
ALFQRPPLI	O60832	X	X	X	X
ALGKILSV	O60427	X	X	X	X
ALHDILTEI	P40937	X	X	X	X
ALIEKLVEL	Q14181	X	X	X	X
ALKDLINEA	P12004	X	X	X	X
ALLDIIRSL	O95864	X	X	X	X
ALLDKLYAL	Q9NV31	X	X	X	X
ALLDKPPFL	P17252	X	X	X	X
ALLDRIVSV	Q92621	X	X	X	X
ALLERGYSL	P34897	X	X	X	X
ALLGDLTKA	Q92973	X	X	X	X
ALLKIEGVYA	P18077	X	X	X	X
ALMADMVYV	O75643	X	X	X	X
ALMPVLNQV	Q5RKV6	X	X	X	X
ALNEKLVNL	O00303	X	X	X	X
ALNGKLYIV	Q9Y6Y0	X	X	X	X
ALPPVLTTV	Q6PKG0	X	X	X	X
ALSDHHIYL	P04075	X	X	X	X
ALSDSIHTV	Q9UKN5	X	X	X	X
ALSEKIVSV	Q567U6	X	X	X	X
ALSEQILMV	P48552	X	X	X	X
ALSKEGIVAL	P40227	X	X	X	X
ALVQDLAKA	P14635	X	X	X	X
ALVSNLYVI	P61619	X	X	X	X
ALWEDEGVRA	Q5JWF2	X	X	X	X
AMADAGILRL	Q9P2J5	X	X	X	X
AMFDKKVQL	O15061	X	X	X	X
AMFGKLMTI	Q29RF7	X	X	X	X
AMIELVERL	Q96DX7	X	X	X	X
AMLAVLHTV	Q9BSB4	X	X	X	X
AMLNEPWAV	Q96EP0	X	X	X	X
AMYPDQVQL	O94952	X	X	X	X
AVVEFLTSV	Q9NRR4	X	X	X	X
DAPGHRDFI	P68104	X	X	X	X
DIVMTQTPL	P01614	X	X	X	X
DIVMTQTPLS	P01614	X	X	X	X
DIVMTQTPLSL	P01614	X	X	X	X
DIVMTQTPLSLP	P01614	X	X	X	X
DVDEAYMNK	P05787	X	X	X	X
EYATEVDVDFVR	Q10567	X	X	X	X
FASHVSPEV	Q9NP61	X	X	X	X
FIAPREPGAVSY	Q92542	X	X	X	X
FISEIIHQL	Q9C040	X	X	X	X
FLADPSAFVAA	Q8NHW5	X	X	X	X
FLAEEGFYKF	P46977	X	X	X	X
FLASESLIKQI	P62906	X	X	X	X
FLDEKTHEL	Q9H0K6	X	X	X	X
FLDESRSTQYM	Q9Y230	X	X	X	X
FLDHIIASV	Q7LBC6	X	X	X	X
FLDPNNIPKA	Q9BVK2	X	X	X	X
FLEKLLPPV	O95372	X	X	X	X
FLFEPVVKA	Q6IN85	X	X	X	X
FLFPGTENQEL	P48681	X	X	X	X
FLLDKKIGV	P78371	X	X	X	X
FLLEKGYEV	O60547	X	X	X	X
FLLGPRLVLA	P49755	X	X	X	X
FLMDFIHQV	Q8WUM0	X	X	X	X
FLNKEITSV	Q9UI10	X	X	X	X
FLQEKSPAV	Q14157	X	X	X	X
FLWKEPATM	Q9BQ70	X	X	X	X
FLYDDNQRV	P11388	X	X	X	X
FQDPVPLTV	O15164	X	X	X	X
FTLKISRVEAED	P01614	X	X	X	X
FTWEGLYNV	P51784	X	X	X	X
FVDDYTVRV	O00487	X	X	X	X
FVHDLVLYL	Q00610	X	X	X	X
GIFGGHIRSV	Q14694	X	X	X	X
GILGIQPPSV	Q9UPN6	X	X	X	X
GLAALAVHL	O15360	X	X	X	X
GLADASLLKKV	Q9UBB4	X	X	X	X
GLADKVYFL	P27708	X	X	X	X
GLAKLIADV	P39748	X	X	X	X
GLAPKPVQV	Q6ZNJ1	X	X	X	X
GLAPQIHDL	Q86VI3	X	X	X	X
GLATDVQTV	P49720	X	X	X	X
GLDELFVQV	Q9HCN4	X	X	X	X
GLDIDGIYRV	Q8IWW6	X	X	X	X
GLDPTQFRV	P09884	X	X	X	X
GLDRLNVTV	P19367	X	X	X	X
GLFPAPIHV	Q9NR48	X	X	X	X
GLGPTFKL	Q8NFJ9	X	X	X	X
GLIEILKKV	O14737	X	X	X	X
GLIEKNIEL	P26358	X	X	X	X
GLLENIRQL	Q9Y496	X	X	X	X
GLNEEIARV	O14777	X	X	X	X
GLTEALHFV	P07199	X	X	X	X
GLVDEKALAQA	Q13363	X	X	X	X
GLWEEAYRV	Q9UG01	X	X	X	X
GLWGPVHEL	Q9Y4C2	X	X	X	X
GMAERIPEL	O95573	X	X	X	X
GMLDGLVNV	Q8IXB1	X	X	X	X
GMYIFLHTV	Q8N138	X	X	X	X
GMYPNLVHV	Q9H6S0	X	X	X	X
GQIEVVPEV	Q92576	X	X	X	X
GTGASGSFK	P16403	X	X	X	X
GTIGLIHAV	P09936	X	X	X	X
GVLPNIQAV	Q99878	X	X	X	X
HIIENIVAV	O76021	X	X	X	X
HLAPENFYI	P07686	X	X	X	X
HLIEPLANA	Q9Y490	X	X	X	X
HLLEEPIYL	Q9BUB4	X	X	X	X
HLSIINEYL	P46940	X	X	X	X
HLVPEVPTV	O15156	X	X	X	X
HLYDYTVKL	O00291	X	X	X	X
HLYPGAVTI	Q86X27	X	X	X	X
HLYTSLPSL	Q14135	X	X	X	X
HMFGQNLEV	Q9BT04	X	X	X	X
IAFLSPKVDPSL	O15258	X	X	X	X
IIIPEIQKV	P55060	X	X	X	X
IIQSIRMGM	Q8N6R1	X	X	X	X
ILDDIGHGV	Q9NYB9	X	X	X	X
ILDDTAKNLRV	Q5JRA6	X	X	X	X
ILDEPTNHL	Q9NUQ8	X	X	X	X
ILDQKINEV	P11926	X	X	X	X
ILMEHIHKL	P84098	X	X	X	X
ILSEVQQAV	P09874	X	X	X	X
ILTDITKGV	P13639	X	X	X	X
IMLEALERV	P62308	X	X	X	X
KIADFGWSV	Q9UQB9	X	X	X	X
KIAPNTPQL	Q15155	X	X	X	X
KIFDEILVNA	P11388	X	X	X	X
KIFEMGPVFTL	P00403	X	X	X	X
KIIDFIYTA	Q9P2N7	X	X	X	X
KILDLETQL	Q5BJF6	X	X	X	X
KILDTSVAYV	O60333	X	X	X	X
KILDYEVTL	P40189	X	X	X	X
KILEELQKV	O75179	X	X	X	X
KILPDLNTV	O60287	X	X	X	X
KILPTLEAV	Q12905	X	X	X	X
KLADFGDAVQL	O75962	X	X	X	X
KLAEGVLDV	Q5THK1	X	X	X	X
KLAPNLTEL	P51805	X	X	X	X
KLDAFVEGV	P21283	X	X	X	X
KLDQVIIHV	Q9BXD5	X	X	X	X
KLEEIIHQI	Q15042	X	X	X	X
KLFGMIITI	P61619	X	X	X	X
KLFIGGLNV	Q13151	X	X	X	X
KLFNEFIQL	Q9UNX4	X	X	X	X
KLGEIVTTI	P61204	X	X	X	X
KLGSVPVTV	Q9Y4C2	X	X	X	X
KLHGVNINV	Q9BWF3	X	X	X	X
KLLDISELDMV	Q9H3P2	X	X	X	X
KLLDVVHPA	Q99832	X	X	X	X
KLLEGEESRISL	P08670	X	X	X	X
KLLEPVLLL	P62249	X	X	X	X
KLLGELHTL	Q15154	X	X	X	X
KLLPGDIHQI	Q14185	X	X	X	X
KLNDLIQRL	P53621	X	X	X	X
KLNDTYVNV	O14524	X	X	X	X
KLNPQQFEV	P46977	X	X	X	X
KLQEFLQTL	Q9NVI1	X	X	X	X
KLVEYIVKA	Q2TAK8	X	X	X	X
KLYDGFQYL	Q9UBF8	X	X	X	X
KMAEMLVEL	Q9Y605	X	X	X	X
KMDENQFVAV	Q16555	X	X	X	X
KMFSDEILL	Q7Z4H8	X	X	X	X
KMLDEAVFQV	Q8NEY1	X	X	X	X
KMMDVTVTI	Q15155	X	X	X	X
KMSELQTYV	P49454	X	X	X	X
KMTQYITEL	Q9HBZ2	X	X	X	X
KMYEEFLSKV	P10644	X	X	X	X
KNIEDVIAQGIG	P05387	X	X	X	X
KQVEEIFNL	P78347	X	X	X	X
KTLEGEFSV	O15391	X	X	X	X
KVAPAPAVV	P62424	X	X	X	X
KVFDPVPVGV	Q08211	X	X	X	X
KVFSGALQEA	P78543	X	X	X	X
KVIDEIYRV	Q9NVF7	X	X	X	X
KVIEINPYL	P28074	X	X	X	X
KVLDFEHFL	P60660	X	X	X	X
KVLGIVVGV	A5YKK6	X	X	X	X
KVLNELYSV	P0DMP2	X	X	X	X
KVWGNVVTV	O43390	X	X	X	X
LEPTVIDEVR	P68363	X	X	X	X
LLAAWTARA	P05067	X	X	X	X
LLADLKTMV	Q08493	X	X	X	X
LLAEKVEQL	Q13454	X	X	X	X
LLDRFLATV	Q14094	X	X	X	X
LLDVPTAAV	P13284	X	X	X	X
LLFDQNDKV	O75718	X	X	X	X
LLFEGEKITI	Q9H1A7	X	X	X	X
LLGPPPVGV	Q9ULV3	X	X	X	X
LLGPRLVLA	P49755	X	X	X	X
LLLDVPTAAVQA	P13284	X	X	X	X
LLMEHIQEI	Q96SN8	X	X	X	X
LLMTSLTES	Q6UXK5	X	X	X	X
LLNDHIYVV	Q53G59	X	X	X	X
LLPPPPLLA	O75129	X	X	X	X
LMVDHVTEV	Q9HD15	X	X	X	X
LSVVIAARN	Q14318	X	X	X	X
MKFNPFVTSD	P61254	X	X	X	X
MLDDRAYLV	Q5SRE5	X	X	X	X
MLFGHPLLV	P51784	X	X	X	X
MLQDFQIQA	Q15904	X	X	X	X
MRYVASYLL	P05387	X	X	X	X
MVAPAVASV	P05412	X	X	X	X
NLAEDIMRL	P08670	X	X	X	X
NLAEKLIGV	Q86X10	X	X	X	X
NLAENISRV	P11216	X	X	X	X
NLDPAVHEV	Q9HCN4	X	X	X	X
NLEDVQPH	P10809	X	X	X	X
NLFDRVVTL	Q5XPI4	X	X	X	X
NLLPKLHIV	O00299	X	X	X	X
NLLTHIENV	A8MW92	X	X	X	X
NLQERVVTV	Q9UNW9	X	X	X	X
NLYPFVKTV	P31939	X	X	X	X
NMMSGISSV	P68400	X	X	X	X
NMVDIIHSV	P05166	X	X	X	X
NMYGKVVTV	O00267	X	X	X	X
NQFPGFKEV	P09012	X	X	X	X
PKFEVIEKPQA	P18859	X	X	X	X
PRSPDAAGATIL	Q9UJ14	X	X	X	X
QLDDLKVEL	P42766	X	X	X	X
QLFEKQLQL	Q05209	X	X	X	X
QLFSEIHNL	Q96SN8	X	X	X	X
QLFSQQHFL	O15417	X	X	X	X
QLIDIIHTA	Q9NXF1	X	X	X	X
QLIDKVWQL	Q92503	X	X	X	X
QLLEKVIEL	Q9NTX5	X	X	X	X
QLLGSAHEV	Q13813	X	X	X	X
QLNEKVAQL	Q16850	X	X	X	X
QLQGYLRSV	Q02878	X	X	X	X
QLVDIIEKV	P61289	X	X	X	X
QLYEFDIKV	P15586	X	X	X	X
QLYNQIIKL	O76094	X	X	X	X
QMISRIEYV	Q8N752	X	X	X	X
RIIDVVYNA	P62241	X	X	X	X
RILDIDIPMSV	Q12800	X	X	X	X
RIMEFTTTL	P78527	X	X	X	X
RISDVHFSV	O95503	X	X	X	X
RLDDAIHVL	Q99081	X	X	X	X
RLDELGGVYL	P04844	X	X	X	X
RLDETIQAI	Q15650	X	X	X	X
RLEDQVIGV	Q2KHR3	X	X	X	X
RLFDEPQLA	Q9H0C5	X	X	X	X
RLFDEPQLASL	Q9H0C5	X	X	X	X
RLFNDPVAMV	Q92685	X	X	X	X
RLFSSIVTV	Q9NX74	X	X	X	X
RLIDLGVGL	Q9UGL1	X	X	X	X
RLIPTLVSI	Q96P70	X	X	X	X
RLLDEEISRV	Q96PU8	X	X	X	X
RLLDYVVNI	Q63ZY3	X	X	X	X
RLLEQKVEL	Q9H307	X	X	X	X
RLLEVPVML	Q96AB3	X	X	X	X
RLPEAIEEV	Q9UBQ7	X	X	X	X
RLQDELVTL	Q9UPN3	X	X	X	X
RLSEFIPAVF	Q12768	X	X	X	X
RLSPVSPAL	O60294	X	X	X	X
RLVPSVNGV	P11586	X	X	X	X
RLWGEPVNL	Q93008	X	X	X	X
RLWNETVEL	Q8WUY9	X	X	X	X
RLWVGTGNGV	O60271	X	X	X	X
RLYQGINQL	P43246	X	X	X	X
RLYTEPLLV	Q969N2	X	X	X	X
RQIDQFLVV	Q9BTC8	X	X	X	X
RQIEVLTTV	P28290	X	X	X	X
RQLEEEGITFV	Q92503	X	X	X	X
RVAPEEHPVL	P60709	X	X	X	X
RVIGTLEEV	P46060	X	X	X	X
RVPPPPPIA	P07910	X	X	X	X
SAMEVVPAL	O94952	X	X	X	X
SEIEYYAMLAK	P62888	X	X	X	X
SIAEVVHQL	O14976	X	X	X	X
SIHDVTFQV	Q9P2D0	X	X	X	X
SIIGRLLEV	P62136	X	X	X	X
SILDIVTKV	Q52LD8	X	X	X	X
SILEDPPSI	Q9NVM9	X	X	X	X
SILETVTAV	Q9C040	X	X	X	X
SILHDVVEV	O75391	X	X	X	X
SLADLQNDEV	P61247	X	X	X	X
SLADVHIEV	O14981	X	X	X	X
SLAEFVQSL	Q93009	X	X	X	X
SLAELVHAV	Q9Y6P5	X	X	X	X
SLAGDVALQQL	Q15021	X	X	X	X
SLAQYLINA	Q15365	X	X	X	X
SLAQYLINV	Q15366	X	X	X	X
SLDDLLTNV	P07099	X	X	X	X
SLDQPTQTV	Q99613	X	X	X	X
SLFAGGMLRV	Q9BVK6	X	X	X	X
SLFDQVVKV	P78508	X	X	X	X
SLFEEMLQV	P61011	X	X	X	X
SLFGGSVKL	Q8WUM4	X	X	X	X
SLFPGKLEV	Q13045	X	X	X	X
SLFPGQVVI	Q14181	X	X	X	X
SLFRVITEV	Q93063	X	X	X	X
SLGTADVHFER	Q86V81	X	X	X	X
SLHDAIMIV	Q99832	X	X	X	X
SLHNGVIQL	P53621	X	X	X	X
SLITRLLEV	P62140	X	X	X	X
SLLDEFYKL	Q14444	X	X	X	X
SLLDIIEKV	P49815	X	X	X	X
SLLDKIIGA	Q6NZI2	X	X	X	X
SLLDLEQKL	P56589	X	X	X	X
SLLDPVPEV	Q92616	X	X	X	X
SLLEHFNTV	Q9UHF7	X	X	X	X
SLLEKSLGL	O43324	X	X	X	X
SLLENIAKA	Q93074	X	X	X	X
SLLENLEKI	P07910	X	X	X	X
SLLESVQKL	Q13535	X	X	X	X
SLLGGNIRL	O95573	X	X	X	X
SLLPPDALVGL	Q15437	X	X	X	X
SLLSHVEQL	Q9UI95	X	X	X	X
SLMSHAIEL	Q9Y263	X	X	X	X
SLNGLEVHL	Q9NQG7	X	X	X	X
SLPELVHAV	P58005	X	X	X	X
SLQEEIAFL	P08670	X	X	X	X
SLQETIQSL	Q6NUQ4	X	X	X	X
SLSEKQYFL	Q8TCY9	X	X	X	X
SLTSKIPAL	Q14157	X	X	X	X
SLYDYNPNL	Q99613	X	X	X	X
SLYEMVSRV	Q08945	X	X	X	X
SMLEDVQRA	Q9NW13	X	X	X	X
SMSADVPLV	P12004	X	X	X	X
SMSGPLIGV	Q14146	X	X	X	X
SMTLAIHEI	O15121	X	X	X	X
SMYDKVLML	Q9Y5Q8	X	X	X	X
SQIEADFRL	P11387	X	X	X	X
SQWDSPMRV	Q7Z7G8	X	X	X	X
SVHKGFAFV	P07910	X	X	X	X
SVITQVFHV	Q00341	X	X	X	X
SVLDQKILL	O60287	X	X	X	X
SVLEKQVSL	Q86XR8	X	X	X	X
TFESLVDFSK	Q16836	X	X	X	X
TLADIIARL	Q9P2P1	X	X	X	X
TLADLVHHV	Q9Y4A5	X	X	X	X
TLAEHIIEA	Q9Y6Y1	X	X	X	X
TLAEIAKVEL	Q15233	X	X	X	X
TLAKYLMEL	P14635	X	X	X	X
TLASSLHTL	Q15345	X	X	X	X
TLIDLPGITKV	Q9UQ16	X	X	X	X
TLIEDILGV	Q8TEL6	X	X	X	X
TLLNVIKSV	Q14643	X	X	X	X
TLSDIMVSL	Q9NXF1	X	X	X	X
TLSDLRVYL	Q9BYN0	X	X	X	X
TLSEVTNQL	Q9H0K1	X	X	X	X
TLTEEGVIKV	Q9BZE4	X	X	X	X
TLTGKTITL	P62987	X	X	X	X
TLTSKLYSL	Q9UDW1	X	X	X	X
TLVDFPLHL	Q8WXG6	X	X	X	X
TLWPEVQKL	Q6IA86	X	X	X	X
TLWVDPYEV	P78543	X	X	X	X
TLYEAVREV	P62906	X	X	X	X
TLYEHNNEL	Q9NRG9	X	X	X	X
TMADQIVTV	O00186	X	X	X	X
TMLARLASA	Q6UVK1	X	X	X	X
TMMSRPPVL	Q5T9L3	X	X	X	X
TRLLGYVDPLD	Q9UBM1	X	X	X	X
TTFPRPVTV	Q15233	X	X	X	X
VANKIGII	P62750	X	X	X	X
VAPEEHPVLL	P60709	X	X	X	X
VAPPARVAP	Q5T1R4	X	X	X	X
VIDQKVYEI	Q9Y262	X	X	X	X
VILPTVHEV	Q8IWF6	X	X	X	X
VISPHGIASV	P07093	X	X	X	X
VLAETLTQV	Q92793	X	X	X	X
VLDDKDYFL	P61604	X	X	X	X
VLDDKLVFV	Q4KMQ2	X	X	X	X
VLDDKLYVV	Q96PQ7	X	X	X	X
VLFENTDSVHL	P42696	X	X	X	X
VLIDYQRNV	O14980	X	X	X	X
VLIPKLPQL	Q8N138	X	X	X	X
VLLESEQFL	P37108	X	X	X	X
VLLGKVYVV	Q6TFL4	X	X	X	X
VLLKARLVPA	Q6P995	X	X	X	X
VLMENIVYL	Q9P2J5	X	X	X	X
VLMKALEYL	Q14008	X	X	X	X
VLMTEDIKL	Q04637	X	X	X	X
VLNPHEALA	O60895	X	X	X	X
VLVDRTIYI	P52758	X	X	X	X
VMDSKIVQV	P52294	X	X	X	X
VMFGGKQVVV	O43865	X	X	X	X
VTTDIQVKV	O00267	X	X	X	X
VVSEGVPRI	Q9NUP1	X	X	X	X
VVYDDSTGLIRL	Q13003	X	X	X	X
WLDETLAQV	Q9P2G9	X	X	X	X
WLIEDGKVVTV	Q9Y266	X	X	X	X
WTTGTIISSQRF	P07099	X	X	X	X
YGLPVVVKL	P35222	X	X	X	X
YLDGHLITTV	O95544	X	X	X	X
YLDIKGLLDV	P63208	X	X	X	X
YLDPRITVA	P11387	X	X	X	X
YLDWTIERV	Q9Y597	X	X	X	X
YLFTSPQRV	Q53HI1	X	X	X	X
YLGPHIASV	Q96GC9	X	X	X	X
YLGRLAHEV	P40429	X	X	X	X
YLINEIDRI	Q03001	X	X	X	X
YLLDLHSYL	O60337	X	X	X	X
YLLPAIVHI	P17844	X	X	X	X
YLMEVTHDL	Q9P2J5	X	X	X	X
YLPPATQVV	P38919	X	X	X	X
YLSPDLSKV	P15056	X	X	X	X
YLYPDITRL	P31641	X	X	X	X
YQIAEQFRV	Q9Y6V7	X	X	X	X
YRQIFHPEQ		X	X	X	X
YSLEKVFGI	Q9UNF1	X	X	X	X

## Sheet: DIPG27_A2
Peptide	-10lgP	Mass	Length	ppm	m/z	RT	Area DIPG_SU27	Fraction	Scan	Source File	#Feature	#Feature DIPG_SU27	Accession	PTM	AScore	Found By	Peptide_orig	Accession_orig	Protein names	Gene names_x	Protein_Present in T_Tantigen	T_antigenv2_ACCESSION	T_antigen_HLA allele	T_antigen_Epitope type	Present in Tantigen as epitope	Protein names_CTA	Gene names_y	Present in CTA	w632	frac_scan_num	Alternative_IL_Explanation
QDVFLNNK	12.05	977.482	8	-7.3	489.745	46.59	29749	4	11703	20200226_SRKP_DIPG_bb72_SU27.raw	1	1	A8MW95	Deamidation (NQ)	N7:Deamidation (NQ):17.01	PEAKS DB	QDVFLNN(+.98)K	A8MW95|BECN2_HUMAN												4_11703	FALSE
KAWNTMVLKN	11.18	1204.63	10	-0.3	603.321	42.41	0	4	10171	20200226_SRKP_DIPG_bb72_SU27.raw	0	0		Deamidation (NQ)	N4:Deamidation (NQ):5.14	PEAKS DB	KAWN(+.98)TMVLKN													4_10171	FALSE
LSACKAQLGL	14.54	1003.54	10	-0.8	502.776	65.89	223730	4	18774	20200226_SRKP_DIPG_bb72_SU27.raw	1	1	O00567	Deamidation (NQ)	Q7:Deamidation (NQ):1000.00	PEAKS DB	LSACKAQ(+.98)LGL	O00567|NOP56_HUMAN												4_18774	FALSE
KLNDTYVNV	20.78	1065.53	9	-0.8	533.774	44.59	1480000	4	10934	20200226_SRKP_DIPG_bb72_SU27.raw	1	1	O14524	Deamidation (NQ)	N3:Deamidation (NQ):61.30	PEAKS DB	KLN(+.98)DTYVNV	O14524|NEMP1_HUMAN												4_10934	FALSE
RSSSFNTGR	10.69	1011.47	9	-6.5	506.741	23.5	11648000	4	4625	20200226_SRKP_DIPG_bb72_SU27.raw	1	1	O60547	Deamidation (NQ)	N6:Deamidation (NQ):1000.00	PEAKS DB	RSSSFN(+.98)TGR	O60547|GMDS_HUMAN												4_4625	FALSE
QTIQGILER	23.5	1057.58	9	0	529.796	50.13	173820	4	12973	20200226_SRKP_DIPG_bb72_SU27.raw	1	1	P12270	Deamidation (NQ)	Q1:Deamidation (NQ):32.97	PEAKS DB	Q(+.98)TIQGILER	P12270|TPR_HUMAN											alsoinW632	4_12973	FALSE
TFGAIQYAR	11.81	1026.51	9	4	514.266	56.44	0	4	15295	20200226_SRKP_DIPG_bb72_SU27.raw	0	0	P17301	Deamidation (NQ)	Q6:Deamidation (NQ):1000.00	PEAKS DB	TFGAIQ(+.98)YAR	P17301|ITA2_HUMAN												4_15295	FALSE
NVSHTVVLR	17.49	1024.57	9	0.2	513.291	32.06	15247	4	6747	20200226_SRKP_DIPG_bb72_SU27.raw	1	1	P43308	Deamidation (NQ)	N1:Deamidation (NQ):1000.00	PEAKS DB	N(+.98)VSHTVVLR	P43308|SSRB_HUMAN											alsoinW632	4_6747	FALSE
KLAPNLTEL	11.5	998.565	9	-1.6	500.289	55.4	70759	4	14922	20200226_SRKP_DIPG_bb72_SU27.raw	1	1	P51805	Deamidation (NQ)	N5:Deamidation (NQ):1000.00	PEAKS DB	KLAPN(+.98)LTEL	P51805|PLXA3_HUMAN												4_14922	FALSE
QIFVKTLTGK	23.62	1134.66	10	-3.1	568.338	42.85	49990	4	10312	20200226_SRKP_DIPG_bb72_SU27.raw	1	1	P62987	Deamidation (NQ)	Q1:Deamidation (NQ):1000.00	PEAKS DB	Q(+.98)IFVKTLTGK	P62987|RL40_HUMAN											alsoinW632	4_10312	FALSE
QVQRSLWT	14.4	1017.52	8	-3.7	509.767	55.73	39720	4	15029	20200226_SRKP_DIPG_bb72_SU27.raw	1	1	Q38SD2	Deamidation (NQ)	Q1:Deamidation (NQ):18.53	PEAKS DB	Q(+.98)VQRSLWT	Q38SD2|LRRK1_HUMAN												4_15029	FALSE
VLTNVLLVV	12.91	969.611	9	-0.5	485.813	76.59	59045	4	22419	20200226_SRKP_DIPG_bb72_SU27.raw	1	1	Q6UVK1	Deamidation (NQ)	N4:Deamidation (NQ):1000.00	PEAKS DB	VLTN(+.98)VLLVV	Q6UVK1|CSPG4_HUMAN	Chondroitin sulfate proteoglycan 4 (Chondroitin sulfate proteoglycan NG2) (Melanoma chondroitin sulfate proteoglycan) (Melanoma-associated chondroitin sulfate proteoglycan)	CSPG4 MCSP	Protein in T_Antigen									4_22419	FALSE
QPVNLLVSI	13.64	982.57	9	-0.8	492.292	62.78	675760	4	17624	20200226_SRKP_DIPG_bb72_SU27.raw	1	1	Q7Z7G8	Deamidation (NQ)	Q1:Deamidation (NQ):22.45	PEAKS DB	Q(+.98)PVNLLVSI	Q7Z7G8|VP13B_HUMAN												4_17624	FALSE
TVVQQARIAQ	11.01	1113.61	10	0.3	557.815	39.74	0	4	9216	20200226_SRKP_DIPG_bb72_SU27.raw	0	0	Q86UX2	Deamidation (NQ)	Q5:Deamidation (NQ):0.00	PEAKS DB	TVVQQ(+.98)ARIAQ	Q86UX2|ITIH5_HUMAN												4_9216	FALSE
VGLQVVVR	21.74	869.533	8	0.4	435.774	54.43	2328400	4	14527	20200226_SRKP_DIPG_bb72_SU27.raw	1	1	Q86XX4	Deamidation (NQ)	Q4:Deamidation (NQ):1000.00	PEAKS DB	VGLQ(+.98)VVVR	Q86XX4|FRAS1_HUMAN												4_14527	FALSE
QVLRPEGVLQR	16.03	1294.74	11	-0.2	432.586	39.26	18227	4	9055	20200226_SRKP_DIPG_bb72_SU27.raw	1	1	Q86YN6	Deamidation (NQ)	Q1:Deamidation (NQ):31.37	PEAKS DB	Q(+.98)VLRPEGVLQR	Q86YN6|PRGC2_HUMAN											alsoinW632	4_9055	FALSE
LSNLDKGTLKL	15.43	1201.69	11	-1.1	601.852	49.95	2516600	4	12897	20200226_SRKP_DIPG_bb72_SU27.raw	1	1	Q8IWY9	Deamidation (NQ)	N3:Deamidation (NQ):1000.00	PEAKS DB	LSN(+.98)LDKGTLKL	Q8IWY9|CDAN1_HUMAN												4_12897	FALSE
KLLNITNPVL	12.9	1124.68	10	0	563.347	66.14	292840	4	18869	20200226_SRKP_DIPG_bb72_SU27.raw	1	1	Q8NCR0	Deamidation (NQ)	N4:Deamidation (NQ):32.97	PEAKS DB	KLLN(+.98)ITNPVL	Q8NCR0|B3GL2_HUMAN												4_18869	FALSE
QLIDKVWQL	28.47	1142.63	9	0.1	572.324	69.95	2752400	4	20221	20200226_SRKP_DIPG_bb72_SU27.raw	1	1	Q92503	Deamidation (NQ)	Q1:Deamidation (NQ):56.43	PEAKS DB	Q(+.98)LIDKVWQL	Q92503|S14L1_HUMAN											alsoinW632	4_20221	FALSE
QAITQVVVSR	27.29	1100.62	10	0.8	551.317	41.28	71195	4	9787	20200226_SRKP_DIPG_bb72_SU27.raw	1	1	Q9H9B4	Deamidation (NQ)	Q1:Deamidation (NQ):61.69	PEAKS DB	Q(+.98)AITQVVVSR	Q9H9B4|SFXN1_HUMAN											alsoinW632	4_9787	FALSE
KEKMGVIQDV	12.29	1146.6	10	5.5	574.308	37.42	0	4	8424	20200226_SRKP_DIPG_bb72_SU27.raw	0	0	Q9NRY4	Deamidation (NQ)	Q8:Deamidation (NQ):1000.00	PEAKS DB	KEKMGVIQ(+.98)DV	Q9NRY4|RHG35_HUMAN												4_8424	FALSE
INPTVTRSL	10.46	1000.56	9	1.8	501.286	52.84	51232	4	13944	20200226_SRKP_DIPG_bb72_SU27.raw	1	1	Q9P2D8	Deamidation (NQ)	N2:Deamidation (NQ):1000.00	PEAKS DB	IN(+.98)PTVTRSL	Q9P2D8|UNC79_HUMAN												4_13944	FALSE
HIQQTNDR	10	1011.47	8	-4.6	506.742	29.53	109330	4	6112	20200226_SRKP_DIPG_bb72_SU27.raw	1	1	Q9ULJ6	Deamidation (NQ)	N6:Deamidation (NQ):9.42	PEAKS DB	HIQQTN(+.98)DR	Q9ULJ6|ZMIZ1_HUMAN												4_6112	FALSE
FQARAQGKLM	11.33	1149.6	10	5.9	575.809	35.16	6097.9	4	7701	20200226_SRKP_DIPG_bb72_SU27.raw	1	1	Q9Y2K3	Deamidation (NQ)	Q2:Deamidation (NQ):28.70	PEAKS DB	FQ(+.98)ARAQGKLM	Q9Y2K3|MYH15_HUMAN												4_7701	FALSE
VMQDPEFLQSV	15.51	1307.61	11	-1.8	654.809	62.33	278990	4	17490	20200226_SRKP_DIPG_bb72_SU27.raw	1	1	A2A3N6	Oxidation (M)	M2:Oxidation (M):1000.00	PEAKS DB	VM(+15.99)QDPEFLQSV	A2A3N6|PIPSL_HUMAN												4_17490	FALSE
LMYDAVHVV	10.01	1061.52	9	1.5	531.769	48.43	102410	4	12372	20200226_SRKP_DIPG_bb72_SU27.raw	1	1		Oxidation (M)	M2:Oxidation (M):1000.00	PEAKS DB	LM(+15.99)YDAVHVV													4_12372	FALSE
KMLEKLPEL	11.87	1115.63	9	-0.8	558.82	42.07	59163	4	10003	20200226_SRKP_DIPG_bb72_SU27.raw	1	1		Oxidation (M)	M2:Oxidation (M):1000.00	PEAKS DB	KM(+15.99)LEKLPEL													4_10003	FALSE
SLFAGGMLRV	12.01	1065.56	10	-1.9	533.788	57.22	1654100	4	15668	20200226_SRKP_DIPG_bb72_SU27.raw	1	1		Oxidation (M)	M7:Oxidation (M):1000.00	PEAKS DB	SLFAGGM(+15.99)LRV													4_15668	FALSE
TMADQIVTV	20.1	992.485	9	0.1	497.25	50.52	768140	4	13128	20200226_SRKP_DIPG_bb72_SU27.raw	1	1	O00186	Oxidation (M)	M2:Oxidation (M):1000.00	PEAKS DB	TM(+15.99)ADQIVTV	O00186|STXB3_HUMAN												4_13128	FALSE
NMYGKVVTV	24.23	1025.52	9	-0.5	513.768	36.63	1189700	4	8210	20200226_SRKP_DIPG_bb72_SU27.raw	1	1	O00267	Oxidation (M)	M2:Oxidation (M):1000.00	PEAKS DB	NM(+15.99)YGKVVTV	O00267|SPT5H_HUMAN												4_8210	FALSE
FMFDEKLVTV	29.74	1243.62	10	-0.4	622.815	63.9	1251800	4	17991	20200226_SRKP_DIPG_bb72_SU27.raw	1	1	O00743	Oxidation (M)	M2:Oxidation (M):1000.00	PEAKS DB	FM(+15.99)FDEKLVTV	O00743|PPP6_HUMAN												4_17991	FALSE
QMLDVAIRV	25.49	1059.57	9	1.5	530.795	52.01	194350	4	13634	20200226_SRKP_DIPG_bb72_SU27.raw	1	1	O14617	Oxidation (M)	M2:Oxidation (M):1000.00	PEAKS DB	QM(+15.99)LDVAIRV	O14617|AP3D1_HUMAN												4_13634	FALSE
TLAETGLMSL	12.4	1050.53	10	0.7	526.271	60.64	205910	4	16851	20200226_SRKP_DIPG_bb72_SU27.raw	1	1	O14683	Oxidation (M)	M8:Oxidation (M):1000.00	PEAKS DB	TLAETGLM(+15.99)SL	O14683|P5I11_HUMAN												4_16851	FALSE
KLFEFMHET	34.14	1196.55	9	2.8	599.286	42.61	124900	4	10241	20200226_SRKP_DIPG_bb72_SU27.raw	1	1	O14980	Oxidation (M)	M6:Oxidation (M):1000.00	PEAKS DB	KLFEFM(+15.99)HET	O14980|XPO1_HUMAN	Exportin-1 (Exp1) (Chromosome region maintenance 1 protein homolog)	XPO1 CRM1	Protein in T_Antigen									4_10241	FALSE
AMFDKKVQL	24.42	1094.58	9	-0.8	548.297	34.74	420060	4	7620	20200226_SRKP_DIPG_bb72_SU27.raw	1	1	O15061	Oxidation (M)	M2:Oxidation (M):1000.00	PEAKS DB	AM(+15.99)FDKKVQL	O15061|SYNEM_HUMAN	Synemin (Desmuslin)	SYNM DMN KIAA0353 SYN	Protein in T_Antigen									4_7620	FALSE
SMTLAIHEI	31.44	1029.52	9	-1	515.765	46.09	1052400	4	11421	20200226_SRKP_DIPG_bb72_SU27.raw	1	1	O15121	Oxidation (M)	M2:Oxidation (M):1000.00	PEAKS DB	SM(+15.99)TLAIHEI	O15121|DEGS1_HUMAN												4_11421	FALSE
YLTDRVMTV	22.13	1112.55	9	-0.5	557.284	41.18	164080	4	9739	20200226_SRKP_DIPG_bb72_SU27.raw	1	1	O15379	Oxidation (M)	M7:Oxidation (M):1000.00	PEAKS DB	YLTDRVM(+15.99)TV	O15379|HDAC3_HUMAN												4_9739	FALSE
ILMGVLKEV	29.05	1016.59	9	-1	509.304	53.75	668150	4	14219	20200226_SRKP_DIPG_bb72_SU27.raw	1	1	O43143	Oxidation (M)	M3:Oxidation (M):1000.00	PEAKS DB	ILM(+15.99)GVLKEV	O43143|DHX15_HUMAN												4_14219	FALSE
TLATDILMGV	17.82	1048.55	10	-0.7	525.281	75.4	335750	4	21989	20200226_SRKP_DIPG_bb72_SU27.raw	1	1	O43143	Oxidation (M)	M8:Oxidation (M):1000.00	PEAKS DB	TLATDILM(+15.99)GV	O43143|DHX15_HUMAN												4_21989	FALSE
TMAPGLITL	11.11	931.505	9	-1.9	466.759	67.68	123830	4	19414	20200226_SRKP_DIPG_bb72_SU27.raw	1	1	O43252	Oxidation (M)	M2:Oxidation (M):1000.00	PEAKS DB	TM(+15.99)APGLITL	O43252|PAPS1_HUMAN												4_19414	FALSE
SMLGEITHL	28.52	1015.5	9	-1.2	508.757	50.24	2100900	4	13023	20200226_SRKP_DIPG_bb72_SU27.raw	1	1	O43312	Oxidation (M)	M2:Oxidation (M):1000.00	PEAKS DB	SM(+15.99)LGEITHL	O43312|MTSS1_HUMAN												4_13023	FALSE
ILENPPEEMKL	29.7	1327.67	11	-1.4	664.841	41.55	483720	4	9907	20200226_SRKP_DIPG_bb72_SU27.raw	1	1	O43432	Oxidation (M)	M9:Oxidation (M):1000.00	PEAKS DB	ILENPPEEM(+15.99)KL	O43432|IF4G3_HUMAN												4_9907	FALSE
MLFGTYMKV	14.94	1120.53	9	-2.3	561.271	47.74	298520	4	12093	20200226_SRKP_DIPG_bb72_SU27.raw	2	2	O43683	Oxidation (M)	M1:Oxidation (M):1000.00;M7:Oxidation (M):1000.00	PEAKS DB	M(+15.99)LFGTYM(+15.99)KV	O43683|BUB1_HUMAN												4_12093	FALSE
ALIDLGQSIDM	13.9	1190.59	11	0.8	596.3	68.5	74256	4	19665	20200226_SRKP_DIPG_bb72_SU27.raw	1	1	O43683	Oxidation (M)	M11:Oxidation (M):1000.00	PEAKS DB	ALIDLGQSIDM(+15.99)	O43683|BUB1_HUMAN												4_19665	FALSE
VMFGGKQVVV	33.51	1078.58	10	-0.9	540.299	46.69	2545800	4	11740	20200226_SRKP_DIPG_bb72_SU27.raw	2	2	O43865	Oxidation (M)	M2:Oxidation (M):1000.00	PEAKS DB	VM(+15.99)FGGKQVVV	O43865|SAHH2_HUMAN												4_11740	FALSE
AMPPPPPQGV	29.81	1005.5	10	-0.6	503.755	36.82	403830	4	8218	20200226_SRKP_DIPG_bb72_SU27.raw	1	1	O60216	Oxidation (M)	M2:Oxidation (M):1000.00	PEAKS DB	AM(+15.99)PPPPPQGV	O60216|RAD21_HUMAN												4_8218	FALSE
RLQESVMEA	14.72	1077.51	9	-1.5	539.763	26.55	41197	4	5272	20200226_SRKP_DIPG_bb72_SU27.raw	1	1	O60216	Oxidation (M)	M7:Oxidation (M):1000.00	PEAKS DB	RLQESVM(+15.99)EA	O60216|RAD21_HUMAN												4_5272	FALSE
YVADLGAMVV	19.89	1052.52	10	-1.5	527.267	60.28	182360	4	16695	20200226_SRKP_DIPG_bb72_SU27.raw	1	1	O60341	Oxidation (M)	M8:Oxidation (M):1000.00	PEAKS DB	YVADLGAM(+15.99)VV	O60341|KDM1A_HUMAN												4_16695	FALSE
SMFSKSEFSV	21.47	1163.52	10	-0.8	582.765	45.21	18867	4	11180	20200226_SRKP_DIPG_bb72_SU27.raw	1	1	O60749	Oxidation (M)	M2:Oxidation (M):1000.00	PEAKS DB	SM(+15.99)FSKSEFSV	O60749|SNX2_HUMAN												4_11180	FALSE
ALMEAIHSA	18.14	957.459	9	-0.9	479.736	29.97	54103	4	6153	20200226_SRKP_DIPG_bb72_SU27.raw	1	1	O75128	Oxidation (M)	M3:Oxidation (M):1000.00	PEAKS DB	ALM(+15.99)EAIHSA	O75128|COBL_HUMAN												4_6153	FALSE
ALIEGQFMA	17.45	994.479	9	-1.3	498.246	57.11	67962	4	15550	20200226_SRKP_DIPG_bb72_SU27.raw	1	1	O75191	Oxidation (M)	M8:Oxidation (M):1000.00	PEAKS DB	ALIEGQFM(+15.99)A	O75191|XYLB_HUMAN												4_15550	FALSE
FIMDDPAGNSYL	18.05	1357.59	12	2.2	679.802	61.58	194020	4	17228	20200226_SRKP_DIPG_bb72_SU27.raw	1	1	O75312	Oxidation (M)	M3:Oxidation (M):1000.00	PEAKS DB	FIM(+15.99)DDPAGNSYL	O75312|ZPR1_HUMAN												4_17228	FALSE
ALMADMVYV	23.23	1043.47	9	0.3	522.741	54.77	578800	4	14829	20200226_SRKP_DIPG_bb72_SU27.raw	1	1	O75643	Oxidation (M)	M3:Oxidation (M):1000.00;M6:Oxidation (M):1000.00	PEAKS DB	ALM(+15.99)ADM(+15.99)VYV	O75643|U520_HUMAN												4_14829	FALSE
ALMELFPKL	17.7	1076.59	9	-1.5	539.303	65.81	254600	4	18726	20200226_SRKP_DIPG_bb72_SU27.raw	1	1	O75691	Oxidation (M)	M3:Oxidation (M):1000.00	PEAKS DB	ALM(+15.99)ELFPKL	O75691|UTP20_HUMAN												4_18726	FALSE
FMSDHYLEV	19.08	1155.49	9	-1.6	578.752	49.18	204730	4	12636	20200226_SRKP_DIPG_bb72_SU27.raw	1	1	O94819	Oxidation (M)	M2:Oxidation (M):1000.00	PEAKS DB	FM(+15.99)SDHYLEV	O94819|KBTBB_HUMAN												4_12636	FALSE
SAMEVVPAL	22.27	931.468	9	-0.4	466.741	57.22	1071500	4	15537	20200226_SRKP_DIPG_bb72_SU27.raw	1	1	O94952	Oxidation (M)	M3:Oxidation (M):1000.00	PEAKS DB	SAM(+15.99)EVVPAL	O94952|FBX21_HUMAN												4_15537	FALSE
AMYPDQVQL	24.39	1079.5	9	-0.7	540.755	54.36	1182100	4	14515	20200226_SRKP_DIPG_bb72_SU27.raw	1	1	O94952	Oxidation (M)	M2:Oxidation (M):1000.00	PEAKS DB	AM(+15.99)YPDQVQL	O94952|FBX21_HUMAN												4_14515	FALSE
ALNLYMHQV	10.35	1103.54	9	-0.9	552.778	43.9	26664	4	10703	20200226_SRKP_DIPG_bb72_SU27.raw	1	1	O94952	Oxidation (M)	M6:Oxidation (M):1000.00	PEAKS DB	ALNLYM(+15.99)HQV	O94952|FBX21_HUMAN												4_10703	FALSE
FMNSVIQSL	16.38	1053.52	9	0.4	527.766	62.21	0	4	17424	20200226_SRKP_DIPG_bb72_SU27.raw	0	0	O94966	Oxidation (M)	M2:Oxidation (M):1000.00	PEAKS DB	FM(+15.99)NSVIQSL	O94966|UBP19_HUMAN												4_17424	FALSE
TLMTDPVRL	16.93	1060.56	9	0.4	531.287	46.33	90736	4	11567	20200226_SRKP_DIPG_bb72_SU27.raw	1	1	O95155	Oxidation (M)	M3:Oxidation (M):1000.00	PEAKS DB	TLM(+15.99)TDPVRL	O95155|UBE4B_HUMAN												4_11567	FALSE
SMLEPVPEL	19.79	1029.51	9	0	515.76	63.29	683360	4	17858	20200226_SRKP_DIPG_bb72_SU27.raw	1	1	O95155	Oxidation (M)	M2:Oxidation (M):1000.00	PEAKS DB	SM(+15.99)LEPVPEL	O95155|UBE4B_HUMAN												4_17858	FALSE
GMAERIPEL	27.57	1030.51	9	-0.1	516.263	45.05	79638	4	11160	20200226_SRKP_DIPG_bb72_SU27.raw	1	1	O95573	Oxidation (M)	M2:Oxidation (M):1000.00	PEAKS DB	GM(+15.99)AERIPEL	O95573|ACSL3_HUMAN												4_11160	FALSE
SLMGPVVHEV	22.02	1082.54	10	1.2	542.279	40.5	116080	4	9468	20200226_SRKP_DIPG_bb72_SU27.raw	1	1	O95613	Oxidation (M)	M3:Oxidation (M):1000.00	PEAKS DB	SLM(+15.99)GPVVHEV	O95613|PCNT_HUMAN												4_9468	FALSE
SLLDVAVHM	20.69	999.506	9	0.8	500.761	54.66	222580	4	14655	20200226_SRKP_DIPG_bb72_SU27.raw	1	1	O96006	Oxidation (M)	M9:Oxidation (M):1000.00	PEAKS DB	SLLDVAVHM(+15.99)	O96006|ZBED1_HUMAN												4_14655	FALSE
MPIVLELIPLK	36.85	1280.78	11	0.8	641.397	74.5	71789	4	21676	20200226_SRKP_DIPG_bb72_SU27.raw	1	1	P00403	Oxidation (M)	M1:Oxidation (M):1000.00	PEAKS DB	M(+15.99)PIVLELIPLK	P00403|COX2_HUMAN											alsoinW632	4_21676	FALSE
KIFEMGPVFTL	39.99	1296.68	11	-0.7	649.346	68.42	13806000	4	19678	20200226_SRKP_DIPG_bb72_SU27.raw	1	1	P00403	Oxidation (M)	M5:Oxidation (M):1000.00	PEAKS DB	KIFEM(+15.99)GPVFTL	P00403|COX2_HUMAN											alsoinW632	4_19678	FALSE
DIVMTQTPLSLP	36.63	1329.68	12	-0.4	665.85	74.96	3140500	4	21901	20200226_SRKP_DIPG_bb72_SU27.raw	1	1	P01614	Oxidation (M)	M4:Oxidation (M):1000.00	PEAKS DB	DIVM(+15.99)TQTPLSLP	P01614|KVD40_HUMAN:A0A087WW87|KV240_HUMAN												4_21901	FALSE
DIVMTQTPLSL	30.72	1232.63	11	-0.8	617.323	73.91	16977000	4	21496	20200226_SRKP_DIPG_bb72_SU27.raw	1	1	P01614	Oxidation (M)	M4:Oxidation (M):1000.00	PEAKS DB	DIVM(+15.99)TQTPLSL	P01614|KVD40_HUMAN:A0A087WW87|KV240_HUMAN												4_21496	FALSE
DIVMTQTPLS	26.57	1119.55	10	-3.1	560.78	55.63	3677200	4	15041	20200226_SRKP_DIPG_bb72_SU27.raw	1	1	P01614	Oxidation (M)	M4:Oxidation (M):1000.00	PEAKS DB	DIVM(+15.99)TQTPLS	P01614|KVD40_HUMAN:A0A087WW87|KV240_HUMAN												4_15041	FALSE
DIVMTQTPL	22.22	1032.52	9	0.6	517.266	59.44	8758000	4	16479	20200226_SRKP_DIPG_bb72_SU27.raw	1	1	P01614	Oxidation (M)	M4:Oxidation (M):1000.00	PEAKS DB	DIVM(+15.99)TQTPL	P01614|KVD40_HUMAN:A0A087WW87|KV240_HUMAN												4_16479	FALSE
KMISMDIEQV	15.23	1224.57	10	0.5	613.294	37.3	210460	4	8498	20200226_SRKP_DIPG_bb72_SU27.raw	1	1	P04035	Oxidation (M)	M2:Oxidation (M):1000.00;M5:Oxidation (M):1000.00	PEAKS DB	KM(+15.99)ISM(+15.99)DIEQV	P04035|HMDH_HUMAN												4_8498	FALSE
LLQATDFMSL	22.12	1153.57	10	0.6	577.792	69.71	509440	4	20052	20200226_SRKP_DIPG_bb72_SU27.raw	1	1	P04216	Oxidation (M)	M8:Oxidation (M):1000.00	PEAKS DB	LLQATDFM(+15.99)SL	P04216|THY1_HUMAN												4_20052	FALSE
SLLQATDFMSL	27.16	1240.6	11	-1.8	621.307	74.18	352640	4	21553	20200226_SRKP_DIPG_bb72_SU27.raw	1	1	P04216	Oxidation (M)	M9:Oxidation (M):1000.00	PEAKS DB	SLLQATDFM(+15.99)SL	P04216|THY1_HUMAN												4_21553	FALSE
NMVDIIHSV	31.29	1042.51	9	-2.2	522.262	47.11	1354600	4	11849	20200226_SRKP_DIPG_bb72_SU27.raw	1	1	P05166	Oxidation (M)	M2:Oxidation (M):1000.00	PEAKS DB	NM(+15.99)VDIIHSV	P05166|PCCB_HUMAN												4_11849	FALSE
MRYVASYLL	20.65	1130.58	9	0.5	566.297	57.47	204410	4	15644	20200226_SRKP_DIPG_bb72_SU27.raw	1	1	P05387	Oxidation (M)	M1:Oxidation (M):1000.00	PEAKS DB	M(+15.99)RYVASYLL	P05387|RLA2_HUMAN											alsoinW632	4_15644	FALSE
MVAPAVASV	17.43	859.447	9	-1	430.731	44.74	1200400	4	10997	20200226_SRKP_DIPG_bb72_SU27.raw	1	1	P05412	Oxidation (M)	M1:Oxidation (M):1000.00	PEAKS DB	M(+15.99)VAPAVASV	P05412|JUN_HUMAN												4_10997	FALSE
VLMQDSRLYL	33.34	1252.65	10	-1.4	627.331	51.61	323610	4	13472	20200226_SRKP_DIPG_bb72_SU27.raw	1	1	P06493	Oxidation (M)	M3:Oxidation (M):1000.00	PEAKS DB	VLM(+15.99)QDSRLYL	P06493|CDK1_HUMAN	Cyclin-dependent kinase 1 (CDK1) (EC 2.7.11.22) (EC 2.7.11.23) (Cell division control protein 2 homolog) (Cell division protein kinase 1) (p34 protein kinase)	CDK1 CDC2 CDC28A CDKN1 P34CDC2	Protein in T_Antigen									4_13472	FALSE
RLYDPTEGMVSV	21.18	1381.65	12	-0.6	691.834	48.28	218330	4	12279	20200226_SRKP_DIPG_bb72_SU27.raw	1	1	P08183	Oxidation (M)	M9:Oxidation (M):1000.00	PEAKS DB	RLYDPTEGM(+15.99)VSV	P08183|MDR1_HUMAN												4_12279	FALSE
NLAEDIMRL	15.15	1089.55	9	-0.5	545.781	58.35	910870	4	16036	20200226_SRKP_DIPG_bb72_SU27.raw	1	1	P08670	Oxidation (M)	M7:Oxidation (M):1000.00	PEAKS DB	NLAEDIM(+15.99)RL	P08670|VIME_HUMAN												4_16036	FALSE
KMYEEFLSKV	33.76	1288.64	10	-0.2	645.326	45.67	812860	4	11414	20200226_SRKP_DIPG_bb72_SU27.raw	1	1	P10644	Oxidation (M)	M2:Oxidation (M):1000.00	PEAKS DB	KM(+15.99)YEEFLSKV	P10644|KAP0_HUMAN												4_11414	FALSE
EVIVTKDDAMLL	14.54	1361.71	12	0.5	681.863	54.29	55418	4	14504	20200226_SRKP_DIPG_bb72_SU27.raw	1	1	P10809	Oxidation (M)	M10:Oxidation (M):1000.00	PEAKS DB	EVIVTKDDAM(+15.99)LL	P10809|CH60_HUMAN												4_14504	FALSE
KLSLVAAML	29.29	960.568	9	-6.5	481.288	55.6	1212200	4	14957	20200226_SRKP_DIPG_bb72_SU27.raw	1	1	P11021	Oxidation (M)	M8:Oxidation (M):1000.00	PEAKS DB	KLSLVAAM(+15.99)L	P11021|GRP78_HUMAN												4_14957	FALSE
RMFGIPVVV	15.87	1032.58	9	1	517.297	62.12	1479300	4	17385	20200226_SRKP_DIPG_bb72_SU27.raw	1	1	P11586	Oxidation (M)	M2:Oxidation (M):1000.00	PEAKS DB	RM(+15.99)FGIPVVV	P11586|C1TC_HUMAN												4_17385	FALSE
SMSADVPLV	25.96	933.448	9	0.6	467.731	54.06	4583500	4	14442	20200226_SRKP_DIPG_bb72_SU27.raw	1	1	P12004	Oxidation (M)	M2:Oxidation (M):1000.00	PEAKS DB	SM(+15.99)SADVPLV	P12004|PCNA_HUMAN												4_14442	FALSE
KMFESFIESV	16.57	1231.58	10	-2	616.796	59.33	687430	4	16358	20200226_SRKP_DIPG_bb72_SU27.raw	1	1	P13861	Oxidation (M)	M2:Oxidation (M):1000.00	PEAKS DB	KM(+15.99)FESFIESV	P13861|KAP2_HUMAN												4_16358	FALSE
TLAKYLMEL	33.36	1096.58	9	-1.9	549.298	62.46	2990000	4	17561	20200226_SRKP_DIPG_bb72_SU27.raw	1	1	P14635	Oxidation (M)	M7:Oxidation (M):1000.00	PEAKS DB	TLAKYLM(+15.99)EL	P14635|CCNB1_HUMAN	G2/mitotic-specific cyclin-B1	CCNB1 CCNB	Protein in T_Antigen									4_17561	FALSE
NLMEQPIKV	31.99	1086.57	9	0.5	544.295	41.17	286200	4	9684	20200226_SRKP_DIPG_bb72_SU27.raw	1	1	P14923	Oxidation (M)	M3:Oxidation (M):1000.00	PEAKS DB	NLM(+15.99)EQPIKV	P14923|PLAK_HUMAN	Junction plakoglobin (Catenin gamma) (Desmoplakin III) (Desmoplakin-3)	JUP CTNNG DP3	Protein in T_Antigen									4_9684	FALSE
MIGYPMPTGYSQ	20.98	1375.58	12	1.3	688.798	48.7	87943	4	12459	20200226_SRKP_DIPG_bb72_SU27.raw	1	1	P17844	Oxidation (M)	M1:Oxidation (M):1000.00;M6:Oxidation (M):1000.00	PEAKS DB	M(+15.99)IGYPM(+15.99)PTGYSQ	P17844|DDX5_HUMAN												4_12459	FALSE
AVMAPRTLVLL	20	1198.71	11	-0.2	600.362	62.12	56078	4	17374	20200226_SRKP_DIPG_bb72_SU27.raw	1	1	P18462	Oxidation (M)	M3:Oxidation (M):1000.00	PEAKS DB	AVM(+15.99)APRTLVLL	P18462|1A25_HUMAN:P10316|1A69_HUMAN:P30450|1A26_HUMAN:P01891|1A68_HUMAN:P30457|1A66_HUMAN												4_17374	FALSE
GLLGQPEATMV	12.86	1130.56	11	-0.6	566.289	55.95	89733	4	15115	20200226_SRKP_DIPG_bb72_SU27.raw	1	1	P18583	Oxidation (M)	M10:Oxidation (M):1000.00	PEAKS DB	GLLGQPEATM(+15.99)V	P18583|SON_HUMAN	Protein SON (Bax antagonist selected in saccharomyces 1) (BASS1) (Negative regulatory element-binding protein) (NRE-binding protein) (Protein DBP-5) (SON3)	SON C21orf50 DBP5 KIAA1019 NREBP HSPC310 HSPC312	Protein in T_Antigen									4_15115	FALSE
MLPPPPLTA	30.41	951.51	9	-3.6	476.76	55.6	2477600	4	14872	20200226_SRKP_DIPG_bb72_SU27.raw	1	1	P18858	Oxidation (M)	M1:Oxidation (M):1000.00	PEAKS DB	M(+15.99)LPPPPLTA	P18858|DNLI1_HUMAN												4_14872	FALSE
AVVDVRIGMTR	21.59	1231.67	11	-2.6	411.563	36.15	691470	4	7993	20200226_SRKP_DIPG_bb72_SU27.raw	1	1	P19338	Oxidation (M)	M9:Oxidation (M):1000.00	PEAKS DB	AVVDVRIGM(+15.99)TR	P19338|NUCL_HUMAN											alsoinW632	4_7993	FALSE
KLDEDYLYM	18.31	1204.53	9	-3.1	603.271	46.94	0	4	11812	20200226_SRKP_DIPG_bb72_SU27.raw	0	0	P21817	Oxidation (M)	M9:Oxidation (M):1000.00	PEAKS DB	KLDEDYLYM(+15.99)	P21817|RYR1_HUMAN												4_11812	FALSE
MVWEGLNVV	32.4	1061.52	9	-0.9	531.768	70.97	340000	4	20501	20200226_SRKP_DIPG_bb72_SU27.raw	2	2	P22392	Oxidation (M)	M1:Oxidation (M):1000.00	PEAKS DB	M(+15.99)VWEGLNVV	P22392|NDKB_HUMAN:P15531|NDKA_HUMAN												4_20501	FALSE
SMAEVDAAMAA	21.49	1097.44	11	-2.7	549.724	31.31	36480	4	6527	20200226_SRKP_DIPG_bb72_SU27.raw	1	1	P22626	Oxidation (M)	M2:Oxidation (M):1000.00;M9:Oxidation (M):1000.00	PEAKS DB	SM(+15.99)AEVDAAM(+15.99)AA	P22626|ROA2_HUMAN												4_6527	FALSE
YMDQWVPVI	26.2	1165.55	9	0.3	583.781	75.57	5452000	4	22133	20200226_SRKP_DIPG_bb72_SU27.raw	1	1	P24522	Oxidation (M)	M2:Oxidation (M):1000.00	PEAKS DB	YM(+15.99)DQWVPVI	P24522|GA45A_HUMAN												4_22133	FALSE
KMLEIDPQKV	28.7	1215.65	10	-2.3	406.224	35.6	87014	4	7829	20200226_SRKP_DIPG_bb72_SU27.raw	1	1	P24752	Oxidation (M)	M2:Oxidation (M):1000.00	PEAKS DB	KM(+15.99)LEIDPQKV	P24752|THIL_HUMAN												4_7829	FALSE
LMAQTLEK	11.48	948.495	8	-0.8	475.254	44.46	73907	4	10897	20200226_SRKP_DIPG_bb72_SU27.raw	1	1	P25440	Oxidation (M)	M2:Oxidation (M):1000.00	PEAKS DB	LM(+15.99)AQTLEK	P25440|BRD2_HUMAN												4_10897	FALSE
ILMDPSPEYA	25.12	1150.52	10	1	576.269	48.63	182770	4	12431	20200226_SRKP_DIPG_bb72_SU27.raw	1	1	P26358	Oxidation (M)	M3:Oxidation (M):1000.00	PEAKS DB	ILM(+15.99)DPSPEYA	P26358|DNMT1_HUMAN												4_12431	FALSE
MLLSVPLLLG	26.34	1070.64	10	-0.5	536.327	77.05	1240800	4	22587	20200226_SRKP_DIPG_bb72_SU27.raw	1	1	P27797	Oxidation (M)	M1:Oxidation (M):1000.00	PEAKS DB	M(+15.99)LLSVPLLLG	P27797|CALR_HUMAN												4_22587	FALSE
TMTTINTHL	13.98	1046.51	9	-1.7	524.26	35.47	44574	4	7800	20200226_SRKP_DIPG_bb72_SU27.raw	1	1	P28472	Oxidation (M)	M2:Oxidation (M):1000.00	PEAKS DB	TM(+15.99)TTINTHL	P28472|GBRB3_HUMAN												4_7800	FALSE
TMVDRIEEV	19.14	1106.53	9	-0.2	554.271	37.22	48319	4	8341	20200226_SRKP_DIPG_bb72_SU27.raw	1	1	P29375	Oxidation (M)	M2:Oxidation (M):1000.00	PEAKS DB	TM(+15.99)VDRIEEV	P29375|KDM5A_HUMAN												4_8341	FALSE
VLQDIQVML	26.72	1073.58	9	-0.1	537.797	66.88	340280	4	19290	20200226_SRKP_DIPG_bb72_SU27.raw	1	1	P33992	Oxidation (M)	M8:Oxidation (M):1000.00	PEAKS DB	VLQDIQVM(+15.99)L	P33992|MCM5_HUMAN												4_19290	FALSE
FIMEGGAMVL	15.34	1098.51	10	-1.2	550.261	57.7	97898	4	15760	20200226_SRKP_DIPG_bb72_SU27.raw	1	1	P33992	Oxidation (M)	M3:Oxidation (M):1000.00;M8:Oxidation (M):1000.00	PEAKS DB	FIM(+15.99)EGGAM(+15.99)VL	P33992|MCM5_HUMAN												4_15760	FALSE
IMAQLPQEQKA	10.84	1271.65	11	-0.1	636.834	33.68	66181	4	7247	20200226_SRKP_DIPG_bb72_SU27.raw	1	1	P35221	Oxidation (M)	M2:Oxidation (M):1000.00	PEAKS DB	IM(+15.99)AQLPQEQKA	P35221|CTNA1_HUMAN												4_7247	FALSE
YMEEIYHRI	19.97	1268.59	9	-0.5	635.3	35.76	284220	4	7891	20200226_SRKP_DIPG_bb72_SU27.raw	2	2	P37268	Oxidation (M)	M2:Oxidation (M):1000.00	PEAKS DB	YM(+15.99)EEIYHRI	P37268|FDFT_HUMAN												4_7891	FALSE
EMIDVIGVTK	30.25	1119.58	10	-2.6	560.798	46.24	549160	4	11521	20200226_SRKP_DIPG_bb72_SU27.raw	1	1	P39023	Oxidation (M)	M2:Oxidation (M):1000.00	PEAKS DB	EM(+15.99)IDVIGVTK	P39023|RL3_HUMAN											alsoinW632	4_11521	FALSE
EDGMKALVTL	11.79	1091.55	10	0.1	546.784	46.52	85531	4	11654	20200226_SRKP_DIPG_bb72_SU27.raw	1	1	P40937	Oxidation (M)	M4:Oxidation (M):1000.00	PEAKS DB	EDGM(+15.99)KALVTL	P40937|RFC5_HUMAN												4_11654	FALSE
KMADIEYRL	21.22	1153.58	9	-2.3	385.533	37.76	1052800	4	8508	20200226_SRKP_DIPG_bb72_SU27.raw	2	2	P40937	Oxidation (M)	M2:Oxidation (M):1000.00	PEAKS DB	KM(+15.99)ADIEYRL	P40937|RFC5_HUMAN												4_8508	FALSE
AMSSKFFLV	30.72	1044.53	9	-0.6	523.273	58.11	4456400	4	15975	20200226_SRKP_DIPG_bb72_SU27.raw	1	1	P41221	Oxidation (M)	M2:Oxidation (M):1000.00	PEAKS DB	AM(+15.99)SSKFFLV	P41221|WNT5A_HUMAN												4_15975	FALSE
LLLLPMAPA	15.56	953.562	9	0.2	477.788	73.51	202940	4	21291	20200226_SRKP_DIPG_bb72_SU27.raw	1	1	P41586	Oxidation (M)	M6:Oxidation (M):1000.00	PEAKS DB	LLLLPM(+15.99)APA	P41586|PACR_HUMAN												4_21291	FALSE
ALLLLPMAPA	17.3	1024.6	10	-1.9	513.306	74.82	564440	4	21794	20200226_SRKP_DIPG_bb72_SU27.raw	1	1	P41586	Oxidation (M)	M7:Oxidation (M):1000.00	PEAKS DB	ALLLLPM(+15.99)APA	P41586|PACR_HUMAN												4_21794	FALSE
SLADLMPRV	15.05	1016.53	9	-0.9	509.273	50.97	0	4	13269	20200226_SRKP_DIPG_bb72_SU27.raw	0	0	P42285	Oxidation (M)	M6:Oxidation (M):1000.00	PEAKS DB	SLADLM(+15.99)PRV	P42285|SK2L2_HUMAN												4_13269	FALSE
AMATESILHFA	10.8	1205.58	11	-0.5	603.794	56.41	117120	4	15260	20200226_SRKP_DIPG_bb72_SU27.raw	1	1	P42356	Oxidation (M)	M2:Oxidation (M):1000.00	PEAKS DB	AM(+15.99)ATESILHFA	P42356|PI4KA_HUMAN												4_15260	FALSE
LLFKEGVMV	18.56	1050.58	9	1	526.297	54.32	174210	4	14486	20200226_SRKP_DIPG_bb72_SU27.raw	1	1	P46783	Oxidation (M)	M8:Oxidation (M):1000.00	PEAKS DB	LLFKEGVM(+15.99)V	P46783|RS10_HUMAN												4_14486	FALSE
ALSEQILMV	18.24	1018.54	9	-1.3	510.275	65.59	941870	4	18710	20200226_SRKP_DIPG_bb72_SU27.raw	1	1	P48552	Oxidation (M)	M8:Oxidation (M):1000.00	PEAKS DB	ALSEQILM(+15.99)V	P48552|NRIP1_HUMAN												4_18710	FALSE
QMAEIAVNA	11.54	961.454	9	-2.8	481.733	39.81	42583	4	9230	20200226_SRKP_DIPG_bb72_SU27.raw	1	1	P48643	Oxidation (M)	M2:Oxidation (M):1000.00	PEAKS DB	QM(+15.99)AEIAVNA	P48643|TCPE_HUMAN												4_9230	FALSE
QMISRIEYV	12.61	1153.58	9	-1.4	577.797	43.4	403420	4	10487	20200226_SRKP_DIPG_bb72_SU27.raw	1	1	P48729	Oxidation (M)	M2:Oxidation (M):1000.00	PEAKS DB	QM(+15.99)ISRIEYV	P48729|KC1A_HUMAN	Casein kinase I isoform alpha (CKI-alpha) (EC 2.7.11.1) (CK1)	CSNK1A1	Protein in T_Antigen									4_10487	FALSE
SLNFRDIML	27.41	1123.57	9	0	562.792	64.23	374980	4	18171	20200226_SRKP_DIPG_bb72_SU27.raw	1	1	P49327	Oxidation (M)	M8:Oxidation (M):1000.00	PEAKS DB	SLNFRDIM(+15.99)L	P49327|FAS_HUMAN												4_18171	FALSE
ALDDMISTL	11.68	993.469	9	0.2	497.742	59.89	730700	4	16526	20200226_SRKP_DIPG_bb72_SU27.raw	2	2	P49368	Oxidation (M)	M5:Oxidation (M):1000.00	PEAKS DB	ALDDM(+15.99)ISTL	P49368|TCPG_HUMAN												4_16526	FALSE
KMSELQTYV	18.69	1113.54	9	-1.6	557.775	40.26	365920	4	9370	20200226_SRKP_DIPG_bb72_SU27.raw	1	1	P49454	Oxidation (M)	M2:Oxidation (M):1000.00	PEAKS DB	KM(+15.99)SELQTYV	P49454|CENPF_HUMAN												4_9370	FALSE
AMASLGALALL	22.07	1045.58	11	-0.6	523.799	76.9	207390	4	22523	20200226_SRKP_DIPG_bb72_SU27.raw	1	1	P51571	Oxidation (M)	M2:Oxidation (M):1000.00	PEAKS DB	AM(+15.99)ASLGALALL	P51571|SSRD_HUMAN												4_22523	FALSE
MLFGHPLLVSV	19.65	1227.67	11	-2.7	614.84	68.32	208100	4	19591	20200226_SRKP_DIPG_bb72_SU27.raw	2	2	P51784	Oxidation (M)	M1:Oxidation (M):1000.00	PEAKS DB	M(+15.99)LFGHPLLVSV	P51784|UBP11_HUMAN												4_19591	FALSE
MLFGHPLLV	35.55	1041.57	9	-0.7	521.791	65.01	3608200	4	18510	20200226_SRKP_DIPG_bb72_SU27.raw	2	2	P51784	Oxidation (M)	M1:Oxidation (M):1000.00	PEAKS DB	M(+15.99)LFGHPLLV	P51784|UBP11_HUMAN												4_18510	FALSE
LLFDRPMHV	18.7	1142.59	9	0	381.871	43.69	551630	4	10651	20200226_SRKP_DIPG_bb72_SU27.raw	2	2	P52272	Oxidation (M)	M7:Oxidation (M):1000.00	PEAKS DB	LLFDRPM(+15.99)HV	P52272|HNRPM_HUMAN												4_10651	FALSE
EVFSMAGVVVR	31.26	1208.62	11	-1.3	605.318	46.18	146270	4	11456	20200226_SRKP_DIPG_bb72_SU27.raw	1	1	P52272	Oxidation (M)	M5:Oxidation (M):1000.00	PEAKS DB	EVFSM(+15.99)AGVVVR	P52272|HNRPM_HUMAN											alsoinW632	4_11456	FALSE
TVMDSKIVQV	21.57	1134.6	10	-1.5	568.304	38.45	337290	4	8692	20200226_SRKP_DIPG_bb72_SU27.raw	1	1	P52294	Oxidation (M)	M3:Oxidation (M):1000.00	PEAKS DB	TVM(+15.99)DSKIVQV	P52294|IMA5_HUMAN												4_8692	FALSE
VMDSKIVQV	34.6	1033.55	9	-2	517.78	36.31	6202000	4	8030	20200226_SRKP_DIPG_bb72_SU27.raw	1	1	P52294	Oxidation (M)	M2:Oxidation (M):1000.00	PEAKS DB	VM(+15.99)DSKIVQV	P52294|IMA5_HUMAN											alsoinW632	4_8030	FALSE
KIIGIMEEV	25.33	1046.57	9	-3.2	524.29	47.12	1075400	4	11910	20200226_SRKP_DIPG_bb72_SU27.raw	1	1	P52701	Oxidation (M)	M6:Oxidation (M):1000.00	PEAKS DB	KIIGIM(+15.99)EEV	P52701|MSH6_HUMAN												4_11910	FALSE
RIMSGESTFFV	10.58	1288.61	11	-0.3	645.313	54.8	160600	4	14657	20200226_SRKP_DIPG_bb72_SU27.raw	1	1	P52701	Oxidation (M)	M3:Oxidation (M):1000.00	PEAKS DB	RIM(+15.99)SGESTFFV	P52701|MSH6_HUMAN												4_14657	FALSE
HLSDMLQQL	16.37	1099.53	9	-1.2	550.773	46.98	41558	4	11831	20200226_SRKP_DIPG_bb72_SU27.raw	1	1	P53350	Oxidation (M)	M5:Oxidation (M):1000.00	PEAKS DB	HLSDM(+15.99)LQQL	P53350|PLK1_HUMAN												4_11831	FALSE
LMNPMVPGL	16.23	1002.49	9	-0.5	502.251	58.18	215650	4	15946	20200226_SRKP_DIPG_bb72_SU27.raw	1	1	P54577	Oxidation (M)	M2:Oxidation (M):1000.00;M5:Oxidation (M):1000.00	PEAKS DB	LM(+15.99)NPM(+15.99)VPGL	P54577|SYYC_HUMAN												4_15946	FALSE
TLVPMPVRV	14.84	1026.59	9	1	514.303	48.83	279260	4	12495	20200226_SRKP_DIPG_bb72_SU27.raw	1	1	P56693	Oxidation (M)	M5:Oxidation (M):1000.00	PEAKS DB	TLVPM(+15.99)PVRV	P56693|SOX10_HUMAN	Transcription factor SOX-10	SOX10	Protein in T_Antigen									4_12495	FALSE
TTSAGTGGMWRF	12.41	1286.57	12	-3.2	644.291	47.42	24379	4	11967	20200226_SRKP_DIPG_bb72_SU27.raw	1	1	P60468	Oxidation (M)	M9:Oxidation (M):1000.00	PEAKS DB	TTSAGTGGM(+15.99)WRF	P60468|SC61B_HUMAN												4_11967	FALSE
ALAPSTMKI	17.29	946.516	9	-1.3	474.265	33.06	176880	4	7019	20200226_SRKP_DIPG_bb72_SU27.raw	1	1	P60709	Oxidation (M)	M7:Oxidation (M):1000.00	PEAKS DB	ALAPSTM(+15.99)KI	P60709|ACTB_HUMAN:P63261|ACTG_HUMAN:P68133|ACTS_HUMAN:P68032|ACTC_HUMAN												4_7019	FALSE
ETFNTPAMY	31.84	1088.45	9	-0.8	545.231	47.41	794560	4	11957	20200226_SRKP_DIPG_bb72_SU27.raw	1	1	P60709	Oxidation (M)	M8:Oxidation (M):1000.00	PEAKS DB	ETFNTPAM(+15.99)Y	P60709|ACTB_HUMAN:P63261|ACTG_HUMAN											alsoinW632	4_11957	FALSE
VMVDGKPVNL	14.18	1086.57	10	-0.9	544.294	43.2	491350	4	10386	20200226_SRKP_DIPG_bb72_SU27.raw	1	1	P60763	Oxidation (M)	M2:Oxidation (M):1000.00	PEAKS DB	VM(+15.99)VDGKPVNL	P60763|RAC3_HUMAN:P63000|RAC1_HUMAN												4_10386	FALSE
VMIGGEPYTL	27.34	1094.53	10	0.3	548.273	61.98	558860	4	17369	20200226_SRKP_DIPG_bb72_SU27.raw	1	1	P60953	Oxidation (M)	M2:Oxidation (M):1000.00	PEAKS DB	VM(+15.99)IGGEPYTL	P60953|CDC42_HUMAN												4_17369	FALSE
SLFEEMLQV	24.65	1110.53	9	0.4	556.271	70.42	742190	4	20368	20200226_SRKP_DIPG_bb72_SU27.raw	1	1	P61011	Oxidation (M)	M6:Oxidation (M):1000.00	PEAKS DB	SLFEEM(+15.99)LQV	P61011|SRP54_HUMAN												4_20368	FALSE
MKFNPFVTSD	25.44	1200.55	10	-2.4	601.28	51.21	188790	4	13294	20200226_SRKP_DIPG_bb72_SU27.raw	1	1	P61254	Oxidation (M)	M1:Oxidation (M):1000.00	PEAKS DB	M(+15.99)KFNPFVTSD	P61254|RL26_HUMAN:Q9UNX3|RL26L_HUMAN												4_13294	FALSE
YMIDNVILL	19.95	1108.58	9	1.6	555.3	76.81	98461	4	22491	20200226_SRKP_DIPG_bb72_SU27.raw	1	1	P61421	Oxidation (M)	M2:Oxidation (M):1000.00	PEAKS DB	YM(+15.99)IDNVILL	P61421|VA0D1_HUMAN												4_22491	FALSE
KLFGMIITI	15.59	1050.61	9	0.3	526.315	69.58	3442100	4	20088	20200226_SRKP_DIPG_bb72_SU27.raw	1	1	P61619	Oxidation (M)	M5:Oxidation (M):1000.00	PEAKS DB	KLFGM(+15.99)IITI	P61619|S61A1_HUMAN												4_20088	FALSE
ILSGVVTKM	18.9	962.547	9	0.2	482.281	35.58	68199	4	7818	20200226_SRKP_DIPG_bb72_SU27.raw	1	1	P62280	Oxidation (M)	M9:Oxidation (M):1000.00	PEAKS DB	ILSGVVTKM(+15.99)	P62280|RS11_HUMAN												4_7818	FALSE
IIMLEALERV	17.66	1201.67	10	0.9	601.845	63.74	81084	4	17964	20200226_SRKP_DIPG_bb72_SU27.raw	1	1	P62308	Oxidation (M)	M3:Oxidation (M):1000.00	PEAKS DB	IIM(+15.99)LEALERV	P62308|RUXG_HUMAN:A8MWD9|RUXGL_HUMAN												4_17964	FALSE
IMLEALERV	23.54	1088.59	9	-0.9	545.302	56.37	4992900	4	15338	20200226_SRKP_DIPG_bb72_SU27.raw	1	1	P62308	Oxidation (M)	M2:Oxidation (M):1000.00	PEAKS DB	IM(+15.99)LEALERV	P62308|RUXG_HUMAN:A8MWD9|RUXGL_HUMAN												4_15338	FALSE
TAMDVVYALK	38.99	1125.57	10	-0.8	563.794	44.89	445880	4	11053	20200226_SRKP_DIPG_bb72_SU27.raw	2	2	P62805	Oxidation (M)	M3:Oxidation (M):1000.00	PEAKS DB	TAM(+15.99)DVVYALK	P62805|H4_HUMAN											alsoinW632	4_11053	FALSE
TAMDVVYAL	18.01	997.479	9	1.8	499.748	61.57	262430	4	17254	20200226_SRKP_DIPG_bb72_SU27.raw	1	1	P62805	Oxidation (M)	M3:Oxidation (M):1000.00	PEAKS DB	TAM(+15.99)DVVYAL	P62805|H4_HUMAN												4_17254	FALSE
DPNLEFVAM	17.15	1050.47	9	-0.5	526.242	63.49	53904	4	17927	20200226_SRKP_DIPG_bb72_SU27.raw	1	1	P62826	Oxidation (M)	M9:Oxidation (M):1000.00	PEAKS DB	DPNLEFVAM(+15.99)	P62826|RAN_HUMAN												4_17927	FALSE
NMVAKVDEV	25.2	1019.5	9	0.3	510.755	29.07	459850	4	5908	20200226_SRKP_DIPG_bb72_SU27.raw	1	1	P62906	Oxidation (M)	M2:Oxidation (M):1000.00	PEAKS DB	NM(+15.99)VAKVDEV	P62906|RL10A_HUMAN	60S ribosomal protein L10a (CSA-19) (Large ribosomal subunit protein uL1) (Neural precursor cell expressed developmentally down-regulated protein 6) (NEDD-6)	RPL10A NEDD6	Protein in T_Antigen									4_5908	FALSE
TPQFPDMIL	17.75	1076.52	9	-2.5	539.266	70.91	0	4	20483	20200226_SRKP_DIPG_bb72_SU27.raw	0	0	P63244	Oxidation (M)	M7:Oxidation (M):1000.00	PEAKS DB	TPQFPDM(+15.99)IL	P63244|RACK1_HUMAN											alsoinW632	4_20483	FALSE
YPDRIMNTF	25.93	1171.53	9	-2	586.773	44.53	150750	4	10917	20200226_SRKP_DIPG_bb72_SU27.raw	1	1	P68371	Oxidation (M)	M6:Oxidation (M):1000.00	PEAKS DB	YPDRIM(+15.99)NTF	P68371|TBB4B_HUMAN:P07437|TBB5_HUMAN:Q13885|TBB2A_HUMAN:Q9BVA1|TBB2B_HUMAN											alsoinW632	4_10917	FALSE
NMMSGISSV	14.19	956.394	9	-1.3	479.204	34.21	684380	4	7422	20200226_SRKP_DIPG_bb72_SU27.raw	1	1	P68400	Oxidation (M)	M2:Oxidation (M):1000.00;M3:Oxidation (M):1000.00	PEAKS DB	NM(+15.99)M(+15.99)SGISSV	P68400|CSK21_HUMAN												4_7422	FALSE
RIMEFTTTL	12.55	1126.57	9	-0.5	564.292	50	75359	4	12921	20200226_SRKP_DIPG_bb72_SU27.raw	1	1	P78527	Oxidation (M)	M3:Oxidation (M):1000.00	PEAKS DB	RIM(+15.99)EFTTTL	P78527|PRKDC_HUMAN												4_12921	FALSE
KMDPIISRV	18.89	1073.59	9	-1	537.802	33.23	432750	4	7088	20200226_SRKP_DIPG_bb72_SU27.raw	1	1	P78543	Oxidation (M)	M2:Oxidation (M):1000.00	PEAKS DB	KM(+15.99)DPIISRV	P78543|BTG2_HUMAN												4_7088	FALSE
SLADIMAKR	26.67	1019.54	9	-0.7	510.779	27.59	756580	4	5565	20200226_SRKP_DIPG_bb72_SU27.raw	1	1	P83731	Oxidation (M)	M6:Oxidation (M):1000.00	PEAKS DB	SLADIM(+15.99)AKR	P83731|RL24_HUMAN											alsoinW632	4_5565	FALSE
KMDEVLYSI	25.03	1112.54	9	-2.2	557.277	51.7	1374800	4	13540	20200226_SRKP_DIPG_bb72_SU27.raw	1	1	P83876	Oxidation (M)	M2:Oxidation (M):1000.00	PEAKS DB	KM(+15.99)DEVLYSI	P83876|TXN4A_HUMAN												4_13540	FALSE
ILMEHIHKL	28.91	1148.64	9	-0.9	383.886	31.25	5916500	4	6554	20200226_SRKP_DIPG_bb72_SU27.raw	2	2	P84098	Oxidation (M)	M3:Oxidation (M):1000.00	PEAKS DB	ILM(+15.99)EHIHKL	P84098|RL19_HUMAN											alsoinW632	4_6554	FALSE
TIMPKDIQL	30.05	1073.58	9	1.2	537.798	48.09	2173600	4	12296	20200226_SRKP_DIPG_bb72_SU27.raw	1	1	P84243_mut	Oxidation (M)	M3:Oxidation (M):1000.00	PEAKS DB	TIM(+15.99)PKDIQL	P84243_mut|H33mut_HUMAN:P84243|H33_HUMAN:Q71DI3|H32_HUMAN												4_12296	FALSE
RMLIKLLEV	10.12	1129.69	9	0.2	565.852	56.49	157610	4	15414	20200226_SRKP_DIPG_bb72_SU27.raw	1	1	Q01082	Oxidation (M)	M2:Oxidation (M):1000.00	PEAKS DB	RM(+15.99)LIKLLEV	Q01082|SPTB2_HUMAN												4_15414	FALSE
MLQDVYHVV	17.52	1118.54	9	-2	560.278	49.53	193430	4	12722	20200226_SRKP_DIPG_bb72_SU27.raw	1	1	Q01826	Oxidation (M)	M1:Oxidation (M):1000.00	PEAKS DB	M(+15.99)LQDVYHVV	Q01826|SATB1_HUMAN												4_12722	FALSE
VLMNQPPQI	13.76	1054.55	9	0.4	528.282	47.16	64416	4	11920	20200226_SRKP_DIPG_bb72_SU27.raw	1	1	Q04637	Oxidation (M)	M3:Oxidation (M):1000.00	PEAKS DB	VLM(+15.99)NQPPQI	Q04637|IF4G1_HUMAN												4_11920	FALSE
VLMTEDIKL	30.07	1076.58	9	-2.3	539.295	51.07	2034500	4	13374	20200226_SRKP_DIPG_bb72_SU27.raw	2	2	Q04637	Oxidation (M)	M3:Oxidation (M):1000.00	PEAKS DB	VLM(+15.99)TEDIKL	Q04637|IF4G1_HUMAN												4_13374	FALSE
LLADLKTMV	20.97	1018.57	9	-1.2	510.293	49.5	211620	4	12728	20200226_SRKP_DIPG_bb72_SU27.raw	1	1	Q08493	Oxidation (M)	M8:Oxidation (M):1000.00	PEAKS DB	LLADLKTM(+15.99)V	Q08493|PDE4C_HUMAN:Q07343|PDE4B_HUMAN:Q08499|PDE4D_HUMAN:P27815|PDE4A_HUMAN												4_12728	FALSE
SLYEMVSRV	22.45	1098.54	9	-0.1	550.276	45.61	1893600	4	11287	20200226_SRKP_DIPG_bb72_SU27.raw	2	2	Q08945	Oxidation (M)	M5:Oxidation (M):1000.00	PEAKS DB	SLYEM(+15.99)VSRV	Q08945|SSRP1_HUMAN												4_11287	FALSE
AMFENFVSV	19.29	1058.47	9	-0.4	530.244	67.06	819710	4	19102	20200226_SRKP_DIPG_bb72_SU27.raw	1	1	Q09161	Oxidation (M)	M2:Oxidation (M):1000.00	PEAKS DB	AM(+15.99)FENFVSV	Q09161|NCBP1_HUMAN												4_19102	FALSE
NQMPTQPQV	13.59	1057.49	9	-0.5	529.75	31.52	729770	4	6634	20200226_SRKP_DIPG_bb72_SU27.raw	2	2	Q09472	Oxidation (M)	M3:Oxidation (M):1000.00	PEAKS DB	NQM(+15.99)PTQPQV	Q09472|EP300_HUMAN	Histone acetyltransferase p300 (p300 HAT) (EC 2.3.1.48) (E1A-associated protein p300) (Histone butyryltransferase p300) (EC 2.3.1.-) (Histone crotonyltransferase p300) (EC 2.3.1.-) (Protein propionyltransferase p300) (EC 2.3.1.-)	EP300 P300	Protein in T_Antigen									4_6634	FALSE
KLSEMSVTL	26.82	1022.53	9	-0.9	512.273	40.97	1960600	4	9694	20200226_SRKP_DIPG_bb72_SU27.raw	1	1	Q12756	Oxidation (M)	M5:Oxidation (M):1000.00	PEAKS DB	KLSEM(+15.99)SVTL	Q12756|KIF1A_HUMAN												4_9694	FALSE
SIMQESIRV	21.63	1077.55	9	-3.3	539.78	38.64	66141	4	8827	20200226_SRKP_DIPG_bb72_SU27.raw	1	1	Q12768	Oxidation (M)	M3:Oxidation (M):1000.00	PEAKS DB	SIM(+15.99)QESIRV	Q12768|WASC5_HUMAN												4_8827	FALSE
RILDIDIPMSV	27.98	1286.69	11	0.8	644.353	66.79	3001300	4	19070	20200226_SRKP_DIPG_bb72_SU27.raw	1	1	Q12800	Oxidation (M)	M9:Oxidation (M):1000.00	PEAKS DB	RILDIDIPM(+15.99)SV	Q12800|TFCP2_HUMAN												4_19070	TRUE
YTLEKMFRV	23.81	1201.62	9	-2	401.545	43.28	1106200	4	10437	20200226_SRKP_DIPG_bb72_SU27.raw	2	2	Q12816	Oxidation (M)	M6:Oxidation (M):1000.00	PEAKS DB	YTLEKM(+15.99)FRV	Q12816|TROP_HUMAN												4_10437	FALSE
NLINQEIML	16.54	1102.57	9	-0.2	552.292	69.68	304260	4	20037	20200226_SRKP_DIPG_bb72_SU27.raw	1	1	Q12923	Oxidation (M)	M8:Oxidation (M):1000.00	PEAKS DB	NLINQEIM(+15.99)L	Q12923|PTN13_HUMAN												4_20037	FALSE
RLYPAFMEGI	27.45	1211.6	10	0.1	606.808	57.33	58100	4	15633	20200226_SRKP_DIPG_bb72_SU27.raw	1	1	Q12979	Oxidation (M)	M7:Oxidation (M):1000.00	PEAKS DB	RLYPAFM(+15.99)EGI	Q12979|ABR_HUMAN												4_15633	FALSE
IAMDGLREV	20.61	1018.51	9	-2.2	510.262	36.53	0	4	8129	20200226_SRKP_DIPG_bb72_SU27.raw	0	0	Q13516	Oxidation (M)	M3:Oxidation (M):1000.00	PEAKS DB	IAM(+15.99)DGLREV	Q13516|OLIG2_HUMAN												4_8129	TRUE
EVMPYAHGPSVR	29.31	1357.64	12	-0.4	453.555	27.94	375770	4	5663	20200226_SRKP_DIPG_bb72_SU27.raw	1	1	Q13516	Oxidation (M)	M3:Oxidation (M):1000.00	PEAKS DB	EVM(+15.99)PYAHGPSVR	Q13516|OLIG2_HUMAN:Q7RTU3|OLIG3_HUMAN											alsoinW632	4_5663	FALSE
VMLEYVERA	18.3	1124.55	9	-2	563.283	42.84	104220	4	10254	20200226_SRKP_DIPG_bb72_SU27.raw	1	1	Q13617	Oxidation (M)	M2:Oxidation (M):1000.00	PEAKS DB	VM(+15.99)LEYVERA	Q13617|CUL2_HUMAN												4_10254	FALSE
VLMKALEYL	30.33	1094.6	9	0.8	548.31	56.48	250080	4	15301	20200226_SRKP_DIPG_bb72_SU27.raw	1	1	Q14008	Oxidation (M)	M3:Oxidation (M):1000.00	PEAKS DB	VLM(+15.99)KALEYL	Q14008|CKAP5_HUMAN												4_15301	FALSE
KMDDPDYWRTV	26	1440.63	11	-0.6	481.219	42.44	205340	4	10148	20200226_SRKP_DIPG_bb72_SU27.raw	1	1	Q14137	Oxidation (M)	M2:Oxidation (M):1000.00	PEAKS DB	KM(+15.99)DDPDYWRTV	Q14137|BOP1_HUMAN												4_10148	FALSE
SMSGPLIGV	21.56	875.442	9	-0.9	438.728	56.27	1307100	4	15191	20200226_SRKP_DIPG_bb72_SU27.raw	1	1	Q14146	Oxidation (M)	M2:Oxidation (M):1000.00	PEAKS DB	SM(+15.99)SGPLIGV	Q14146|URB2_HUMAN												4_15191	FALSE
GMYDGPVYEV	25.91	1144.47	10	-0.2	573.244	55.84	3518300	4	15136	20200226_SRKP_DIPG_bb72_SU27.raw	1	1	Q14194	Oxidation (M)	M2:Oxidation (M):1000.00	PEAKS DB	GM(+15.99)YDGPVYEV	Q14194|DPYL1_HUMAN												4_15136	FALSE
SMLNRILAV	18.89	1031.58	9	-2.9	516.796	53.6	354560	4	14126	20200226_SRKP_DIPG_bb72_SU27.raw	1	1	Q14202	Oxidation (M)	M2:Oxidation (M):1000.00	PEAKS DB	SM(+15.99)LNRILAV	Q14202|ZMYM3_HUMAN												4_14126	FALSE
SMLDFENQTL	19.92	1212.53	10	-0.9	607.273	60.81	117900	4	16879	20200226_SRKP_DIPG_bb72_SU27.raw	1	1	Q14444	Oxidation (M)	M2:Oxidation (M):1000.00	PEAKS DB	SM(+15.99)LDFENQTL	Q14444|CAPR1_HUMAN												4_16879	FALSE
KLVDPERDMSL	23.71	1317.66	11	-0.8	440.227	35.46	233920	4	7838	20200226_SRKP_DIPG_bb72_SU27.raw	1	1	Q14444	Oxidation (M)	M9:Oxidation (M):1000.00	PEAKS DB	KLVDPERDM(+15.99)SL	Q14444|CAPR1_HUMAN												4_7838	FALSE
IMHDYPPLL	17.21	1113.55	9	0.9	557.784	54.83	0	4	14701	20200226_SRKP_DIPG_bb72_SU27.raw	0	0	Q14571	Oxidation (M)	M2:Oxidation (M):1000.00	PEAKS DB	IM(+15.99)HDYPPLL	Q14571|ITPR2_HUMAN	Inositol 1,4,5-trisphosphate receptor type 2 (IP3 receptor isoform 2) (IP3R 2) (InsP3R2) (Type 2 inositol 1,4,5-trisphosphate receptor) (Type 2 InsP3 receptor)	ITPR2	Protein in T_Antigen									4_14701	FALSE
TMHDYPPLV	13.87	1087.5	9	0.2	544.758	45.71	0	4	11368	20200226_SRKP_DIPG_bb72_SU27.raw	0	0	Q14643	Oxidation (M)	M2:Oxidation (M):1000.00	PEAKS DB	TM(+15.99)HDYPPLV	Q14643|ITPR1_HUMAN												4_11368	FALSE
SMFEFSEKL	26.4	1132.51	9	-1.5	567.262	53.68	141120	4	14263	20200226_SRKP_DIPG_bb72_SU27.raw	1	1	Q14995	Oxidation (M)	M2:Oxidation (M):1000.00	PEAKS DB	SM(+15.99)FEFSEKL	Q14995|NR1D2_HUMAN												4_14263	FALSE
HLIDFMSEI	15.81	1119.53	9	1.1	560.771	61.9	612300	4	17214	20200226_SRKP_DIPG_bb72_SU27.raw	1	1	Q15003	Oxidation (M)	M6:Oxidation (M):1000.00	PEAKS DB	HLIDFM(+15.99)SEI	Q15003|CND2_HUMAN												4_17214	FALSE
AMAEMVLQV	10.94	1022.48	9	-1.9	512.245	51.65	1781900	4	13609	20200226_SRKP_DIPG_bb72_SU27.raw	1	1	Q15021	Oxidation (M)	M2:Oxidation (M):1000.00;M5:Oxidation (M):1000.00	PEAKS DB	AM(+15.99)AEM(+15.99)VLQV	Q15021|CND1_HUMAN												4_13609	FALSE
KMMDVTVTI	22.19	1068.52	9	0.5	535.267	41.04	1151000	4	9648	20200226_SRKP_DIPG_bb72_SU27.raw	1	1	Q15155	Oxidation (M)	M2:Oxidation (M):1000.00;M3:Oxidation (M):1000.00	PEAKS DB	KM(+15.99)M(+15.99)DVTVTI	Q15155|NOMO1_HUMAN:P69849|NOMO3_HUMAN:Q5JPE7|NOMO2_HUMAN												4_9648	FALSE
KMGLIFEV	22.47	951.51	8	-1.5	476.762	59.42	2979400	4	16435	20200226_SRKP_DIPG_bb72_SU27.raw	1	1	Q15363	Oxidation (M)	M2:Oxidation (M):1000.00	PEAKS DB	KM(+15.99)GLIFEV	Q15363|TMED2_HUMAN												4_16435	FALSE
MTLGQIYYL	13.48	1116.55	9	-1.9	559.283	72.62	241620	4	21088	20200226_SRKP_DIPG_bb72_SU27.raw	1	1	Q15363	Oxidation (M)	M1:Oxidation (M):1000.00	PEAKS DB	M(+15.99)TLGQIYYL	Q15363|TMED2_HUMAN												4_21088	FALSE
RLMGSILGV	10.45	960.543	9	1	481.279	52.24	390350	4	13735	20200226_SRKP_DIPG_bb72_SU27.raw	1	1	Q15643	Oxidation (M)	M3:Oxidation (M):1000.00	PEAKS DB	RLM(+15.99)GSILGV	Q15643|TRIPB_HUMAN												4_13735	FALSE
MLQDFQIQA	22.36	1108.52	9	0.4	555.269	58.18	243640	4	15921	20200226_SRKP_DIPG_bb72_SU27.raw	1	1	Q15904	Oxidation (M)	M1:Oxidation (M):1000.00	PEAKS DB	M(+15.99)LQDFQIQA	Q15904|VAS1_HUMAN												4_15921	FALSE
GMYGKIAVMEL	23.43	1242.6	11	-0.5	622.306	48.37	1063800	4	12403	20200226_SRKP_DIPG_bb72_SU27.raw	1	1	Q16531	Oxidation (M)	M2:Oxidation (M):1000.00;M9:Oxidation (M):1000.00	PEAKS DB	GM(+15.99)YGKIAVM(+15.99)EL	Q16531|DDB1_HUMAN												4_12403	FALSE
KMDENQFVAV	19.39	1195.55	10	-0.4	598.784	42.44	912660	4	10145	20200226_SRKP_DIPG_bb72_SU27.raw	1	1	Q16555	Oxidation (M)	M2:Oxidation (M):1000.00	PEAKS DB	KM(+15.99)DENQFVAV	Q16555|DPYL2_HUMAN:Q14194|DPYL1_HUMAN												4_10145	FALSE
AMFGKLMTI	28.14	1042.52	9	-1.1	522.266	47.61	694970	4	12040	20200226_SRKP_DIPG_bb72_SU27.raw	1	1	Q29RF7	Oxidation (M)	M2:Oxidation (M):1000.00;M7:Oxidation (M):1000.00	PEAKS DB	AM(+15.99)FGKLM(+15.99)TI	Q29RF7|PDS5A_HUMAN												4_12040	FALSE
SLLEQGKEPWMV	29.84	1431.71	12	-1	716.86	59.42	288040	4	16345	20200226_SRKP_DIPG_bb72_SU27.raw	1	1	Q3KNS6	Oxidation (M)	M11:Oxidation (M):1000.00	PEAKS DB	SLLEQGKEPWM(+15.99)V	Q3KNS6|ZN829_HUMAN:Q8NA42|ZN383_HUMAN:Q96ND8|ZN583_HUMAN:Q8NB42|ZN527_HUMAN:A8MQ14|ZN850_HUMAN												4_16345	FALSE
PAASMDAGMR	11.02	1021.43	10	-9.8	511.718	23.06	0	4	4446	20200226_SRKP_DIPG_bb72_SU27.raw	0	0	Q3SYA9	Oxidation (M)	M9:Oxidation (M):11.12	PEAKS DB	PAASMDAGM(+15.99)R	Q3SYA9|P12L1_HUMAN												4_4446	FALSE
ALMPVLNQV	21.54	999.542	9	0.7	500.779	56.63	1756400	4	15282	20200226_SRKP_DIPG_bb72_SU27.raw	1	1	Q5RKV6	Oxidation (M)	M3:Oxidation (M):1000.00	PEAKS DB	ALM(+15.99)PVLNQV	Q5RKV6|EXOS6_HUMAN												4_15282	FALSE
ETMDPFVDR	26.32	1124.48	9	-1.8	563.247	38.51	47793	4	8794	20200226_SRKP_DIPG_bb72_SU27.raw	1	1	Q5SRE5	Oxidation (M)	M3:Oxidation (M):1000.00	PEAKS DB	ETM(+15.99)DPFVDR	Q5SRE5|NU188_HUMAN											alsoinW632	4_8794	FALSE
MLDDRAYLV	18.2	1110.54	9	-1.8	556.275	50.27	449250	4	13100	20200226_SRKP_DIPG_bb72_SU27.raw	1	1	Q5SRE5	Oxidation (M)	M1:Oxidation (M):1000.00	PEAKS DB	M(+15.99)LDDRAYLV	Q5SRE5|NU188_HUMAN												4_13100	FALSE
VMFNGKVYL	14.6	1085.56	9	0.7	543.787	52.27	242370	4	13715	20200226_SRKP_DIPG_bb72_SU27.raw	1	1	Q5T3J3	Oxidation (M)	M2:Oxidation (M):1000.00	PEAKS DB	VM(+15.99)FNGKVYL	Q5T3J3|LRIF1_HUMAN												4_13715	FALSE
SQMPTVIYV	16.59	1052.52	9	1	527.268	58.07	403030	4	15894	20200226_SRKP_DIPG_bb72_SU27.raw	1	1	Q5T3J3	Oxidation (M)	M3:Oxidation (M):1000.00	PEAKS DB	SQM(+15.99)PTVIYV	Q5T3J3|LRIF1_HUMAN												4_15894	FALSE
TMMSRPPVL	19.44	1062.52	9	-0.7	532.267	34.6	329730	4	7489	20200226_SRKP_DIPG_bb72_SU27.raw	1	1	Q5T9L3	Oxidation (M)	M2:Oxidation (M):1000.00;M3:Oxidation (M):1000.00	PEAKS DB	TM(+15.99)M(+15.99)SRPPVL	Q5T9L3|WLS_HUMAN												4_7489	FALSE
KVADLVLML	10.86	1016.59	9	0.5	509.305	66.2	205170	4	18921	20200226_SRKP_DIPG_bb72_SU27.raw	1	1	Q5VTM2	Oxidation (M)	M8:Oxidation (M):1000.00	PEAKS DB	KVADLVLM(+15.99)L	Q5VTM2|AGAP9_HUMAN												4_18921	FALSE
MAPPAHKSI	13.32	966.496	9	0.7	484.255	24.89	31172	4	4887	20200226_SRKP_DIPG_bb72_SU27.raw	1	1	Q5VWN6	Oxidation (M)	M1:Oxidation (M):1000.00	PEAKS DB	M(+15.99)APPAHKSI	Q5VWN6|F208B_HUMAN												4_4887	FALSE
PAGVPMSTYLKM	32.25	1325.64	12	-1.4	663.824	39.69	455280	4	9203	20200226_SRKP_DIPG_bb72_SU27.raw	1	1	Q69YU5	Oxidation (M)	M6:Oxidation (M):1000.00;M12:Oxidation (M):1000.00	PEAKS DB	PAGVPM(+15.99)STYLKM(+15.99)	Q69YU5|CL073_HUMAN												4_9203	FALSE
PAGVPMSTY	26.75	937.422	9	-1	469.718	38.52	0	4	8804	20200226_SRKP_DIPG_bb72_SU27.raw	0	0	Q69YU5	Oxidation (M)	M6:Oxidation (M):1000.00	PEAKS DB	PAGVPM(+15.99)STY	Q69YU5|CL073_HUMAN												4_8804	FALSE
KLLDTMVDTFL	13.37	1310.68	11	0.1	656.347	67.03	413150	4	19249	20200226_SRKP_DIPG_bb72_SU27.raw	1	1	Q6P1K2	Oxidation (M)	M6:Oxidation (M):1000.00	PEAKS DB	KLLDTM(+15.99)VDTFL	Q6P1K2|PMF1_HUMAN												4_19249	FALSE
RLLENMTEV	13.46	1119.56	9	-1.1	560.786	38.63	119660	4	8819	20200226_SRKP_DIPG_bb72_SU27.raw	1	1	Q6P996	Oxidation (M)	M6:Oxidation (M):1000.00	PEAKS DB	RLLENM(+15.99)TEV	Q6P996|PDXD1_HUMAN												4_8819	FALSE
FLDNAIMIV	14.51	1050.54	9	-0.8	526.278	74.88	3067500	4	21816	20200226_SRKP_DIPG_bb72_SU27.raw	1	1	Q6PI78	Oxidation (M)	M7:Oxidation (M):1000.00	PEAKS DB	FLDNAIM(+15.99)IV	Q6PI78|TMM65_HUMAN												4_21816	FALSE
SLADVDPMQL	34.7	1103.52	10	0.1	552.766	58.58	967540	4	16096	20200226_SRKP_DIPG_bb72_SU27.raw	1	1	Q6PL18	Oxidation (M)	M8:Oxidation (M):1000.00	PEAKS DB	SLADVDPM(+15.99)QL	Q6PL18|ATAD2_HUMAN								ATPase family AAA domain-containing protein 2 (EC 3.6.1.3) (AAA nuclear coregulator cancer-associated protein) (ANCCA)	ATAD2 L16 PRO2000	CTA		4_16096	FALSE
TMLARLASA	36.24	948.506	9	-2	475.26	36.2	52114000	4	8037	20200226_SRKP_DIPG_bb72_SU27.raw	1	1	Q6UVK1	Oxidation (M)	M2:Oxidation (M):1000.00	PEAKS DB	TM(+15.99)LARLASA	Q6UVK1|CSPG4_HUMAN	Chondroitin sulfate proteoglycan 4 (Chondroitin sulfate proteoglycan NG2) (Melanoma chondroitin sulfate proteoglycan) (Melanoma-associated chondroitin sulfate proteoglycan)	CSPG4 MCSP	Protein in T_Antigen								alsoinW632	4_8037	FALSE
LLMTSLTES	21.94	1009.5	9	-2.1	505.756	49.2	23141000	4	12763	20200226_SRKP_DIPG_bb72_SU27.raw	1	1	Q6UXK5	Oxidation (M)	M3:Oxidation (M):1000.00	PEAKS DB	LLM(+15.99)TSLTES	Q6UXK5|LRRN1_HUMAN											alsoinW632	4_12763	FALSE
ILMDERTFL	24.26	1152.58	9	1.5	577.301	54.56	274820	4	14625	20200226_SRKP_DIPG_bb72_SU27.raw	1	1	Q70CQ2	Oxidation (M)	M3:Oxidation (M):1000.00	PEAKS DB	ILM(+15.99)DERTFL	Q70CQ2|UBP34_HUMAN												4_14625	FALSE
AMIKGLQVL	21.59	987.579	9	0	494.797	51.41	879340	4	13407	20200226_SRKP_DIPG_bb72_SU27.raw	1	1	Q7L576	Oxidation (M)	M2:Oxidation (M):1000.00	PEAKS DB	AM(+15.99)IKGLQVL	Q7L576|CYFP1_HUMAN												4_13407	FALSE
KLLETGLVNM	12.31	1132.62	10	-2.5	567.314	47.18	0	4	11900	20200226_SRKP_DIPG_bb72_SU27.raw	0	0	Q7Z3U7	Oxidation (M)	M10:Oxidation (M):1000.00	PEAKS DB	KLLETGLVNM(+15.99)	Q7Z3U7|MON2_HUMAN												4_11900	FALSE
AVMTDLPVI	12.53	973.515	9	0.7	487.765	66.46	284360	4	18973	20200226_SRKP_DIPG_bb72_SU27.raw	1	1	Q7Z3U7	Oxidation (M)	M3:Oxidation (M):1000.00	PEAKS DB	AVM(+15.99)TDLPVI	Q7Z3U7|MON2_HUMAN												4_18973	FALSE
KIMATSGVVAV	12.38	1090.61	11	-4.1	546.308	39.95	85310	4	9289	20200226_SRKP_DIPG_bb72_SU27.raw	1	1	Q7Z460	Oxidation (M)	M3:Oxidation (M):1000.00	PEAKS DB	KIM(+15.99)ATSGVVAV	Q7Z460|CLAP1_HUMAN												4_9289	FALSE
KMFSDEILL	22.93	1110.56	9	-0.9	556.288	59.58	2567700	4	16516	20200226_SRKP_DIPG_bb72_SU27.raw	1	1	Q7Z4H8	Oxidation (M)	M2:Oxidation (M):1000.00	PEAKS DB	KM(+15.99)FSDEILL	Q7Z4H8|KDEL2_HUMAN												4_16516	FALSE
SQWDSPMRV	14.36	1120.5	9	-2.2	561.255	36.11	524630	4	8024	20200226_SRKP_DIPG_bb72_SU27.raw	1	1	Q7Z7G8	Oxidation (M)	M7:Oxidation (M):1000.00	PEAKS DB	SQWDSPM(+15.99)RV	Q7Z7G8|VP13B_HUMAN												4_8024	FALSE
TSFDGSLIQKM	40.23	1241.6	11	-0.1	621.805	44.13	171470	4	10786	20200226_SRKP_DIPG_bb72_SU27.raw	1	1	Q86T24	Oxidation (M)	M11:Oxidation (M):1000.00	PEAKS DB	TSFDGSLIQKM(+15.99)	Q86T24|KAISO_HUMAN											alsoinW632	4_10786	FALSE
DMFATPQYR	12.91	1143.5	9	-1.2	572.758	38.83	0	4	8907	20200226_SRKP_DIPG_bb72_SU27.raw	0	0	Q86V24	Oxidation (M)	M2:Oxidation (M):1000.00	PEAKS DB	DM(+15.99)FATPQYR	Q86V24|ADR2_HUMAN											alsoinW632	4_8907	FALSE
SMAISEPIK	11.13	990.506	9	-2.3	496.259	41.76	34532	4	9926	20200226_SRKP_DIPG_bb72_SU27.raw	1	1	Q86V59	Oxidation (M)	M2:Oxidation (M):1000.00	PEAKS DB	SM(+15.99)AISEPIK	Q86V59|PNML1_HUMAN												4_9926	FALSE
ILLDNDHYAM	27.68	1219.55	10	0.6	610.785	43.99	1210100	4	10705	20200226_SRKP_DIPG_bb72_SU27.raw	1	1	Q86WA8	Oxidation (M)	M10:Oxidation (M):1000.00	PEAKS DB	ILLDNDHYAM(+15.99)	Q86WA8|LONP2_HUMAN												4_10705	FALSE
MLDMSVPAV	19.38	993.451	9	-0.7	497.733	49.75	788030	4	12919	20200226_SRKP_DIPG_bb72_SU27.raw	1	1	Q86WA8	Oxidation (M)	M1:Oxidation (M):1000.00;M4:Oxidation (M):1000.00	PEAKS DB	M(+15.99)LDM(+15.99)SVPAV	Q86WA8|LONP2_HUMAN												4_12919	FALSE
TIMDLQTQL	17.69	1077.54	9	3.3	539.778	56.1	0	4	15165	20200226_SRKP_DIPG_bb72_SU27.raw	0	0	Q8IUD2	Oxidation (M)	M3:Oxidation (M):1000.00	PEAKS DB	TIM(+15.99)DLQTQL	Q8IUD2|RB6I2_HUMAN												4_15165	FALSE
SMMDPNHFL	35.71	1122.45	9	-1.1	562.23	42.05	1295800	4	9996	20200226_SRKP_DIPG_bb72_SU27.raw	1	1	Q8IWV8	Oxidation (M)	M2:Oxidation (M):1000.00;M3:Oxidation (M):1000.00	PEAKS DB	SM(+15.99)M(+15.99)DPNHFL	Q8IWV8|UBR2_HUMAN												4_9996	FALSE
GMLDGLVNV	13.17	932.464	9	1	467.24	63.78	373910	4	17926	20200226_SRKP_DIPG_bb72_SU27.raw	1	1	Q8IXB1	Oxidation (M)	M2:Oxidation (M):1000.00	PEAKS DB	GM(+15.99)LDGLVNV	Q8IXB1|DJC10_HUMAN												4_17926	FALSE
YIMEPSIFNTL	14.34	1342.65	11	1.3	672.332	76.1	54001	4	22244	20200226_SRKP_DIPG_bb72_SU27.raw	1	1	Q8IXH7	Oxidation (M)	M3:Oxidation (M):1000.00	PEAKS DB	YIM(+15.99)EPSIFNTL	Q8IXH7|NELFD_HUMAN												4_22244	FALSE
KMIEDLQNEL	18.92	1247.61	10	-1.6	624.81	46.18	543040	4	11555	20200226_SRKP_DIPG_bb72_SU27.raw	1	1	Q8IY18	Oxidation (M)	M2:Oxidation (M):1000.00	PEAKS DB	KM(+15.99)IEDLQNEL	Q8IY18|SMC5_HUMAN												4_11555	FALSE
KMDDPTVNWSI	10.01	1320.6	11	0.4	661.308	55.95	240480	4	15124	20200226_SRKP_DIPG_bb72_SU27.raw	1	1	Q8IYD1	Oxidation (M)	M2:Oxidation (M):1000.00	PEAKS DB	KM(+15.99)DDPTVNWSI	Q8IYD1|ERF3B_HUMAN												4_15124	FALSE
NLDTLMTYV	10.76	1084.51	9	0	543.263	64.4	503600	4	18216	20200226_SRKP_DIPG_bb72_SU27.raw	1	1	Q8N0W4	Oxidation (M)	M6:Oxidation (M):1000.00	PEAKS DB	NLDTLM(+15.99)TYV	Q8N0W4|NLGNX_HUMAN												4_18216	FALSE
YMFPDTMLQA	12.12	1247.52	10	0.5	624.768	60.89	235110	4	16939	20200226_SRKP_DIPG_bb72_SU27.raw	1	1	Q8N0X7	Oxidation (M)	M2:Oxidation (M):1000.00;M7:Oxidation (M):1000.00	PEAKS DB	YM(+15.99)FPDTM(+15.99)LQA	Q8N0X7|SPG20_HUMAN												4_16939	FALSE
YMDAPKAAL	31.23	994.479	9	-1.9	498.246	33.8	70679	4	7245	20200226_SRKP_DIPG_bb72_SU27.raw	1	1	Q8N114	Oxidation (M)	M2:Oxidation (M):1000.00	PEAKS DB	YM(+15.99)DAPKAAL	Q8N114|SHSA5_HUMAN												4_7245	FALSE
GMYIFLHTV	28.38	1095.54	9	-0.6	548.778	58.53	1647500	4	16155	20200226_SRKP_DIPG_bb72_SU27.raw	1	1	Q8N138	Oxidation (M)	M2:Oxidation (M):1000.00	PEAKS DB	GM(+15.99)YIFLHTV	Q8N138|ORML3_HUMAN												4_16155	FALSE
ALLENPKMEL	23.81	1172.61	10	-1.8	587.312	45.69	179820	4	11345	20200226_SRKP_DIPG_bb72_SU27.raw	1	1	Q8N165	Oxidation (M)	M8:Oxidation (M):1000.00	PEAKS DB	ALLENPKM(+15.99)EL	Q8N165|PDK1L_HUMAN:Q8TDR2|STK35_HUMAN												4_11345	FALSE
AMLTVLHEI	21.97	1041.55	9	-1.3	521.783	53.75	234160	4	14283	20200226_SRKP_DIPG_bb72_SU27.raw	1	1	Q8N3C0	Oxidation (M)	M2:Oxidation (M):1000.00	PEAKS DB	AM(+15.99)LTVLHEI	Q8N3C0|ASCC3_HUMAN												4_14283	FALSE
AFYPIYFRPLM	12.14	1432.72	11	-0.5	717.368	72.71	17056	4	21072	20200226_SRKP_DIPG_bb72_SU27.raw	1	1	Q8N5G0	Oxidation (M)	M11:Oxidation (M):1000.00	PEAKS DB	AFYPIYFRPLM(+15.99)	Q8N5G0|SMI20_HUMAN												4_21072	FALSE
IFQIIQSIRMGM	17.55	1467.76	12	-0.4	734.886	62.78	266160	4	17602	20200226_SRKP_DIPG_bb72_SU27.raw	1	1	Q8N6R1	Oxidation (M)	M10:Oxidation (M):1000.00;M12:Oxidation (M):1000.00	PEAKS DB	IFQIIQSIRM(+15.99)GM(+15.99)	Q8N6R1|SERP2_HUMAN:Q9Y6X1|SERP1_HUMAN												4_17602	FALSE
IIQSIRMGM	24.01	1079.55	9	-0.8	540.78	30.26	1469100	4	6238	20200226_SRKP_DIPG_bb72_SU27.raw	1	1	Q8N6R1	Oxidation (M)	M7:Oxidation (M):1000.00;M9:Oxidation (M):1000.00	PEAKS DB	IIQSIRM(+15.99)GM(+15.99)	Q8N6R1|SERP2_HUMAN:Q9Y6X1|SERP1_HUMAN												4_6238	FALSE
AMLPGMDLQYV	22.55	1268.58	11	1.9	635.298	61.92	221260	4	17323	20200226_SRKP_DIPG_bb72_SU27.raw	1	1	Q8NAT1	Oxidation (M)	M2:Oxidation (M):1000.00;M6:Oxidation (M):1000.00	PEAKS DB	AM(+15.99)LPGM(+15.99)DLQYV	Q8NAT1|PMGT2_HUMAN												4_17323	FALSE
EIVGNLPSAMR	13.42	1201.61	11	-1	601.813	39.69	122680	4	9193	20200226_SRKP_DIPG_bb72_SU27.raw	1	1	Q8NBE8	Oxidation (M)	M10:Oxidation (M):1000.00	PEAKS DB	EIVGNLPSAM(+15.99)R	Q8NBE8|KLH23_HUMAN												4_9193	FALSE
NLQEQVMAV	18.68	1046.51	9	2.2	524.262	46.41	58410	4	11612	20200226_SRKP_DIPG_bb72_SU27.raw	1	1	Q8NEJ9	Oxidation (M)	M7:Oxidation (M):1000.00	PEAKS DB	NLQEQVM(+15.99)AV	Q8NEJ9|NGDN_HUMAN												4_11612	FALSE
KMLDEAVFQV	22.83	1194.6	10	0.3	598.305	55.1	667340	4	14764	20200226_SRKP_DIPG_bb72_SU27.raw	1	1	Q8NEY1	Oxidation (M)	M2:Oxidation (M):1000.00	PEAKS DB	KM(+15.99)LDEAVFQV	Q8NEY1|NAV1_HUMAN												4_14764	FALSE
RIFGESIMIGV	15.84	1236.65	11	0.1	619.334	63.88	60010	4	18030	20200226_SRKP_DIPG_bb72_SU27.raw	1	1	Q8NFH5	Oxidation (M)	M8:Oxidation (M):1000.00	PEAKS DB	RIFGESIM(+15.99)IGV	Q8NFH5|NUP53_HUMAN												4_18030	FALSE
IIADMDKWTV	11.87	1206.6	10	-3.4	604.303	51.51	472810	4	13520	20200226_SRKP_DIPG_bb72_SU27.raw	1	1	Q8TF40	Oxidation (M)	M5:Oxidation (M):1000.00	PEAKS DB	IIADM(+15.99)DKWTV	Q8TF40|FNIP1_HUMAN												4_13520	FALSE
FLMDFIHQV	37.74	1164.56	9	-0.1	583.289	64.31	1453700	4	18212	20200226_SRKP_DIPG_bb72_SU27.raw	2	2	Q8WUM0	Oxidation (M)	M3:Oxidation (M):1000.00	PEAKS DB	FLM(+15.99)DFIHQV	Q8WUM0|NU133_HUMAN												4_18212	FALSE
QIRYILQM	10.72	1079.58	8	-0.5	540.797	49.57	42404	4	12792	20200226_SRKP_DIPG_bb72_SU27.raw	1	1	Q8WVV4	Oxidation (M)	M8:Oxidation (M):1000.00	PEAKS DB	QIRYILQM(+15.99)	Q8WVV4|POF1B_HUMAN												4_12792	FALSE
FMLPDPQNISL	10.22	1289.63	11	-1.1	645.823	75.43	59475	4	22004	20200226_SRKP_DIPG_bb72_SU27.raw	1	1	Q8WW01	Oxidation (M)	M2:Oxidation (M):1000.00	PEAKS DB	FM(+15.99)LPDPQNISL	Q8WW01|SEN15_HUMAN												4_22004	FALSE
FMLPDPQNI	24.86	1089.52	9	-0.2	545.765	69.57	1285800	4	20008	20200226_SRKP_DIPG_bb72_SU27.raw	1	1	Q8WW01	Oxidation (M)	M2:Oxidation (M):1000.00	PEAKS DB	FM(+15.99)LPDPQNI	Q8WW01|SEN15_HUMAN												4_20008	FALSE
KMPDDVWLV	17.47	1117.55	9	1.1	559.782	60.28	3707300	4	16748	20200226_SRKP_DIPG_bb72_SU27.raw	1	1	Q8WXG6	Oxidation (M)	M2:Oxidation (M):1000.00	PEAKS DB	KM(+15.99)PDDVWLV	Q8WXG6|MADD_HUMAN												4_16748	FALSE
GLMEDLLKL	15.56	1046.57	9	-1	524.291	65.75	76876	4	18732	20200226_SRKP_DIPG_bb72_SU27.raw	1	1	Q8WYP5	Oxidation (M)	M3:Oxidation (M):1000.00	PEAKS DB	GLM(+15.99)EDLLKL	Q8WYP5|ELYS_HUMAN												4_18732	FALSE
KMDASLGNLFA	30.81	1181.58	11	-0.8	591.794	57.23	1818900	4	15563	20200226_SRKP_DIPG_bb72_SU27.raw	1	1	Q92520	Oxidation (M)	M2:Oxidation (M):1000.00	PEAKS DB	KM(+15.99)DASLGNLFA	Q92520|FAM3C_HUMAN												4_15563	FALSE
DAFEQMWQK	10.02	1197.51	9	-1.2	599.763	43.56	37399	4	10563	20200226_SRKP_DIPG_bb72_SU27.raw	1	1	Q92643	Oxidation (M)	M6:Oxidation (M):1000.00	PEAKS DB	DAFEQM(+15.99)WQK	Q92643|GPI8_HUMAN												4_10563	FALSE
RLFNDPVAMV	16.79	1176.6	10	1.1	589.306	54.73	297600	4	14638	20200226_SRKP_DIPG_bb72_SU27.raw	1	1	Q92685	Oxidation (M)	M9:Oxidation (M):1000.00	PEAKS DB	RLFNDPVAM(+15.99)V	Q92685|ALG3_HUMAN												4_14638	FALSE
VMITKLVEV	11.48	1046.6	9	0.3	524.31	54.48	179190	4	14639	20200226_SRKP_DIPG_bb72_SU27.raw	1	1	Q92729	Oxidation (M)	M2:Oxidation (M):1000.00	PEAKS DB	VM(+15.99)ITKLVEV	Q92729|PTPRU_HUMAN												4_14639	FALSE
RLLEVPVML	26.83	1084.63	9	-1.6	543.322	66	4966900	4	18844	20200226_SRKP_DIPG_bb72_SU27.raw	1	1	Q96AB3	Oxidation (M)	M8:Oxidation (M):1000.00	PEAKS DB	RLLEVPVM(+15.99)L	Q96AB3|ISOC2_HUMAN												4_18844	FALSE
AMWEHPITA	30.3	1070.49	9	-0.3	536.25	40.95	409100	4	9630	20200226_SRKP_DIPG_bb72_SU27.raw	1	1	Q96CD2	Oxidation (M)	M2:Oxidation (M):1000.00	PEAKS DB	AM(+15.99)WEHPITA	Q96CD2|COAC_HUMAN												4_9630	FALSE
AMIELVERL	18.25	1088.59	9	-2.4	545.301	55.68	3397200	4	15140	20200226_SRKP_DIPG_bb72_SU27.raw	1	1	Q96DX7	Oxidation (M)	M2:Oxidation (M):1000.00	PEAKS DB	AM(+15.99)IELVERL	Q96DX7|TRI44_HUMAN												4_15140	FALSE
AMLNEPWAV	17.04	1045.49	9	-0.4	523.752	64.13	334580	4	18112	20200226_SRKP_DIPG_bb72_SU27.raw	1	1	Q96EP0	Oxidation (M)	M2:Oxidation (M):1000.00	PEAKS DB	AM(+15.99)LNEPWAV	Q96EP0|RNF31_HUMAN												4_18112	FALSE
VMQETIRNL	10.85	1118.58	9	-0.6	560.295	38.09	83881	4	8637	20200226_SRKP_DIPG_bb72_SU27.raw	1	1	Q96GE5	Oxidation (M)	M2:Oxidation (M):1000.00	PEAKS DB	VM(+15.99)QETIRNL	Q96GE5|ZN799_HUMAN												4_8637	FALSE
MNIGDEALIGR	13.3	1203.59	11	2.2	602.804	44.39	0	4	10890	20200226_SRKP_DIPG_bb72_SU27.raw	0	0	Q96JG8	Oxidation (M)	M1:Oxidation (M):1000.00	PEAKS DB	M(+15.99)NIGDEALIGR	Q96JG8|MAGD4_HUMAN	Melanoma-associated antigen D4 (MAGE-D4 antigen) (MAGE-E1 antigen)	MAGED4 KIAA1859 MAGED4A MAGEE1; MAGED4B	Protein in T_Antigen								alsoinW632	4_10890	FALSE
YLFEKTFNM	15.08	1207.56	9	0.1	604.787	53.71	127480	4	14266	20200226_SRKP_DIPG_bb72_SU27.raw	1	1	Q96MM7	Oxidation (M)	M9:Oxidation (M):1000.00	PEAKS DB	YLFEKTFNM(+15.99)	Q96MM7|H6ST2_HUMAN												4_14266	FALSE
TSTPVIVMR	17.67	1018.55	9	0.8	510.282	32.46	69440	4	6874	20200226_SRKP_DIPG_bb72_SU27.raw	1	1	Q96RG2	Oxidation (M)	M8:Oxidation (M):1000.00	PEAKS DB	TSTPVIVM(+15.99)R	Q96RG2|PASK_HUMAN												4_6874	FALSE
LLMEHIQEI	18.62	1140.58	9	-0.1	571.3	47.76	231440	4	12085	20200226_SRKP_DIPG_bb72_SU27.raw	1	1	Q96SN8	Oxidation (M)	M3:Oxidation (M):1000.00	PEAKS DB	LLM(+15.99)EHIQEI	Q96SN8|CK5P2_HUMAN												4_12085	FALSE
SMFGAGLTV	22.35	897.427	9	-0.8	449.72	59.69	1490200	4	16509	20200226_SRKP_DIPG_bb72_SU27.raw	1	1	Q99437	Oxidation (M)	M2:Oxidation (M):1000.00	PEAKS DB	SM(+15.99)FGAGLTV	Q99437|VATO_HUMAN												4_16509	FALSE
MTSALPIIQK	30.38	1116.62	10	4.2	559.32	44.25	16215	4	10815	20200226_SRKP_DIPG_bb72_SU27.raw	1	1	Q99541	Oxidation (M)	M1:Oxidation (M):1000.00	PEAKS DB	M(+15.99)TSALPIIQK	Q99541|PLIN2_HUMAN	Perilipin-2 (Adipophilin) (Adipose differentiation-related protein) (ADRP)	PLIN2 ADFP	Protein in T_Antigen								alsoinW632	4_10815	FALSE
MLLEIPYMA	18.06	1111.53	9	0.4	556.772	69.81	871820	4	19967	20200226_SRKP_DIPG_bb72_SU27.raw	1	1	Q99613	Oxidation (M)	M1:Oxidation (M):1000.00;M8:Oxidation (M):1000.00	PEAKS DB	M(+15.99)LLEIPYM(+15.99)A	Q99613|EIF3C_HUMAN:B5ME19|EIFCL_HUMAN												4_19967	FALSE
AMLLEIPYM	25.66	1111.53	9	0.4	556.772	69.81	871820	4	20143	20200226_SRKP_DIPG_bb72_SU27.raw	1	1	Q99613	Oxidation (M)	M2:Oxidation (M):1000.00;M9:Oxidation (M):1000.00	PEAKS DB	AM(+15.99)LLEIPYM(+15.99)	Q99613|EIF3C_HUMAN:B5ME19|EIFCL_HUMAN												4_20143	FALSE
MLLEIPYMAA	30.49	1182.57	10	1.3	592.291	69.25	1821100	4	19941	20200226_SRKP_DIPG_bb72_SU27.raw	1	1	Q99613	Oxidation (M)	M1:Oxidation (M):1000.00;M8:Oxidation (M):1000.00	PEAKS DB	M(+15.99)LLEIPYM(+15.99)AA	Q99613|EIF3C_HUMAN:B5ME19|EIFCL_HUMAN												4_19941	FALSE
MMLDDLLQL	16.53	1122.53	9	0.3	562.273	76.17	2645600	4	22258	20200226_SRKP_DIPG_bb72_SU27.raw	1	1	Q99832	Oxidation (M)	M1:Oxidation (M):1000.00;M2:Oxidation (M):1000.00	PEAKS DB	M(+15.99)M(+15.99)LDDLLQL	Q99832|TCPH_HUMAN												4_22258	FALSE
SLHDAIMIV	28.99	1013.52	9	-0.6	507.768	53.75	5825600	4	14260	20200226_SRKP_DIPG_bb72_SU27.raw	1	1	Q99832	Oxidation (M)	M7:Oxidation (M):1000.00	PEAKS DB	SLHDAIM(+15.99)IV	Q99832|TCPH_HUMAN												4_14260	FALSE
FLWKEPATM	35.2	1137.55	9	-3.2	569.782	51.05	711190	4	13267	20200226_SRKP_DIPG_bb72_SU27.raw	1	1	Q9BQ70	Oxidation (M)	M9:Oxidation (M):1000.00	PEAKS DB	FLWKEPATM(+15.99)	Q9BQ70|TCF25_HUMAN												4_13267	FALSE
AMLAVLHTV	26.99	969.532	9	-0.8	485.773	48.23	556260	4	12323	20200226_SRKP_DIPG_bb72_SU27.raw	1	1	Q9BSB4	Oxidation (M)	M2:Oxidation (M):1000.00	PEAKS DB	AM(+15.99)LAVLHTV	Q9BSB4|ATGA1_HUMAN												4_12323	FALSE
HMFGQNLEV	16.02	1089.49	9	0	545.753	45.3	325320	4	11198	20200226_SRKP_DIPG_bb72_SU27.raw	1	1	Q9BT04	Oxidation (M)	M2:Oxidation (M):1000.00	PEAKS DB	HM(+15.99)FGQNLEV	Q9BT04|FUZZY_HUMAN												4_11198	FALSE
KMPETFSNL	14.05	1081.51	9	-0.2	541.763	40.34	0	4	9421	20200226_SRKP_DIPG_bb72_SU27.raw	0	0	Q9BT67	Oxidation (M)	M2:Oxidation (M):1000.00	PEAKS DB	KM(+15.99)PETFSNL	Q9BT67|NFIP1_HUMAN												4_9421	FALSE
VLFDVSIMAV	10.67	1108.58	10	0.1	555.299	76.04	123360	4	22233	20200226_SRKP_DIPG_bb72_SU27.raw	1	1	Q9BV38	Oxidation (M)	M8:Oxidation (M):1000.00	PEAKS DB	VLFDVSIM(+15.99)AV	Q9BV38|WDR18_HUMAN												4_22233	FALSE
LTAPPEALLMV	15.03	1169.64	11	-0.9	585.825	74.04	484440	4	21573	20200226_SRKP_DIPG_bb72_SU27.raw	1	1	Q9BVI4	Oxidation (M)	M10:Oxidation (M):1000.00	PEAKS DB	LTAPPEALLM(+15.99)V	Q9BVI4|NOC4L_HUMAN												4_21573	FALSE
GMDLVVKTV	29.06	976.526	9	-2.8	489.269	40.08	86554	4	9332	20200226_SRKP_DIPG_bb72_SU27.raw	1	1	Q9BW83	Oxidation (M)	M2:Oxidation (M):1000.00	PEAKS DB	GM(+15.99)DLVVKTV	Q9BW83|IFT27_HUMAN												4_9332	FALSE
ESMLTPPIAR	18.26	1129.58	10	-2.5	565.796	39.95	283560	4	9259	20200226_SRKP_DIPG_bb72_SU27.raw	1	1	Q9BXW9	Oxidation (M)	M3:Oxidation (M):1000.00	PEAKS DB	ESM(+15.99)LTPPIAR	Q9BXW9|FACD2_HUMAN											alsoinW632	4_9259	FALSE
TMLDFPQHV	25.8	1102.51	9	-1.2	552.263	49.2	151680	4	12634	20200226_SRKP_DIPG_bb72_SU27.raw	1	1	Q9BYT8	Oxidation (M)	M2:Oxidation (M):1000.00	PEAKS DB	TM(+15.99)LDFPQHV	Q9BYT8|NEUL_HUMAN												4_12634	FALSE
YMMPVNSEV	15.01	1100.45	9	-2.5	551.232	37.76	1446600	4	8574	20200226_SRKP_DIPG_bb72_SU27.raw	1	1	Q9BZD4	Oxidation (M)	M2:Oxidation (M):1000.00;M3:Oxidation (M):1000.00	PEAKS DB	YM(+15.99)M(+15.99)PVNSEV	Q9BZD4|NUF2_HUMAN								Kinetochore protein Nuf2 (hNuf2) (hNuf2R) (hsNuf2) (Cell division cycle-associated protein 1)	NUF2 CDCA1 NUF2R	CTA		4_8574	FALSE
FMDPQKMPYL	12.82	1300.58	10	-3.4	651.297	44.59	79191	4	10940	20200226_SRKP_DIPG_bb72_SU27.raw	1	1	Q9C0B1	Oxidation (M)	M2:Oxidation (M):1000.00;M7:Oxidation (M):1000.00	PEAKS DB	FM(+15.99)DPQKM(+15.99)PYL	Q9C0B1|FTO_HUMAN												4_10940	FALSE
MLIEEGGLQHL	16.87	1254.63	11	1.8	628.322	52.1	90087	4	13656	20200226_SRKP_DIPG_bb72_SU27.raw	1	1	Q9C0D3	Oxidation (M)	M1:Oxidation (M):1000.00	PEAKS DB	M(+15.99)LIEEGGLQHL	Q9C0D3|ZY11B_HUMAN												4_13656	FALSE
GLPRFGIEMV	23.15	1133.59	10	0.6	567.803	59.03	0	4	16261	20200226_SRKP_DIPG_bb72_SU27.raw	0	0	Q9H2Y7	Oxidation (M)	M9:Oxidation (M):1000.00	PEAKS DB	GLPRFGIEM(+15.99)V	Q9H2Y7|ZN106_HUMAN	Zinc finger protein 106 (Zfp-106) (Zinc finger protein 474)	ZNF106 SH3BP3 ZFP106 ZNF474	Protein in T_Antigen									4_16261	FALSE
YIDDTLTMV	23.46	1085.5	9	-3.7	543.753	59.2	989790	4	16315	20200226_SRKP_DIPG_bb72_SU27.raw	1	1	Q9H3C7	Oxidation (M)	M8:Oxidation (M):1000.00	PEAKS DB	YIDDTLTM(+15.99)V	Q9H3C7|GGNB2_HUMAN												4_16315	FALSE
KLLDISELDMV	35.96	1290.67	11	0.6	646.345	68.06	1251400	4	19574	20200226_SRKP_DIPG_bb72_SU27.raw	1	1	Q9H3P2	Oxidation (M)	M10:Oxidation (M):1000.00	PEAKS DB	KLLDISELDM(+15.99)V	Q9H3P2|NELFA_HUMAN	Negative elongation factor A (NELF-A) (Wolf-Hirschhorn syndrome candidate 2 protein)	NELFA WHSC2 P/OKcl.15	Protein in T_Antigen									4_19574	FALSE
GMYPNLVHV	28.34	1044.51	9	-0.3	523.26	48.88	1018000	4	12483	20200226_SRKP_DIPG_bb72_SU27.raw	1	1	Q9H6S0	Oxidation (M)	M2:Oxidation (M):1000.00	PEAKS DB	GM(+15.99)YPNLVHV	Q9H6S0|YTDC2_HUMAN												4_12483	FALSE
KMMENLTTL	10.23	1111.53	9	1.2	556.771	37.06	141960	4	8292	20200226_SRKP_DIPG_bb72_SU27.raw	1	1	Q9H9A6	Oxidation (M)	M2:Oxidation (M):1000.00;M3:Oxidation (M):1000.00	PEAKS DB	KM(+15.99)M(+15.99)ENLTTL	Q9H9A6|LRC40_HUMAN												4_8292	FALSE
DTGEKMILIGR	16.41	1247.65	11	-0.7	416.892	35.11	104590	4	7643	20200226_SRKP_DIPG_bb72_SU27.raw	1	1	Q9H9B4	Oxidation (M)	M6:Oxidation (M):1000.00	PEAKS DB	DTGEKM(+15.99)ILIGR	Q9H9B4|SFXN1_HUMAN											alsoinW632	4_7643	FALSE
HMMPDLPNV	11.14	1084.47	9	-1.3	543.241	41.17	298120	4	9766	20200226_SRKP_DIPG_bb72_SU27.raw	1	1	Q9H9T3	Oxidation (M)	M2:Oxidation (M):1000.00;M3:Oxidation (M):1000.00	PEAKS DB	HM(+15.99)M(+15.99)PDLPNV	Q9H9T3|ELP3_HUMAN												4_9766	FALSE
MLLAPIIHA	23.84	993.568	9	-1.7	497.791	58.26	100440	4	15969	20200226_SRKP_DIPG_bb72_SU27.raw	1	1	Q9HAR2	Oxidation (M)	M1:Oxidation (M):1000.00	PEAKS DB	M(+15.99)LLAPIIHA	Q9HAR2|AGRL3_HUMAN												4_15969	FALSE
KMTQYITEL	13.7	1141.57	9	-0.9	571.791	45.29	56781	4	11201	20200226_SRKP_DIPG_bb72_SU27.raw	1	1	Q9HBZ2	Oxidation (M)	M2:Oxidation (M):1000.00	PEAKS DB	KM(+15.99)TQYITEL	Q9HBZ2|ARNT2_HUMAN												4_11201	FALSE
LMVDHVTEV	34.61	1057.51	9	-1.2	529.762	40.5	1375000	4	9521	20200226_SRKP_DIPG_bb72_SU27.raw	1	1	Q9HD15	Oxidation (M)	M2:Oxidation (M):1000.00	PEAKS DB	LM(+15.99)VDHVTEV	Q9HD15|SRA1_HUMAN												4_9521	FALSE
ALLEMDARL	20.58	1046.54	9	0.6	524.279	48.07	301600	4	12297	20200226_SRKP_DIPG_bb72_SU27.raw	1	1	Q9NPD3	Oxidation (M)	M5:Oxidation (M):1000.00	PEAKS DB	ALLEM(+15.99)DARL	Q9NPD3|EXOS4_HUMAN												4_12297	FALSE
NMLPQIFRV	23.04	1132.61	9	-2.9	567.309	62.33	1610900	4	17398	20200226_SRKP_DIPG_bb72_SU27.raw	1	1	Q9NQ89	Oxidation (M)	M2:Oxidation (M):1000.00	PEAKS DB	NM(+15.99)LPQIFRV	Q9NQ89|CL004_HUMAN												4_17398	FALSE
TMIGEPMNFV	22.41	1169.51	10	-1.7	585.761	55.76	552780	4	15021	20200226_SRKP_DIPG_bb72_SU27.raw	1	1	Q9NRR8	Oxidation (M)	M2:Oxidation (M):1000.00;M7:Oxidation (M):1000.00	PEAKS DB	TM(+15.99)IGEPM(+15.99)NFV	Q9NRR8|C42S1_HUMAN												4_15021	FALSE
SMLEDVQRA	19.01	1063.5	9	-0.1	532.756	28.92	122480	4	5879	20200226_SRKP_DIPG_bb72_SU27.raw	2	2	Q9NW13	Oxidation (M)	M2:Oxidation (M):1000.00	PEAKS DB	SM(+15.99)LEDVQRA	Q9NW13|RBM28_HUMAN												4_5879	FALSE
MLAGFITTL	14.08	981.52	9	-0.1	491.767	75.31	57261	4	21967	20200226_SRKP_DIPG_bb72_SU27.raw	1	1	Q9NWH2	Oxidation (M)	M1:Oxidation (M):1000.00	PEAKS DB	M(+15.99)LAGFITTL	Q9NWH2|TM242_HUMAN												4_21967	FALSE
AMTHITEGI	14.61	987.47	9	-2.7	494.741	33.94	12709	4	7307	20200226_SRKP_DIPG_bb72_SU27.raw	1	1	Q9NXF1	Oxidation (M)	M2:Oxidation (M):1000.00	PEAKS DB	AM(+15.99)THITEGI	Q9NXF1|TEX10_HUMAN												4_7307	FALSE
TLSDIMVSL	29.97	993.505	9	-1.4	497.759	67.39	1717700	4	19350	20200226_SRKP_DIPG_bb72_SU27.raw	1	1	Q9NXF1	Oxidation (M)	M6:Oxidation (M):1000.00	PEAKS DB	TLSDIM(+15.99)VSL	Q9NXF1|TEX10_HUMAN												4_19350	FALSE
KLAEEMLGL	20.85	1018.54	9	1.7	510.277	47.92	21144	4	12174	20200226_SRKP_DIPG_bb72_SU27.raw	1	1	Q9NZ43	Oxidation (M)	M6:Oxidation (M):1000.00	PEAKS DB	KLAEEM(+15.99)LGL	Q9NZ43|USE1_HUMAN												4_12174	FALSE
AIMDIVIKV	26.65	1016.59	9	-2.1	509.303	57.45	725460	4	15672	20200226_SRKP_DIPG_bb72_SU27.raw	1	1	Q9NZJ5	Oxidation (M)	M3:Oxidation (M):1000.00	PEAKS DB	AIM(+15.99)DIVIKV	Q9NZJ5|E2AK3_HUMAN												4_15672	FALSE
GMYVFLHAV	23.83	1051.52	9	-0.4	526.765	56.65	575110	4	15332	20200226_SRKP_DIPG_bb72_SU27.raw	1	1	Q9P0S3	Oxidation (M)	M2:Oxidation (M):1000.00	PEAKS DB	GM(+15.99)YVFLHAV	Q9P0S3|ORML1_HUMAN												4_15332	FALSE
GLWHGMFANV	24.35	1146.53	10	-1.2	574.271	56.41	976220	4	15259	20200226_SRKP_DIPG_bb72_SU27.raw	1	1	Q9P265	Oxidation (M)	M6:Oxidation (M):1000.00	PEAKS DB	GLWHGM(+15.99)FANV	Q9P265|DIP2B_HUMAN												4_15259	FALSE
VMNDRLYAI	19	1109.55	9	-0.4	555.784	45.59	74554	4	11299	20200226_SRKP_DIPG_bb72_SU27.raw	1	1	Q9P2G3	Oxidation (M)	M2:Oxidation (M):1000.00	PEAKS DB	VM(+15.99)NDRLYAI	Q9P2G3|KLH14_HUMAN												4_11299	FALSE
VMGKIFAV	28.67	879.489	8	-1.8	440.751	46.71	658090	4	11709	20200226_SRKP_DIPG_bb72_SU27.raw	1	1	Q9P2G9	Oxidation (M)	M2:Oxidation (M):1000.00	PEAKS DB	VM(+15.99)GKIFAV	Q9P2G9|KLHL8_HUMAN												4_11709	FALSE
TVMGKIFAV	23.06	980.537	9	-0.3	491.275	48.67	297220	4	12369	20200226_SRKP_DIPG_bb72_SU27.raw	1	1	Q9P2G9	Oxidation (M)	M3:Oxidation (M):1000.00	PEAKS DB	TVM(+15.99)GKIFAV	Q9P2G9|KLHL8_HUMAN												4_12369	FALSE
VLMENIVYL	14.49	1108.58	9	-2.7	555.298	71.06	638490	4	20493	20200226_SRKP_DIPG_bb72_SU27.raw	1	1	Q9P2J5	Oxidation (M)	M3:Oxidation (M):1000.00	PEAKS DB	VLM(+15.99)ENIVYL	Q9P2J5|SYLC_HUMAN												4_20493	FALSE
AMADAGILRL	29.25	1045.56	10	1	523.787	54.4	428300	4	14517	20200226_SRKP_DIPG_bb72_SU27.raw	1	1	Q9P2J5	Oxidation (M)	M2:Oxidation (M):1000.00	PEAKS DB	AM(+15.99)ADAGILRL	Q9P2J5|SYLC_HUMAN												4_14517	FALSE
YLMEVTHDL	33.67	1135.52	9	0.2	568.768	46.08	1070400	4	11502	20200226_SRKP_DIPG_bb72_SU27.raw	1	1	Q9P2J5	Oxidation (M)	M3:Oxidation (M):1000.00	PEAKS DB	YLM(+15.99)EVTHDL	Q9P2J5|SYLC_HUMAN												4_11502	FALSE
SVMEYVTAV	13.67	1013.47	9	2.2	507.745	52.95	76833	4	13981	20200226_SRKP_DIPG_bb72_SU27.raw	1	1	Q9P2N6	Oxidation (M)	M3:Oxidation (M):1000.00	PEAKS DB	SVM(+15.99)EYVTAV	Q9P2N6|KANL3_HUMAN	KAT8 regulatory NSL complex subunit 3 (NSL complex protein NSL3) (Non-specific lethal 3 homolog) (Serum inhibited-related protein) (Testis development protein PRTD)	KANSL3 KIAA1310 NSL3 PRTD SI1	Protein in T_Antigen									4_13981	FALSE
TVYGGVMYI	22.71	1017.48	9	-0.7	509.749	60.06	246320	4	16627	20200226_SRKP_DIPG_bb72_SU27.raw	1	1	Q9P2N7	Oxidation (M)	M7:Oxidation (M):1000.00	PEAKS DB	TVYGGVM(+15.99)YI	Q9P2N7|KLH13_HUMAN												4_16627	FALSE
ALWTGMHTI	12.45	1044.51	9	-0.3	523.26	48.88	1018000	4	12579	20200226_SRKP_DIPG_bb72_SU27.raw	1	1	Q9P2R3	Oxidation (M)	M6:Oxidation (M):1000.00	PEAKS DB	ALWTGM(+15.99)HTI	Q9P2R3|ANFY1_HUMAN												4_12579	FALSE
FMNPHLISV	26.32	1072.54	9	-1.3	537.275	51.57	747230	4	13501	20200226_SRKP_DIPG_bb72_SU27.raw	1	1	Q9UG01	Oxidation (M)	M2:Oxidation (M):1000.00	PEAKS DB	FM(+15.99)NPHLISV	Q9UG01|IF172_HUMAN												4_13501	FALSE
RLQETEGMVAV	15.47	1247.62	11	-0.8	624.816	35.55	158540	4	7796	20200226_SRKP_DIPG_bb72_SU27.raw	1	1	Q9UGU5	Oxidation (M)	M8:Oxidation (M):1000.00	PEAKS DB	RLQETEGM(+15.99)VAV	Q9UGU5|HMGX4_HUMAN												4_7796	FALSE
TATKIEITM	11.66	1022.53	9	-1.6	512.272	33.51	35446	4	7163	20200226_SRKP_DIPG_bb72_SU27.raw	1	1	Q9UHD1	Oxidation (M)	M9:Oxidation (M):1000.00	PEAKS DB	TATKIEITM(+15.99)	Q9UHD1|CHRD1_HUMAN												4_7163	FALSE
VMADIRELI	21.25	1074.57	9	0.3	538.295	59.51	310650	4	16415	20200226_SRKP_DIPG_bb72_SU27.raw	1	1	Q9UHW5	Oxidation (M)	M2:Oxidation (M):1000.00	PEAKS DB	VM(+15.99)ADIRELI	Q9UHW5|GPN3_HUMAN												4_16415	FALSE
QLMPLPVKV	15.5	1039.61	9	1.2	520.813	52.16	564350	4	13743	20200226_SRKP_DIPG_bb72_SU27.raw	1	1	Q9UII4	Oxidation (M)	M3:Oxidation (M):1000.00	PEAKS DB	QLM(+15.99)PLPVKV	Q9UII4|HERC5_HUMAN												4_13743	FALSE
RVLDPSMVILEV	17.45	1385.76	12	0.4	693.887	69.25	474750	4	19926	20200226_SRKP_DIPG_bb72_SU27.raw	1	1	Q9UJX6	Oxidation (M)	M7:Oxidation (M):1000.00	PEAKS DB	RVLDPSM(+15.99)VILEV	Q9UJX6|ANC2_HUMAN												4_19926	FALSE
NMAELFAVV	21.31	1008.5	9	0.8	505.255	72.79	270600	4	21090	20200226_SRKP_DIPG_bb72_SU27.raw	1	1	Q9UK41	Oxidation (M)	M2:Oxidation (M):1000.00	PEAKS DB	NM(+15.99)AELFAVV	Q9UK41|VPS28_HUMAN												4_21090	FALSE
NADPQAVTM	21.09	961.418	9	0.2	481.716	26.69	263500	4	5325	20200226_SRKP_DIPG_bb72_SU27.raw	1	1	Q9UNF1	Oxidation (M)	M9:Oxidation (M):1000.00	PEAKS DB	NADPQAVTM(+15.99)	Q9UNF1|MAGD2_HUMAN											alsoinW632	4_5325	FALSE
SMMQTLLTV	13.75	1054.5	9	1.5	528.26	57.4	1280600	4	15705	20200226_SRKP_DIPG_bb72_SU27.raw	1	1	Q9UNF1	Oxidation (M)	M2:Oxidation (M):1000.00;M3:Oxidation (M):1000.00	PEAKS DB	SM(+15.99)M(+15.99)QTLLTV	Q9UNF1|MAGD2_HUMAN												4_15705	FALSE
SVMGNIIHV	19.35	984.506	9	-0.2	493.26	44.05	230130	4	10693	20200226_SRKP_DIPG_bb72_SU27.raw	1	1	Q9UPS6	Oxidation (M)	M3:Oxidation (M):1000.00	PEAKS DB	SVM(+15.99)GNIIHV	Q9UPS6|SET1B_HUMAN												4_10693	FALSE
FLDESRSTQYM	12.01	1391.6	11	0.5	696.809	37.9	15600	4	8577	20200226_SRKP_DIPG_bb72_SU27.raw	1	1	Q9Y230	Oxidation (M)	M11:Oxidation (M):1000.00	PEAKS DB	FLDESRSTQYM(+15.99)	Q9Y230|RUVB2_HUMAN												4_8577	FALSE
SLMSHAIEL	19.49	1015.5	9	-0.9	508.757	46.09	320920	4	11394	20200226_SRKP_DIPG_bb72_SU27.raw	1	1	Q9Y263	Oxidation (M)	M3:Oxidation (M):1000.00	PEAKS DB	SLM(+15.99)SHAIEL	Q9Y263|PLAP_HUMAN												4_11394	FALSE
ALMEDAEIRL	29.69	1175.59	10	-4.8	588.797	50.64	27509	4	13190	20200226_SRKP_DIPG_bb72_SU27.raw	1	1	Q9Y2G0	Oxidation (M)	M3:Oxidation (M):1000.00	PEAKS DB	ALM(+15.99)EDAEIRL	Q9Y2G0|EFR3B_HUMAN												4_13190	FALSE
SMYGVDLHHA	22.47	1144.5	10	-1.9	573.255	31.83	43337	4	6754	20200226_SRKP_DIPG_bb72_SU27.raw	1	1	Q9Y2J2	Oxidation (M)	M2:Oxidation (M):1000.00	PEAKS DB	SM(+15.99)YGVDLHHA	Q9Y2J2|E41L3_HUMAN:Q9H4G0|E41L1_HUMAN:O43491|E41L2_HUMAN												4_6754	FALSE
YMLDLQKQL	32.26	1166.6	9	0.7	584.308	52.58	192800	4	13841	20200226_SRKP_DIPG_bb72_SU27.raw	1	1	Q9Y371	Oxidation (M)	M2:Oxidation (M):1000.00	PEAKS DB	YM(+15.99)LDLQKQL	Q9Y371|SHLB1_HUMAN												4_13841	FALSE
AMFDHIPVGV	29.76	1100.53	10	-2.6	551.272	55.64	1473700	4	15065	20200226_SRKP_DIPG_bb72_SU27.raw	1	1	Q9Y3I0	Oxidation (M)	M2:Oxidation (M):1000.00	PEAKS DB	AM(+15.99)FDHIPVGV	Q9Y3I0|RTCB_HUMAN	tRNA-splicing ligase RtcB homolog (EC 6.5.1.3)	RTCB C22orf28 HSPC117	Protein in T_Antigen									4_15065	FALSE
ELSNVLAAMR	11.02	1118.58	10	-3.5	560.293	41.76	26102	4	9917	20200226_SRKP_DIPG_bb72_SU27.raw	1	1	Q9Y3U8	Oxidation (M)	M9:Oxidation (M):1000.00	PEAKS DB	ELSNVLAAM(+15.99)R	Q9Y3U8|RL36_HUMAN												4_9917	FALSE
SVALPAIMR	16.53	972.543	9	-1.8	487.278	44.65	464310	4	11006	20200226_SRKP_DIPG_bb72_SU27.raw	1	1	Q9Y490	Oxidation (M)	M8:Oxidation (M):1000.00	PEAKS DB	SVALPAIM(+15.99)R	Q9Y490|TLN1_HUMAN												4_11006	FALSE
AMLPSITNV	22.74	960.495	9	-0.2	481.255	59.76	585790	4	16554	20200226_SRKP_DIPG_bb72_SU27.raw	1	1	Q9Y4A5	Oxidation (M)	M2:Oxidation (M):1000.00	PEAKS DB	AM(+15.99)LPSITNV	Q9Y4A5|TRRAP_HUMAN												4_16554	FALSE
LPEWKENIM	20.91	1174.57	9	-0.9	588.291	47.16	213630	4	11851	20200226_SRKP_DIPG_bb72_SU27.raw	1	1	Q9Y4C2	Oxidation (M)	M9:Oxidation (M):1000.00	PEAKS DB	LPEWKENIM(+15.99)	Q9Y4C2|TCAF1_HUMAN											alsoinW632	4_11851	FALSE
ALMPQLVQL	12.55	1027.57	9	-0.5	514.794	67.49	475420	4	19399	20200226_SRKP_DIPG_bb72_SU27.raw	1	1	Q9Y4D8	Oxidation (M)	M3:Oxidation (M):1000.00	PEAKS DB	ALM(+15.99)PQLVQL	Q9Y4D8|HECD4_HUMAN												4_19399	FALSE
SMYDKVLML	28.93	1130.54	9	0.1	566.275	53.99	1829900	4	14333	20200226_SRKP_DIPG_bb72_SU27.raw	1	1	Q9Y5Q8	Oxidation (M)	M2:Oxidation (M):1000.00;M8:Oxidation (M):1000.00	PEAKS DB	SM(+15.99)YDKVLM(+15.99)L	Q9Y5Q8|TF3C5_HUMAN												4_14333	FALSE
KMYGYVDTLLT	10.79	1318.65	11	-1.1	660.33	56.55	27954	4	15360	20200226_SRKP_DIPG_bb72_SU27.raw	1	1	Q9Y5Q9	Oxidation (M)	M2:Oxidation (M):1000.00	PEAKS DB	KM(+15.99)YGYVDTLLT	Q9Y5Q9|TF3C3_HUMAN												4_15360	FALSE
KMAEMLVEL	19.11	1094.54	9	-1.5	548.274	47.13	2975400	4	11930	20200226_SRKP_DIPG_bb72_SU27.raw	1	1	Q9Y605	Oxidation (M)	M2:Oxidation (M):1000.00;M5:Oxidation (M):1000.00	PEAKS DB	KM(+15.99)AEM(+15.99)LVEL	Q9Y605|MOFA1_HUMAN:Q96HT8|MR1L1_HUMAN												4_11930	FALSE
KLWEMDNMLI	30.09	1323.62	10	-0.2	662.817	58.44	2643700	4	16004	20200226_SRKP_DIPG_bb72_SU27.raw	1	1	Q9Y605	Oxidation (M)	M5:Oxidation (M):1000.00;M8:Oxidation (M):1000.00	PEAKS DB	KLWEM(+15.99)DNM(+15.99)LI	Q9Y605|MOFA1_HUMAN:Q96HT8|MR1L1_HUMAN												4_16004	FALSE
GLMADPMKV	16.01	992.467	9	-0.7	497.24	30.3	72874	4	6230	20200226_SRKP_DIPG_bb72_SU27.raw	1	1	Q9Y618	Oxidation (M)	M3:Oxidation (M):1000.00;M7:Oxidation (M):1000.00	PEAKS DB	GLM(+15.99)ADPM(+15.99)KV	Q9Y618|NCOR2_HUMAN	Nuclear receptor corepressor 2 (N-CoR2) (CTG repeat protein 26) (SMAP270) (Silencing mediator of retinoic acid and thyroid hormone receptor) (SMRT) (T3 receptor-associating factor) (TRAC) (Thyroid-, retinoic-acid-receptor-associated corepressor)	NCOR2 CTG26	Protein in T_Antigen									4_6230	FALSE
FLDGNEMTL	26.82	1054.46	9	-0.1	528.239	56.72	2016700	4	15428	20200226_SRKP_DIPG_bb72_SU27.raw	1	1	Q9Y696	Oxidation (M)	M7:Oxidation (M):1000.00	PEAKS DB	FLDGNEM(+15.99)TL	Q9Y696|CLIC4_HUMAN												4_15428	FALSE
AALEEADKMFL	39.3	1252.6	11	1.5	627.309	52.91	473710	4	13946	20200226_SRKP_DIPG_bb72_SU27.raw	1	1	Q9Y6B2	Oxidation (M)	M9:Oxidation (M):1000.00	PEAKS DB	AALEEADKM(+15.99)FL	Q9Y6B2|EID1_HUMAN												4_13946	FALSE
VLGDDPQLMKV	32.71	1229.63	11	-0.7	615.823	43.35	226480	4	10494	20200226_SRKP_DIPG_bb72_SU27.raw	1	1	Q9Y6J9	Oxidation (M)	M9:Oxidation (M):1000.00	PEAKS DB	VLGDDPQLM(+15.99)KV	Q9Y6J9|TAF6L_HUMAN												4_10494	FALSE
KTCRSLGR	11.2	999.468	8	0.4	500.742	31.52	0	4	6607	20200226_SRKP_DIPG_bb72_SU27.raw	0	0	O60287	Phosphorylation (STY)	S5:Phosphorylation (STY):12.33	PEAKS DB	KTCRS(+79.97)LGR	O60287|NPA1P_HUMAN												4_6607	FALSE
RQDSTPGKVFL	10.95	1326.63	11	-0.6	664.323	46.27	218990	4	11540	20200226_SRKP_DIPG_bb72_SU27.raw	1	1	P13056	Phosphorylation (STY)	S4:Phosphorylation (STY):0.00	PEAKS DB	RQDS(+79.97)TPGKVFL	P13056|NR2C1_HUMAN												4_11540	FALSE
ELLRSLSNST	11.09	1198.56	10	6.8	600.291	72.19	26117	4	20870	20200226_SRKP_DIPG_bb72_SU27.raw	1	1	P50454	Phosphorylation (STY)	S7:Phosphorylation (STY):9.40	PEAKS DB	ELLRSLS(+79.97)NST	P50454|SERPH_HUMAN												4_20870	FALSE
KPTAPPIFT	10.78	1050.52	9	2	526.266	52.3	0	4	13757	20200226_SRKP_DIPG_bb72_SU27.raw	0	0	Q12891	Phosphorylation (STY)	T3:Phosphorylation (STY):16.36	PEAKS DB	KPT(+79.97)APPIFT	Q12891|HYAL2_HUMAN												4_13757	FALSE
KLFPDTPLAL	19.69	1193.61	10	-0.9	597.812	75.59	96230	4	22076	20200226_SRKP_DIPG_bb72_SU27.raw	1	1	Q12906	Phosphorylation (STY)	T6:Phosphorylation (STY):1000.00	PEAKS DB	KLFPDT(+79.97)PLAL	Q12906|ILF3_HUMAN												4_22076	FALSE
KAISILFVI	12.43	1082.61	9	-2.2	542.313	62.88	80084	4	17656	20200226_SRKP_DIPG_bb72_SU27.raw	1	1	Q13183	Phosphorylation (STY)	S4:Phosphorylation (STY):1000.00	PEAKS DB	KAIS(+79.97)ILFVI	Q13183|S13A2_HUMAN												4_17656	FALSE
KTLLLPVV	15.47	961.561	8	-1.8	481.787	54.36	918640	4	14581	20200226_SRKP_DIPG_bb72_SU27.raw	1	1	Q6NUT2	Phosphorylation (STY)	T2:Phosphorylation (STY):1000.00	PEAKS DB	KT(+79.97)LLLPVV	Q6NUT2|D19L2_HUMAN												4_14581	FALSE
KKVSASAEGV	14.1	1054.51	10	2.3	528.261	22.46	512830	4	4395	20200226_SRKP_DIPG_bb72_SU27.raw	1	1	Q9H093	Phosphorylation (STY)	S4:Phosphorylation (STY):60.92	PEAKS DB	KKVS(+79.97)ASAEGV	Q9H093|NUAK2_HUMAN												4_4395	FALSE
SESTEKLNN	11.16	1100.44	9	9.4	551.232	37.76	1446600	4	8666	20200226_SRKP_DIPG_bb72_SU27.raw	1	1	Q9ULI3	Phosphorylation (STY)	T4:Phosphorylation (STY):0.00	PEAKS DB	SEST(+79.97)EKLNN	Q9ULI3|HEG1_HUMAN												4_8666	FALSE
LRKSSEGGV	11.15	1011.48	9	-6.1	506.742	25.51	3254400	4	4993	20200226_SRKP_DIPG_bb72_SU27.raw	1	1	Q9Y4H2	Phosphorylation (STY)	S4:Phosphorylation (STY):26.02	PEAKS DB	LRKS(+79.97)SEGGV	Q9Y4H2|IRS2_HUMAN	Insulin receptor substrate 2 (IRS-2)	IRS2	Protein in T_Antigen									4_4993	FALSE
YTVKYTPVQ	12.26	1178.53	9	-0.2	590.27	40.05	70737	4	9282	20200226_SRKP_DIPG_bb72_SU27.raw	1	1	P21333	Phosphorylation (STY); Deamidation (NQ)	T6:Phosphorylation (STY):0.00;Q9:Deamidation (NQ):1000.00	PEAKS DB	YTVKYT(+79.97)PVQ(+.98)	P21333|FLNA_HUMAN												4_9282	FALSE
KSKLDQGGV	11.77	1011.46	9	5	506.742	25.51	3254400	4	5352	20200226_SRKP_DIPG_bb72_SU27.raw	1	1	P78527	Phosphorylation (STY); Deamidation (NQ)	S2:Phosphorylation (STY):1000.00;Q6:Deamidation (NQ):1000.00	PEAKS DB	KS(+79.97)KLDQ(+.98)GGV	P78527|PRKDC_HUMAN												4_5352	FALSE
SLIEKPPIL	22.38	1008.62	9	-0.3	505.318	58.17	193830	4	15958	20200226_SRKP_DIPG_bb72_SU27.raw	1	1	A0JLT2			PEAKS DB	SLIEKPPIL	A0JLT2|MED19_HUMAN												4_15958	FALSE
GLLEDERALQL	23.32	1255.68	11	0.5	628.846	63.89	95255	4	18026	20200226_SRKP_DIPG_bb72_SU27.raw	1	1	A1L020			PEAKS DB	GLLEDERALQL	A1L020|MEX3A_HUMAN												4_18026	FALSE
GIEAKLQEL	10.53	999.56	9	-1.4	500.787	49.76	0	4	12858	20200226_SRKP_DIPG_bb72_SU27.raw	0	0	A2PYH4			PEAKS DB	GIEAKLQEL	A2PYH4|HFM1_HUMAN												4_12858	FALSE
AIQEQITRV	22.91	1056.59	9	0	529.304	38.3	89097	4	8674	20200226_SRKP_DIPG_bb72_SU27.raw	1	1	A5YKK6			PEAKS DB	AIQEQITRV	A5YKK6|CNOT1_HUMAN												4_8674	FALSE
KVLGIVVGV	29.75	882.59	9	-0.4	442.302	58.51	240560	4	16042	20200226_SRKP_DIPG_bb72_SU27.raw	1	1	A5YKK6			PEAKS DB	KVLGIVVGV	A5YKK6|CNOT1_HUMAN												4_16042	FALSE
FALEVAAK	18.42	847.48	8	-2.6	424.746	44.56	43126	4	10946	20200226_SRKP_DIPG_bb72_SU27.raw	1	1	A6NEC2			PEAKS DB	FALEVAAK	A6NEC2|PSAL_HUMAN:P55786|PSA_HUMAN												4_10946	FALSE
QLAQFVHEV	29.11	1069.56	9	-0.3	535.785	50.14	2443200	4	12975	20200226_SRKP_DIPG_bb72_SU27.raw	1	1	A8MPP1			PEAKS DB	QLAQFVHEV	A8MPP1|D11L8_HUMAN:Q92771|DDX12_HUMAN:Q96FC9|DDX11_HUMAN												4_12975	FALSE
NLLTHIENV	31.44	1051.57	9	-1.8	526.789	55.36	2184600	4	14945	20200226_SRKP_DIPG_bb72_SU27.raw	1	1	A8MW92			PEAKS DB	NLLTHIENV	A8MW92|P20L1_HUMAN												4_14945	FALSE
PLHQSSFGSVQL	11.62	1298.66	12	-7	650.334	60.72	8747.4	4	16885	20200226_SRKP_DIPG_bb72_SU27.raw	1	1	E9PAV3			PEAKS DB	PLHQSSFGSVQL	E9PAV3|NACAM_HUMAN												4_16885	FALSE
AVIDQGLITR	22.96	1084.62	10	-3.1	543.318	46.18	85255	4	11522	20200226_SRKP_DIPG_bb72_SU27.raw	1	1	E9PRG8			PEAKS DB	AVIDQGLITR	E9PRG8|CK098_HUMAN											alsoinW632	4_11522	FALSE
RIFGGLILDI	12.73	1115.67	10	-1.6	558.842	76.65	131710	4	22440	20200226_SRKP_DIPG_bb72_SU27.raw	1	1				PEAKS DB	RIFGGLILDI													4_22440	TRUE
DANGNSFATRI	26.51	1164.55	11	1.7	583.284	45.35	19106	4	11237	20200226_SRKP_DIPG_bb72_SU27.raw	1	1				PEAKS DB	DANGNSFATRI													4_11237	TRUE
ILDEPTNHL	30.96	1050.53	9	-2.3	526.273	43.45	101100	4	10552	20200226_SRKP_DIPG_bb72_SU27.raw	1	1				PEAKS DB	ILDEPTNHL													4_10552	TRUE
DLASPLIGR	12.06	940.534	9	0.9	471.275	52.24	77416	4	13710	20200226_SRKP_DIPG_bb72_SU27.raw	1	1				PEAKS DB	DLASPLIGR												alsoinW632	4_13710	FALSE
LALDLEIATYR	23.56	1276.7	11	-0.5	639.358	64.86	19495	4	18393	20200226_SRKP_DIPG_bb72_SU27.raw	1	1				PEAKS DB	LALDLEIATYR													4_18393	TRUE
RIAEVLNGL	12.34	983.576	9	-2.6	492.794	55.65	0	4	15002	20200226_SRKP_DIPG_bb72_SU27.raw	0	0				PEAKS DB	RIAEVLNGL													4_15002	FALSE
NLLEKDYFGI	28.62	1210.62	10	-1.9	606.318	68.52	473850	4	19669	20200226_SRKP_DIPG_bb72_SU27.raw	1	1				PEAKS DB	NLLEKDYFGI													4_19669	TRUE
YRQIFHPEQ	11.82	1216.6	9	-0.3	406.54	35.09	122690	4	7646	20200226_SRKP_DIPG_bb72_SU27.raw	1	1				PEAKS DB	YRQIFHPEQ													4_7646	TRUE
VDLVLDRI	11.74	941.555	8	-0.3	471.784	54.51	29811	4	14587	20200226_SRKP_DIPG_bb72_SU27.raw	1	1				PEAKS DB	VDLVLDRI													4_14587	FALSE
GLNDFIQKI	30.49	1046.58	9	9	524.3	64.84	0	4	18389	20200226_SRKP_DIPG_bb72_SU27.raw	0	0	O00141			PEAKS DB	GLNDFIQKI	O00141|SGK1_HUMAN												4_18389	FALSE
QLIPALAKV	27.91	951.612	9	0.2	476.813	57.82	2898600	4	15813	20200226_SRKP_DIPG_bb72_SU27.raw	1	1	O00167			PEAKS DB	QLIPALAKV	O00167|EYA2_HUMAN:Q99502|EYA1_HUMAN:O95677|EYA4_HUMAN												4_15813	FALSE
FQIDDTYSV	26.63	1086.49	9	-1.1	544.25	62.63	287090	4	17567	20200226_SRKP_DIPG_bb72_SU27.raw	1	1	O00178			PEAKS DB	FQIDDTYSV	O00178|GTPB1_HUMAN												4_17567	FALSE
YLFREPATI	14.89	1108.59	9	-1.3	555.302	55.84	127610	4	15046	20200226_SRKP_DIPG_bb72_SU27.raw	1	1	O00217			PEAKS DB	YLFREPATI	O00217|NDUS8_HUMAN												4_15046	FALSE
VTTDIQVKV	22.31	1001.58	9	-0.8	501.795	43.32	211800	4	10475	20200226_SRKP_DIPG_bb72_SU27.raw	1	1	O00267			PEAKS DB	VTTDIQVKV	O00267|SPT5H_HUMAN												4_10475	FALSE
HLYDYTVKL	21.05	1150.6	9	-3.1	576.307	51.05	352200	4	13275	20200226_SRKP_DIPG_bb72_SU27.raw	1	1	O00291			PEAKS DB	HLYDYTVKL	O00291|HIP1_HUMAN												4_13275	FALSE
NLLPKLHIV	31.57	1045.66	9	0.8	523.84	56.79	4903500	4	15441	20200226_SRKP_DIPG_bb72_SU27.raw	1	1	O00299			PEAKS DB	NLLPKLHIV	O00299|CLIC1_HUMAN:Q9Y696|CLIC4_HUMAN												4_15441	FALSE
ALNEKLVNL	28.14	1012.59	9	-4.7	507.301	50.76	3458100	4	13200	20200226_SRKP_DIPG_bb72_SU27.raw	1	1	O00303			PEAKS DB	ALNEKLVNL	O00303|EIF3F_HUMAN												4_13200	FALSE
KIQEILTQV	23.86	1070.63	9	-1.5	536.323	51.57	1322600	4	13469	20200226_SRKP_DIPG_bb72_SU27.raw	1	1	O00425			PEAKS DB	KIQEILTQV	O00425|IF2B3_HUMAN	Insulin-like growth factor 2 mRNA-binding protein 3 (IGF2 mRNA-binding protein 3) (IMP-3) (IGF-II mRNA-binding protein 3) (KH domain-containing protein overexpressed in cancer) (hKOC) (VICKZ family member 3)	IGF2BP3 IMP3 KOC1 VICKZ3	Protein in T_Antigen									4_13469	FALSE
FLDETLRSLA	10.66	1163.62	10	-2.6	582.815	62.42	387140	4	17477	20200226_SRKP_DIPG_bb72_SU27.raw	1	1	O00451			PEAKS DB	FLDETLRSLA	O00451|GFRA2_HUMAN												4_17477	FALSE
FVDDYTVRV	26.72	1112.55	9	-2.9	557.281	51.05	5652300	4	13255	20200226_SRKP_DIPG_bb72_SU27.raw	1	1	O00487			PEAKS DB	FVDDYTVRV	O00487|PSDE_HUMAN												4_13255	FALSE
VVVDPIQSV	10.72	954.539	9	-1.2	478.276	59.58	922740	4	16535	20200226_SRKP_DIPG_bb72_SU27.raw	1	1	O00487			PEAKS DB	VVVDPIQSV	O00487|PSDE_HUMAN												4_16535	FALSE
RLWGEPVNL	19.94	1082.59	9	-0.5	542.301	59.58	2441100	4	16424	20200226_SRKP_DIPG_bb72_SU27.raw	1	1	O00507			PEAKS DB	RLWGEPVNL	O00507|USP9Y_HUMAN:Q93008|USP9X_HUMAN												4_16424	FALSE
IVDDKFFKL	21.62	1123.63	9	0.1	375.55	55.19	328380	4	14804	20200226_SRKP_DIPG_bb72_SU27.raw	1	1	O00566			PEAKS DB	IVDDKFFKL	O00566|MPP10_HUMAN												4_14804	FALSE
VIAEILRGV	22.22	968.602	9	-0.5	485.308	59.56	1346900	4	16510	20200226_SRKP_DIPG_bb72_SU27.raw	1	1	O00567			PEAKS DB	VIAEILRGV	O00567|NOP56_HUMAN												4_16510	FALSE
PAHLLQDDIS	23.53	1107.56	10	-1.3	554.784	43.28	27921	4	10486	20200226_SRKP_DIPG_bb72_SU27.raw	1	1	O00767			PEAKS DB	PAHLLQDDIS	O00767|ACOD_HUMAN												4_10486	FALSE
TTITAPPSR	25.9	942.513	9	0.6	472.264	26.44	55101	4	5216	20200226_SRKP_DIPG_bb72_SU27.raw	1	1	O00767			PEAKS DB	TTITAPPSR	O00767|ACOD_HUMAN											alsoinW632	4_5216	FALSE
PAHLLQDDISS	17.16	1194.59	11	-0.4	598.301	42.77	61838	4	10304	20200226_SRKP_DIPG_bb72_SU27.raw	1	1	O00767			PEAKS DB	PAHLLQDDISS	O00767|ACOD_HUMAN												4_10304	FALSE
SLLHLGALYGI	38.09	1155.67	11	-0.5	578.84	74	843630	4	21492	20200226_SRKP_DIPG_bb72_SU27.raw	1	1	O00767			PEAKS DB	SLLHLGALYGI	O00767|ACOD_HUMAN												4_21492	FALSE
LGQATLPVGS	10.06	941.518	10	-0.1	471.766	54.58	43049	4	14605	20200226_SRKP_DIPG_bb72_SU27.raw	1	1	O14523			PEAKS DB	LGQATLPVGS	O14523|C2C2L_HUMAN												4_14605	FALSE
ILGGPGTVQGV	15.94	996.56	11	1	499.288	53.49	184380	4	14189	20200226_SRKP_DIPG_bb72_SU27.raw	1	1	O14618			PEAKS DB	ILGGPGTVQGV	O14618|CCS_HUMAN												4_14189	FALSE
YLPELLQTV	24.53	1074.6	9	0.2	538.305	75.51	3193400	4	22023	20200226_SRKP_DIPG_bb72_SU27.raw	1	1	O14682			PEAKS DB	YLPELLQTV	O14682|ENC1_HUMAN												4_22023	FALSE
KLFAFGGTSV	23.34	1025.55	10	-0.6	513.784	59.57	202920	4	16438	20200226_SRKP_DIPG_bb72_SU27.raw	1	1	O14682			PEAKS DB	KLFAFGGTSV	O14682|ENC1_HUMAN												4_16438	FALSE
LLHDGIPVV	16.29	961.56	9	-0.1	481.787	54.36	918640	4	14484	20200226_SRKP_DIPG_bb72_SU27.raw	1	1	O14727			PEAKS DB	LLHDGIPVV	O14727|APAF_HUMAN												4_14484	FALSE
ILLDERGQIKL	13.74	1296.78	11	1.9	433.267	52.95	800730	4	13977	20200226_SRKP_DIPG_bb72_SU27.raw	2	2	O14733			PEAKS DB	ILLDERGQIKL	O14733|MP2K7_HUMAN												4_13977	FALSE
GLIEILKKV	25.79	1011.67	9	1.3	506.842	61.62	3308200	4	17242	20200226_SRKP_DIPG_bb72_SU27.raw	1	1	O14737			PEAKS DB	GLIEILKKV	O14737|PDCD5_HUMAN												4_17242	FALSE
KISDFGLATV	16.29	1049.58	10	0	525.795	57.94	497000	4	15818	20200226_SRKP_DIPG_bb72_SU27.raw	1	1	O14757			PEAKS DB	KISDFGLATV	O14757|CHK1_HUMAN												4_15818	FALSE
ILFGHENRV	13.94	1083.58	9	-2.6	542.797	37.63	106300	4	8479	20200226_SRKP_DIPG_bb72_SU27.raw	1	1	O14775			PEAKS DB	ILFGHENRV	O14775|GBB5_HUMAN												4_8479	FALSE
ALNEQIARL	24.28	1026.58	9	-2.4	514.297	46.75	277290	4	11818	20200226_SRKP_DIPG_bb72_SU27.raw	1	1	O14777			PEAKS DB	ALNEQIARL	O14777|NDC80_HUMAN												4_11818	FALSE
GLNEEIARV	28.55	999.535	9	-0.3	500.774	44.46	1318400	4	10972	20200226_SRKP_DIPG_bb72_SU27.raw	1	1	O14777			PEAKS DB	GLNEEIARV	O14777|NDC80_HUMAN											alsoinW632	4_10972	FALSE
SVIDHIHLI	22.33	1045.59	9	-1.3	523.803	57.5	223950	4	15671	20200226_SRKP_DIPG_bb72_SU27.raw	1	1	O14908			PEAKS DB	SVIDHIHLI	O14908|GIPC1_HUMAN												4_15671	FALSE
SLPEGVPRV	12.94	952.534	9	-1.1	477.274	45.22	129510	4	11142	20200226_SRKP_DIPG_bb72_SU27.raw	1	1	O14917			PEAKS DB	SLPEGVPRV	O14917|PCD17_HUMAN												4_11142	FALSE
RLLQDPVGV	12.12	995.576	9	3.8	498.797	51.33	0	4	13403	20200226_SRKP_DIPG_bb72_SU27.raw	0	0	O14924			PEAKS DB	RLLQDPVGV	O14924|RGS12_HUMAN												4_13403	FALSE
SAFGVIIEK	30.29	962.544	9	-0.9	482.279	50.45	107450	4	13103	20200226_SRKP_DIPG_bb72_SU27.raw	1	1	O14925			PEAKS DB	SAFGVIIEK	O14925|TIM23_HUMAN:Q5SRD1|TI23B_HUMAN											alsoinW632	4_13103	FALSE
TDLEPPVVKR	26.9	1152.65	10	-2.6	385.223	33.95	266910	4	7283	20200226_SRKP_DIPG_bb72_SU27.raw	1	1	O14974			PEAKS DB	TDLEPPVVKR	O14974|MYPT1_HUMAN											alsoinW632	4_7283	FALSE
SIAEVVHQL	26.63	994.545	9	0	498.28	53.27	467510	4	14093	20200226_SRKP_DIPG_bb72_SU27.raw	1	1	O14976			PEAKS DB	SIAEVVHQL	O14976|GAK_HUMAN												4_14093	FALSE
FIDDANYSV	20.05	1042.46	9	0.3	522.238	56.09	489760	4	15125	20200226_SRKP_DIPG_bb72_SU27.raw	1	1	O14977			PEAKS DB	FIDDANYSV	O14977|AZIN1_HUMAN												4_15125	FALSE
VLIDYQRNV	30.14	1118.61	9	-1.6	560.311	44.86	1702800	4	11105	20200226_SRKP_DIPG_bb72_SU27.raw	1	1	O14980			PEAKS DB	VLIDYQRNV	O14980|XPO1_HUMAN	Exportin-1 (Exp1) (Chromosome region maintenance 1 protein homolog)	XPO1 CRM1	Protein in T_Antigen									4_11105	FALSE
QLLDFSQKL	24.47	1090.6	9	-1.6	546.308	60.78	84796	4	16902	20200226_SRKP_DIPG_bb72_SU27.raw	1	1	O14980			PEAKS DB	QLLDFSQKL	O14980|XPO1_HUMAN	Exportin-1 (Exp1) (Chromosome region maintenance 1 protein homolog)	XPO1 CRM1	Protein in T_Antigen									4_16902	FALSE
SLADVHIEV	28.41	981.513	9	0	491.764	56.22	1328300	4	15190	20200226_SRKP_DIPG_bb72_SU27.raw	1	1	O14981			PEAKS DB	SLADVHIEV	O14981|BTAF1_HUMAN												4_15190	FALSE
HLVPEVPTV	16.46	989.555	9	-0.1	495.784	53.71	138050	4	14254	20200226_SRKP_DIPG_bb72_SU27.raw	1	1	O15156			PEAKS DB	HLVPEVPTV	O15156|ZBT7B_HUMAN												4_14254	FALSE
FQDPVPLTV	21.03	1014.54	9	0	508.277	69.96	5861700	4	20205	20200226_SRKP_DIPG_bb72_SU27.raw	1	1	O15164			PEAKS DB	FQDPVPLTV	O15164|TIF1A_HUMAN												4_20205	FALSE
FSFTSPAVK	12.64	982.512	9	-2.1	492.262	47.41	39914	4	11994	20200226_SRKP_DIPG_bb72_SU27.raw	1	1	O15198			PEAKS DB	FSFTSPAVK	O15198|SMAD9_HUMAN											alsoinW632	4_11994	FALSE
ALEEKIPNI	25.03	1025.58	9	-0.7	513.795	50	818320	4	12902	20200226_SRKP_DIPG_bb72_SU27.raw	1	1	O15217			PEAKS DB	ALEEKIPNI	O15217|GSTA4_HUMAN												4_12902	FALSE
LLIPGLATA	13.5	867.543	9	-2.2	434.778	74.82	546880	4	21803	20200226_SRKP_DIPG_bb72_SU27.raw	1	1	O15239			PEAKS DB	LLIPGLATA	O15239|NDUA1_HUMAN												4_21803	FALSE
IAFLSPKVDPSL	20.51	1285.73	12	1.1	643.872	64.19	68769	4	18138	20200226_SRKP_DIPG_bb72_SU27.raw	1	1	O15258			PEAKS DB	IAFLSPKVDPSL	O15258|RER1_HUMAN											alsoinW632	4_18138	FALSE
YLPDIIKDQKA	30.77	1302.72	11	0.9	435.247	44.46	324880	4	10895	20200226_SRKP_DIPG_bb72_SU27.raw	2	2	O15355			PEAKS DB	YLPDIIKDQKA	O15355|PPM1G_HUMAN												4_10895	FALSE
GLAALAVHL	21.82	863.523	9	1	432.769	54.9	3116500	4	14787	20200226_SRKP_DIPG_bb72_SU27.raw	1	1	O15360			PEAKS DB	GLAALAVHL	O15360|FANCA_HUMAN												4_14787	FALSE
ALLAGSEYL	18.04	935.496	9	-1.1	468.755	66.96	349870	4	19156	20200226_SRKP_DIPG_bb72_SU27.raw	1	1	O15371			PEAKS DB	ALLAGSEYL	O15371|EIF3D_HUMAN												4_19156	FALSE
ALLAGSEYLKL	26.18	1176.68	11	-1.1	589.344	64.78	516540	4	18331	20200226_SRKP_DIPG_bb72_SU27.raw	1	1	O15371			PEAKS DB	ALLAGSEYLKL	O15371|EIF3D_HUMAN												4_18331	FALSE
YSWDIVVQR	31.16	1164.59	9	-0.5	583.303	57.65	64561	4	15734	20200226_SRKP_DIPG_bb72_SU27.raw	1	1	O15371			PEAKS DB	YSWDIVVQR	O15371|EIF3D_HUMAN											alsoinW632	4_15734	FALSE
SSVEVRSDWEV	24.27	1291.6	11	-2.5	646.808	49.26	60051	4	12650	20200226_SRKP_DIPG_bb72_SU27.raw	1	1	O15371			PEAKS DB	SSVEVRSDWEV	O15371|EIF3D_HUMAN												4_12650	FALSE
STYYGSFVTR	16	1179.56	10	-1.9	590.784	44.71	29834	4	11014	20200226_SRKP_DIPG_bb72_SU27.raw	1	1	O15372			PEAKS DB	STYYGSFVTR	O15372|EIF3H_HUMAN												4_11014	FALSE
KTLEGEFSV	26.15	1008.51	9	-0.9	505.263	47.45	785200	4	11987	20200226_SRKP_DIPG_bb72_SU27.raw	1	1	O15391			PEAKS DB	KTLEGEFSV	O15391|TYY2_HUMAN:P25490|TYY1_HUMAN												4_11987	FALSE
APPAAAATAVGP	10.72	992.529	12	-7.4	497.268	30.58	497490	4	6360	20200226_SRKP_DIPG_bb72_SU27.raw	1	1	O15399			PEAKS DB	APPAAAATAVGP	O15399|NMDE4_HUMAN												4_6360	FALSE
QLFSQQHFL	30.43	1146.58	9	-1.7	574.297	58.26	182800	4	15963	20200226_SRKP_DIPG_bb72_SU27.raw	1	1	O15417			PEAKS DB	QLFSQQHFL	O15417|TNC18_HUMAN												4_15963	FALSE
IQEGKLVGI	11.29	955.57	9	-1	478.792	45.49	190430	4	11245	20200226_SRKP_DIPG_bb72_SU27.raw	1	1	O15440			PEAKS DB	IQEGKLVGI	O15440|MRP5_HUMAN												4_11245	FALSE
VLIGEFLEKV	14.09	1145.67	10	1.9	573.843	72.43	190080	4	21019	20200226_SRKP_DIPG_bb72_SU27.raw	1	1	O43148			PEAKS DB	VLIGEFLEKV	O43148|MCES_HUMAN												4_21019	FALSE
SLADIAQKL	26.01	957.549	9	-0.4	479.782	58.11	1188100	4	15976	20200226_SRKP_DIPG_bb72_SU27.raw	1	1	O43242			PEAKS DB	SLADIAQKL	O43242|PSMD3_HUMAN												4_15976	FALSE
DVEIIFNER	20.43	1133.57	9	0.6	567.793	57.3	119270	4	15597	20200226_SRKP_DIPG_bb72_SU27.raw	1	1	O43251			PEAKS DB	DVEIIFNER	O43251|RFOX2_HUMAN:Q9NWB1|RFOX1_HUMAN												4_15597	FALSE
VLNPETTVV	26.17	970.534	9	0.2	486.274	52.57	1293500	4	13832	20200226_SRKP_DIPG_bb72_SU27.raw	1	1	O43252			PEAKS DB	VLNPETTVV	O43252|PAPS1_HUMAN												4_13832	FALSE
FISPYTQDR	18.69	1125.55	9	-2.3	563.779	39.72	23002	4	9208	20200226_SRKP_DIPG_bb72_SU27.raw	1	1	O43252			PEAKS DB	FISPYTQDR	O43252|PAPS1_HUMAN											alsoinW632	4_9208	FALSE
KLGLKPLEV	13.16	995.638	9	-1.3	498.826	46.56	123170	4	11662	20200226_SRKP_DIPG_bb72_SU27.raw	1	1	O43290			PEAKS DB	KLGLKPLEV	O43290|SNUT1_HUMAN	U4/U6.U5 tri-snRNP-associated protein 1 (SNU66 homolog) (hSnu66) (Squamous cell carcinoma antigen recognized by T-cells 1) (SART-1) (hSART-1) (U4/U6.U5 tri-snRNP-associated 110 kDa protein) (allergen Hom s 1)	SART1	Protein in T_Antigen									4_11662	FALSE
HLFSGHLSTL	11.56	1110.58	10	-1.6	556.298	50.55	45691	4	13144	20200226_SRKP_DIPG_bb72_SU27.raw	1	1	O43299			PEAKS DB	HLFSGHLSTL	O43299|AP5Z1_HUMAN												4_13144	FALSE
VLFGLDPAVIKV	17.4	1269.77	12	-0.8	635.892	74.88	45053	4	21822	20200226_SRKP_DIPG_bb72_SU27.raw	1	1	O43301			PEAKS DB	VLFGLDPAVIKV	O43301|HS12A_HUMAN												4_21822	FALSE
LLLEETEKQAV	26.32	1271.7	11	-0.3	636.856	47.66	147020	4	12066	20200226_SRKP_DIPG_bb72_SU27.raw	1	1	O43312			PEAKS DB	LLLEETEKQAV	O43312|MTSS1_HUMAN												4_12066	FALSE
SLLEKSLGL	27.22	958.57	9	0.7	480.293	60.09	4440400	4	16638	20200226_SRKP_DIPG_bb72_SU27.raw	1	1	O43324			PEAKS DB	SLLEKSLGL	O43324|MCA3_HUMAN												4_16638	FALSE
HLPPTFHAV	11.08	1017.54	9	-1.9	509.776	40.17	0	4	9365	20200226_SRKP_DIPG_bb72_SU27.raw	0	0	O43374			PEAKS DB	HLPPTFHAV	O43374|RASL2_HUMAN												4_9365	FALSE
KVWGNVVTV	26.64	1000.57	9	-4.2	501.291	50.93	704040	4	13249	20200226_SRKP_DIPG_bb72_SU27.raw	1	1	O43390			PEAKS DB	KVWGNVVTV	O43390|HNRPR_HUMAN												4_13249	FALSE
GLLDPNVKSIFV	10.82	1300.74	12	-0.8	651.376	73.35	167150	4	21254	20200226_SRKP_DIPG_bb72_SU27.raw	1	1	O43414			PEAKS DB	GLLDPNVKSIFV	O43414|ERI3_HUMAN												4_21254	FALSE
LLDPNVKSIFV	25.45	1243.72	11	-0.5	622.866	66.51	671400	4	19047	20200226_SRKP_DIPG_bb72_SU27.raw	1	1	O43414			PEAKS DB	LLDPNVKSIFV	O43414|ERI3_HUMAN												4_19047	FALSE
NLINEINGV	23.75	984.524	9	-0.7	493.269	64.19	416400	4	18184	20200226_SRKP_DIPG_bb72_SU27.raw	1	1	O43432			PEAKS DB	NLINEINGV	O43432|IF4G3_HUMAN												4_18184	FALSE
TLSDEHAGVISV	12.04	1226.61	12	-2.9	614.313	47.02	44815	4	11837	20200226_SRKP_DIPG_bb72_SU27.raw	1	1	O43504			PEAKS DB	TLSDEHAGVISV	O43504|LTOR5_HUMAN												4_11837	FALSE
ETADVIAKV	26.01	944.518	9	-0.3	473.266	40.41	50152	4	9436	20200226_SRKP_DIPG_bb72_SU27.raw	1	1	O43617			PEAKS DB	ETADVIAKV	O43617|TPPC3_HUMAN											alsoinW632	4_9436	FALSE
SLTGHISTV	16.16	913.487	9	0	457.751	37.18	315260	4	8312	20200226_SRKP_DIPG_bb72_SU27.raw	1	1	O43660			PEAKS DB	SLTGHISTV	O43660|PLRG1_HUMAN												4_8312	FALSE
IAPPVPLKA	24.05	904.574	9	-1.4	453.294	46.74	602910	4	11708	20200226_SRKP_DIPG_bb72_SU27.raw	1	1	O43683			PEAKS DB	IAPPVPLKA	O43683|BUB1_HUMAN												4_11708	FALSE
HLYDVFGDPAYL	15.96	1408.67	12	-0.5	705.34	74.3	0	4	21614	20200226_SRKP_DIPG_bb72_SU27.raw	0	0	O43813			PEAKS DB	HLYDVFGDPAYL	O43813|LANC1_HUMAN												4_21614	FALSE
ETILTSGENLAR	18.51	1302.68	12	-3.5	652.344	45.07	6894.1	4	11135	20200226_SRKP_DIPG_bb72_SU27.raw	1	1	O43813			PEAKS DB	ETILTSGENLAR	O43813|LANC1_HUMAN											alsoinW632	4_11135	FALSE
ESILDGLK	15.98	873.481	8	0	437.748	46.44	23807	4	11613	20200226_SRKP_DIPG_bb72_SU27.raw	1	1	O43865			PEAKS DB	ESILDGLK	O43865|SAHH2_HUMAN												4_11613	TRUE
SVESIISPK	19.56	958.533	9	0.4	480.274	41.09	0	4	9697	20200226_SRKP_DIPG_bb72_SU27.raw	0	0	O60216			PEAKS DB	SVESIISPK	O60216|RAD21_HUMAN											alsoinW632	4_9697	FALSE
RLWVGTGNGV	34.66	1057.57	10	-1.2	529.79	48.25	143960	4	12281	20200226_SRKP_DIPG_bb72_SU27.raw	1	1	O60271			PEAKS DB	RLWVGTGNGV	O60271|JIP4_HUMAN:Q9UPT6|JIP3_HUMAN								C-Jun-amino-terminal kinase-interacting protein 4 (JIP-4) (JNK-interacting protein 4) (Cancer/testis antigen 89) (CT89) (Human lung cancer oncogene 6 protein) (HLC-6) (JNK-associated leucine-zipper protein) (JLP) (Mitogen-activated protein kinase 8-interacting protein 4) (Proliferation-inducing protein 6) (Protein highly expressed in testis) (PHET) (Sperm surface protein) (Sperm-associated antige…	SPAG9 HSS KIAA0516 MAPK8IP4 SYD1 HLC6	CTA		4_12281	FALSE
KLSGKLYLV	27.91	1019.64	9	-1.4	510.825	45.91	342520	4	11417	20200226_SRKP_DIPG_bb72_SU27.raw	1	1	O60282			PEAKS DB	KLSGKLYLV	O60282|KIF5C_HUMAN:P33176|KINH_HUMAN												4_11417	FALSE
SLSEELAKL	22.92	988.544	9	-1.1	495.279	58.21	269290	4	15923	20200226_SRKP_DIPG_bb72_SU27.raw	1	1	O60282			PEAKS DB	SLSEELAKL	O60282|KIF5C_HUMAN												4_15923	FALSE
TVENFGQLGR	23.94	1119.57	10	0.4	560.791	41.46	79272	4	9821	20200226_SRKP_DIPG_bb72_SU27.raw	1	1	O60287			PEAKS DB	TVENFGQLGR	O60287|NPA1P_HUMAN											alsoinW632	4_9821	FALSE
KILPDLNTV	23.38	1011.6	9	-0.3	506.805	55.99	898920	4	15098	20200226_SRKP_DIPG_bb72_SU27.raw	1	1	O60287			PEAKS DB	KILPDLNTV	O60287|NPA1P_HUMAN												4_15098	FALSE
SVLDQKILL	25.11	1027.63	9	0.3	514.821	62.12	717410	4	17447	20200226_SRKP_DIPG_bb72_SU27.raw	1	1	O60287			PEAKS DB	SVLDQKILL	O60287|NPA1P_HUMAN												4_17447	FALSE
RLSPVSPAL	23.87	938.555	9	-1.4	470.284	46.48	332410	4	11621	20200226_SRKP_DIPG_bb72_SU27.raw	1	1	O60294			PEAKS DB	RLSPVSPAL	O60294|TYW4_HUMAN												4_11621	FALSE
SIIDYTLEKV	20.36	1179.64	10	0.1	590.827	63.63	47221	4	17931	20200226_SRKP_DIPG_bb72_SU27.raw	1	1	O60315			PEAKS DB	SIIDYTLEKV	O60315|ZEB2_HUMAN												4_17931	FALSE
ILDTSVAYV	13.85	979.523	9	0.1	490.769	62.15	565650	4	17372	20200226_SRKP_DIPG_bb72_SU27.raw	1	1	O60333			PEAKS DB	ILDTSVAYV	O60333|KIF1B_HUMAN												4_17372	FALSE
KILDTSVAYV	29.89	1107.62	10	0.6	554.816	53.37	886890	4	14151	20200226_SRKP_DIPG_bb72_SU27.raw	1	1	O60333			PEAKS DB	KILDTSVAYV	O60333|KIF1B_HUMAN												4_14151	FALSE
YLLDLHSYL	26.37	1135.59	9	0.5	568.803	73.52	362420	4	21331	20200226_SRKP_DIPG_bb72_SU27.raw	1	1	O60337			PEAKS DB	YLLDLHSYL	O60337|MARH6_HUMAN												4_21331	FALSE
RLLEATSYL	27.68	1064.59	9	-0.5	533.3	57.07	2520800	4	15506	20200226_SRKP_DIPG_bb72_SU27.raw	1	1	O60341			PEAKS DB	RLLEATSYL	O60341|KDM1A_HUMAN												4_15506	FALSE
ALLSGLREA	23.75	928.534	9	-2.7	465.273	47.31	444660	4	11933	20200226_SRKP_DIPG_bb72_SU27.raw	1	1	O60341			PEAKS DB	ALLSGLREA	O60341|KDM1A_HUMAN												4_11933	FALSE
NLYKAPILL	29.33	1043.64	9	0.6	522.827	62.19	630160	4	17387	20200226_SRKP_DIPG_bb72_SU27.raw	1	1	O60341			PEAKS DB	NLYKAPILL	O60341|KDM1A_HUMAN												4_17387	FALSE
ALGKILSV	10.43	799.517	8	-2	400.765	51.25	526730	4	13350	20200226_SRKP_DIPG_bb72_SU27.raw	1	1	O60427			PEAKS DB	ALGKILSV	O60427|FADS1_HUMAN												4_13350	FALSE
FLLEKGYEV	24.23	1096.58	9	0	549.298	56.12	1578400	4	15139	20200226_SRKP_DIPG_bb72_SU27.raw	1	1	O60547			PEAKS DB	FLLEKGYEV	O60547|GMDS_HUMAN												4_15139	FALSE
YLHNQGIGV	20.19	999.514	9	-0.2	500.764	37.96	285330	4	8576	20200226_SRKP_DIPG_bb72_SU27.raw	1	1	O60566			PEAKS DB	YLHNQGIGV	O60566|BUB1B_HUMAN												4_8576	FALSE
KIVDFSYSV	25.54	1056.55	9	-2.7	529.28	55.7	857380	4	14992	20200226_SRKP_DIPG_bb72_SU27.raw	1	1	O60566			PEAKS DB	KIVDFSYSV	O60566|BUB1B_HUMAN												4_14992	FALSE
TTSVITIVK	32.03	960.586	9	0.4	481.3	43.67	38572	4	10615	20200226_SRKP_DIPG_bb72_SU27.raw	1	1	O60675			PEAKS DB	TTSVITIVK	O60675|MAFK_HUMAN											alsoinW632	4_10615	FALSE
RIIDSLFNTV	12.25	1176.65	10	0.4	589.333	68.96	182480	4	19806	20200226_SRKP_DIPG_bb72_SU27.raw	1	1	O60701			PEAKS DB	RIIDSLFNTV	O60701|UGDH_HUMAN												4_19806	FALSE
PLPVALQTRLA	11.52	1177.72	11	-0.1	589.866	56.65	23156	4	15371	20200226_SRKP_DIPG_bb72_SU27.raw	1	1	O60828			PEAKS DB	PLPVALQTRLA	O60828|PQBP1_HUMAN												4_15371	FALSE
TAAGPLFQQR	15.3	1087.58	10	-2.6	544.795	39.69	41297	4	9173	20200226_SRKP_DIPG_bb72_SU27.raw	1	1	O60828			PEAKS DB	TAAGPLFQQR	O60828|PQBP1_HUMAN											alsoinW632	4_9173	FALSE
EGVGILLTR	27.92	956.565	9	0.1	479.29	52.71	1863000	4	13872	20200226_SRKP_DIPG_bb72_SU27.raw	1	1	O60830			PEAKS DB	EGVGILLTR	O60830|TI17B_HUMAN											alsoinW632	4_13872	FALSE
ALFQRPPLI	34.13	1053.63	9	-0.7	527.824	62.82	1910500	4	17611	20200226_SRKP_DIPG_bb72_SU27.raw	1	1	O60832			PEAKS DB	ALFQRPPLI	O60832|DKC1_HUMAN												4_17611	FALSE
VLNPHEALA	30.41	962.519	9	0.2	482.267	37.13	870730	4	8371	20200226_SRKP_DIPG_bb72_SU27.raw	1	1	O60895			PEAKS DB	VLNPHEALA	O60895|RAMP2_HUMAN												4_8371	FALSE
KLADIQIEQL	16.23	1169.67	10	0.5	585.84	57.67	0	4	15755	20200226_SRKP_DIPG_bb72_SU27.raw	0	0	O60925			PEAKS DB	KLADIQIEQL	O60925|PFD1_HUMAN												4_15755	FALSE
SLAEARLLL	11.95	984.597	9	-3.4	493.304	61.18	0	4	17049	20200226_SRKP_DIPG_bb72_SU27.raw	0	0	O75037			PEAKS DB	SLAEARLLL	O75037|KI21B_HUMAN												4_17049	FALSE
FIIDNPQDLKV	12.32	1300.7	11	1.4	651.36	61.74	113480	4	17222	20200226_SRKP_DIPG_bb72_SU27.raw	1	1	O75051			PEAKS DB	FIIDNPQDLKV	O75051|PLXA2_HUMAN												4_17222	FALSE
RLLPLPLTTV	33.67	1121.72	10	1.7	561.867	72.9	435060	4	21115	20200226_SRKP_DIPG_bb72_SU27.raw	1	1	O75056			PEAKS DB	RLLPLPLTTV	O75056|SDC3_HUMAN												4_21115	FALSE
LLPPPPLLA	27.61	929.595	9	-0.2	465.805	75.09	58330000	4	21937	20200226_SRKP_DIPG_bb72_SU27.raw	1	1	O75129			PEAKS DB	LLPPPPLLA	O75129|ASTN2_HUMAN											alsoinW632	4_21937	FALSE
RLLDEQFAVL	10.63	1202.67	10	-0.6	602.34	68.16	46412	4	19541	20200226_SRKP_DIPG_bb72_SU27.raw	1	1	O75146			PEAKS DB	RLLDEQFAVL	O75146|HIP1R_HUMAN												4_19541	FALSE
RLPDSGVYV	12.36	1004.53	9	-2.2	503.271	45.16	405160	4	11128	20200226_SRKP_DIPG_bb72_SU27.raw	1	1	O75147			PEAKS DB	RLPDSGVYV	O75147|OBSL1_HUMAN												4_11128	FALSE
KILEELQKV	24.29	1098.66	9	-1.2	550.339	45.01	405000	4	11122	20200226_SRKP_DIPG_bb72_SU27.raw	1	1	O75179			PEAKS DB	KILEELQKV	O75179|ANR17_HUMAN	Ankyrin repeat domain-containing protein 17 (Gene trap ankyrin repeat protein) (Serologically defined breast cancer antigen NY-BR-16)	ANKRD17 GTAR KIAA0697	Protein in T_Antigen									4_11122	FALSE
TTVEGLITR	26.93	988.555	9	-1.6	495.284	43.65	479930	4	10588	20200226_SRKP_DIPG_bb72_SU27.raw	1	1	O75312			PEAKS DB	TTVEGLITR	O75312|ZPR1_HUMAN											alsoinW632	4_10588	FALSE
LLSESNERL	18.85	1059.56	9	-3.2	530.784	37.69	67863	4	8501	20200226_SRKP_DIPG_bb72_SU27.raw	1	1	O75335			PEAKS DB	LLSESNERL	O75335|LIPA4_HUMAN:O75145|LIPA3_HUMAN:Q13136|LIPA1_HUMAN												4_8501	FALSE
LEAAYLDLQR	24.24	1190.63	10	-1.9	596.321	51.54	90274	4	13498	20200226_SRKP_DIPG_bb72_SU27.raw	1	1	O75347			PEAKS DB	LEAAYLDLQR	O75347|TBCA_HUMAN												4_13498	FALSE
SIAFPSIGSGR	11.33	1090.58	11	0	546.296	52.59	0	4	13865	20200226_SRKP_DIPG_bb72_SU27.raw	0	0	O75367			PEAKS DB	SIAFPSIGSGR	O75367|H2AY_HUMAN												4_13865	FALSE
SIAFPSIGSGRN	11.32	1204.62	12	6.5	603.321	42.15	0	4	10075	20200226_SRKP_DIPG_bb72_SU27.raw	0	0	O75367			PEAKS DB	SIAFPSIGSGRN	O75367|H2AY_HUMAN												4_10075	FALSE
DYIWNTLNSGR	17.62	1337.64	11	0.3	669.826	62.14	0	4	17401	20200226_SRKP_DIPG_bb72_SU27.raw	0	0	O75390			PEAKS DB	DYIWNTLNSGR	O75390|CISY_HUMAN												4_17401	FALSE
SILHDVVEV	19.45	1009.54	9	0.3	505.78	56.19	670160	4	15178	20200226_SRKP_DIPG_bb72_SU27.raw	1	1	O75391			PEAKS DB	SILHDVVEV	O75391|SPAG7_HUMAN												4_15178	FALSE
YVTDVGVLQR	24.97	1148.62	10	-0.3	575.317	45.13	134410	4	11133	20200226_SRKP_DIPG_bb72_SU27.raw	1	1	O75419			PEAKS DB	YVTDVGVLQR	O75419|CDC45_HUMAN											alsoinW632	4_11133	FALSE
EIYGGSDSRF	28.03	1129.5	10	-1.9	565.758	40.16	185580	4	9346	20200226_SRKP_DIPG_bb72_SU27.raw	1	1	O75533			PEAKS DB	EIYGGSDSRF	O75533|SF3B1_HUMAN	Splicing factor 3B subunit 1 (Pre-mRNA-splicing factor SF3b 155 kDa subunit) (SF3b155) (Spliceosome-associated protein 155) (SAP 155)	SF3B1 SAP155	Protein in T_Antigen								alsoinW632	4_9346	FALSE
SVLDYFSER	10.03	1114.53	9	0.2	558.272	61.33	98978	4	17108	20200226_SRKP_DIPG_bb72_SU27.raw	1	1	O75586			PEAKS DB	SVLDYFSER	O75586|MED6_HUMAN											alsoinW632	4_17108	FALSE
SVHLQPITR	10.14	1049.6	9	-2	525.805	31.4	13141	4	6569	20200226_SRKP_DIPG_bb72_SU27.raw	1	1	O75643			PEAKS DB	SVHLQPITR	O75643|U520_HUMAN												4_6569	FALSE
ETQLPVSFR	25.66	1075.57	9	-2.4	538.789	49.07	446870	4	12570	20200226_SRKP_DIPG_bb72_SU27.raw	1	1	O75643			PEAKS DB	ETQLPVSFR	O75643|U520_HUMAN											alsoinW632	4_12570	FALSE
YAQDEHLITF	20.59	1235.58	10	0.6	618.799	57.23	95588	4	15588	20200226_SRKP_DIPG_bb72_SU27.raw	1	1	O75643			PEAKS DB	YAQDEHLITF	O75643|U520_HUMAN											alsoinW632	4_15588	FALSE
HLDDINFDV	17.76	1086.5	9	-0.9	544.256	58.89	15614	4	16211	20200226_SRKP_DIPG_bb72_SU27.raw	1	1	O75691			PEAKS DB	HLDDINFDV	O75691|UTP20_HUMAN												4_16211	FALSE
SLLDLHTKV	22.2	1024.59	9	-2.2	513.302	47.42	164030	4	11966	20200226_SRKP_DIPG_bb72_SU27.raw	1	1	O75691			PEAKS DB	SLLDLHTKV	O75691|UTP20_HUMAN												4_11966	FALSE
LLFDQNDKV	14.01	1090.57	9	-0.8	546.29	51.38	275700	4	13396	20200226_SRKP_DIPG_bb72_SU27.raw	1	1	O75718			PEAKS DB	LLFDQNDKV	O75718|CRTAP_HUMAN												4_13396	FALSE
ILVDPIQVV	20.21	994.606	9	-0.8	498.31	75.15	37586	4	21915	20200226_SRKP_DIPG_bb72_SU27.raw	1	1	O75907			PEAKS DB	ILVDPIQVV	O75907|DGAT1_HUMAN												4_21915	FALSE
KLADFGDAVQL	18.54	1175.62	11	0.8	588.817	60.84	106160	4	16919	20200226_SRKP_DIPG_bb72_SU27.raw	1	1	O75962			PEAKS DB	KLADFGDAVQL	O75962|TRIO_HUMAN												4_16919	FALSE
HVLDVIHEV	33.86	1059.57	9	-1.3	530.792	50.72	0	4	13209	20200226_SRKP_DIPG_bb72_SU27.raw	0	0	O75962			PEAKS DB	HVLDVIHEV	O75962|TRIO_HUMAN												4_13209	FALSE
NLVEKTPAL	15.61	983.565	9	-1.1	492.789	42.98	64780	4	10380	20200226_SRKP_DIPG_bb72_SU27.raw	1	1	O75964			PEAKS DB	NLVEKTPAL	O75964|ATP5L_HUMAN:Q7Z4Y8|AT5L2_HUMAN												4_10380	FALSE
KLFSGDELLEV	18.53	1248.66	11	-2.1	625.336	67.88	392370	4	19452	20200226_SRKP_DIPG_bb72_SU27.raw	1	1	O75970			PEAKS DB	KLFSGDELLEV	O75970|MPDZ_HUMAN												4_19452	FALSE
SLITLIEKV	17.14	1014.63	9	-0.9	508.323	72.94	329400	4	21131	20200226_SRKP_DIPG_bb72_SU27.raw	1	1	O75976			PEAKS DB	SLITLIEKV	O75976|CBPD_HUMAN												4_21131	FALSE
HIIENIVAV	22.79	1006.58	9	-0.5	504.298	57.23	1532700	4	15539	20200226_SRKP_DIPG_bb72_SU27.raw	1	1	O76021			PEAKS DB	HIIENIVAV	O76021|RL1D1_HUMAN												4_15539	FALSE
QLYNQIIKL	14.31	1131.67	9	0.7	566.84	60.4	312050	4	16736	20200226_SRKP_DIPG_bb72_SU27.raw	1	1	O76094			PEAKS DB	QLYNQIIKL	O76094|SRP72_HUMAN												4_16736	FALSE
LAVLRGYDV	15.01	1004.57	9	0.5	503.29	53.86	257620	4	14322	20200226_SRKP_DIPG_bb72_SU27.raw	1	1	O94808			PEAKS DB	LAVLRGYDV	O94808|GFPT2_HUMAN:Q06210|GFPT1_HUMAN												4_14322	FALSE
SLFHSILNV	23.28	1028.57	9	0.1	515.29	68.12	503510	4	19536	20200226_SRKP_DIPG_bb72_SU27.raw	1	1	O94812			PEAKS DB	SLFHSILNV	O94812|BAIP3_HUMAN												4_19536	FALSE
ALWEGPSKA	10.72	957.492	9	1.4	479.754	41.05	26618	4	9683	20200226_SRKP_DIPG_bb72_SU27.raw	1	1	O94887			PEAKS DB	ALWEGPSKA	O94887|FARP2_HUMAN												4_9683	FALSE
FIHQHFVEV	16.94	1154.59	9	-1.8	385.869	45.61	105470	4	11321	20200226_SRKP_DIPG_bb72_SU27.raw	1	1	O94889			PEAKS DB	FIHQHFVEV	O94889|KLH18_HUMAN												4_11321	FALSE
RLAAVLWNL	14.29	1054.63	9	-0.5	528.321	72.82	456430	4	21156	20200226_SRKP_DIPG_bb72_SU27.raw	1	1	O94910			PEAKS DB	RLAAVLWNL	O94910|AGRL1_HUMAN												4_21156	FALSE
KVLDILQHI	24.39	1077.65	9	0.3	539.835	61.03	121580	4	16976	20200226_SRKP_DIPG_bb72_SU27.raw	1	1	O94952			PEAKS DB	KVLDILQHI	O94952|FBX21_HUMAN												4_16976	FALSE
SVTSHIYQV	14.16	1032.52	9	-0.3	517.269	40.32	209660	4	9478	20200226_SRKP_DIPG_bb72_SU27.raw	1	1	O94953			PEAKS DB	SVTSHIYQV	O94953|KDM4B_HUMAN												4_9478	FALSE
DVAQWNIGSLR	21.53	1257.65	11	0.5	629.831	60.31	67104	4	16700	20200226_SRKP_DIPG_bb72_SU27.raw	1	1	O94953			PEAKS DB	DVAQWNIGSLR	O94953|KDM4B_HUMAN											alsoinW632	4_16700	FALSE
DNYIPVIKR	19.24	1116.63	9	0.3	559.322	41.21	52662	4	9755	20200226_SRKP_DIPG_bb72_SU27.raw	1	1	O94955			PEAKS DB	DNYIPVIKR	O94955|RHBT3_HUMAN											alsoinW632	4_9755	FALSE
YLVEDIQHI	26.75	1128.58	9	1.8	565.299	56.97	71546	4	15473	20200226_SRKP_DIPG_bb72_SU27.raw	1	1	O95072			PEAKS DB	YLVEDIQHI	O95072|REC8_HUMAN												4_15473	FALSE
QLHAGSLVSV	10.7	1009.56	10	-2.1	505.784	45.93	64667	4	11443	20200226_SRKP_DIPG_bb72_SU27.raw	1	1	O95140			PEAKS DB	QLHAGSLVSV	O95140|MFN2_HUMAN												4_11443	FALSE
RILDPAYPDITL	24.17	1385.76	12	-2.6	693.883	67.86	75704	4	19453	20200226_SRKP_DIPG_bb72_SU27.raw	1	1	O95155			PEAKS DB	RILDPAYPDITL	O95155|UBE4B_HUMAN												4_19453	FALSE
PQGPSLEWLKKL	39.5	1394.79	12	-1	465.938	62.75	659320	4	17614	20200226_SRKP_DIPG_bb72_SU27.raw	1	1	O95167			PEAKS DB	PQGPSLEWLKKL	O95167|NDUA3_HUMAN											alsoinW632	4_17614	FALSE
GLTEKTVLV	19.07	958.57	9	0	480.292	45.18	56989	4	11186	20200226_SRKP_DIPG_bb72_SU27.raw	1	1	O95239			PEAKS DB	GLTEKTVLV	O95239|KIF4A_HUMAN:Q2VIQ3|KIF4B_HUMAN												4_11186	FALSE
AAAPVVPAV	16.39	793.47	9	0.9	397.743	52.27	607260	4	13780	20200226_SRKP_DIPG_bb72_SU27.raw	1	1	O95271			PEAKS DB	AAAPVVPAV	O95271|TNKS1_HUMAN												4_13780	FALSE
ILYDIPDIRL	29.59	1229.7	10	-0.7	615.858	73.37	76548	4	21274	20200226_SRKP_DIPG_bb72_SU27.raw	1	1	O95363			PEAKS DB	ILYDIPDIRL	O95363|SYFM_HUMAN												4_21274	FALSE
FLEKLLPPV	24.03	1054.64	9	-1.1	528.328	70.04	2480800	4	20240	20200226_SRKP_DIPG_bb72_SU27.raw	1	1	O95372			PEAKS DB	FLEKLLPPV	O95372|LYPA2_HUMAN												4_20240	FALSE
ALFEEQGIGV	24.29	1061.54	10	-1.4	531.776	67.84	1928300	4	19505	20200226_SRKP_DIPG_bb72_SU27.raw	1	1	O95477			PEAKS DB	ALFEEQGIGV	O95477|ABCA1_HUMAN												4_19505	FALSE
YVDDIFLRV	20.26	1138.6	9	0.5	570.309	68.92	89362	4	19784	20200226_SRKP_DIPG_bb72_SU27.raw	1	1	O95477			PEAKS DB	YVDDIFLRV	O95477|ABCA1_HUMAN												4_19784	FALSE
RISDVHFSV	18.84	1058.55	9	-1.8	530.282	44.56	332610	4	10919	20200226_SRKP_DIPG_bb72_SU27.raw	1	1	O95503			PEAKS DB	RISDVHFSV	O95503|CBX6_HUMAN												4_10919	FALSE
YLDGHLITTV	18.56	1130.6	10	-0.2	566.306	56.66	360240	4	15353	20200226_SRKP_DIPG_bb72_SU27.raw	1	1	O95544			PEAKS DB	YLDGHLITTV	O95544|NADK_HUMAN												4_15353	FALSE
SLLGGNIRL	18.11	941.566	9	-0.7	471.79	59.33	725100	4	16367	20200226_SRKP_DIPG_bb72_SU27.raw	1	1	O95573			PEAKS DB	SLLGGNIRL	O95573|ACSL3_HUMAN												4_16367	FALSE
DIVSLVPRLR	22.6	1166.71	10	-1.1	584.363	59.58	69879	4	16473	20200226_SRKP_DIPG_bb72_SU27.raw	1	1	O95573			PEAKS DB	DIVSLVPRLR	O95573|ACSL3_HUMAN											alsoinW632	4_16473	FALSE
SLIDKLYNI	12.32	1077.61	9	-0.8	539.81	67.94	110650	4	19494	20200226_SRKP_DIPG_bb72_SU27.raw	1	1	O95602			PEAKS DB	SLIDKLYNI	O95602|RPA1_HUMAN												4_19494	FALSE
SLLPHPIIV	18.39	987.612	9	-0.3	494.813	65.05	110030	4	18469	20200226_SRKP_DIPG_bb72_SU27.raw	1	1	O95759			PEAKS DB	SLLPHPIIV	O95759|TBCD8_HUMAN												4_18469	FALSE
LYNISVPGL	14.49	974.544	9	3	488.281	69.86	478480	4	20102	20200226_SRKP_DIPG_bb72_SU27.raw	1	1	O95835			PEAKS DB	LYNISVPGL	O95835|LATS1_HUMAN												4_20102	FALSE
ALLDIIRSL	21.27	1012.63	9	0.7	507.322	76.87	295000	4	22509	20200226_SRKP_DIPG_bb72_SU27.raw	1	1	O95864			PEAKS DB	ALLDIIRSL	O95864|FADS2_HUMAN												4_22509	FALSE
EVEQFTQVAK	18.62	1177.6	10	-1	589.806	36.94	30000	4	8239	20200226_SRKP_DIPG_bb72_SU27.raw	1	1	O96000			PEAKS DB	EVEQFTQVAK	O96000|NDUBA_HUMAN											alsoinW632	4_8239	FALSE
SLASLPLRV	12.87	954.586	9	-1.8	478.3	59.05	54603	4	16249	20200226_SRKP_DIPG_bb72_SU27.raw	1	1	O96005			PEAKS DB	SLASLPLRV	O96005|CLPT1_HUMAN												4_16249	FALSE
ILDNETNFVV	22.92	1162.59	10	-1.1	582.3	67.77	197650	4	19437	20200226_SRKP_DIPG_bb72_SU27.raw	1	1	O96005			PEAKS DB	ILDNETNFVV	O96005|CLPT1_HUMAN												4_19437	FALSE
ALLETNPYLL	29.1	1145.63	10	-0.2	573.824	75.59	196200	4	22074	20200226_SRKP_DIPG_bb72_SU27.raw	1	1	O96005			PEAKS DB	ALLETNPYLL	O96005|CLPT1_HUMAN												4_22074	FALSE
TLWGIQKEL	36.12	1086.61	9	-2	544.31	59.1	1646200	4	16274	20200226_SRKP_DIPG_bb72_SU27.raw	1	1	P00338			PEAKS DB	TLWGIQKEL	P00338|LDHA_HUMAN												4_16274	FALSE
EVNDPSLTIK	32.32	1114.59	10	-1.1	558.3	38.74	4361100	4	8913	20200226_SRKP_DIPG_bb72_SU27.raw	1	1	P00403			PEAKS DB	EVNDPSLTIK	P00403|COX2_HUMAN											alsoinW632	4_8913	FALSE
FLEPGDLRLL	19.83	1171.66	10	0.8	586.838	73.61	74567	4	21353	20200226_SRKP_DIPG_bb72_SU27.raw	1	1	P00403			PEAKS DB	FLEPGDLRLL	P00403|COX2_HUMAN												4_21353	FALSE
SLEPVAVEL	10.8	955.523	9	0.6	956.53	70.46	52739	4	20318	20200226_SRKP_DIPG_bb72_SU27.raw	1	1	P00558			PEAKS DB	SLEPVAVEL	P00558|PGK1_HUMAN	Phosphoglycerate kinase 1 (EC 2.7.2.3) (Cell migration-inducing gene 10 protein) (Primer recognition protein 2) (PRP 2)	PGK1 PGKA MIG10 OK/SW-cl.110	Protein in T_Antigen									4_20318	FALSE
VLPGVDALSNI	10.83	1096.61	11	-0.1	549.314	73.99	159050	4	21494	20200226_SRKP_DIPG_bb72_SU27.raw	1	1	P00558			PEAKS DB	VLPGVDALSNI	P00558|PGK1_HUMAN	Phosphoglycerate kinase 1 (EC 2.7.2.3) (Cell migration-inducing gene 10 protein) (Primer recognition protein 2) (PRP 2)	PGK1 PGKA MIG10 OK/SW-cl.110	Protein in T_Antigen									4_21494	FALSE
FTLKISRVEAED	17.38	1406.74	12	-0.2	469.921	45.8	1134900	4	11467	20200226_SRKP_DIPG_bb72_SU27.raw	2	2	P01614			PEAKS DB	FTLKISRVEAED	P01614|KVD40_HUMAN:A0A087WW87|KV240_HUMAN												4_11467	FALSE
ITESEEVVSR	20.33	1147.57	10	-1.6	574.792	28.44	17378	4	5742	20200226_SRKP_DIPG_bb72_SU27.raw	1	1	P02545			PEAKS DB	ITESEEVVSR	P02545|LMNA_HUMAN												4_5742	FALSE
SGVEVLVSV	16.53	887.496	9	-0.6	888.503	65.55	149810	4	18707	20200226_SRKP_DIPG_bb72_SU27.raw	1	1	P03923			PEAKS DB	SGVEVLVSV	P03923|NU6M_HUMAN												4_18707	FALSE
KLSEPSSLQYL	11.59	1263.67	11	2.9	632.845	53.57	18489	4	14228	20200226_SRKP_DIPG_bb72_SU27.raw	1	1	P04035			PEAKS DB	KLSEPSSLQYL	P04035|HMDH_HUMAN												4_14228	FALSE
AFYVNVLNEEQR	11.75	1480.73	12	0.2	741.373	56.3	0	4	15240	20200226_SRKP_DIPG_bb72_SU27.raw	0	0	P04040			PEAKS DB	AFYVNVLNEEQR	P04040|CATA_HUMAN												4_15240	FALSE
ALSDHHIYL	30.27	1067.54	9	-1.4	534.777	43.07	946140	4	10393	20200226_SRKP_DIPG_bb72_SU27.raw	1	1	P04075			PEAKS DB	ALSDHHIYL	P04075|ALDOA_HUMAN												4_10393	FALSE
TPAQFDADELR	20.24	1261.59	11	-1	631.804	43.65	60537	4	10659	20200226_SRKP_DIPG_bb72_SU27.raw	1	1	P04083			PEAKS DB	TPAQFDADELR	P04083|ANXA1_HUMAN												4_10659	FALSE
TIFQERDPS	12.67	1091.52	9	0.3	546.77	35.56	90683	4	7795	20200226_SRKP_DIPG_bb72_SU27.raw	1	1	P04406			PEAKS DB	TIFQERDPS	P04406|G3P_HUMAN												4_7795	FALSE
RLDELGGVYL	22.32	1133.61	10	0.7	567.812	63.27	8778800	4	17857	20200226_SRKP_DIPG_bb72_SU27.raw	1	1	P04844			PEAKS DB	RLDELGGVYL	P04844|RPN2_HUMAN												4_17857	FALSE
LLAAWTARA	26.16	971.555	9	1.2	486.786	50.24	3192200	4	13099	20200226_SRKP_DIPG_bb72_SU27.raw	1	1	P05067			PEAKS DB	LLAAWTARA	P05067|A4_HUMAN												4_13099	FALSE
SVQGIIIYR	34.5	1047.61	9	-1.5	524.81	49.33	1322600	4	12681	20200226_SRKP_DIPG_bb72_SU27.raw	1	1	P05141			PEAKS DB	SVQGIIIYR	P05141|ADT2_HUMAN:P12236|ADT3_HUMAN:P12235|ADT1_HUMAN											alsoinW632	4_12681	FALSE
TSYPFDTVRR	11.73	1240.62	10	-0.2	414.547	37.18	48158	4	8339	20200226_SRKP_DIPG_bb72_SU27.raw	1	1	P05141			PEAKS DB	TSYPFDTVRR	P05141|ADT2_HUMAN												4_8339	FALSE
NVSVQGIIIYR	28.49	1260.72	11	3	631.369	57.33	95999	4	15607	20200226_SRKP_DIPG_bb72_SU27.raw	1	1	P05141			PEAKS DB	NVSVQGIIIYR	P05141|ADT2_HUMAN:P12235|ADT1_HUMAN											alsoinW632	4_15607	FALSE
KNIEDVIAQGIG	26.02	1255.68	12	0.1	628.846	59.73	179950	4	16503	20200226_SRKP_DIPG_bb72_SU27.raw	1	1	P05387			PEAKS DB	KNIEDVIAQGIG	P05387|RLA2_HUMAN												4_16503	FALSE
IIQLLDDYPK	32.58	1216.67	10	-1.6	609.341	59.1	279720	4	16291	20200226_SRKP_DIPG_bb72_SU27.raw	1	1	P05388			PEAKS DB	IIQLLDDYPK	P05388|RLA0_HUMAN:Q8NHW5|RLA0L_HUMAN												4_16291	FALSE
FLADPSAFVAA	23.79	1107.56	11	0.7	554.788	73.47	1723800	4	21369	20200226_SRKP_DIPG_bb72_SU27.raw	1	1	P05388			PEAKS DB	FLADPSAFVAA	P05388|RLA0_HUMAN:Q8NHW5|RLA0L_HUMAN												4_21369	FALSE
DVDEAYMNK	14.15	1083.45	9	1.4	542.735	32.32	23566	4	6827	20200226_SRKP_DIPG_bb72_SU27.raw	1	1	P05787			PEAKS DB	DVDEAYMNK	P05787|K2C8_HUMAN												4_6827	FALSE
LLIDDKGTIKL	27.29	1227.74	11	0.2	614.879	54.76	2979700	4	14654	20200226_SRKP_DIPG_bb72_SU27.raw	4	4	P06493			PEAKS DB	LLIDDKGTIKL	P06493|CDK1_HUMAN	Cyclin-dependent kinase 1 (CDK1) (EC 2.7.11.22) (EC 2.7.11.23) (Cell division control protein 2 homolog) (Cell division protein kinase 1) (p34 protein kinase)	CDK1 CDC2 CDC28A CDKN1 P34CDC2	Protein in T_Antigen									4_14654	FALSE
DFGLARAFGI	18.91	1065.56	10	1.4	533.788	69.31	146390	4	19928	20200226_SRKP_DIPG_bb72_SU27.raw	1	1	P06493			PEAKS DB	DFGLARAFGI	P06493|CDK1_HUMAN	Cyclin-dependent kinase 1 (CDK1) (EC 2.7.11.22) (EC 2.7.11.23) (Cell division control protein 2 homolog) (Cell division protein kinase 1) (p34 protein kinase)	CDK1 CDC2 CDC28A CDKN1 P34CDC2	Protein in T_Antigen									4_19928	FALSE
NLLIDDKGTIKL	19.85	1341.79	12	-1	671.9	56.19	93357	4	15185	20200226_SRKP_DIPG_bb72_SU27.raw	1	1	P06493			PEAKS DB	NLLIDDKGTIKL	P06493|CDK1_HUMAN	Cyclin-dependent kinase 1 (CDK1) (EC 2.7.11.22) (EC 2.7.11.23) (Cell division control protein 2 homolog) (Cell division protein kinase 1) (p34 protein kinase)	CDK1 CDC2 CDC28A CDKN1 P34CDC2	Protein in T_Antigen									4_15185	FALSE
QHLGESTV	12.82	869.424	8	7.3	435.723	22.57	266870	4	4279	20200226_SRKP_DIPG_bb72_SU27.raw	1	1	P06576			PEAKS DB	QHLGESTV	P06576|ATPB_HUMAN												4_4279	FALSE
PAPATTFAHLD	28.32	1139.56	11	-0.8	570.787	46.48	39897	4	11665	20200226_SRKP_DIPG_bb72_SU27.raw	1	1	P06576			PEAKS DB	PAPATTFAHLD	P06576|ATPB_HUMAN												4_11665	FALSE
NVTEQEKI	10.36	959.492	8	-0.5	480.753	26.56	57298	4	5273	20200226_SRKP_DIPG_bb72_SU27.raw	1	1	P06733			PEAKS DB	NVTEQEKI	P06733|ENOA_HUMAN												4_5273	FALSE
EITPPVVLR	27.87	1022.61	9	-1.9	512.312	51.17	537210	4	13406	20200226_SRKP_DIPG_bb72_SU27.raw	1	1	P06748			PEAKS DB	EITPPVVLR	P06748|NPM_HUMAN	Nucleophosmin (NPM) (Nucleolar phosphoprotein B23) (Nucleolar protein NO38) (Numatrin)	NPM1 NPM	Protein in T_Antigen								alsoinW632	4_13406	FALSE
GFEITPPVVLR	18.7	1226.7	11	2.4	614.36	65.16	26552	4	18520	20200226_SRKP_DIPG_bb72_SU27.raw	1	1	P06748			PEAKS DB	GFEITPPVVLR	P06748|NPM_HUMAN	Nucleophosmin (NPM) (Nucleolar phosphoprotein B23) (Nucleolar protein NO38) (Numatrin)	NPM1 NPM	Protein in T_Antigen								alsoinW632	4_18520	FALSE
ALSEGDIHTL	27.52	1054.53	10	-0.9	528.271	44.26	52860	4	10831	20200226_SRKP_DIPG_bb72_SU27.raw	1	1	P06756			PEAKS DB	ALSEGDIHTL	P06756|ITAV_HUMAN												4_10831	FALSE
KLQEVGQVSV	32.34	1085.61	10	-1	543.811	39.95	513490	4	9279	20200226_SRKP_DIPG_bb72_SU27.raw	1	1	P06756			PEAKS DB	KLQEVGQVSV	P06756|ITAV_HUMAN												4_9279	FALSE
VISPHGIASV	28.14	978.55	10	-2	490.281	42.13	156860	4	10049	20200226_SRKP_DIPG_bb72_SU27.raw	1	1	P07093			PEAKS DB	VISPHGIASV	P07093|GDN_HUMAN												4_10049	FALSE
WTTGTIISSQRF	26.89	1395.71	12	-0.5	698.864	56.8	45234	4	15436	20200226_SRKP_DIPG_bb72_SU27.raw	1	1	P07099			PEAKS DB	WTTGTIISSQRF	P07099|HYEP_HUMAN												4_15436	FALSE
SLDDLLTNV	19.02	988.508	9	-1.7	495.26	75.22	323680	4	21924	20200226_SRKP_DIPG_bb72_SU27.raw	1	1	P07099			PEAKS DB	SLDDLLTNV	P07099|HYEP_HUMAN												4_21924	FALSE
TLWDIQKDL	25.26	1130.6	9	0.3	566.306	66.67	90119	4	19041	20200226_SRKP_DIPG_bb72_SU27.raw	1	1	P07195			PEAKS DB	TLWDIQKDL	P07195|LDHB_HUMAN												4_19041	FALSE
GLTEALHFV	25.63	985.523	9	0.1	493.769	63.64	461980	4	17924	20200226_SRKP_DIPG_bb72_SU27.raw	1	1	P07199			PEAKS DB	GLTEALHFV	P07199|CENPB_HUMAN												4_17924	FALSE
DYTANSKGGV	12.97	1010.47	10	1.2	506.241	24.8	0	4	4870	20200226_SRKP_DIPG_bb72_SU27.raw	0	0	P07199			PEAKS DB	DYTANSKGGV	P07199|CENPB_HUMAN												4_4870	FALSE
LLIENVASL	21.84	970.57	9	0.5	486.293	73.71	15187000	4	21459	20200226_SRKP_DIPG_bb72_SU27.raw	1	1	P07203			PEAKS DB	LLIENVASL	P07203|GPX1_HUMAN												4_21459	FALSE
FLSKQQASQVLV	20.28	1346.76	12	1.3	674.386	48.09	415160	4	12215	20200226_SRKP_DIPG_bb72_SU27.raw	1	1	P07225			PEAKS DB	FLSKQQASQVLV	P07225|PROS_HUMAN												4_12215	FALSE
HLAPENFYI	19.5	1102.54	9	0	552.28	59.51	91065	4	16440	20200226_SRKP_DIPG_bb72_SU27.raw	1	1	P07686			PEAKS DB	HLAPENFYI	P07686|HEXB_HUMAN												4_16440	FALSE
ALVVQVAEA	22.92	898.512	9	-0.2	450.263	54.39	4875900	4	14487	20200226_SRKP_DIPG_bb72_SU27.raw	1	1	P07686			PEAKS DB	ALVVQVAEA	P07686|HEXB_HUMAN												4_14487	FALSE
YLVAEKVTV	10.3	1020.59	9	8.6	511.304	62.42	702670	4	17577	20200226_SRKP_DIPG_bb72_SU27.raw	1	1	P07900			PEAKS DB	YLVAEKVTV	P07900|HS90A_HUMAN												4_17577	FALSE
RVPPPPPIA	29.22	942.565	9	-3.4	472.288	38.75	327720	4	8671	20200226_SRKP_DIPG_bb72_SU27.raw	1	1	P07910			PEAKS DB	RVPPPPPIA	P07910|HNRPC_HUMAN												4_8671	FALSE
SLLENLEKI	25.21	1057.6	9	-0.3	529.808	67.33	2062300	4	19339	20200226_SRKP_DIPG_bb72_SU27.raw	1	1	P07910			PEAKS DB	SLLENLEKI	P07910|HNRPC_HUMAN												4_19339	FALSE
SVHKGFAFV	25.04	990.529	9	-0.6	496.271	42.52	173560	4	10188	20200226_SRKP_DIPG_bb72_SU27.raw	1	1	P07910			PEAKS DB	SVHKGFAFV	P07910|HNRPC_HUMAN												4_10188	FALSE
SREMLQQS	13.94	977.46	8	2	489.738	24.24	18242	4	4741	20200226_SRKP_DIPG_bb72_SU27.raw	1	1	P08238			PEAKS DB	SREMLQQS	P08238|HS90B_HUMAN:P07900|HS90A_HUMAN												4_4741	FALSE
KLFPGFEIETV	27.9	1278.69	11	-0.7	640.35	71.49	592850	4	20676	20200226_SRKP_DIPG_bb72_SU27.raw	1	1	P08243			PEAKS DB	KLFPGFEIETV	P08243|ASNS_HUMAN												4_20676	FALSE
NQFPGFKEV	29.37	1064.53	9	-0.6	533.271	49.54	12018000	4	12824	20200226_SRKP_DIPG_bb72_SU27.raw	1	1	P08579			PEAKS DB	NQFPGFKEV	P08579|RU2B_HUMAN:P09012|SNRPA_HUMAN											alsoinW632	4_12824	FALSE
KLLEGEESRISL	36.27	1372.76	12	-1.9	458.592	47.06	1412700	4	11821	20200226_SRKP_DIPG_bb72_SU27.raw	2	2	P08670			PEAKS DB	KLLEGEESRISL	P08670|VIME_HUMAN												4_11821	FALSE
LGDLYEEEMR	26.57	1253.56	10	-3.9	627.785	46.72	0	4	11733	20200226_SRKP_DIPG_bb72_SU27.raw	0	0	P08670			PEAKS DB	LGDLYEEEMR	P08670|VIME_HUMAN												4_11733	FALSE
YVTTSTRTYSLG	38.05	1347.67	12	-1.3	674.84	39.18	470410	4	9014	20200226_SRKP_DIPG_bb72_SU27.raw	1	1	P08670			PEAKS DB	YVTTSTRTYSLG	P08670|VIME_HUMAN												4_9014	FALSE
SLQEEIAFL	21.2	1048.54	9	0.4	525.279	76.21	922920	4	22321	20200226_SRKP_DIPG_bb72_SU27.raw	1	1	P08670			PEAKS DB	SLQEEIAFL	P08670|VIME_HUMAN												4_22321	FALSE
KLLDFGSLSNL	33.71	1205.67	11	0.3	603.84	73.01	217570	4	21157	20200226_SRKP_DIPG_bb72_SU27.raw	1	1	P08708			PEAKS DB	KLLDFGSLSNL	P08708|RS17_HUMAN												4_21157	FALSE
LKLLDFGSLSN	15.1	1205.67	11	-0.7	603.84	70.14	33020	4	20250	20200226_SRKP_DIPG_bb72_SU27.raw	1	1	P08708			PEAKS DB	LKLLDFGSLSN	P08708|RS17_HUMAN												4_20250	FALSE
MSVEADINGLR	14.51	1203.59	11	-3.6	602.801	49.17	0	4	12641	20200226_SRKP_DIPG_bb72_SU27.raw	0	0	P08727			PEAKS DB	MSVEADINGLR	P08727|K1C19_HUMAN:P02533|K1C14_HUMAN												4_12641	FALSE
FLWEAESHA	17.23	1088.49	9	1.8	545.255	53.53	51965	4	14210	20200226_SRKP_DIPG_bb72_SU27.raw	1	1	P08842			PEAKS DB	FLWEAESHA	P08842|STS_HUMAN												4_14210	FALSE
AAISQVDRLQ	27.31	1099.6	10	-0.1	550.807	37.06	51923	4	8288	20200226_SRKP_DIPG_bb72_SU27.raw	1	1	P09496			PEAKS DB	AAISQVDRLQ	P09496|CLCA_HUMAN												4_8288	FALSE
ILSEVQQAV	24.24	985.544	9	-5	493.777	50.82	372250	4	13226	20200226_SRKP_DIPG_bb72_SU27.raw	1	1	P09874			PEAKS DB	ILSEVQQAV	P09874|PARP1_HUMAN												4_13226	FALSE
KASPLTFTV	29.09	962.544	9	-0.6	482.279	53.63	173270	4	14225	20200226_SRKP_DIPG_bb72_SU27.raw	1	1	P09884			PEAKS DB	KASPLTFTV	P09884|DPOLA_HUMAN												4_14225	FALSE
GLDPTQFRV	23.96	1031.54	9	0.2	516.777	55.76	108240	4	15035	20200226_SRKP_DIPG_bb72_SU27.raw	1	1	P09884			PEAKS DB	GLDPTQFRV	P09884|DPOLA_HUMAN												4_15035	FALSE
KLLEIDIDGV	29.41	1113.63	10	2.3	557.823	66.53	216780	4	19008	20200226_SRKP_DIPG_bb72_SU27.raw	1	1	P09884			PEAKS DB	KLLEIDIDGV	P09884|DPOLA_HUMAN												4_19008	FALSE
ALKPDLVNV	26.25	967.57	9	2	484.793	48.56	577660	4	12381	20200226_SRKP_DIPG_bb72_SU27.raw	1	1	P09884			PEAKS DB	ALKPDLVNV	P09884|DPOLA_HUMAN												4_12381	FALSE
GTIGLIHAV	23.92	879.518	9	-1.7	440.765	51.24	2361000	4	13326	20200226_SRKP_DIPG_bb72_SU27.raw	1	1	P09936			PEAKS DB	GTIGLIHAV	P09936|UCHL1_HUMAN											alsoinW632	4_13326	FALSE
DFLYSYFK	12.38	1081.51	8	-0.8	541.763	68.5	0	4	19675	20200226_SRKP_DIPG_bb72_SU27.raw	0	0	P09960			PEAKS DB	DFLYSYFK	P09960|LKHA4_HUMAN												4_19675	FALSE
NIIPRFVQV	25.64	1084.64	9	0	543.327	62.97	1893000	4	17751	20200226_SRKP_DIPG_bb72_SU27.raw	1	1	P0DMP2			PEAKS DB	NIIPRFVQV	P0DMP2|SRG2B_HUMAN:P0DJJ0|SRG2C_HUMAN:O75044|SRGP2_HUMAN												4_17751	FALSE
KVLNELYSV	25.75	1063.59	9	1.7	532.804	51.41	220630	4	13419	20200226_SRKP_DIPG_bb72_SU27.raw	1	1	P0DMP2			PEAKS DB	KVLNELYSV	P0DMP2|SRG2B_HUMAN:P0DJJ0|SRG2C_HUMAN:O75044|SRGP2_HUMAN												4_13419	FALSE
RLLKSKLYL	15.99	1132.73	9	-3	378.584	44.56	75487	4	10949	20200226_SRKP_DIPG_bb72_SU27.raw	1	1	P10620			PEAKS DB	RLLKSKLYL	P10620|MGST1_HUMAN												4_10949	FALSE
LLKDSIVQL	24.48	1027.63	9	-0.9	514.821	57.18	168710	4	15564	20200226_SRKP_DIPG_bb72_SU27.raw	1	1	P10644			PEAKS DB	LLKDSIVQL	P10644|KAP0_HUMAN												4_15564	FALSE
SIVPALEIANAH	32.16	1233.67	12	-2	617.842	59.24	282600	4	16321	20200226_SRKP_DIPG_bb72_SU27.raw	1	1	P10809			PEAKS DB	SIVPALEIANAH	P10809|CH60_HUMAN												4_16321	FALSE
NLEDVQPH	18.42	950.446	8	-0.2	476.23	29.78	22187	4	6113	20200226_SRKP_DIPG_bb72_SU27.raw	1	1	P10809			PEAKS DB	NLEDVQPH	P10809|CH60_HUMAN												4_6113	FALSE
TVFDAKRLIGR	19.08	1274.75	11	0.3	425.923	43.99	476370	4	10707	20200226_SRKP_DIPG_bb72_SU27.raw	1	1	P11021			PEAKS DB	TVFDAKRLIGR	P11021|GRP78_HUMAN:P11142|HSP7C_HUMAN:P0DMV9|HS71B_HUMAN:P0DMV8|HS71A_HUMAN:P34931|HS71L_HUMAN											alsoinW632	4_10707	FALSE
VTAALAKQGL	18.61	970.581	10	1.9	486.299	37.24	0	4	8363	20200226_SRKP_DIPG_bb72_SU27.raw	0	0	P11137			PEAKS DB	VTAALAKQGL	P11137|MTAP2_HUMAN												4_8363	FALSE
SPQLATLAEDVT	10.53	1243.63	12	1.6	622.823	64.46	69606	4	18231	20200226_SRKP_DIPG_bb72_SU27.raw	1	1	P11137			PEAKS DB	SPQLATLAEDVT	P11137|MTAP2_HUMAN												4_18231	FALSE
TIEDGIFEVK	14.94	1149.59	10	-8.5	575.798	52.6	279720	4	13898	20200226_SRKP_DIPG_bb72_SU27.raw	1	1	P11142			PEAKS DB	TIEDGIFEVK	P11142|HSP7C_HUMAN												4_13898	FALSE
EKYKAEDEKQR	13.73	1422.71	11	-0.8	475.244	18.09	10044	4	3245	20200226_SRKP_DIPG_bb72_SU27.raw	1	1	P11142			PEAKS DB	EKYKAEDEKQR	P11142|HSP7C_HUMAN												4_3245	FALSE
NLAENISRV	25.64	1014.55	9	-1.6	508.279	43.07	2365600	4	10442	20200226_SRKP_DIPG_bb72_SU27.raw	1	1	P11216			PEAKS DB	NLAENISRV	P11216|PYGB_HUMAN											alsoinW632	4_10442	FALSE
ALFPGDVDRL	17.52	1101.58	10	2.2	551.799	60.46	421590	4	16806	20200226_SRKP_DIPG_bb72_SU27.raw	1	1	P11216			PEAKS DB	ALFPGDVDRL	P11216|PYGB_HUMAN												4_16806	FALSE
YLDPRITVA	22.03	1046.58	9	0	524.295	50.41	426830	4	13064	20200226_SRKP_DIPG_bb72_SU27.raw	1	1	P11387			PEAKS DB	YLDPRITVA	P11387|TOP1_HUMAN												4_13064	FALSE
SQIEADFRL	17.07	1077.55	9	-0.9	539.779	55.73	312000	4	15010	20200226_SRKP_DIPG_bb72_SU27.raw	1	1	P11387			PEAKS DB	SQIEADFRL	P11387|TOP1_HUMAN												4_15010	FALSE
FLYDDNQRV	14.27	1168.55	9	-1.3	585.282	44.68	219610	4	10973	20200226_SRKP_DIPG_bb72_SU27.raw	1	1	P11388			PEAKS DB	FLYDDNQRV	P11388|TOP2A_HUMAN	DNA topoisomerase 2-alpha (EC 5.99.1.3) (DNA topoisomerase II, alpha isozyme)	TOP2A TOP2	Protein in T_Antigen	T000889	A2	Overexpressed antigen	listed as epitope in T_antigen					4_10973	FALSE
SLDKDIVAL	15.09	972.549	9	-1.6	487.281	54.76	168030	4	14645	20200226_SRKP_DIPG_bb72_SU27.raw	1	1	P11388			PEAKS DB	SLDKDIVAL	P11388|TOP2A_HUMAN	DNA topoisomerase 2-alpha (EC 5.99.1.3) (DNA topoisomerase II, alpha isozyme)	TOP2A TOP2	Protein in T_Antigen									4_14645	FALSE
KIFDEILVNA	25.37	1160.64	10	0.1	581.329	64.67	1592800	4	18360	20200226_SRKP_DIPG_bb72_SU27.raw	1	1	P11388			PEAKS DB	KIFDEILVNA	P11388|TOP2A_HUMAN	DNA topoisomerase 2-alpha (EC 5.99.1.3) (DNA topoisomerase II, alpha isozyme)	TOP2A TOP2	Protein in T_Antigen									4_18360	FALSE
AVSGLGVVGR	22.27	913.534	10	-1.7	457.774	38.6	25936	4	8834	20200226_SRKP_DIPG_bb72_SU27.raw	1	1	P11388			PEAKS DB	AVSGLGVVGR	P11388|TOP2A_HUMAN	DNA topoisomerase 2-alpha (EC 5.99.1.3) (DNA topoisomerase II, alpha isozyme)	TOP2A TOP2	Protein in T_Antigen									4_8834	FALSE
STAQISQAVTT	11.1	1105.56	11	2.8	553.79	32.54	0	4	6906	20200226_SRKP_DIPG_bb72_SU27.raw	0	0	P11532			PEAKS DB	STAQISQAVTT	P11532|DMD_HUMAN											alsoinW632	4_6906	FALSE
RLVPSVNGV	32.18	939.55	9	0.2	470.782	45.37	128920	4	11219	20200226_SRKP_DIPG_bb72_SU27.raw	1	1	P11586			PEAKS DB	RLVPSVNGV	P11586|C1TC_HUMAN												4_11219	FALSE
EAFEHPNVVRL	35.82	1309.68	11	-0.8	437.566	45.49	371640	4	11285	20200226_SRKP_DIPG_bb72_SU27.raw	1	1	P11802			PEAKS DB	EAFEHPNVVRL	P11802|CDK4_HUMAN	Cyclin-dependent kinase 4 (EC 2.7.11.22) (Cell division protein kinase 4) (PSK-J3)	CDK4	Protein in T_Antigen								alsoinW632	4_11285	FALSE
EAFEHPNVVR	34.1	1196.59	10	-2.3	399.871	31.46	137770	4	6593	20200226_SRKP_DIPG_bb72_SU27.raw	1	1	P11802			PEAKS DB	EAFEHPNVVR	P11802|CDK4_HUMAN	Cyclin-dependent kinase 4 (EC 2.7.11.22) (Cell division protein kinase 4) (PSK-J3)	CDK4	Protein in T_Antigen								alsoinW632	4_6593	FALSE
TLWYRAPEV	29.66	1133.59	9	-0.9	567.8	55.48	717880	4	14918	20200226_SRKP_DIPG_bb72_SU27.raw	1	1	P11802			PEAKS DB	TLWYRAPEV	P11802|CDK4_HUMAN	Cyclin-dependent kinase 4 (EC 2.7.11.22) (Cell division protein kinase 4) (PSK-J3)	CDK4	Protein in T_Antigen									4_14918	FALSE
ILDQKINEV	29.01	1070.6	9	-1.3	536.305	41.42	7104900	4	9778	20200226_SRKP_DIPG_bb72_SU27.raw	1	1	P11926			PEAKS DB	ILDQKINEV	P11926|DCOR_HUMAN												4_9778	FALSE
EFTNVYIK	13.94	1012.52	8	-0.2	507.269	44.76	44347	4	11026	20200226_SRKP_DIPG_bb72_SU27.raw	1	1	P11940			PEAKS DB	EFTNVYIK	P11940|PABP1_HUMAN												4_11026	FALSE
ALKDLINEA	27.65	985.544	9	2.9	493.781	52.24	3390100	4	13700	20200226_SRKP_DIPG_bb72_SU27.raw	1	1	P12004			PEAKS DB	ALKDLINEA	P12004|PCNA_HUMAN											alsoinW632	4_13700	FALSE
VLYDEIKKYV	26.44	1268.7	10	1.8	423.909	56.83	379690	4	15416	20200226_SRKP_DIPG_bb72_SU27.raw	2	2	P12235			PEAKS DB	VLYDEIKKYV	P12235|ADT1_HUMAN												4_15416	FALSE
SVSVQGIIIYR	21.1	1233.71	11	-0.7	617.861	58	38814	4	15885	20200226_SRKP_DIPG_bb72_SU27.raw	1	1	P12236			PEAKS DB	SVSVQGIIIYR	P12236|ADT3_HUMAN											alsoinW632	4_15885	FALSE
KIIDIQEKV	22.54	1084.65	9	-1.9	543.331	40.08	171680	4	9326	20200226_SRKP_DIPG_bb72_SU27.raw	1	1	P12270			PEAKS DB	KIIDIQEKV	P12270|TPR_HUMAN												4_9326	FALSE
LLLDVPTAAVQA	16.55	1209.7	12	0.5	605.856	72.57	941960	4	20960	20200226_SRKP_DIPG_bb72_SU27.raw	1	1	P13284			PEAKS DB	LLLDVPTAAVQA	P13284|GILT_HUMAN												4_20960	FALSE
LLDVPTAAV	20.29	897.517	9	-0.6	449.766	63.95	512440	4	18068	20200226_SRKP_DIPG_bb72_SU27.raw	1	1	P13284			PEAKS DB	LLDVPTAAV	P13284|GILT_HUMAN												4_18068	FALSE
LILDPIFKV	25.4	1056.66	9	-2.3	529.335	74.18	369490	4	21551	20200226_SRKP_DIPG_bb72_SU27.raw	1	1	P13639			PEAKS DB	LILDPIFKV	P13639|EF2_HUMAN	Elongation factor 2 (EF-2)	EEF2 EF2	Protein in T_Antigen									4_21551	FALSE
YFDPANGK	23.31	910.418	8	-0.7	456.216	30.94	27964	4	6448	20200226_SRKP_DIPG_bb72_SU27.raw	1	1	P13639			PEAKS DB	YFDPANGK	P13639|EF2_HUMAN	Elongation factor 2 (EF-2)	EEF2 EF2	Protein in T_Antigen									4_6448	FALSE
GLHGWAFTL	32.09	1000.51	9	-0.5	501.264	70.3	286330	4	20292	20200226_SRKP_DIPG_bb72_SU27.raw	1	1	P13639			PEAKS DB	GLHGWAFTL	P13639|EF2_HUMAN	Elongation factor 2 (EF-2)	EEF2 EF2	Protein in T_Antigen									4_20292	FALSE
ILTDITKGV	31.65	958.57	9	-1.4	480.292	49.33	15314000	4	12663	20200226_SRKP_DIPG_bb72_SU27.raw	1	1	P13639			PEAKS DB	ILTDITKGV	P13639|EF2_HUMAN	Elongation factor 2 (EF-2)	EEF2 EF2	Protein in T_Antigen								alsoinW632	4_12663	FALSE
YFDPANGKF	27.05	1057.49	9	-0.8	529.75	50.29	158980	4	13027	20200226_SRKP_DIPG_bb72_SU27.raw	1	1	P13639			PEAKS DB	YFDPANGKF	P13639|EF2_HUMAN	Elongation factor 2 (EF-2)	EEF2 EF2	Protein in T_Antigen								alsoinW632	4_13027	FALSE
LLYDLADQLHA	34.11	1270.66	11	-1.1	636.335	65.82	221390	4	18725	20200226_SRKP_DIPG_bb72_SU27.raw	1	1	P13804			PEAKS DB	LLYDLADQLHA	P13804|ETFA_HUMAN												4_18725	FALSE
SLSEKTVLL	19.96	988.58	9	-1.8	495.297	49.5	6727900	4	12808	20200226_SRKP_DIPG_bb72_SU27.raw	1	1	P13987			PEAKS DB	SLSEKTVLL	P13987|CD59_HUMAN												4_12808	FALSE
AVIDVGINRV	25.31	1054.61	10	-2	528.313	51.3	876020	4	13363	20200226_SRKP_DIPG_bb72_SU27.raw	1	1	P13995			PEAKS DB	AVIDVGINRV	P13995|MTDC_HUMAN												4_13363	FALSE
AVIDVGINR	21.67	955.545	9	0.2	478.78	43.86	144330	4	10671	20200226_SRKP_DIPG_bb72_SU27.raw	1	1	P13995			PEAKS DB	AVIDVGINR	P13995|MTDC_HUMAN											alsoinW632	4_10671	FALSE
FLSELTQQL	13.07	1077.57	9	0.5	539.793	70.37	1127400	4	20281	20200226_SRKP_DIPG_bb72_SU27.raw	1	1	P14174			PEAKS DB	FLSELTQQL	P14174|MIF_HUMAN												4_20281	FALSE
AEPAVQRTLLEK	22.39	1353.76	12	-1.5	452.26	34.94	293860	4	7613	20200226_SRKP_DIPG_bb72_SU27.raw	2	2	P14209			PEAKS DB	AEPAVQRTLLEK	P14209|CD99_HUMAN												4_7613	FALSE
AEPAVQRTLLE	36.87	1225.67	11	-2.1	613.839	43.8	2778300	4	10717	20200226_SRKP_DIPG_bb72_SU27.raw	1	1	P14209			PEAKS DB	AEPAVQRTLLE	P14209|CD99_HUMAN											alsoinW632	4_10717	FALSE
YQTEIGQTL	21.74	1051.52	9	-3.4	526.765	51.61	194140	4	13484	20200226_SRKP_DIPG_bb72_SU27.raw	1	1	P14324			PEAKS DB	YQTEIGQTL	P14324|FPPS_HUMAN												4_13484	FALSE
ELAVASFPK	20.99	960.528	9	-2.9	481.27	47.28	57009	4	12018	20200226_SRKP_DIPG_bb72_SU27.raw	1	1	P14406			PEAKS DB	ELAVASFPK	P14406|CX7A2_HUMAN											alsoinW632	4_12018	FALSE
ASDVHEVR	27.23	911.446	8	-0.3	456.73	18.36	6378.1	4	3321	20200226_SRKP_DIPG_bb72_SU27.raw	1	1	P14618			PEAKS DB	ASDVHEVR	P14618|KPYM_HUMAN												4_3321	FALSE
ALVQDLAKA	28.62	927.539	9	-0.2	464.777	44.21	0	4	10820	20200226_SRKP_DIPG_bb72_SU27.raw	0	0	P14635			PEAKS DB	ALVQDLAKA	P14635|CCNB1_HUMAN	G2/mitotic-specific cyclin-B1	CCNB1 CCNB	Protein in T_Antigen									4_10820	FALSE
KLSPEPILV	11.01	994.606	9	-1.1	498.31	54.17	0	4	14452	20200226_SRKP_DIPG_bb72_SU27.raw	0	0	P14635			PEAKS DB	KLSPEPILV	P14635|CCNB1_HUMAN	G2/mitotic-specific cyclin-B1	CCNB1 CCNB	Protein in T_Antigen									4_14452	FALSE
ILQDGRIFI	28.97	1073.62	9	0.2	537.819	61.28	1557300	4	17061	20200226_SRKP_DIPG_bb72_SU27.raw	1	1	P14678			PEAKS DB	ILQDGRIFI	P14678|RSMB_HUMAN:P63162|RSMN_HUMAN												4_17061	FALSE
YLSPDLSKV	27.78	1020.55	9	-3.4	511.28	49.2	153680	4	12632	20200226_SRKP_DIPG_bb72_SU27.raw	1	1	P15056			PEAKS DB	YLSPDLSKV	P15056|BRAF_HUMAN	Serine/threonine-protein kinase B-raf (EC 2.7.11.1) (Proto-oncogene B-Raf) (p94) (v-Raf murine sarcoma viral oncogene homolog B1)	BRAF BRAF1 RAFB1	Protein in T_Antigen									4_12632	FALSE
KIGDFGLATV	27.16	1019.57	10	1.4	510.791	59.71	2986800	4	16565	20200226_SRKP_DIPG_bb72_SU27.raw	2	2	P15056			PEAKS DB	KIGDFGLATV	P15056|BRAF_HUMAN	Serine/threonine-protein kinase B-raf (EC 2.7.11.1) (Proto-oncogene B-Raf) (p94) (v-Raf murine sarcoma viral oncogene homolog B1)	BRAF BRAF1 RAFB1	Protein in T_Antigen									4_16565	TRUE
GLWFHPEEL	17.36	1126.54	9	-0.5	564.279	68.42	107580	4	19637	20200226_SRKP_DIPG_bb72_SU27.raw	1	1	P15531			PEAKS DB	GLWFHPEEL	P15531|NDKA_HUMAN												4_19637	FALSE
QLYEFDIKV	20.38	1153.6	9	-1.9	577.807	64.07	55601	4	18099	20200226_SRKP_DIPG_bb72_SU27.raw	1	1	P15586			PEAKS DB	QLYEFDIKV	P15586|GNS_HUMAN												4_18099	FALSE
SLWEGGVRGV	15.68	1058.55	10	-0.6	530.282	51.61	61056	4	13496	20200226_SRKP_DIPG_bb72_SU27.raw	1	1	P15848			PEAKS DB	SLWEGGVRGV	P15848|ARSB_HUMAN												4_13496	FALSE
RLDDAIHVL	25	1050.58	9	-3.3	526.297	50.72	2234900	4	13208	20200226_SRKP_DIPG_bb72_SU27.raw	1	1	P15884			PEAKS DB	RLDDAIHVL	P15884|ITF2_HUMAN:Q99081|HTF4_HUMAN												4_13208	FALSE
TLVDEVFRI	25.44	1090.6	9	-0.1	546.308	73.37	1223200	4	21263	20200226_SRKP_DIPG_bb72_SU27.raw	1	1	P15927			PEAKS DB	TLVDEVFRI	P15927|RFA2_HUMAN												4_21263	FALSE
FATPFLVVRHQ	36.16	1313.72	11	6.8	438.918	53.68	694000	4	14365	20200226_SRKP_DIPG_bb72_SU27.raw	1	1	P15954			PEAKS DB	FATPFLVVRHQ	P15954|COX7C_HUMAN												4_14365	FALSE
SAFATPFLVVR	39.74	1206.68	11	0.3	604.346	67.14	1455600	4	19269	20200226_SRKP_DIPG_bb72_SU27.raw	1	1	P15954			PEAKS DB	SAFATPFLVVR	P15954|COX7C_HUMAN											alsoinW632	4_19269	FALSE
FSVENKWS	14.58	995.471	8	-0.6	498.743	43.06	32755	4	10396	20200226_SRKP_DIPG_bb72_SU27.raw	1	1	P15954			PEAKS DB	FSVENKWS	P15954|COX7C_HUMAN												4_10396	FALSE
GLSPEIHTL	19.87	965.518	9	-1.7	483.766	47.45	41556	4	11997	20200226_SRKP_DIPG_bb72_SU27.raw	1	1	P16298			PEAKS DB	GLSPEIHTL	P16298|PP2BB_HUMAN												4_11997	FALSE
GTGASGSFK	27.31	810.387	9	-0.4	406.201	20.42	26660	4	3818	20200226_SRKP_DIPG_bb72_SU27.raw	1	1	P16403			PEAKS DB	GTGASGSFK	P16403|H12_HUMAN:P10412|H14_HUMAN:P16402|H13_HUMAN:P16401|H15_HUMAN												4_3818	FALSE
SVPEFPLSPPKK	15.77	1324.74	12	-1.5	442.586	45.5	101260	4	11225	20200226_SRKP_DIPG_bb72_SU27.raw	1	1	P16949			PEAKS DB	SVPEFPLSPPKK	P16949|STMN1_HUMAN											alsoinW632	4_11225	FALSE
SVPEFPLSPPK	36.43	1196.64	11	-0.9	599.329	55.37	3091200	4	14938	20200226_SRKP_DIPG_bb72_SU27.raw	1	1	P16949			PEAKS DB	SVPEFPLSPPK	P16949|STMN1_HUMAN											alsoinW632	4_14938	FALSE
ESVPEFPLSPPK	30.98	1325.69	12	2.1	663.852	56.49	1811700	4	15534	20200226_SRKP_DIPG_bb72_SU27.raw	1	1	P16949			PEAKS DB	ESVPEFPLSPPK	P16949|STMN1_HUMAN											alsoinW632	4_15534	FALSE
SSTPVVLVR	22.54	956.565	9	0.4	479.29	40.3	9854.1	4	9409	20200226_SRKP_DIPG_bb72_SU27.raw	1	1	P17152			PEAKS DB	SSTPVVLVR	P17152|TMM11_HUMAN												4_9409	FALSE
ALLDKPPFL	18.01	1012.6	9	-1.4	507.304	67.33	205980	4	19273	20200226_SRKP_DIPG_bb72_SU27.raw	1	1	P17252			PEAKS DB	ALLDKPPFL	P17252|KPCA_HUMAN												4_19273	FALSE
YLLPAIVHI	31.97	1037.63	9	0.2	519.821	73.17	28947000	4	21278	20200226_SRKP_DIPG_bb72_SU27.raw	1	1	P17844			PEAKS DB	YLLPAIVHI	P17844|DDX5_HUMAN												4_21278	FALSE
YFVEAGAMAVR	18.2	1212.6	11	0.5	607.306	50.07	5017.5	4	12974	20200226_SRKP_DIPG_bb72_SU27.raw	1	1	P17987			PEAKS DB	YFVEAGAMAVR	P17987|TCPA_HUMAN												4_12974	FALSE
ALLKIEGVYA	25.58	1075.63	10	-0.4	538.821	57.96	1310100	4	15865	20200226_SRKP_DIPG_bb72_SU27.raw	1	1	P18077			PEAKS DB	ALLKIEGVYA	P18077|RL35A_HUMAN												4_15865	FALSE
KLGEIVTTI	25.04	972.586	9	0.3	487.3	53.12	12362000	4	14117	20200226_SRKP_DIPG_bb72_SU27.raw	1	1	P18085			PEAKS DB	KLGEIVTTI	P18085|ARF4_HUMAN:P61204|ARF3_HUMAN:P84077|ARF1_HUMAN											alsoinW632	4_14117	FALSE
SVNELIYKR	21.58	1120.62	9	0.8	561.32	34.26	0	4	7404	20200226_SRKP_DIPG_bb72_SU27.raw	0	0	P18124			PEAKS DB	SVNELIYKR	P18124|RL7_HUMAN											alsoinW632	4_7404	FALSE
MSAEINEIIR	23.26	1174.6	10	-3.2	588.306	51.14	0	4	13333	20200226_SRKP_DIPG_bb72_SU27.raw	0	0	P18206			PEAKS DB	MSAEINEIIR	P18206|VINC_HUMAN												4_13333	FALSE
YSLDPENPTK	21.27	1162.55	10	-6.5	582.279	39.09	0	4	8991	20200226_SRKP_DIPG_bb72_SU27.raw	0	0	P18621			PEAKS DB	YSLDPENPTK	P18621|RL17_HUMAN												4_8991	FALSE
PKFEVIEKPQA	40.8	1284.71	11	-3.2	643.359	37.69	22324000	4	8555	20200226_SRKP_DIPG_bb72_SU27.raw	2	2	P18859			PEAKS DB	PKFEVIEKPQA	P18859|ATP5J_HUMAN											alsoinW632	4_8555	FALSE
LAFRSPLSV	10.84	988.571	9	3.9	495.295	53.01	46869	4	14030	20200226_SRKP_DIPG_bb72_SU27.raw	1	1	P19021			PEAKS DB	LAFRSPLSV	P19021|AMD_HUMAN												4_14030	FALSE
TLLTKPVEI	25.05	1012.62	9	1.8	507.317	52.35	907250	4	13823	20200226_SRKP_DIPG_bb72_SU27.raw	1	1	P19174			PEAKS DB	TLLTKPVEI	P19174|PLCG1_HUMAN												4_13823	FALSE
KVFGNEIKL	22.97	1046.61	9	0	524.313	45.32	61609	4	11220	20200226_SRKP_DIPG_bb72_SU27.raw	1	1	P19338			PEAKS DB	KVFGNEIKL	P19338|NUCL_HUMAN												4_11220	FALSE
GLDRLNVTV	20.01	985.556	9	-1.8	493.784	50.32	399240	4	13047	20200226_SRKP_DIPG_bb72_SU27.raw	1	1	P19367			PEAKS DB	GLDRLNVTV	P19367|HXK1_HUMAN												4_13047	FALSE
QLVRDLLEV	17.17	1083.63	9	0.5	542.822	63.37	0	4	17848	20200226_SRKP_DIPG_bb72_SU27.raw	0	0	P19838			PEAKS DB	QLVRDLLEV	P19838|NFKB1_HUMAN												4_17848	FALSE
SIEVSVKGAL	11.14	1001.58	10	1.7	501.796	48.06	0	4	12226	20200226_SRKP_DIPG_bb72_SU27.raw	0	0	P20265			PEAKS DB	SIEVSVKGAL	P20265|PO3F2_HUMAN												4_12226	FALSE
ELQKYGVDI	13.92	1063.55	9	4.1	532.787	41.11	0	4	9701	20200226_SRKP_DIPG_bb72_SU27.raw	0	0	P20591			PEAKS DB	ELQKYGVDI	P20591|MX1_HUMAN												4_9701	FALSE
DVFISAAER	13.94	1006.51	9	-4.6	504.259	45.05	38241	4	11115	20200226_SRKP_DIPG_bb72_SU27.raw	1	1	P20618			PEAKS DB	DVFISAAER	P20618|PSB1_HUMAN												4_11115	FALSE
LADETLLKV	27.14	1000.58	9	4	501.3	54	50426	4	14393	20200226_SRKP_DIPG_bb72_SU27.raw	1	1	P20700			PEAKS DB	LADETLLKV	P20700|LMNB1_HUMAN												4_14393	FALSE
KLDAFVEGV	26.67	976.523	9	-1.5	489.268	53.84	987360	4	14301	20200226_SRKP_DIPG_bb72_SU27.raw	1	1	P21283			PEAKS DB	KLDAFVEGV	P21283|VATC1_HUMAN												4_14301	FALSE
RLYSVSYLL	11.63	1112.62	9	-2.9	557.317	65.26	52514	4	18515	20200226_SRKP_DIPG_bb72_SU27.raw	1	1	P21333			PEAKS DB	RLYSVSYLL	P21333|FLNA_HUMAN												4_18515	FALSE
KSSFTVDCSK	19.36	1100.52	10	7.5	551.27	43.45	0	4	10545	20200226_SRKP_DIPG_bb72_SU27.raw	0	0	P21333			PEAKS DB	KSSFTVDCSK	P21333|FLNA_HUMAN												4_10545	FALSE
GLTTILKNV	14.41	957.586	9	-0.9	479.8	57.15	65523	4	15566	20200226_SRKP_DIPG_bb72_SU27.raw	1	1	P21359			PEAKS DB	GLTTILKNV	P21359|NF1_HUMAN												4_15566	FALSE
SLWFKPEEL	33.43	1147.59	9	0	574.803	66.44	3693300	4	19012	20200226_SRKP_DIPG_bb72_SU27.raw	1	1	P22392			PEAKS DB	SLWFKPEEL	P22392|NDKB_HUMAN											alsoinW632	4_19012	FALSE
DTIEIITDR	28.65	1074.56	9	-1.5	538.284	50.06	3535500	4	12932	20200226_SRKP_DIPG_bb72_SU27.raw	1	1	P22626			PEAKS DB	DTIEIITDR	P22626|ROA2_HUMAN											alsoinW632	4_12932	FALSE
EAFSQFGPIER	26.53	1279.62	11	0.9	640.818	52.12	115540	4	13689	20200226_SRKP_DIPG_bb72_SU27.raw	1	1	P23246			PEAKS DB	EAFSQFGPIER	P23246|SFPQ_HUMAN											alsoinW632	4_13689	FALSE
LLLPGPSAA	31.14	837.496	9	-0.1	419.755	60.44	3133200	4	16823	20200226_SRKP_DIPG_bb72_SU27.raw	1	1	P23284			PEAKS DB	LLLPGPSAA	P23284|PPIB_HUMAN	Peptidyl-prolyl cis-trans isomerase B (PPIase B) (EC 5.2.1.8) (CYP-S1) (Cyclophilin B) (Rotamase B) (S-cyclophilin) (SCYLP)	PPIB CYPB	Protein in T_Antigen									4_16823	FALSE
KHYGPGWV	14.88	942.471	8	-0.5	472.243	36.7	15093	4	8184	20200226_SRKP_DIPG_bb72_SU27.raw	1	1	P23284			PEAKS DB	KHYGPGWV	P23284|PPIB_HUMAN	Peptidyl-prolyl cis-trans isomerase B (PPIase B) (EC 5.2.1.8) (CYP-S1) (Cyclophilin B) (Rotamase B) (S-cyclophilin) (SCYLP)	PPIB CYPB	Protein in T_Antigen									4_8184	FALSE
ALYDENTKLWYA	13.94	1485.71	12	-0.8	743.864	61.13	216660	4	17010	20200226_SRKP_DIPG_bb72_SU27.raw	1	1	P23458			PEAKS DB	ALYDENTKLWYA	P23458|JAK1_HUMAN												4_17010	FALSE
TSSIIPVER	21.73	1000.56	9	2	501.286	41.14	190080	4	9677	20200226_SRKP_DIPG_bb72_SU27.raw	1	1	P23471			PEAKS DB	TSSIIPVER	P23471|PTPRZ_HUMAN											alsoinW632	4_9677	FALSE
TLLSLRPSEA	34.63	1085.61	10	-0.9	543.811	49.73	5834500	4	12893	20200226_SRKP_DIPG_bb72_SU27.raw	1	1	P23582			PEAKS DB	TLLSLRPSEA	P23582|ANFC_HUMAN												4_12893	FALSE
SLQSLETSV	14.59	962.492	9	-0.5	482.253	54.63	67755	4	14612	20200226_SRKP_DIPG_bb72_SU27.raw	1	1	P23634			PEAKS DB	SLQSLETSV	P23634|AT2B4_HUMAN												4_14612	FALSE
KTLERSYLL	12.32	1121.64	9	0.6	561.83	41.04	112440	4	9663	20200226_SRKP_DIPG_bb72_SU27.raw	1	1	P23921			PEAKS DB	KTLERSYLL	P23921|RIR1_HUMAN												4_9663	FALSE
ALLESSLRQA	25.03	1086.6	10	0.2	544.309	43.45	301070	4	10528	20200226_SRKP_DIPG_bb72_SU27.raw	1	1	P24385			PEAKS DB	ALLESSLRQA	P24385|CCND1_HUMAN	G1/S-specific cyclin-D1 (B-cell lymphoma 1 protein) (BCL-1) (BCL-1 oncogene) (PRAD1 oncogene)	CCND1 BCL1 PRAD1	Protein in T_Antigen									4_10528	FALSE
ALSQRTITV	11.05	987.571	9	-0.5	494.793	38.3	30578	4	8714	20200226_SRKP_DIPG_bb72_SU27.raw	1	1	P24522			PEAKS DB	ALSQRTITV	P24522|GA45A_HUMAN												4_8714	FALSE
NVDPDNVVL	13.49	983.492	9	0.9	492.754	57.84	211760	4	15782	20200226_SRKP_DIPG_bb72_SU27.raw	1	1	P24522			PEAKS DB	NVDPDNVVL	P24522|GA45A_HUMAN											alsoinW632	4_15782	FALSE
KLLNVDPDNVVL	28.34	1337.76	12	-0.2	669.885	64.04	316730	4	18085	20200226_SRKP_DIPG_bb72_SU27.raw	1	1	P24522			PEAKS DB	KLLNVDPDNVVL	P24522|GA45A_HUMAN												4_18085	FALSE
EVFFSEKIYKL	11.68	1401.75	11	0.2	701.885	58.53	46405	4	16064	20200226_SRKP_DIPG_bb72_SU27.raw	1	1	P25789			PEAKS DB	EVFFSEKIYKL	P25789|PSA4_HUMAN											alsoinW632	4_16064	FALSE
TTIFSPEGR	22.57	1006.51	9	-2.1	504.26	40.44	50997	4	9462	20200226_SRKP_DIPG_bb72_SU27.raw	1	1	P25789			PEAKS DB	TTIFSPEGR	P25789|PSA4_HUMAN											alsoinW632	4_9462	FALSE
RLIAQRYLL	29.46	1144.71	9	-0.8	382.576	51.77	79043	4	13557	20200226_SRKP_DIPG_bb72_SU27.raw	1	1	P25789			PEAKS DB	RLIAQRYLL	P25789|PSA4_HUMAN												4_13557	FALSE
SLSDHIVLL	18.01	995.565	9	-1.1	498.789	64.5	510380	4	18227	20200226_SRKP_DIPG_bb72_SU27.raw	1	1	P26006			PEAKS DB	SLSDHIVLL	P26006|ITA3_HUMAN												4_18227	FALSE
ELIQDITQR	19	1114.6	9	-0.2	558.306	46.45	33727	4	11641	20200226_SRKP_DIPG_bb72_SU27.raw	1	1	P26038			PEAKS DB	ELIQDITQR	P26038|MOES_HUMAN											alsoinW632	4_11641	FALSE
GLIEKNIEL	25.63	1027.59	9	0.1	514.803	53.8	8260100	4	14376	20200226_SRKP_DIPG_bb72_SU27.raw	1	1	P26358			PEAKS DB	GLIEKNIEL	P26358|DNMT1_HUMAN											alsoinW632	4_14376	FALSE
ILVDQVTGV	19.6	942.539	9	0.3	472.277	61.07	970170	4	16988	20200226_SRKP_DIPG_bb72_SU27.raw	1	1	P26378			PEAKS DB	ILVDQVTGV	P26378|ELAV4_HUMAN:Q14576|ELAV3_HUMAN												4_16988	FALSE
GVYGDVQRV	22.19	991.509	9	-3.5	496.76	36.19	148920	4	8004	20200226_SRKP_DIPG_bb72_SU27.raw	1	1	P26599			PEAKS DB	GVYGDVQRV	P26599|PTBP1_HUMAN												4_8004	FALSE
VLFSSNGGVVK	17.61	1105.61	11	-0.5	553.814	43.24	39649	4	10454	20200226_SRKP_DIPG_bb72_SU27.raw	1	1	P26599			PEAKS DB	VLFSSNGGVVK	P26599|PTBP1_HUMAN												4_10454	FALSE
TVIAKVNNV	15.42	956.566	9	0.2	479.29	33.84	30091	4	7268	20200226_SRKP_DIPG_bb72_SU27.raw	1	1	P26639			PEAKS DB	TVIAKVNNV	P26639|SYTC_HUMAN												4_7268	FALSE
FSWEGAFQHV	21.06	1206.55	10	-1.1	604.279	65.26	51101	4	18516	20200226_SRKP_DIPG_bb72_SU27.raw	1	1	P26641			PEAKS DB	FSWEGAFQHV	P26641|EF1G_HUMAN												4_18516	FALSE
NLDFNPPHV	18.12	1051.51	9	0.6	526.762	53.96	288110	4	14326	20200226_SRKP_DIPG_bb72_SU27.raw	1	1	P27144			PEAKS DB	NLDFNPPHV	P27144|KAD4_HUMAN												4_14326	FALSE
LDYFLLSH	22.72	1006.51	8	3.9	504.265	64.89	0	4	18407	20200226_SRKP_DIPG_bb72_SU27.raw	0	0	P27695			PEAKS DB	LDYFLLSH	P27695|APEX1_HUMAN												4_18407	FALSE
EVVPEPVAR	13.06	994.545	9	-0.1	498.279	35.16	256800	4	7659	20200226_SRKP_DIPG_bb72_SU27.raw	1	1	P27707			PEAKS DB	EVVPEPVAR	P27707|DCK_HUMAN											alsoinW632	4_7659	FALSE
GLADKVYFL	30.7	1024.56	9	0.6	513.287	66	2146800	4	18863	20200226_SRKP_DIPG_bb72_SU27.raw	1	1	P27708			PEAKS DB	GLADKVYFL	P27708|PYR1_HUMAN												4_18863	FALSE
GLQTSQDAR	18.72	974.478	9	-0.7	488.246	20	6334.4	4	3721	20200226_SRKP_DIPG_bb72_SU27.raw	1	1	P27797			PEAKS DB	GLQTSQDAR	P27797|CALR_HUMAN												4_3721	FALSE
KVIEINPYL	25.43	1087.63	9	-0.9	544.821	57.62	1226200	4	15766	20200226_SRKP_DIPG_bb72_SU27.raw	1	1	P28074			PEAKS DB	KVIEINPYL	P28074|PSB5_HUMAN:P28062|PSB8_HUMAN												4_15766	FALSE
VLKEYLDNV	16.19	1091.59	9	0.2	546.801	49.07	135020	4	12599	20200226_SRKP_DIPG_bb72_SU27.raw	1	1	P28288			PEAKS DB	VLKEYLDNV	P28288|ABCD3_HUMAN												4_12599	FALSE
TLIESGIIGR	14.24	1057.61	10	0.3	529.814	50.55	189040	4	13116	20200226_SRKP_DIPG_bb72_SU27.raw	1	1	P28288			PEAKS DB	TLIESGIIGR	P28288|ABCD3_HUMAN											alsoinW632	4_13116	FALSE
RQIEVLTTV	17.49	1057.61	9	0.8	529.814	48.52	111970	4	12393	20200226_SRKP_DIPG_bb72_SU27.raw	1	1	P28290			PEAKS DB	RQIEVLTTV	P28290|SSFA2_HUMAN												4_12393	FALSE
GLVLGIYSK	18.86	948.564	9	-1.2	475.289	53.86	22435	4	14357	20200226_SRKP_DIPG_bb72_SU27.raw	1	1	P28838			PEAKS DB	GLVLGIYSK	P28838|AMPL_HUMAN												4_14357	FALSE
DAIAQAVR	20.83	842.461	8	-0.9	422.237	30.74	35290	4	6379	20200226_SRKP_DIPG_bb72_SU27.raw	1	1	P29401			PEAKS DB	DAIAQAVR	P29401|TKT_HUMAN												4_6379	FALSE
ADLSGITK	12.07	803.439	8	-1.4	402.726	31.38	147840	4	6619	20200226_SRKP_DIPG_bb72_SU27.raw	1	1	P29622			PEAKS DB	ADLSGITK	P29622|KAIN_HUMAN												4_6619	FALSE
VDIAAFNKI	28.27	989.555	9	-4.2	495.783	57.15	115030	4	15573	20200226_SRKP_DIPG_bb72_SU27.raw	1	1	P29692			PEAKS DB	VDIAAFNKI	P29692|EF1D_HUMAN												4_15573	FALSE
SLVSIFGNR	25.05	991.545	9	-1.6	496.779	59.1	91396	4	16287	20200226_SRKP_DIPG_bb72_SU27.raw	1	1	P30044			PEAKS DB	SLVSIFGNR	P30044|PRDX5_HUMAN	Peroxiredoxin-5, mitochondrial (EC 1.11.1.15) (Alu corepressor 1) (Antioxidant enzyme B166) (AOEB166) (Liver tissue 2D-page spot 71B) (PLP) (Peroxiredoxin V) (Prx-V) (Peroxisomal antioxidant enzyme) (TPx type VI) (Thioredoxin peroxidase PMP20)	PRDX5 ACR1 SBBI10	Protein in T_Antigen								alsoinW632	4_16287	FALSE
KGVQVVACLSV	10.83	1101.62	11	6.1	551.821	53.5	167530	4	14184	20200226_SRKP_DIPG_bb72_SU27.raw	1	1	P30044			PEAKS DB	KGVQVVACLSV	P30044|PRDX5_HUMAN	Peroxiredoxin-5, mitochondrial (EC 1.11.1.15) (Alu corepressor 1) (Antioxidant enzyme B166) (AOEB166) (Liver tissue 2D-page spot 71B) (PLP) (Peroxiredoxin V) (Prx-V) (Peroxisomal antioxidant enzyme) (TPx type VI) (Thioredoxin peroxidase PMP20)	PRDX5 ACR1 SBBI10	Protein in T_Antigen									4_14184	FALSE
KISTITPQI	26.18	999.596	9	-1.2	500.805	46.41	558380	4	11586	20200226_SRKP_DIPG_bb72_SU27.raw	1	1	P30260			PEAKS DB	KISTITPQI	P30260|CDC27_HUMAN	Cell division cycle protein 27 homolog (Anaphase-promoting complex subunit 3) (APC3) (CDC27 homolog) (CDC27Hs) (H-NUC)	CDC27 ANAPC3 D0S1430E D17S978E	Protein in T_Antigen									4_11586	FALSE
ETSPLTAEKL	35.83	1087.58	10	-0.9	544.795	43.31	0	4	10492	20200226_SRKP_DIPG_bb72_SU27.raw	0	0	P30279			PEAKS DB	ETSPLTAEKL	P30279|CCND2_HUMAN											alsoinW632	4_10492	FALSE
ALTELLAKI	30.72	970.606	9	-1.6	486.31	68.47	715470	4	19589	20200226_SRKP_DIPG_bb72_SU27.raw	1	1	P30279			PEAKS DB	ALTELLAKI	P30279|CCND2_HUMAN												4_19589	FALSE
YLDRFLAGV	16.41	1052.57	9	-2.2	527.289	63.73	74172	4	17978	20200226_SRKP_DIPG_bb72_SU27.raw	1	1	P30279			PEAKS DB	YLDRFLAGV	P30279|CCND2_HUMAN												4_17978	FALSE
ETTPLTIEKL	28.13	1143.64	10	-0.9	572.826	53.71	97452	4	14270	20200226_SRKP_DIPG_bb72_SU27.raw	1	1	P30281			PEAKS DB	ETTPLTIEKL	P30281|CCND3_HUMAN											alsoinW632	4_14270	FALSE
GLFAPVHKV	22.17	966.565	9	-0.3	484.29	40.28	42236	4	9391	20200226_SRKP_DIPG_bb72_SU27.raw	1	1	P30622			PEAKS DB	GLFAPVHKV	P30622|CLIP1_HUMAN												4_9391	FALSE
GGPQGDAGLTGR	11.67	1084.53	12	-4.4	543.268	22.97	282100	4	4398	20200226_SRKP_DIPG_bb72_SU27.raw	1	1	P31153			PEAKS DB	GGPQGDAGLTGR	P31153|METK2_HUMAN												4_4398	FALSE
YLDEDTIYHL	29.49	1280.59	10	-0.9	641.303	61.1	169590	4	16996	20200226_SRKP_DIPG_bb72_SU27.raw	1	1	P31153			PEAKS DB	YLDEDTIYHL	P31153|METK2_HUMAN												4_16996	FALSE
KLNAKLAEL	13.3	998.612	9	-1.1	500.313	39.33	88749	4	9069	20200226_SRKP_DIPG_bb72_SU27.raw	1	1	P31153			PEAKS DB	KLNAKLAEL	P31153|METK2_HUMAN												4_9069	FALSE
GQNQPVLNITNK	15.97	1324.71	12	-2.2	663.361	38.37	25479	4	8735	20200226_SRKP_DIPG_bb72_SU27.raw	1	1	P31327			PEAKS DB	GQNQPVLNITNK	P31327|CPSM_HUMAN												4_8735	FALSE
YLYPDITRL	15.32	1152.62	9	-0.2	577.316	64.27	871910	4	18239	20200226_SRKP_DIPG_bb72_SU27.raw	1	1	P31641			PEAKS DB	YLYPDITRL	P31641|SC6A6_HUMAN												4_18239	FALSE
NLYPFVKTV	26.83	1079.6	9	0.3	540.808	57.63	3168300	4	15673	20200226_SRKP_DIPG_bb72_SU27.raw	1	1	P31939			PEAKS DB	NLYPFVKTV	P31939|PUR9_HUMAN	Bifunctional purine biosynthesis protein PURH [Cleaved into: Bifunctional purine biosynthesis protein PURH, N-terminally processed] [Includes: Phosphoribosylaminoimidazolecarboxamide formyltransferase (EC 2.1.2.3) (5-aminoimidazole-4-carboxamide ribonucleotide formyltransferase) (AICAR transformylase); IMP cyclohydrolase (EC 3.5.4.10) (ATIC) (IMP synthase) (Inosinicase)]	ATIC PURH OK/SW-cl.86	Protein in T_Antigen								alsoinW632	4_15673	FALSE
AAALEFLNR	28.28	1003.54	9	0	502.78	53.22	96709	4	14085	20200226_SRKP_DIPG_bb72_SU27.raw	1	1	P31948			PEAKS DB	AAALEFLNR	P31948|STIP1_HUMAN												4_14085	FALSE
GLFIIDGK	22.09	861.496	8	-0.8	431.755	58.21	201950	4	15922	20200226_SRKP_DIPG_bb72_SU27.raw	1	1	P32119			PEAKS DB	GLFIIDGK	P32119|PRDX2_HUMAN												4_15922	FALSE
DAYGSELVER	32.41	1137.53	10	-0.7	569.772	40.88	27728	4	9621	20200226_SRKP_DIPG_bb72_SU27.raw	1	1	P33121			PEAKS DB	DAYGSELVER	P33121|ACSL1_HUMAN											alsoinW632	4_9621	FALSE
ALSEELVQL	15.01	1000.54	9	0	501.279	69.09	7072200	4	19995	20200226_SRKP_DIPG_bb72_SU27.raw	1	1	P33176			PEAKS DB	ALSEELVQL	P33176|KINH_HUMAN												4_19995	FALSE
SILEHQIQV	25.83	1065.58	9	-1.7	533.797	49.35	709530	4	12688	20200226_SRKP_DIPG_bb72_SU27.raw	1	1	P33991			PEAKS DB	SILEHQIQV	P33991|MCM4_HUMAN												4_12688	FALSE
AALPNVYEV	26.9	974.507	9	1	488.261	62.09	1027800	4	17347	20200226_SRKP_DIPG_bb72_SU27.raw	1	1	P33992			PEAKS DB	AALPNVYEV	P33992|MCM5_HUMAN												4_17347	FALSE
RSQYTTGR	14.46	967.484	8	-5.2	484.747	28.51	2200700	4	5804	20200226_SRKP_DIPG_bb72_SU27.raw	1	1	P33993			PEAKS DB	RSQYTTGR	P33993|MCM7_HUMAN												4_5804	FALSE
RLAQHITYV	32.15	1099.61	9	0.3	550.814	37.48	89160	4	8435	20200226_SRKP_DIPG_bb72_SU27.raw	1	1	P33993			PEAKS DB	RLAQHITYV	P33993|MCM7_HUMAN												4_8435	FALSE
TGIFLPILR	29.36	1028.64	9	-0.4	515.326	72.67	569890	4	21020	20200226_SRKP_DIPG_bb72_SU27.raw	1	1	P33993			PEAKS DB	TGIFLPILR	P33993|MCM7_HUMAN											alsoinW632	4_21020	FALSE
SAITPGGLR	12.21	870.492	9	2.1	436.254	33.51	13058	4	7176	20200226_SRKP_DIPG_bb72_SU27.raw	1	1	P34897			PEAKS DB	SAITPGGLR	P34897|GLYM_HUMAN												4_7176	FALSE
ALLERGYSL	28.34	1020.56	9	-3.3	511.286	51.01	320090	4	13262	20200226_SRKP_DIPG_bb72_SU27.raw	1	1	P34897			PEAKS DB	ALLERGYSL	P34897|GLYM_HUMAN												4_13262	FALSE
ALLSAVTRL	20.44	942.586	9	-2	472.299	58.61	201640	4	16099	20200226_SRKP_DIPG_bb72_SU27.raw	1	1	P35221			PEAKS DB	ALLSAVTRL	P35221|CTNA1_HUMAN:P26232|CTNA2_HUMAN												4_16099	FALSE
YGLPVVVKL	33.21	986.616	9	-1.4	494.315	65.65	809760	4	18735	20200226_SRKP_DIPG_bb72_SU27.raw	1	1	P35222			PEAKS DB	YGLPVVVKL	P35222|CTNB1_HUMAN	Catenin beta-1 (Beta-catenin)	CTNNB1 CTNNB OK/SW-cl.35 PRO2286	Protein in T_Antigen									4_18735	FALSE
ELIQEITQR	23.87	1128.61	9	-1.2	565.313	47.57	0	4	12045	20200226_SRKP_DIPG_bb72_SU27.raw	0	0	P35241			PEAKS DB	ELIQEITQR	P35241|RADI_HUMAN											alsoinW632	4_12045	FALSE
KIIDEDGLLNL	17.74	1241.69	11	0.6	621.851	66.79	601930	4	19067	20200226_SRKP_DIPG_bb72_SU27.raw	1	1	P35251			PEAKS DB	KIIDEDGLLNL	P35251|RFC1_HUMAN												4_19067	FALSE
EVTGQETVAQIK	34.71	1301.68	12	-1.1	651.848	34.2	83753	4	7366	20200226_SRKP_DIPG_bb72_SU27.raw	1	1	P35544			PEAKS DB	EVTGQETVAQIK	P35544|UBIM_HUMAN											alsoinW632	4_7366	FALSE
SLVQGELVTA	10.81	1015.55	10	0.6	508.785	56.16	242530	4	15180	20200226_SRKP_DIPG_bb72_SU27.raw	1	1	P35611			PEAKS DB	SLVQGELVTA	P35611|ADDA_HUMAN												4_15180	FALSE
VLDGKVAVV	25.51	898.549	9	-1.9	450.281	43.81	740150	4	10665	20200226_SRKP_DIPG_bb72_SU27.raw	1	1	P35711			PEAKS DB	VLDGKVAVV	P35711|SOX5_HUMAN												4_10665	FALSE
NLLQQQIQV	11.06	1082.61	9	0.4	542.312	61.81	284700	4	17235	20200226_SRKP_DIPG_bb72_SU27.raw	1	1	P35711			PEAKS DB	NLLQQQIQV	P35711|SOX5_HUMAN												4_17235	FALSE
ATLKDITRRL	16.41	1185.72	10	-1.4	396.247	41.43	371170	4	9798	20200226_SRKP_DIPG_bb72_SU27.raw	1	1	P36542			PEAKS DB	ATLKDITRRL	P36542|ATPG_HUMAN												4_9798	FALSE
HLLIGVSSDR	12.37	1095.6	10	-1.9	548.808	39.07	96593	4	8976	20200226_SRKP_DIPG_bb72_SU27.raw	1	1	P36542			PEAKS DB	HLLIGVSSDR	P36542|ATPG_HUMAN												4_8976	FALSE
TLAEIYVAA	21.31	949.512	9	-2.1	475.762	62.46	183930	4	17508	20200226_SRKP_DIPG_bb72_SU27.raw	1	1	P36956			PEAKS DB	TLAEIYVAA	P36956|SRBP1_HUMAN												4_17508	FALSE
YLPPGFLSA	23.91	963.506	9	-2.2	482.76	71.03	1523700	4	20552	20200226_SRKP_DIPG_bb72_SU27.raw	1	1	P36956			PEAKS DB	YLPPGFLSA	P36956|SRBP1_HUMAN												4_20552	FALSE
SINDKIIEL	15.81	1043.59	9	-0.8	522.8	56.14	0	4	15179	20200226_SRKP_DIPG_bb72_SU27.raw	0	0	P36956			PEAKS DB	SINDKIIEL	P36956|SRBP1_HUMAN												4_15179	FALSE
VLLESEQFL	24.67	1076.58	9	-0.5	539.295	73.35	1656100	4	21303	20200226_SRKP_DIPG_bb72_SU27.raw	1	1	P37108			PEAKS DB	VLLESEQFL	P37108|SRP14_HUMAN												4_21303	FALSE
DAGQISGLNVLR	31.31	1241.67	12	1.1	621.844	55.92	10533	4	15102	20200226_SRKP_DIPG_bb72_SU27.raw	1	1	P38646			PEAKS DB	DAGQISGLNVLR	P38646|GRP75_HUMAN												4_15102	FALSE
VQDLFGRAPS	19.55	1088.56	10	-2.2	545.287	44.49	0	4	10925	20200226_SRKP_DIPG_bb72_SU27.raw	0	0	P38646			PEAKS DB	VQDLFGRAPS	P38646|GRP75_HUMAN												4_10925	FALSE
YLPPATQVV	26.83	986.544	9	0.4	494.279	55.24	1028300	4	14874	20200226_SRKP_DIPG_bb72_SU27.raw	1	1	P38919			PEAKS DB	YLPPATQVV	P38919|IF4A3_HUMAN												4_14874	FALSE
IAGQVAAANK	10.86	941.529	10	-2.2	471.771	21.48	8540.9	4	4050	20200226_SRKP_DIPG_bb72_SU27.raw	1	1	P39019			PEAKS DB	IAGQVAAANK	P39019|RS19_HUMAN												4_4050	FALSE
KLLPQLTYL	28.26	1087.66	9	-1.5	544.838	67.34	623510	4	19256	20200226_SRKP_DIPG_bb72_SU27.raw	1	1	P39687			PEAKS DB	KLLPQLTYL	P39687|AN32A_HUMAN:Q92688|AN32B_HUMAN												4_19256	FALSE
GLAKLIADV	21.59	898.549	9	-0.8	450.281	61.07	795670	4	16997	20200226_SRKP_DIPG_bb72_SU27.raw	1	1	P39748			PEAKS DB	GLAKLIADV	P39748|FEN1_HUMAN												4_16997	FALSE
KILDYEVTL	23.12	1092.61	9	-1	547.31	61.16	695650	4	17103	20200226_SRKP_DIPG_bb72_SU27.raw	1	1	P40189			PEAKS DB	KILDYEVTL	P40189|IL6RB_HUMAN												4_17103	FALSE
TLQTWLVQA	12.41	1058.58	9	0	530.295	71.46	319280	4	20631	20200226_SRKP_DIPG_bb72_SU27.raw	1	1	P40189			PEAKS DB	TLQTWLVQA	P40189|IL6RB_HUMAN												4_20631	FALSE
KALQFLEEV	26.94	1075.59	9	-1.4	538.802	61.13	428400	4	17008	20200226_SRKP_DIPG_bb72_SU27.raw	1	1	P40227			PEAKS DB	KALQFLEEV	P40227|TCPZ_HUMAN												4_17008	FALSE
EVNSGFFYK	24.23	1089.51	9	3.5	545.766	46.82	0	4	11770	20200226_SRKP_DIPG_bb72_SU27.raw	0	0	P40227			PEAKS DB	EVNSGFFYK	P40227|TCPZ_HUMAN												4_11770	FALSE
ALSKEGIVAL	21.26	999.596	10	-0.5	500.805	50.3	2461400	4	13015	20200226_SRKP_DIPG_bb72_SU27.raw	2	2	P40227			PEAKS DB	ALSKEGIVAL	P40227|TCPZ_HUMAN												4_13015	FALSE
YLGRLAHEV	26.24	1056.57	9	-1.3	529.292	38.53	338890	4	8791	20200226_SRKP_DIPG_bb72_SU27.raw	1	1	P40429			PEAKS DB	YLGRLAHEV	P40429|RL13A_HUMAN												4_8791	FALSE
DAFLQPLSK	20.15	1017.55	9	0	509.782	52.42	59620	4	13793	20200226_SRKP_DIPG_bb72_SU27.raw	1	1	P40692			PEAKS DB	DAFLQPLSK	P40692|MLH1_HUMAN											alsoinW632	4_13793	FALSE
GLDPARVNV	10.64	939.514	9	0.7	470.764	41.28	31048	4	9751	20200226_SRKP_DIPG_bb72_SU27.raw	1	1	P40926			PEAKS DB	GLDPARVNV	P40926|MDHM_HUMAN												4_9751	FALSE
YLSKIIPAL	22.99	1016.63	9	0.3	509.321	63.07	617950	4	17776	20200226_SRKP_DIPG_bb72_SU27.raw	1	1	P40937			PEAKS DB	YLSKIIPAL	P40937|RFC5_HUMAN												4_17776	FALSE
ALHDILTEI	23.76	1023.56	9	-1.6	512.787	65.49	8436500	4	18581	20200226_SRKP_DIPG_bb72_SU27.raw	1	1	P40937			PEAKS DB	ALHDILTEI	P40937|RFC5_HUMAN											alsoinW632	4_18581	FALSE
RTIEYLEEV	13.49	1150.59	9	1.5	576.302	52	211640	4	13622	20200226_SRKP_DIPG_bb72_SU27.raw	1	1	P40939			PEAKS DB	RTIEYLEEV	P40939|ECHA_HUMAN												4_13622	FALSE
GLQDFDLLRV	28.68	1174.63	10	-2.2	588.323	71.17	40655	4	20557	20200226_SRKP_DIPG_bb72_SU27.raw	1	1	P41743			PEAKS DB	GLQDFDLLRV	P41743|KPCI_HUMAN												4_20557	TRUE
GAAGRPLELSDF	22.68	1231.62	12	-1.2	616.816	56.53	32307	4	15324	20200226_SRKP_DIPG_bb72_SU27.raw	1	1	P42167			PEAKS DB	GAAGRPLELSDF	P42167|LAP2B_HUMAN												4_15324	FALSE
VLWDRTFSL	25.92	1135.6	9	-0.5	568.808	70.3	949950	4	20258	20200226_SRKP_DIPG_bb72_SU27.raw	1	1	P42224			PEAKS DB	VLWDRTFSL	P42224|STAT1_HUMAN	Signal transducer and activator of transcription 1-alpha/beta (Transcription factor ISGF-3 components p91/p84)	STAT1	Protein in T_Antigen									4_20258	FALSE
VLWDRTFSLF	12.1	1282.67	10	0.1	642.343	76.43	38616	4	22369	20200226_SRKP_DIPG_bb72_SU27.raw	1	1	P42224			PEAKS DB	VLWDRTFSLF	P42224|STAT1_HUMAN	Signal transducer and activator of transcription 1-alpha/beta (Transcription factor ISGF-3 components p91/p84)	STAT1	Protein in T_Antigen									4_22369	FALSE
KLQELNYNL	23.02	1133.61	9	0.6	567.812	49.85	68857	4	12871	20200226_SRKP_DIPG_bb72_SU27.raw	1	1	P42224			PEAKS DB	KLQELNYNL	P42224|STAT1_HUMAN	Signal transducer and activator of transcription 1-alpha/beta (Transcription factor ISGF-3 components p91/p84)	STAT1	Protein in T_Antigen	T000895	A2	Unclassified	listed as epitope in T_antigen					4_12871	FALSE
SVLKSIQEV	25	1001.58	9	-0.9	501.795	45.8	157590	4	11375	20200226_SRKP_DIPG_bb72_SU27.raw	1	1	P42285			PEAKS DB	SVLKSIQEV	P42285|SK2L2_HUMAN												4_11375	FALSE
ATIGELAQV	20.8	900.492	9	0.5	451.253	58.07	603190	4	15907	20200226_SRKP_DIPG_bb72_SU27.raw	1	1	P42345			PEAKS DB	ATIGELAQV	P42345|MTOR_HUMAN												4_15907	FALSE
RVLEELEGV	10.83	1042.57	9	1.1	522.291	52.23	179240	4	13709	20200226_SRKP_DIPG_bb72_SU27.raw	1	1	P42356			PEAKS DB	RVLEELEGV	P42356|PI4KA_HUMAN												4_13709	FALSE
NLLDPPPEV	16.95	992.518	9	1.5	497.267	63.64	918040	4	17895	20200226_SRKP_DIPG_bb72_SU27.raw	1	1	P42356			PEAKS DB	NLLDPPPEV	P42356|PI4KA_HUMAN												4_17895	FALSE
VLFENTDSVHL	34.77	1272.63	11	-2.7	637.323	59.15	1004000	4	16275	20200226_SRKP_DIPG_bb72_SU27.raw	1	1	P42696			PEAKS DB	VLFENTDSVHL	P42696|RBM34_HUMAN												4_16275	FALSE
KQLDDLKVEL	18.97	1199.68	10	4.8	600.848	48.59	154000	4	12412	20200226_SRKP_DIPG_bb72_SU27.raw	2	2	P42766			PEAKS DB	KQLDDLKVEL	P42766|RL35_HUMAN												4_12412	FALSE
QLDDLKVEL	25.44	1071.58	9	0.7	536.798	58.85	4989200	4	16258	20200226_SRKP_DIPG_bb72_SU27.raw	1	1	P42766			PEAKS DB	QLDDLKVEL	P42766|RL35_HUMAN												4_16258	FALSE
SAPELESKESVL	20.99	1287.66	12	-1.1	644.835	44.08	48419	4	10769	20200226_SRKP_DIPG_bb72_SU27.raw	1	1	P43007			PEAKS DB	SAPELESKESVL	P43007|SATT_HUMAN												4_10769	FALSE
RLYQGINQL	20.53	1103.61	9	-2.5	552.81	47.17	482190	4	11881	20200226_SRKP_DIPG_bb72_SU27.raw	1	1	P43246			PEAKS DB	RLYQGINQL	P43246|MSH2_HUMAN												4_11881	FALSE
GVFDGLHTV	12.98	943.476	9	-0.2	472.745	56.72	35889	4	15408	20200226_SRKP_DIPG_bb72_SU27.raw	1	1	P43251			PEAKS DB	GVFDGLHTV	P43251|BTD_HUMAN												4_15408	FALSE
NLLEIAPHL	23.35	1018.58	9	-0.1	510.298	66.14	259490	4	18826	20200226_SRKP_DIPG_bb72_SU27.raw	1	1	P43304			PEAKS DB	NLLEIAPHL	P43304|GPDM_HUMAN												4_18826	FALSE
VLFRGGPRGLLA	10.13	1254.76	12	-0.6	419.259	52.68	162430	4	13902	20200226_SRKP_DIPG_bb72_SU27.raw	1	1	P43307			PEAKS DB	VLFRGGPRGLLA	P43307|SSRA_HUMAN												4_13902	FALSE
RLLSFVVLA	20.64	1016.64	9	-0.5	509.326	73.67	9408900	4	21403	20200226_SRKP_DIPG_bb72_SU27.raw	1	1	P43308			PEAKS DB	RLLSFVVLA	P43308|SSRB_HUMAN												4_21403	FALSE
SLLQTLYKV	23.7	1063.63	9	-0.6	532.821	64.09	1468500	4	18071	20200226_SRKP_DIPG_bb72_SU27.raw	1	1	P46060			PEAKS DB	SLLQTLYKV	P46060|RAGP1_HUMAN												4_18071	FALSE
RVIGTLEEV	26.42	1014.57	9	-1.9	508.292	47.01	4081400	4	11891	20200226_SRKP_DIPG_bb72_SU27.raw	1	1	P46060			PEAKS DB	RVIGTLEEV	P46060|RAGP1_HUMAN												4_11891	FALSE
SITSELHAV	12.56	955.497	9	-1.2	478.755	45.61	111480	4	11320	20200226_SRKP_DIPG_bb72_SU27.raw	1	1	P46063			PEAKS DB	SITSELHAV	P46063|RECQ1_HUMAN												4_11320	FALSE
KIYEGQVEV	31.76	1063.55	9	-1.5	532.784	40.16	8705900	4	9407	20200226_SRKP_DIPG_bb72_SU27.raw	1	1	P46777			PEAKS DB	KIYEGQVEV	P46777|RL5_HUMAN												4_9407	FALSE
ETPDIKLFGK	32.1	1146.63	10	-2.3	383.216	47.29	936400	4	11939	20200226_SRKP_DIPG_bb72_SU27.raw	2	2	P46782			PEAKS DB	ETPDIKLFGK	P46782|RS5_HUMAN											alsoinW632	4_11939	FALSE
YLTNEGIQYL	15.92	1212.6	10	-0.6	607.308	67.1	1250600	4	19271	20200226_SRKP_DIPG_bb72_SU27.raw	1	1	P46783			PEAKS DB	YLTNEGIQYL	P46783|RS10_HUMAN												4_19271	FALSE
FLDSKFYLL	19.32	1144.62	9	-0.7	573.315	73.95	149820	4	21468	20200226_SRKP_DIPG_bb72_SU27.raw	1	1	P46821			PEAKS DB	FLDSKFYLL	P46821|MAP1B_HUMAN												4_21468	FALSE
KLLDLLEGLT	11.27	1113.66	10	-5.8	557.836	53.83	30298	4	14334	20200226_SRKP_DIPG_bb72_SU27.raw	1	1	P46939			PEAKS DB	KLLDLLEGLT	P46939|UTRO_HUMAN												4_14334	FALSE
HLSIINEYL	24.65	1100.59	9	1.1	551.301	65.16	329380	4	18474	20200226_SRKP_DIPG_bb72_SU27.raw	1	1	P46940			PEAKS DB	HLSIINEYL	P46940|IQGA1_HUMAN												4_18474	FALSE
KLNPQQFEV	33.99	1101.58	9	-1.1	551.798	47.62	1098200	4	12029	20200226_SRKP_DIPG_bb72_SU27.raw	1	1	P46977			PEAKS DB	KLNPQQFEV	P46977|STT3A_HUMAN												4_12029	FALSE
FLAEEGFYKF	32.66	1249.6	10	-1.9	625.807	65.49	486810	4	18584	20200226_SRKP_DIPG_bb72_SU27.raw	1	1	P46977			PEAKS DB	FLAEEGFYKF	P46977|STT3A_HUMAN												4_18584	FALSE
LVWDPARLVLA	16.2	1251.73	11	-0.9	626.874	75.05	59695	4	21889	20200226_SRKP_DIPG_bb72_SU27.raw	1	1	P47869			PEAKS DB	LVWDPARLVLA	P47869|GBRA2_HUMAN												4_21889	FALSE
VLIQDVPTL	12.64	996.586	9	-0.6	499.3	71.49	3559900	4	20704	20200226_SRKP_DIPG_bb72_SU27.raw	1	1	P48058			PEAKS DB	VLIQDVPTL	P48058|GRIA4_HUMAN												4_20704	FALSE
NILEQIVSV	18.97	1013.58	9	0.9	507.796	76.5	4069500	4	22430	20200226_SRKP_DIPG_bb72_SU27.raw	1	1	P48058			PEAKS DB	NILEQIVSV	P48058|GRIA4_HUMAN											alsoinW632	4_22430	FALSE
SLSGRIVGGV	16.75	943.545	10	-2.2	472.779	39.98	34622	4	9294	20200226_SRKP_DIPG_bb72_SU27.raw	1	1	P48058			PEAKS DB	SLSGRIVGGV	P48058|GRIA4_HUMAN												4_9294	FALSE
SLIEKLWQT	28.29	1116.62	9	-1.4	559.315	65.45	2119500	4	18666	20200226_SRKP_DIPG_bb72_SU27.raw	1	1	P48380			PEAKS DB	SLIEKLWQT	P48380|RFX3_HUMAN												4_18666	FALSE
IQVTKVTQV	15.18	1014.61	9	-0.3	508.311	38.08	164240	4	8620	20200226_SRKP_DIPG_bb72_SU27.raw	1	1	P48444			PEAKS DB	IQVTKVTQV	P48444|COPD_HUMAN												4_8620	FALSE
HVIETLIGK	27.01	1008.6	9	-3.5	505.304	42.88	163010	4	10317	20200226_SRKP_DIPG_bb72_SU27.raw	1	1	P48643			PEAKS DB	HVIETLIGK	P48643|TCPE_HUMAN											alsoinW632	4_10317	FALSE
FLFPGTENQEL	12.48	1293.62	11	-0.3	647.819	74.22	1478500	4	21651	20200226_SRKP_DIPG_bb72_SU27.raw	1	1	P48681			PEAKS DB	FLFPGTENQEL	P48681|NEST_HUMAN												4_21651	FALSE
IEPGFVFII	23.07	1033.58	9	-0.9	517.799	77.11	500450	4	22615	20200226_SRKP_DIPG_bb72_SU27.raw	1	1	P48764			PEAKS DB	IEPGFVFII	P48764|SL9A3_HUMAN												4_22615	FALSE
FLIEEQKIVV	31.93	1216.71	10	1.2	609.361	61.99	358280	4	17332	20200226_SRKP_DIPG_bb72_SU27.raw	1	1	P49207			PEAKS DB	FLIEEQKIVV	P49207|RL34_HUMAN												4_17332	FALSE
LLAETHYQL	19.51	1086.57	9	1	544.293	48.96	151410	4	12556	20200226_SRKP_DIPG_bb72_SU27.raw	1	1	P49321			PEAKS DB	LLAETHYQL	P49321|NASP_HUMAN												4_12556	FALSE
SIEVIENR	14.07	958.508	8	-1.4	480.261	34.81	8413.5	4	7582	20200226_SRKP_DIPG_bb72_SU27.raw	1	1	P49321			PEAKS DB	SIEVIENR	P49321|NASP_HUMAN												4_7582	FALSE
YQWDDPDPRL	14.03	1303.58	10	-0.4	652.799	55.1	81154	4	14791	20200226_SRKP_DIPG_bb72_SU27.raw	1	1	P49327			PEAKS DB	YQWDDPDPRL	P49327|FAS_HUMAN												4_14791	FALSE
HPEPASGLAAL	21.67	1061.55	11	-1.3	531.782	46.61	234250	4	11674	20200226_SRKP_DIPG_bb72_SU27.raw	1	1	P49327			PEAKS DB	HPEPASGLAAL	P49327|FAS_HUMAN											alsoinW632	4_11674	FALSE
FLFDGSPTYVL	23.26	1257.63	11	-1.5	629.82	77.03	197370	4	22594	20200226_SRKP_DIPG_bb72_SU27.raw	1	1	P49327			PEAKS DB	FLFDGSPTYVL	P49327|FAS_HUMAN												4_22594	FALSE
EVYKELRLR	10.65	1204.69	9	-1.3	402.571	33.89	48296	4	7263	20200226_SRKP_DIPG_bb72_SU27.raw	1	1	P49327			PEAKS DB	EVYKELRLR	P49327|FAS_HUMAN											alsoinW632	4_7263	FALSE
SLAEPRVSV	31.02	956.529	9	-0.6	479.272	41.34	1501200	4	9812	20200226_SRKP_DIPG_bb72_SU27.raw	1	1	P49327			PEAKS DB	SLAEPRVSV	P49327|FAS_HUMAN												4_9812	FALSE
QVADVVVSR	27.59	971.54	9	-0.7	486.777	32.77	41784	4	6950	20200226_SRKP_DIPG_bb72_SU27.raw	1	1	P49327			PEAKS DB	QVADVVVSR	P49327|FAS_HUMAN											alsoinW632	4_6950	FALSE
QVADVVVSRW	23.93	1157.62	10	0.8	579.817	53.15	239800	4	14034	20200226_SRKP_DIPG_bb72_SU27.raw	1	1	P49327			PEAKS DB	QVADVVVSRW	P49327|FAS_HUMAN											alsoinW632	4_14034	FALSE
RLDDSLLYL	11.17	1106.6	9	-1.5	554.305	70.08	383890	4	20242	20200226_SRKP_DIPG_bb72_SU27.raw	1	1	P49406			PEAKS DB	RLDDSLLYL	P49406|RM19_HUMAN												4_20242	FALSE
TLFPKDVQL	25.89	1059.6	9	0.6	530.806	58.89	247010	4	16199	20200226_SRKP_DIPG_bb72_SU27.raw	1	1	P49450			PEAKS DB	TLFPKDVQL	P49450|CENPA_HUMAN												4_16199	FALSE
HLFEDAYLL	14.68	1119.56	9	-0.5	560.787	71.65	244240	4	20683	20200226_SRKP_DIPG_bb72_SU27.raw	1	1	P49450			PEAKS DB	HLFEDAYLL	P49450|CENPA_HUMAN												4_20683	FALSE
KVDELTTEI	15.51	1046.55	9	-0.8	524.282	45.16	134190	4	11159	20200226_SRKP_DIPG_bb72_SU27.raw	1	1	P49454			PEAKS DB	KVDELTTEI	P49454|CENPF_HUMAN												4_11159	FALSE
ALVEKGEFAL	24.3	1075.59	10	1.3	538.804	55.29	211020	4	14862	20200226_SRKP_DIPG_bb72_SU27.raw	1	1	P49454			PEAKS DB	ALVEKGEFAL	P49454|CENPF_HUMAN												4_14862	FALSE
GLVDQLVKA	11.92	941.555	9	0.2	471.785	56.48	53919	4	15305	20200226_SRKP_DIPG_bb72_SU27.raw	1	1	P49591			PEAKS DB	GLVDQLVKA	P49591|SYSC_HUMAN												4_15305	FALSE
GLATDVQTV	21.61	902.471	9	-2.6	452.241	47.31	8076200	4	11916	20200226_SRKP_DIPG_bb72_SU27.raw	1	1	P49720			PEAKS DB	GLATDVQTV	P49720|PSB3_HUMAN											alsoinW632	4_11916	FALSE
GLAYINHLV	10.78	998.555	9	0.3	500.285	57.2	0	4	15579	20200226_SRKP_DIPG_bb72_SU27.raw	0	0	P49754			PEAKS DB	GLAYINHLV	P49754|VPS41_HUMAN												4_15579	FALSE
KILDIGLAYI	15.52	1117.67	10	-1.4	559.844	74.11	240570	4	21527	20200226_SRKP_DIPG_bb72_SU27.raw	1	1	P49754			PEAKS DB	KILDIGLAYI	P49754|VPS41_HUMAN												4_21527	FALSE
LLGPRLVLA	21.54	950.628	9	-0.4	476.321	60.97	45635000	4	17005	20200226_SRKP_DIPG_bb72_SU27.raw	1	1	P49755			PEAKS DB	LLGPRLVLA	P49755|TMEDA_HUMAN											alsoinW632	4_17005	FALSE
FLLGPRLVLA	28.88	1097.7	10	-1.4	549.855	73.33	2445300	4	21339	20200226_SRKP_DIPG_bb72_SU27.raw	1	1	P49755			PEAKS DB	FLLGPRLVLA	P49755|TMEDA_HUMAN											alsoinW632	4_21339	FALSE
YLPYPIHQV	29.54	1128.6	9	0	565.306	52.71	1527000	4	13899	20200226_SRKP_DIPG_bb72_SU27.raw	1	1	P49760			PEAKS DB	YLPYPIHQV	P49760|CLK2_HUMAN												4_13899	FALSE
SLLDIIEKV	18.44	1028.61	9	0.5	515.313	76.29	2268000	4	22292	20200226_SRKP_DIPG_bb72_SU27.raw	1	1	P49815			PEAKS DB	SLLDIIEKV	P49815|TSC2_HUMAN											alsoinW632	4_22292	FALSE
YVPETVYRV	11.8	1124.59	9	-0.7	563.3	45.91	129690	4	11477	20200226_SRKP_DIPG_bb72_SU27.raw	1	1	P49841			PEAKS DB	YVPETVYRV	P49841|GSK3B_HUMAN												4_11477	FALSE
AQFEHTILL	27.06	1070.58	9	0.2	536.295	57.84	1465400	4	15804	20200226_SRKP_DIPG_bb72_SU27.raw	1	1	P50579			PEAKS DB	AQFEHTILL	P50579|MAP2_HUMAN												4_15804	FALSE
KLFGETTLV	14.41	1006.57	9	1.2	504.293	56.87	242700	4	15430	20200226_SRKP_DIPG_bb72_SU27.raw	1	1	P50748			PEAKS DB	KLFGETTLV	P50748|KNTC1_HUMAN												4_15430	FALSE
KQYGNEVFL	26.97	1096.56	9	0	549.285	48.93	260510	4	12549	20200226_SRKP_DIPG_bb72_SU27.raw	1	1	P50990			PEAKS DB	KQYGNEVFL	P50990|TCPQ_HUMAN												4_12549	FALSE
EVISKLYAV	13.27	1020.59	9	-0.1	511.3	51.5	776870	4	13425	20200226_SRKP_DIPG_bb72_SU27.raw	1	1	P50990			PEAKS DB	EVISKLYAV	P50990|TCPQ_HUMAN												4_13425	FALSE
KLDVGNAEV	26.73	943.497	9	0.2	472.756	37.47	710390	4	8487	20200226_SRKP_DIPG_bb72_SU27.raw	1	1	P51572			PEAKS DB	KLDVGNAEV	P51572|BAP31_HUMAN	B-cell receptor-associated protein 31 (BCR-associated protein 31) (Bap31) (6C6-AG tumor-associated antigen) (Protein CDM) (p28)	BCAP31 BAP31 DXS1357E	Protein in T_Antigen	T000888	A2	Unclassified	listed as epitope in T_antigen					4_8487	FALSE
RLYDTHITV	17.63	1116.59	9	-0.6	559.303	42.11	36217	4	10068	20200226_SRKP_DIPG_bb72_SU27.raw	1	1	P51784			PEAKS DB	RLYDTHITV	P51784|UBP11_HUMAN												4_10068	FALSE
FQDEINWRL	27.46	1219.6	9	-0.4	610.806	63.1	271860	4	17749	20200226_SRKP_DIPG_bb72_SU27.raw	1	1	P51784			PEAKS DB	FQDEINWRL	P51784|UBP11_HUMAN												4_17749	FALSE
FTWEGLYNV	19.39	1127.53	9	-1.2	564.771	75.98	705040	4	22185	20200226_SRKP_DIPG_bb72_SU27.raw	1	1	P51784			PEAKS DB	FTWEGLYNV	P51784|UBP11_HUMAN												4_22185	FALSE
LVIDEPAK	16.61	883.501	8	1.1	442.759	35	24035	4	7637	20200226_SRKP_DIPG_bb72_SU27.raw	1	1	P51858			PEAKS DB	LVIDEPAK	P51858|HDGF_HUMAN												4_7637	FALSE
FTTALSFYDGYR	18.06	1439.67	12	-0.9	720.843	62.02	47763	4	17336	20200226_SRKP_DIPG_bb72_SU27.raw	1	1	P52209			PEAKS DB	FTTALSFYDGYR	P52209|6PGD_HUMAN												4_17336	FALSE
ELPIVTPALR	20.85	1107.67	10	0.2	554.84	57.94	542510	4	15808	20200226_SRKP_DIPG_bb72_SU27.raw	1	1	P52292			PEAKS DB	ELPIVTPALR	P52292|IMA1_HUMAN												4_15808	FALSE
SLIEKYFSV	29.24	1084.58	9	-0.9	543.297	65.65	496440	4	18667	20200226_SRKP_DIPG_bb72_SU27.raw	1	1	P52292			PEAKS DB	SLIEKYFSV	P52292|IMA1_HUMAN												4_18667	FALSE
EVISTPGVVAR	27.06	1126.63	11	-0.9	564.324	40.26	628810	4	9375	20200226_SRKP_DIPG_bb72_SU27.raw	1	1	P52294			PEAKS DB	EVISTPGVVAR	P52294|IMA5_HUMAN											alsoinW632	4_9375	FALSE
DSANDGFVRL	25.95	1092.52	10	-0.7	547.267	53.6	49648	4	14226	20200226_SRKP_DIPG_bb72_SU27.raw	1	1	P52597			PEAKS DB	DSANDGFVRL	P52597|HNRPF_HUMAN											alsoinW632	4_14226	FALSE
YISEENFRV	11.68	1155.56	9	1.1	578.786	48.52	69302	4	12406	20200226_SRKP_DIPG_bb72_SU27.raw	1	1	P52732			PEAKS DB	YISEENFRV	P52732|KIF11_HUMAN												4_12406	FALSE
VLVDRTIYI	26.55	1090.64	9	-0.6	546.326	58.06	663410	4	15867	20200226_SRKP_DIPG_bb72_SU27.raw	1	1	P52758			PEAKS DB	VLVDRTIYI	P52758|UK114_HUMAN												4_15867	FALSE
EISDLNELLK	29.26	1172.63	10	1.6	587.323	60.36	156820	4	16734	20200226_SRKP_DIPG_bb72_SU27.raw	1	1	P52815			PEAKS DB	EISDLNELLK	P52815|RM12_HUMAN											alsoinW632	4_16734	FALSE
EINPLVVTK	27.52	1011.6	9	-1.7	506.805	46.33	278300	4	11560	20200226_SRKP_DIPG_bb72_SU27.raw	1	1	P53396			PEAKS DB	EINPLVVTK	P53396|ACLY_HUMAN											alsoinW632	4_11560	FALSE
RLLQDHPWLL	16.67	1289.72	10	-0.9	645.869	63.73	57598	4	17967	20200226_SRKP_DIPG_bb72_SU27.raw	1	1	P53396			PEAKS DB	RLLQDHPWLL	P53396|ACLY_HUMAN												4_17967	FALSE
NVAATFKGIVR	11.98	1174.68	11	-1.2	588.348	42.19	35924	4	10083	20200226_SRKP_DIPG_bb72_SU27.raw	1	1	P53396			PEAKS DB	NVAATFKGIVR	P53396|ACLY_HUMAN											alsoinW632	4_10083	FALSE
LLQDHPWLL	23.41	1133.62	9	0	567.819	69.6	405190	4	20017	20200226_SRKP_DIPG_bb72_SU27.raw	1	1	P53396			PEAKS DB	LLQDHPWLL	P53396|ACLY_HUMAN												4_20017	FALSE
DSINVIDVNK	35	1115.58	10	-1.7	558.798	45.18	107030	4	11177	20200226_SRKP_DIPG_bb72_SU27.raw	1	1	P53611			PEAKS DB	DSINVIDVNK	P53611|PGTB2_HUMAN												4_11177	FALSE
SLATTLTKI	23.09	946.57	9	1.6	474.293	52.98	103020	4	14022	20200226_SRKP_DIPG_bb72_SU27.raw	1	1	P53618			PEAKS DB	SLATTLTKI	P53618|COPB_HUMAN												4_14022	FALSE
YLITGNLEKL	24.45	1162.66	10	-4.4	582.335	59.14	136770	4	16267	20200226_SRKP_DIPG_bb72_SU27.raw	1	1	P53621			PEAKS DB	YLITGNLEKL	P53621|COPA_HUMAN												4_16267	FALSE
SLHNGVIQL	24.71	979.545	9	-1.1	490.779	49.5	127970	4	12746	20200226_SRKP_DIPG_bb72_SU27.raw	1	1	P53621			PEAKS DB	SLHNGVIQL	P53621|COPA_HUMAN												4_12746	FALSE
KLNDLIQRL	22.25	1111.67	9	1.8	556.844	52.95	882190	4	13967	20200226_SRKP_DIPG_bb72_SU27.raw	1	1	P53621			PEAKS DB	KLNDLIQRL	P53621|COPA_HUMAN												4_13967	FALSE
SLGRFEITV	16.8	1020.56	9	0.4	511.288	59.02	95227	4	16262	20200226_SRKP_DIPG_bb72_SU27.raw	1	1	P53677			PEAKS DB	SLGRFEITV	P53677|AP3M2_HUMAN												4_16262	FALSE
YAFPKSITV	31.27	1024.56	9	0.9	513.287	55.06	158890	4	14772	20200226_SRKP_DIPG_bb72_SU27.raw	1	1	P53985			PEAKS DB	YAFPKSITV	P53985|MOT1_HUMAN												4_14772	FALSE
FVLPELPSV	28.09	999.564	9	-1.1	500.789	76.93	596340	4	22535	20200226_SRKP_DIPG_bb72_SU27.raw	1	1	P53990			PEAKS DB	FVLPELPSV	P53990|IST1_HUMAN												4_22535	FALSE
LIWAAPRLQ	20.96	1066.63	9	0.7	534.322	58.88	494120	4	16214	20200226_SRKP_DIPG_bb72_SU27.raw	1	1	P53990			PEAKS DB	LIWAAPRLQ	P53990|IST1_HUMAN												4_16214	FALSE
SLGKVFGV	20.92	805.47	8	0.6	403.742	52.43	232420	4	13824	20200226_SRKP_DIPG_bb72_SU27.raw	1	1	P54132			PEAKS DB	SLGKVFGV	P54132|BLM_HUMAN												4_13824	FALSE
ILLDHEKEWKL	14.54	1422.79	11	1.8	475.271	50.22	270440	4	12946	20200226_SRKP_DIPG_bb72_SU27.raw	1	1	P54136			PEAKS DB	ILLDHEKEWKL	P54136|SYRC_HUMAN												4_12946	FALSE
IIIPEIQKV	18.1	1051.66	9	0.3	526.84	58.38	4495800	4	16071	20200226_SRKP_DIPG_bb72_SU27.raw	1	1	P55060			PEAKS DB	IIIPEIQKV	P55060|XPO2_HUMAN												4_16071	FALSE
ALFPHLLQPVL	18.84	1246.74	11	-0.4	624.379	75.26	120670	4	21948	20200226_SRKP_DIPG_bb72_SU27.raw	1	1	P55060			PEAKS DB	ALFPHLLQPVL	P55060|XPO2_HUMAN												4_21948	FALSE
KLADDVDLEQV	25.62	1243.63	11	-3.6	622.82	50.88	201200	4	13244	20200226_SRKP_DIPG_bb72_SU27.raw	1	1	P55072			PEAKS DB	KLADDVDLEQV	P55072|TERA_HUMAN												4_13244	FALSE
SIQQSIERLLV	14.86	1284.74	11	3	643.379	72.52	190910	4	21047	20200226_SRKP_DIPG_bb72_SU27.raw	1	1	P55769			PEAKS DB	SIQQSIERLLV	P55769|NH2L1_HUMAN												4_21047	FALSE
SLLDLEQKL	19.84	1057.6	9	-0.5	529.808	65	345070	4	18412	20200226_SRKP_DIPG_bb72_SU27.raw	1	1	P56589			PEAKS DB	SLLDLEQKL	P56589|PEX3_HUMAN												4_18412	FALSE
TLAEVSTRL	14.87	988.555	9	-1.6	495.284	43.65	479930	4	10784	20200226_SRKP_DIPG_bb72_SU27.raw	1	1	P57059			PEAKS DB	TLAEVSTRL	P57059|SIK1_HUMAN	Serine/threonine-protein kinase SIK1 (EC 2.7.11.1) (Salt-inducible kinase 1) (SIK-1) (Serine/threonine-protein kinase SNF1-like kinase 1) (Serine/threonine-protein kinase SNF1LK)	SIK1 SIK SNF1LK	Protein in T_Antigen									4_10784	FALSE
GLDPLGYEIQL	31.64	1216.63	11	0.4	609.324	76.9	311300	4	22536	20200226_SRKP_DIPG_bb72_SU27.raw	1	1	P57740			PEAKS DB	GLDPLGYEIQL	P57740|NU107_HUMAN												4_22536	FALSE
SLPELVHAV	21.69	963.539	9	0.9	482.777	55	0	4	14761	20200226_SRKP_DIPG_bb72_SU27.raw	0	0	P58005			PEAKS DB	SLPELVHAV	P58005|SESN3_HUMAN												4_14761	FALSE
FVKLIHIPINN	40.46	1306.78	11	-2.1	654.394	55.76	3124000	4	15084	20200226_SRKP_DIPG_bb72_SU27.raw	2	2	P60059			PEAKS DB	FVKLIHIPINN	P60059|SC61G_HUMAN												4_15084	FALSE
YSDDIPHAL	15.62	1029.48	9	-0.3	515.745	46.9	25438	4	11804	20200226_SRKP_DIPG_bb72_SU27.raw	1	1	P60228			PEAKS DB	YSDDIPHAL	P60228|EIF3E_HUMAN												4_11804	FALSE
KVLDFEHFL	35.28	1146.61	9	0.6	574.311	65.23	2985000	4	18580	20200226_SRKP_DIPG_bb72_SU27.raw	2	2	P60660			PEAKS DB	KVLDFEHFL	P60660|MYL6_HUMAN												4_18580	FALSE
ESGPSIVHR	36.77	980.504	9	0.8	491.26	23.31	1255300	4	4514	20200226_SRKP_DIPG_bb72_SU27.raw	1	1	P60709			PEAKS DB	ESGPSIVHR	P60709|ACTB_HUMAN:P63261|ACTG_HUMAN											alsoinW632	4_4514	FALSE
VAPEEHPVLL	10.97	1102.6	10	3.3	552.31	48.62	96656	4	12550	20200226_SRKP_DIPG_bb72_SU27.raw	1	1	P60709			PEAKS DB	VAPEEHPVLL	P60709|ACTB_HUMAN:P63261|ACTG_HUMAN												4_12550	FALSE
SSLEKSYEL	22.8	1054.52	9	-1.8	528.265	41.21	33839	4	9730	20200226_SRKP_DIPG_bb72_SU27.raw	1	1	P60709			PEAKS DB	SSLEKSYEL	P60709|ACTB_HUMAN:P63261|ACTG_HUMAN:P68133|ACTS_HUMAN:P68032|ACTC_HUMAN												4_9730	FALSE
RVAPEEHPVL	15.05	1145.62	10	-1.1	573.816	32.99	21029	4	7009	20200226_SRKP_DIPG_bb72_SU27.raw	1	1	P60709			PEAKS DB	RVAPEEHPVL	P60709|ACTB_HUMAN:P63261|ACTG_HUMAN											alsoinW632	4_7009	FALSE
APEEHPVLL	38.18	1003.53	9	-1.3	502.774	46.21	12511000	4	11566	20200226_SRKP_DIPG_bb72_SU27.raw	1	1	P60709			PEAKS DB	APEEHPVLL	P60709|ACTB_HUMAN:P63261|ACTG_HUMAN											alsoinW632	4_11566	FALSE
SLVSPASFENV	20.88	1148.57	11	0.1	575.293	65.98	127870	4	18787	20200226_SRKP_DIPG_bb72_SU27.raw	1	1	P60763			PEAKS DB	SLVSPASFENV	P60763|RAC3_HUMAN:P63000|RAC1_HUMAN												4_18787	FALSE
GIFSGPAISR	15.02	1003.54	10	1.3	502.78	48.56	77937	4	12400	20200226_SRKP_DIPG_bb72_SU27.raw	1	1	P60891			PEAKS DB	GIFSGPAISR	P60891|PRPS1_HUMAN:P11908|PRPS2_HUMAN:P21108|PRPS3_HUMAN												4_12400	FALSE
GQEDYDRL	10.89	994.436	8	-0.6	498.225	34.27	0	4	7408	20200226_SRKP_DIPG_bb72_SU27.raw	0	0	P60953			PEAKS DB	GQEDYDRL	P60953|CDC42_HUMAN:P60763|RAC3_HUMAN:P63000|RAC1_HUMAN												4_7408	FALSE
IQPDNIVYV	15.03	1059.56	9	0.2	530.787	62.99	0	4	17711	20200226_SRKP_DIPG_bb72_SU27.raw	0	0	P61011			PEAKS DB	IQPDNIVYV	P61011|SRP54_HUMAN												4_17711	FALSE
ALLEADVNIKL	13.58	1197.7	11	-1.3	599.855	64.54	33788	4	18262	20200226_SRKP_DIPG_bb72_SU27.raw	1	1	P61011			PEAKS DB	ALLEADVNIKL	P61011|SRP54_HUMAN												4_18262	FALSE
LLAEPVPGI	10.44	907.538	9	0.2	454.776	67.65	118770	4	19355	20200226_SRKP_DIPG_bb72_SU27.raw	1	1	P61088			PEAKS DB	LLAEPVPGI	P61088|UBE2N_HUMAN												4_19355	FALSE
AVFPHLTVV	28.51	981.565	9	1	491.79	61.99	168430	4	17348	20200226_SRKP_DIPG_bb72_SU27.raw	1	1	P61165			PEAKS DB	AVFPHLTVV	P61165|TM258_HUMAN												4_17348	FALSE
GYEPPVQESV	31.76	1103.51	10	-0.5	552.764	46.83	104230	4	11744	20200226_SRKP_DIPG_bb72_SU27.raw	1	1	P61247			PEAKS DB	GYEPPVQESV	P61247|RS3A_HUMAN											alsoinW632	4_11744	FALSE
SLADLQNDEV	30.23	1102.51	10	1.3	552.265	54.73	1884400	4	14717	20200226_SRKP_DIPG_bb72_SU27.raw	1	1	P61247			PEAKS DB	SLADLQNDEV	P61247|RS3A_HUMAN											alsoinW632	4_14717	FALSE
GLKGRVFEV	14.21	1003.58	9	-0.1	502.798	41.27	156390	4	9742	20200226_SRKP_DIPG_bb72_SU27.raw	1	1	P61247			PEAKS DB	GLKGRVFEV	P61247|RS3A_HUMAN												4_9742	FALSE
QQIGKVVQV	23.29	997.592	9	-1.2	499.803	38.04	132710	4	8633	20200226_SRKP_DIPG_bb72_SU27.raw	1	1	P61254			PEAKS DB	QQIGKVVQV	P61254|RL26_HUMAN:Q9UNX3|RL26L_HUMAN												4_8633	FALSE
DDEVQVVR	23.85	958.472	8	-1.6	480.243	31.39	26049	4	6543	20200226_SRKP_DIPG_bb72_SU27.raw	1	1	P61254			PEAKS DB	DDEVQVVR	P61254|RL26_HUMAN:Q9UNX3|RL26L_HUMAN												4_6543	FALSE
QLVDIIEKV	27.43	1055.62	9	0.9	528.819	63.09	2019400	4	17804	20200226_SRKP_DIPG_bb72_SU27.raw	1	1	P61289			PEAKS DB	QLVDIIEKV	P61289|PSME3_HUMAN											alsoinW632	4_17804	FALSE
EAASYLDQISR	26.29	1251.61	11	1	626.813	46	26669	4	11455	20200226_SRKP_DIPG_bb72_SU27.raw	1	1	P61289			PEAKS DB	EAASYLDQISR	P61289|PSME3_HUMAN											alsoinW632	4_11455	FALSE
ILIDPFHKA	24.71	1052.6	9	-0.5	527.308	50.3	175540	4	13049	20200226_SRKP_DIPG_bb72_SU27.raw	1	1	P61313			PEAKS DB	ILIDPFHKA	P61313|RL15_HUMAN												4_13049	FALSE
EVILIDPFHK	28.37	1209.68	10	-0.4	605.845	59.6	5722900	4	16533	20200226_SRKP_DIPG_bb72_SU27.raw	2	2	P61313			PEAKS DB	EVILIDPFHK	P61313|RL15_HUMAN											alsoinW632	4_16533	FALSE
DVFRDPALKR	37.17	1215.67	10	-2.3	406.231	33.28	2601500	4	7144	20200226_SRKP_DIPG_bb72_SU27.raw	1	1	P61353			PEAKS DB	DVFRDPALKR	P61353|RL27_HUMAN											alsoinW632	4_7144	FALSE
RLYPEGLAQL	24.13	1158.64	10	-0.9	580.327	58.44	380500	4	16038	20200226_SRKP_DIPG_bb72_SU27.raw	1	1	P61421			PEAKS DB	RLYPEGLAQL	P61421|VA0D1_HUMAN												4_16038	FALSE
VLDDKDYFL	30.85	1126.55	9	-1.5	564.284	60.95	478960	4	16959	20200226_SRKP_DIPG_bb72_SU27.raw	1	1	P61604			PEAKS DB	VLDDKDYFL	P61604|CH10_HUMAN												4_16959	FALSE
ALVSNLYVI	14.63	990.575	9	-0.2	496.295	74.95	154640	4	21842	20200226_SRKP_DIPG_bb72_SU27.raw	1	1	P61619			PEAKS DB	ALVSNLYVI	P61619|S61A1_HUMAN												4_21842	FALSE
ALFNGAQKL	27.48	960.539	9	-1.9	481.276	46.55	238930	4	11639	20200226_SRKP_DIPG_bb72_SU27.raw	1	1	P61619			PEAKS DB	ALFNGAQKL	P61619|S61A1_HUMAN												4_11639	FALSE
SVLEDPVHAV	23.5	1064.55	10	2.6	533.284	48.64	88315	4	12474	20200226_SRKP_DIPG_bb72_SU27.raw	1	1	P61619			PEAKS DB	SVLEDPVHAV	P61619|S61A1_HUMAN												4_12474	FALSE
VAGQDGSVVQFK	41.11	1233.64	12	-0.7	617.824	38.8	25794	4	8897	20200226_SRKP_DIPG_bb72_SU27.raw	1	1	P61956			PEAKS DB	VAGQDGSVVQFK	P61956|SUMO2_HUMAN:P55854|SUMO3_HUMAN:Q6EEV6|SUMO4_HUMAN												4_8897	FALSE
EVYDIAFSR	26.83	1098.53	9	1.3	550.275	52.15	188290	4	13685	20200226_SRKP_DIPG_bb72_SU27.raw	1	1	P61962			PEAKS DB	EVYDIAFSR	P61962|DCAF7_HUMAN											alsoinW632	4_13685	FALSE
ETIGEILKK	26.64	1029.61	9	0	515.811	39.59	56839	4	9159	20200226_SRKP_DIPG_bb72_SU27.raw	1	1	P61978			PEAKS DB	ETIGEILKK	P61978|HNRPK_HUMAN											alsoinW632	4_9159	FALSE
HVVFIAQR	11.06	968.556	8	-1.2	485.284	33.99	0	4	7320	20200226_SRKP_DIPG_bb72_SU27.raw	0	0	P62081			PEAKS DB	HVVFIAQR	P62081|RS7_HUMAN												4_7320	FALSE
KLDGSRLIKV	12.52	1127.7	10	1.6	564.86	38.11	20247	4	8656	20200226_SRKP_DIPG_bb72_SU27.raw	1	1	P62081			PEAKS DB	KLDGSRLIKV	P62081|RS7_HUMAN												4_8656	FALSE
ETFSGVYKKL	33.3	1170.63	10	0	391.217	40.81	2059600	4	9583	20200226_SRKP_DIPG_bb72_SU27.raw	2	2	P62081			PEAKS DB	ETFSGVYKKL	P62081|RS7_HUMAN											alsoinW632	4_9583	FALSE
ETFSGVYKK	26.7	1057.54	9	0.2	529.78	26.79	79322	4	5323	20200226_SRKP_DIPG_bb72_SU27.raw	1	1	P62081			PEAKS DB	ETFSGVYKK	P62081|RS7_HUMAN											alsoinW632	4_5323	FALSE
LVFPSEIVGK	35.81	1087.63	10	0.3	544.821	58.51	1371600	4	16048	20200226_SRKP_DIPG_bb72_SU27.raw	1	1	P62081			PEAKS DB	LVFPSEIVGK	P62081|RS7_HUMAN											alsoinW632	4_16048	FALSE
SIIGRLLEV	24.68	998.612	9	1.5	500.314	72.73	23579000	4	21001	20200226_SRKP_DIPG_bb72_SU27.raw	2	2	P62136			PEAKS DB	SIIGRLLEV	P62136|PP1A_HUMAN	Serine/threonine-protein phosphatase PP1-alpha catalytic subunit (PP-1A) (EC 3.1.3.16)	PPP1CA PPP1A	Protein in T_Antigen								alsoinW632	4_21001	FALSE
SLITRLLEV	26.87	1042.64	9	0.7	522.327	74.63	1443400	4	21711	20200226_SRKP_DIPG_bb72_SU27.raw	1	1	P62140			PEAKS DB	SLITRLLEV	P62140|PP1B_HUMAN												4_21711	FALSE
DVVSKFLNR	29.38	1076.6	9	1.1	539.307	48.76	155980	4	12472	20200226_SRKP_DIPG_bb72_SU27.raw	1	1	P62140			PEAKS DB	DVVSKFLNR	P62140|PP1B_HUMAN											alsoinW632	4_12472	FALSE
RIIDVVYNA	29.83	1061.59	9	1.5	531.802	52.58	12362000	4	13910	20200226_SRKP_DIPG_bb72_SU27.raw	1	1	P62241			PEAKS DB	RIIDVVYNA	P62241|RS8_HUMAN											alsoinW632	4_13910	FALSE
KLLEPVLLL	17.05	1036.69	9	-0.3	519.352	74.32	23269000	4	21686	20200226_SRKP_DIPG_bb72_SU27.raw	1	1	P62249			PEAKS DB	KLLEPVLLL	P62249|RS16_HUMAN												4_21686	FALSE
EALQDVEDENQ	13.81	1288.54	11	-3.5	645.276	39.18	20573	4	9026	20200226_SRKP_DIPG_bb72_SU27.raw	1	1	P62258			PEAKS DB	EALQDVEDENQ	P62258|1433E_HUMAN												4_9026	FALSE
TVEERNLLS	19.91	1059.56	9	-1.8	530.784	42.82	41190	4	10305	20200226_SRKP_DIPG_bb72_SU27.raw	1	1	P62258			PEAKS DB	TVEERNLLS	P62258|1433E_HUMAN												4_10305	FALSE
FAITAIKGVGR	20.69	1131.68	11	-0.9	566.845	45.04	21072	4	11102	20200226_SRKP_DIPG_bb72_SU27.raw	1	1	P62269			PEAKS DB	FAITAIKGVGR	P62269|RS18_HUMAN											alsoinW632	4_11102	FALSE
KDIGFIKLD	16.38	1047.6	9	-0.4	524.805	51.33	72780	4	13424	20200226_SRKP_DIPG_bb72_SU27.raw	1	1	P62273			PEAKS DB	KDIGFIKLD	P62273|RS29_HUMAN											alsoinW632	4_13424	FALSE
AKDIGFIKLD	30.2	1118.63	10	-3.1	560.322	50.65	0	4	13187	20200226_SRKP_DIPG_bb72_SU27.raw	0	0	P62273			PEAKS DB	AKDIGFIKLD	P62273|RS29_HUMAN												4_13187	FALSE
LLVDVEPKV	17.97	1010.6	9	1	506.308	54.56	167050	4	14586	20200226_SRKP_DIPG_bb72_SU27.raw	1	1	P62314			PEAKS DB	LLVDVEPKV	P62314|SMD1_HUMAN	Small nuclear ribonucleoprotein Sm D1 (Sm-D1) (Sm-D autoantigen) (snRNP core protein D1)	SNRPD1	Protein in T_Antigen									4_14586	FALSE
ALDRQTATQLL	23.72	1228.68	11	1.5	615.347	48.67	115730	4	12449	20200226_SRKP_DIPG_bb72_SU27.raw	1	1	P62424			PEAKS DB	ALDRQTATQLL	P62424|RL7A_HUMAN												4_12449	FALSE
KVAPAPAVV	18.77	850.528	9	-1.5	426.27	34.16	428010	4	7418	20200226_SRKP_DIPG_bb72_SU27.raw	1	1	P62424			PEAKS DB	KVAPAPAVV	P62424|RL7A_HUMAN												4_7418	FALSE
ALDVANKIGII	33.18	1125.68	11	-0.3	563.845	61.16	814480	4	17023	20200226_SRKP_DIPG_bb72_SU27.raw	1	1	P62750			PEAKS DB	ALDVANKIGII	P62750|RL23A_HUMAN											alsoinW632	4_17023	FALSE
VANKIGII	21.93	826.528	8	-2.9	414.27	45.13	261040	4	11124	20200226_SRKP_DIPG_bb72_SU27.raw	1	1	P62750			PEAKS DB	VANKIGII	P62750|RL23A_HUMAN											alsoinW632	4_11124	FALSE
DVVYALKRQGR	13.65	1303.74	11	-0.1	435.586	29.53	60483	4	6048	20200226_SRKP_DIPG_bb72_SU27.raw	1	1	P62805			PEAKS DB	DVVYALKRQGR	P62805|H4_HUMAN											alsoinW632	4_6048	FALSE
VLKVFLENV	26.17	1059.63	9	-1.1	530.823	62.55	341730	4	17518	20200226_SRKP_DIPG_bb72_SU27.raw	1	1	P62805			PEAKS DB	VLKVFLENV	P62805|H4_HUMAN												4_17518	FALSE
GSAITGPVAK	12.3	899.508	10	-1.5	450.76	26.86	16816	4	5350	20200226_SRKP_DIPG_bb72_SU27.raw	1	1	P62829			PEAKS DB	GSAITGPVAK	P62829|RL23_HUMAN												4_5350	FALSE
VLFDKATYDKL	31.54	1311.71	11	-1.2	438.243	49.96	78770	4	12918	20200226_SRKP_DIPG_bb72_SU27.raw	1	1	P62851			PEAKS DB	VLFDKATYDKL	P62851|RS25_HUMAN												4_12918	FALSE
NIVEAAAVR	14.35	941.529	9	-1.8	471.771	35.6	50622	4	7821	20200226_SRKP_DIPG_bb72_SU27.raw	1	1	P62854			PEAKS DB	NIVEAAAVR	P62854|RS26_HUMAN:Q5JNZ5|RS26L_HUMAN												4_7821	FALSE
FVIRNIVEA	25.93	1059.61	9	-0.6	530.811	55.84	463570	4	15055	20200226_SRKP_DIPG_bb72_SU27.raw	1	1	P62854			PEAKS DB	FVIRNIVEA	P62854|RS26_HUMAN:Q5JNZ5|RS26L_HUMAN												4_15055	FALSE
FLDDNQIVT	14.46	1063.52	9	-1.1	532.766	57.96	445310	4	15846	20200226_SRKP_DIPG_bb72_SU27.raw	1	1	P62873			PEAKS DB	FLDDNQIVT	P62873|GBB1_HUMAN												4_15846	FALSE
ALWDIETGQQTT	24.4	1361.65	12	0.4	681.831	66.77	355380	4	19128	20200226_SRKP_DIPG_bb72_SU27.raw	1	1	P62873			PEAKS DB	ALWDIETGQQTT	P62873|GBB1_HUMAN												4_19128	FALSE
SLAPDTRLFV	16.4	1117.61	10	0.5	559.814	60.09	205340	4	16630	20200226_SRKP_DIPG_bb72_SU27.raw	1	1	P62873			PEAKS DB	SLAPDTRLFV	P62873|GBB1_HUMAN												4_16630	FALSE
ALWDIETGQQT	14.6	1260.6	11	0.1	631.307	66.82	72035	4	19084	20200226_SRKP_DIPG_bb72_SU27.raw	1	1	P62879			PEAKS DB	ALWDIETGQQT	P62879|GBB2_HUMAN:P62873|GBB1_HUMAN												4_19084	FALSE
ALWDIETGQQTV	36.35	1359.67	12	0.4	680.841	71.85	5402500	4	20808	20200226_SRKP_DIPG_bb72_SU27.raw	1	1	P62879			PEAKS DB	ALWDIETGQQTV	P62879|GBB2_HUMAN												4_20808	FALSE
LIIWDSYTTNK	35.35	1352.7	11	-1.8	677.355	58.73	79470	4	16131	20200226_SRKP_DIPG_bb72_SU27.raw	1	1	P62879			PEAKS DB	LIIWDSYTTNK	P62879|GBB2_HUMAN:P62873|GBB1_HUMAN												4_16131	FALSE
SEIEYYAMLAK	33.69	1316.63	11	0.5	659.324	58.44	89380	4	16027	20200226_SRKP_DIPG_bb72_SU27.raw	1	1	P62888			PEAKS DB	SEIEYYAMLAK	P62888|RL30_HUMAN												4_16027	FALSE
VTYVPVTTFKNL	14.26	1380.77	12	1.2	691.391	61.1	30831	4	17017	20200226_SRKP_DIPG_bb72_SU27.raw	1	1	P62899			PEAKS DB	VTYVPVTTFKNL	P62899|RL31_HUMAN											alsoinW632	4_17017	FALSE
FLASESLIKQI	35.08	1247.71	11	-3	624.862	62.48	1042200	4	17497	20200226_SRKP_DIPG_bb72_SU27.raw	1	1	P62906			PEAKS DB	FLASESLIKQI	P62906|RL10A_HUMAN	60S ribosomal protein L10a (CSA-19) (Large ribosomal subunit protein uL1) (Neural precursor cell expressed developmentally down-regulated protein 6) (NEDD-6)	RPL10A NEDD6	Protein in T_Antigen									4_17497	FALSE
TLYEAVREV	27	1078.57	9	-0.7	540.29	47.45	713600	4	12036	20200226_SRKP_DIPG_bb72_SU27.raw	1	1	P62906			PEAKS DB	TLYEAVREV	P62906|RL10A_HUMAN	60S ribosomal protein L10a (CSA-19) (Large ribosomal subunit protein uL1) (Neural precursor cell expressed developmentally down-regulated protein 6) (NEDD-6)	RPL10A NEDD6	Protein in T_Antigen									4_12036	FALSE
IYGEKFEDENFI	11.76	1502.69	12	0.7	752.354	61.6	50739	4	17180	20200226_SRKP_DIPG_bb72_SU27.raw	1	1	P62937			PEAKS DB	IYGEKFEDENFI	P62937|PPIA_HUMAN												4_17180	FALSE
IIEPSLRQLAQ	28.81	1266.73	11	1.7	634.373	52.81	564390	4	13913	20200226_SRKP_DIPG_bb72_SU27.raw	1	1	P62987			PEAKS DB	IIEPSLRQLAQ	P62987|RL40_HUMAN												4_13913	FALSE
TLTGKTITL	26.45	946.57	9	-1	474.292	45.69	240920	4	11441	20200226_SRKP_DIPG_bb72_SU27.raw	1	1	P62987			PEAKS DB	TLTGKTITL	P62987|RL40_HUMAN												4_11441	FALSE
KLTNGIWIL	11.12	1056.63	9	-3.5	529.322	71.09	100870	4	20535	20200226_SRKP_DIPG_bb72_SU27.raw	1	1	P63010			PEAKS DB	KLTNGIWIL	P63010|AP2B1_HUMAN												4_20535	FALSE
TLLTAIVKL	21.52	970.643	9	-0.7	486.328	71.49	1019600	4	20637	20200226_SRKP_DIPG_bb72_SU27.raw	1	1	P63010			PEAKS DB	TLLTAIVKL	P63010|AP2B1_HUMAN												4_20637	FALSE
EYATEVDVDFVR	29.41	1441.67	12	2.5	721.845	56.16	38554	4	15170	20200226_SRKP_DIPG_bb72_SU27.raw	1	1	P63010			PEAKS DB	EYATEVDVDFVR	P63010|AP2B1_HUMAN:Q10567|AP1B1_HUMAN												4_15170	FALSE
ALWEDEGVRA	22.18	1144.55	10	1.5	573.284	48.15	633350	4	12311	20200226_SRKP_DIPG_bb72_SU27.raw	1	1	P63092			PEAKS DB	ALWEDEGVRA	P63092|GNAS2_HUMAN:Q5JWF2|GNAS1_HUMAN												4_12311	FALSE
RLQEDPPVGV	17.42	1108.59	10	-2.3	555.3	40.15	176870	4	9317	20200226_SRKP_DIPG_bb72_SU27.raw	1	1	P63146			PEAKS DB	RLQEDPPVGV	P63146|UBE2B_HUMAN												4_9317	FALSE
YLDIKGLLDV	32.57	1147.65	10	0.2	574.832	74.7	8654600	4	21838	20200226_SRKP_DIPG_bb72_SU27.raw	1	1	P63208			PEAKS DB	YLDIKGLLDV	P63208|SKP1_HUMAN												4_21838	FALSE
EFVDLYVPR	27.34	1136.59	9	-2.4	569.299	60.04	0	4	16629	20200226_SRKP_DIPG_bb72_SU27.raw	0	0	P63220			PEAKS DB	EFVDLYVPR	P63220|RS21_HUMAN											alsoinW632	4_16629	FALSE
VVISSDGQFAL	10.97	1134.59	11	0.1	568.303	68.12	180680	4	19527	20200226_SRKP_DIPG_bb72_SU27.raw	1	1	P63244			PEAKS DB	VVISSDGQFAL	P63244|RACK1_HUMAN												4_19527	FALSE
ETNYGIPQR	25.44	1076.53	9	-1.4	539.269	33.13	211530	4	7036	20200226_SRKP_DIPG_bb72_SU27.raw	1	1	P63244			PEAKS DB	ETNYGIPQR	P63244|RACK1_HUMAN											alsoinW632	4_7036	FALSE
RLWDLTTGTTT	28.48	1263.65	11	0	632.83	56.19	186420	4	15192	20200226_SRKP_DIPG_bb72_SU27.raw	1	1	P63244			PEAKS DB	RLWDLTTGTTT	P63244|RACK1_HUMAN												4_15192	FALSE
GSWDGTLRL	24.89	1003.51	9	-2.3	502.76	57.84	119210	4	15847	20200226_SRKP_DIPG_bb72_SU27.raw	1	1	P63244			PEAKS DB	GSWDGTLRL	P63244|RACK1_HUMAN												4_15847	FALSE
EIASFDKAKLK	27.48	1248.71	11	0.7	417.243	31.05	208220	4	6458	20200226_SRKP_DIPG_bb72_SU27.raw	1	1	P63313			PEAKS DB	EIASFDKAKLK	P63313|TYB10_HUMAN											alsoinW632	4_6458	FALSE
DAPGHRDFI	13.72	1026.49	9	-1.9	514.25	34.9	50310	4	7586	20200226_SRKP_DIPG_bb72_SU27.raw	1	1	P68104			PEAKS DB	DAPGHRDFI	P68104|EF1A1_HUMAN												4_7586	FALSE
ALPGDNVGFNVK	16.36	1229.64	12	0	615.827	47.68	0	4	12084	20200226_SRKP_DIPG_bb72_SU27.raw	0	0	P68104			PEAKS DB	ALPGDNVGFNVK	P68104|EF1A1_HUMAN												4_12084	FALSE
LEPTVIDEVR	31.43	1169.63	10	-0.3	585.822	47.66	948100	4	12041	20200226_SRKP_DIPG_bb72_SU27.raw	1	1	P68363			PEAKS DB	LEPTVIDEVR	P68363|TBA1B_HUMAN											alsoinW632	4_12041	FALSE
TVIDEVRTGTYR	16.18	1408.73	12	-1.6	470.584	40.22	151610	4	9371	20200226_SRKP_DIPG_bb72_SU27.raw	1	1	P68363			PEAKS DB	TVIDEVRTGTYR	P68363|TBA1B_HUMAN											alsoinW632	4_9371	FALSE
LERINVYYNE	20.6	1311.65	10	1.7	656.831	46.35	10740	4	11593	20200226_SRKP_DIPG_bb72_SU27.raw	1	1	P68371			PEAKS DB	LERINVYYNE	P68371|TBB4B_HUMAN:Q13885|TBB2A_HUMAN:Q9BVA1|TBB2B_HUMAN												4_11593	FALSE
FIGNSTAIQELF	17.2	1338.68	12	-0.5	670.348	76.52	196950	4	22377	20200226_SRKP_DIPG_bb72_SU27.raw	1	1	P68371			PEAKS DB	FIGNSTAIQELF	P68371|TBB4B_HUMAN:P07437|TBB5_HUMAN:Q13885|TBB2A_HUMAN:Q9BVA1|TBB2B_HUMAN												4_22377	FALSE
SVVPSPKVSDTV	18.01	1213.66	12	-1.2	607.834	42.01	0	4	10026	20200226_SRKP_DIPG_bb72_SU27.raw	0	0	P68371			PEAKS DB	SVVPSPKVSDTV	P68371|TBB4B_HUMAN:P07437|TBB5_HUMAN												4_10026	FALSE
RALTVPELT	18.07	998.576	9	-2.6	500.294	49.41	0	4	12727	20200226_SRKP_DIPG_bb72_SU27.raw	0	0	P68371			PEAKS DB	RALTVPELT	P68371|TBB4B_HUMAN:P07437|TBB5_HUMAN:Q13885|TBB2A_HUMAN:Q9BVA1|TBB2B_HUMAN												4_12727	FALSE
DIVKDPVSR	11.69	1027.57	9	2	514.791	30.31	0	4	6264	20200226_SRKP_DIPG_bb72_SU27.raw	0	0	P68400			PEAKS DB	DIVKDPVSR	P68400|CSK21_HUMAN											alsoinW632	4_6264	FALSE
SLFEEAQKV	15.43	1049.54	9	1.4	525.778	48.56	56882	4	12407	20200226_SRKP_DIPG_bb72_SU27.raw	1	1	P68543			PEAKS DB	SLFEEAQKV	P68543|UBX2A_HUMAN												4_12407	FALSE
AIISELVSI	16.18	943.559	9	0	472.787	76.04	201730	4	22230	20200226_SRKP_DIPG_bb72_SU27.raw	1	1	P78344			PEAKS DB	AIISELVSI	P78344|IF4G2_HUMAN												4_22230	FALSE
VIILSLDR	10.79	927.575	8	-1	464.795	55.77	0	4	15043	20200226_SRKP_DIPG_bb72_SU27.raw	0	0	P78344			PEAKS DB	VIILSLDR	P78344|IF4G2_HUMAN												4_15043	FALSE
TDVFVVGTER	21.39	1121.57	10	-2	561.792	46.48	154510	4	11705	20200226_SRKP_DIPG_bb72_SU27.raw	1	1	P78347			PEAKS DB	TDVFVVGTER	P78347|GTF2I_HUMAN											alsoinW632	4_11705	FALSE
KQVEEIFNL	23.03	1118.6	9	-0.1	560.306	59.39	644270	4	16361	20200226_SRKP_DIPG_bb72_SU27.raw	1	1	P78347			PEAKS DB	KQVEEIFNL	P78347|GTF2I_HUMAN												4_16361	FALSE
DVFVVGTER	27.76	1020.52	9	-2.2	511.268	46.97	582170	4	11827	20200226_SRKP_DIPG_bb72_SU27.raw	1	1	P78347			PEAKS DB	DVFVVGTER	P78347|GTF2I_HUMAN											alsoinW632	4_11827	FALSE
DVFVVGTERGR	19.18	1233.65	11	-1.4	412.222	38.36	87618	4	8734	20200226_SRKP_DIPG_bb72_SU27.raw	2	2	P78347			PEAKS DB	DVFVVGTERGR	P78347|GTF2I_HUMAN											alsoinW632	4_8734	FALSE
STFDHPELVKL	24.57	1284.67	11	-2.8	643.341	51.11	944800	4	13292	20200226_SRKP_DIPG_bb72_SU27.raw	1	1	P78371			PEAKS DB	STFDHPELVKL	P78371|TCPB_HUMAN												4_13292	FALSE
FLLDKKIGV	29.5	1031.64	9	-0.6	516.826	51.38	7188800	4	13405	20200226_SRKP_DIPG_bb72_SU27.raw	1	1	P78371			PEAKS DB	FLLDKKIGV	P78371|TCPB_HUMAN												4_13405	FALSE
SLFDQVVKV	31.45	1033.58	9	0.1	517.798	65.01	4585400	4	18423	20200226_SRKP_DIPG_bb72_SU27.raw	1	1	P78508			PEAKS DB	SLFDQVVKV	P78508|KCJ10_HUMAN												4_18423	FALSE
SLLDENNVSSYL	16.73	1352.65	12	0.6	677.331	73.98	49121	4	21488	20200226_SRKP_DIPG_bb72_SU27.raw	1	1	P78527			PEAKS DB	SLLDENNVSSYL	P78527|PRKDC_HUMAN												4_21488	FALSE
YLIELIDRV	14.79	1132.65	9	0.7	567.332	71.79	104630	4	20730	20200226_SRKP_DIPG_bb72_SU27.raw	1	1	P78536			PEAKS DB	YLIELIDRV	P78536|ADA17_HUMAN	Disintegrin and metalloproteinase domain-containing protein 17 (ADAM 17) (EC 3.4.24.86) (Snake venom-like protease) (TNF-alpha convertase) (TNF-alpha-converting enzyme) (CD antigen CD156b)	ADAM17 CSVP TACE	Protein in T_Antigen									4_20730	FALSE
TIATALEYVYK	14.75	1270.68	11	-0.4	636.347	60.5	265900	4	16767	20200226_SRKP_DIPG_bb72_SU27.raw	1	1	P78537			PEAKS DB	TIATALEYVYK	P78537|BL1S1_HUMAN											alsoinW632	4_16767	FALSE
ALVDHLNVGV	32.9	1035.57	10	0.1	518.793	55.06	1399600	4	14803	20200226_SRKP_DIPG_bb72_SU27.raw	1	1	P78537			PEAKS DB	ALVDHLNVGV	P78537|BL1S1_HUMAN												4_14803	FALSE
KVFSGALQEA	14.37	1048.56	10	1.4	525.286	40.79	11829	4	9601	20200226_SRKP_DIPG_bb72_SU27.raw	1	1	P78543			PEAKS DB	KVFSGALQEA	P78543|BTG2_HUMAN												4_9601	FALSE
TLWVDPYEV	30.82	1120.54	9	-1.2	561.279	75.4	7635900	4	21975	20200226_SRKP_DIPG_bb72_SU27.raw	1	1	P78543			PEAKS DB	TLWVDPYEV	P78543|BTG2_HUMAN												4_21975	FALSE
DAVEDLESVGK	27.57	1160.56	11	-1.9	581.284	49.41	18995	4	12736	20200226_SRKP_DIPG_bb72_SU27.raw	1	1	P81605			PEAKS DB	DAVEDLESVGK	P81605|DCD_HUMAN												4_12736	FALSE
GAVHDVKDVLDS	13.4	1253.63	12	0.6	627.82	40.65	65260	4	9513	20200226_SRKP_DIPG_bb72_SU27.raw	1	1	P81605			PEAKS DB	GAVHDVKDVLDS	P81605|DCD_HUMAN												4_9513	FALSE
AFGYYGPLR	20.04	1042.52	9	0.6	522.269	51.85	93029	4	13592	20200226_SRKP_DIPG_bb72_SU27.raw	1	1	P84103			PEAKS DB	AFGYYGPLR	P84103|SRSF3_HUMAN												4_13592	FALSE
LLAALPALATA	12.74	1023.63	11	-3.6	512.822	75.23	17841	4	21949	20200226_SRKP_DIPG_bb72_SU27.raw	1	1	P84157			PEAKS DB	LLAALPALATA	P84157|MXRA7_HUMAN												4_21949	FALSE
ALQEASEAYLV	30.39	1192.6	11	0.2	597.306	60.42	139520	4	16744	20200226_SRKP_DIPG_bb72_SU27.raw	1	1	P84243_mut			PEAKS DB	ALQEASEAYLV	P84243_mut|H33mut_HUMAN:P84243|H33_HUMAN:Q71DI3|H32_HUMAN												4_16744	FALSE
ALADLDELLIRA	27.33	1311.74	12	-1.5	656.876	74.81	0	4	21797	20200226_SRKP_DIPG_bb72_SU27.raw	0	0	P98160			PEAKS DB	ALADLDELLIRA	P98160|PGBM_HUMAN												4_21797	FALSE
GVWKGLFA	12.14	876.486	8	0.9	439.25	62.22	86181	4	17411	20200226_SRKP_DIPG_bb72_SU27.raw	1	1	Q00325			PEAKS DB	GVWKGLFA	Q00325|MPCP_HUMAN												4_17411	FALSE
LVHDGLGDLR	24.94	1093.59	10	-0.9	547.801	36.4	60293	4	8062	20200226_SRKP_DIPG_bb72_SU27.raw	1	1	Q00325			PEAKS DB	LVHDGLGDLR	Q00325|MPCP_HUMAN											alsoinW632	4_8062	FALSE
SVITQVFHV	22.38	1028.57	9	-0.1	515.29	64.41	486400	4	18200	20200226_SRKP_DIPG_bb72_SU27.raw	1	1	Q00341			PEAKS DB	SVITQVFHV	Q00341|VIGLN_HUMAN												4_18200	FALSE
GLLERVKEL	18.75	1055.63	9	2.2	528.825	51.95	135250	4	13613	20200226_SRKP_DIPG_bb72_SU27.raw	1	1	Q00341			PEAKS DB	GLLERVKEL	Q00341|VIGLN_HUMAN												4_13613	FALSE
ATAGIIGVNR	17.75	970.556	10	-1	486.285	36.89	151510	4	8228	20200226_SRKP_DIPG_bb72_SU27.raw	1	1	Q00610			PEAKS DB	ATAGIIGVNR	Q00610|CLH1_HUMAN											alsoinW632	4_8228	FALSE
FVHDLVLYL	22.05	1117.62	9	-0.4	559.816	73.87	129960	4	21445	20200226_SRKP_DIPG_bb72_SU27.raw	1	1	Q00610			PEAKS DB	FVHDLVLYL	Q00610|CLH1_HUMAN												4_21445	FALSE
FLNNQEYVL	13.37	1138.57	9	-0.2	570.29	67.06	240810	4	19189	20200226_SRKP_DIPG_bb72_SU27.raw	1	1	Q01082			PEAKS DB	FLNNQEYVL	Q01082|SPTB2_HUMAN												4_19189	FALSE
ILQSFIQDV	20.72	1061.58	9	1.5	531.796	72.33	0	4	20936	20200226_SRKP_DIPG_bb72_SU27.raw	0	0	Q01826			PEAKS DB	ILQSFIQDV	Q01826|SATB1_HUMAN												4_20936	FALSE
YLSDIPLHDA	16.72	1142.56	10	-4.5	572.285	50.92	90131	4	13264	20200226_SRKP_DIPG_bb72_SU27.raw	1	1	Q02153			PEAKS DB	YLSDIPLHDA	Q02153|GCYB1_HUMAN												4_13264	FALSE
ALDSHPTIV	19.21	951.503	9	-0.2	476.758	40.57	222290	4	9471	20200226_SRKP_DIPG_bb72_SU27.raw	1	1	Q02363			PEAKS DB	ALDSHPTIV	Q02363|ID2_HUMAN												4_9471	FALSE
QLQGYLRSV	21.66	1062.58	9	2.7	532.3	46.61	268180	4	11685	20200226_SRKP_DIPG_bb72_SU27.raw	1	1	Q02878			PEAKS DB	QLQGYLRSV	Q02878|RL6_HUMAN												4_11685	FALSE
ALLELVPWRA	13.98	1166.68	10	1.5	584.349	73.59	92640	4	21349	20200226_SRKP_DIPG_bb72_SU27.raw	1	1	Q03001			PEAKS DB	ALLELVPWRA	Q03001|DYST_HUMAN:Q9UPN3|MACF1_HUMAN												4_21349	FALSE
GLIDYDTGIRL	30.41	1234.66	11	0.7	618.336	66.53	209170	4	18997	20200226_SRKP_DIPG_bb72_SU27.raw	1	1	Q03001			PEAKS DB	GLIDYDTGIRL	Q03001|DYST_HUMAN												4_18997	FALSE
YLINEIDRI	23.6	1147.62	9	0.8	574.82	61.77	626760	4	17245	20200226_SRKP_DIPG_bb72_SU27.raw	1	1	Q03001			PEAKS DB	YLINEIDRI	Q03001|DYST_HUMAN												4_17245	FALSE
YLHSQVVSV	11.23	1030.54	9	0.3	516.28	40.88	93123	4	9597	20200226_SRKP_DIPG_bb72_SU27.raw	1	1	Q03519			PEAKS DB	YLHSQVVSV	Q03519|TAP2_HUMAN												4_9597	FALSE
SLWKEVSEL	26.38	1089.57	9	0.5	545.793	63.48	1253000	4	17864	20200226_SRKP_DIPG_bb72_SU27.raw	1	1	Q03933			PEAKS DB	SLWKEVSEL	Q03933|HSF2_HUMAN												4_17864	FALSE
ALAPAPPQV	28.36	862.491	9	-1	432.252	49.72	73422	4	12832	20200226_SRKP_DIPG_bb72_SU27.raw	1	1	Q04206			PEAKS DB	ALAPAPPQV	Q04206|TF65_HUMAN												4_12832	FALSE
IIFETPLRV	13.04	1086.64	9	-0.1	544.329	64.82	114880	4	18390	20200226_SRKP_DIPG_bb72_SU27.raw	1	1	Q04637			PEAKS DB	IIFETPLRV	Q04637|IF4G1_HUMAN												4_18390	FALSE
TIEELQNK	16.88	973.508	8	-0.1	487.761	27.59	36550	4	5518	20200226_SRKP_DIPG_bb72_SU27.raw	1	1	Q04695			PEAKS DB	TIEELQNK	Q04695|K1C17_HUMAN												4_5518	FALSE
KLWTGGLDNTV	32.33	1202.63	11	-0.2	602.322	54.39	204100	4	14529	20200226_SRKP_DIPG_bb72_SU27.raw	1	1	Q04724			PEAKS DB	KLWTGGLDNTV	Q04724|TLE1_HUMAN:Q04726|TLE3_HUMAN:Q04727|TLE4_HUMAN												4_14529	FALSE
QLFEKQLQL	11.42	1145.64	9	-3.2	573.828	66.94	766290	4	19120	20200226_SRKP_DIPG_bb72_SU27.raw	1	1	Q05209			PEAKS DB	QLFEKQLQL	Q05209|PTN12_HUMAN												4_19120	FALSE
ALGSSWIISV	11.29	1031.57	10	-0.6	516.79	76.62	363210	4	22434	20200226_SRKP_DIPG_bb72_SU27.raw	1	1	Q05397			PEAKS DB	ALGSSWIISV	Q05397|FAK1_HUMAN												4_22434	FALSE
ESFGPQPISR	22.13	1116.56	10	1	559.286	37.98	87920	4	8580	20200226_SRKP_DIPG_bb72_SU27.raw	1	1	Q06609			PEAKS DB	ESFGPQPISR	Q06609|RAD51_HUMAN											alsoinW632	4_8580	FALSE
FIIDDKGILR	30.51	1188.69	10	-0.8	397.236	53.8	210620	4	14303	20200226_SRKP_DIPG_bb72_SU27.raw	1	1	Q06830			PEAKS DB	FIIDDKGILR	Q06830|PRDX1_HUMAN											alsoinW632	4_14303	FALSE
ALLDVTPNAV	25.84	1011.56	10	-1	506.787	64.86	292950	4	18351	20200226_SRKP_DIPG_bb72_SU27.raw	1	1	Q07157			PEAKS DB	ALLDVTPNAV	Q07157|ZO1_HUMAN												4_18351	FALSE
EVPDVTATPARL	29.64	1267.68	12	0.9	634.846	48.82	0	4	12512	20200226_SRKP_DIPG_bb72_SU27.raw	0	0	Q07820			PEAKS DB	EVPDVTATPARL	Q07820|MCL1_HUMAN	Induced myeloid leukemia cell differentiation protein Mcl-1 (Bcl-2-like protein 3) (Bcl2-L-3) (Bcl-2-related protein EAT/mcl1) (mcl1/EAT)	MCL1 BCL2L3	Protein in T_Antigen								alsoinW632	4_12512	FALSE
SLAELKGFEV	17.83	1091.59	10	0.5	546.801	60.44	167740	4	16753	20200226_SRKP_DIPG_bb72_SU27.raw	1	1	Q07864			PEAKS DB	SLAELKGFEV	Q07864|DPOE1_HUMAN												4_16753	FALSE
ALDPKANFST	16.03	1062.53	10	-1.9	532.274	38.51	27416	4	8802	20200226_SRKP_DIPG_bb72_SU27.raw	1	1	Q07912			PEAKS DB	ALDPKANFST	Q07912|ACK1_HUMAN												4_8802	FALSE
KVFDPVPVGV	24.83	1055.6	10	1.4	528.809	57	2863000	4	15572	20200226_SRKP_DIPG_bb72_SU27.raw	1	1	Q08211			PEAKS DB	KVFDPVPVGV	Q08211|DHX9_HUMAN												4_15572	FALSE
YLQVDLQRL	11.42	1146.64	9	-2.5	574.326	59.41	0	4	16397	20200226_SRKP_DIPG_bb72_SU27.raw	0	0	Q08345			PEAKS DB	YLQVDLQRL	Q08345|DDR1_HUMAN	Epithelial discoidin domain-containing receptor 1 (Epithelial discoidin domain receptor 1) (EC 2.7.10.1) (CD167 antigen-like family member A) (Cell adhesion kinase) (Discoidin receptor tyrosine kinase) (HGK2) (Mammary carcinoma kinase 10) (MCK-10) (Protein-tyrosine kinase 3A) (Protein-tyrosine kinase RTK-6) (TRK E) (Tyrosine kinase DDR) (Tyrosine-protein kinase CAK) (CD antigen CD167a)	DDR1 CAK EDDR1 NEP NTRK4 PTK3A RTK6 TRKE	Protein in T_Antigen									4_16397	FALSE
FLAEDALNTV	21.44	1091.55	10	-1.7	546.781	67.35	607010	4	19301	20200226_SRKP_DIPG_bb72_SU27.raw	1	1	Q08345			PEAKS DB	FLAEDALNTV	Q08345|DDR1_HUMAN	Epithelial discoidin domain-containing receptor 1 (Epithelial discoidin domain receptor 1) (EC 2.7.10.1) (CD167 antigen-like family member A) (Cell adhesion kinase) (Discoidin receptor tyrosine kinase) (HGK2) (Mammary carcinoma kinase 10) (MCK-10) (Protein-tyrosine kinase 3A) (Protein-tyrosine kinase RTK-6) (TRK E) (Tyrosine kinase DDR) (Tyrosine-protein kinase CAK) (CD antigen CD167a)	DDR1 CAK EDDR1 NEP NTRK4 PTK3A RTK6 TRKE	Protein in T_Antigen									4_19301	FALSE
STTDLRVDYK	14.69	1196.6	10	2.7	599.311	61.75	64849	4	17239	20200226_SRKP_DIPG_bb72_SU27.raw	1	1	Q0JRZ9			PEAKS DB	STTDLRVDYK	Q0JRZ9|FCHO2_HUMAN												4_17239	FALSE
ALLGKIEKV	18.58	969.622	9	-0.3	485.818	40.99	213440	4	9632	20200226_SRKP_DIPG_bb72_SU27.raw	1	1	Q10471			PEAKS DB	ALLGKIEKV	Q10471|GALT2_HUMAN												4_9632	FALSE
ALDEKLLNI	23.42	1027.59	9	0.6	514.803	59.66	406630	4	16471	20200226_SRKP_DIPG_bb72_SU27.raw	1	1	Q10570			PEAKS DB	ALDEKLLNI	Q10570|CPSF1_HUMAN	Cleavage and polyadenylation specificity factor subunit 1 (Cleavage and polyadenylation specificity factor 160 kDa subunit) (CPSF 160 kDa subunit)	CPSF1 CPSF160	Protein in T_Antigen									4_16471	FALSE
FLPSYIIDV	14.09	1065.57	9	-0.7	533.794	76.93	1826400	4	22534	20200226_SRKP_DIPG_bb72_SU27.raw	1	1	Q10570			PEAKS DB	FLPSYIIDV	Q10570|CPSF1_HUMAN	Cleavage and polyadenylation specificity factor subunit 1 (Cleavage and polyadenylation specificity factor 160 kDa subunit) (CPSF 160 kDa subunit)	CPSF1 CPSF160	Protein in T_Antigen									4_22534	FALSE
RVLDTSVAYV	21.52	1121.61	10	-0.9	561.811	50.14	218020	4	12976	20200226_SRKP_DIPG_bb72_SU27.raw	1	1	Q12756			PEAKS DB	RVLDTSVAYV	Q12756|KIF1A_HUMAN												4_12976	FALSE
DVFSGVKPLTR	33.44	1217.68	11	-1.3	406.899	46.33	376000	4	11557	20200226_SRKP_DIPG_bb72_SU27.raw	1	1	Q12768			PEAKS DB	DVFSGVKPLTR	Q12768|WASC5_HUMAN											alsoinW632	4_11557	FALSE
RLSEFIPAVF	28.17	1177.65	10	-0.4	589.832	73.97	5342900	4	21555	20200226_SRKP_DIPG_bb72_SU27.raw	1	1	Q12768			PEAKS DB	RLSEFIPAVF	Q12768|WASC5_HUMAN											alsoinW632	4_21555	FALSE
ALWHDAENQTV	13.99	1282.59	11	-2.8	642.303	44.59	23029	4	10958	20200226_SRKP_DIPG_bb72_SU27.raw	1	1	Q12769			PEAKS DB	ALWHDAENQTV	Q12769|NU160_HUMAN												4_10958	FALSE
RLIESLFTI	14.33	1090.64	9	3.3	546.328	74.37	399180	4	21633	20200226_SRKP_DIPG_bb72_SU27.raw	1	1	Q12789			PEAKS DB	RLIESLFTI	Q12789|TF3C1_HUMAN												4_21633	FALSE
GLGGEFVTTI	16.19	992.518	10	1	497.267	69.73	310950	4	20064	20200226_SRKP_DIPG_bb72_SU27.raw	1	1	Q12824			PEAKS DB	GLGGEFVTTI	Q12824|SNF5_HUMAN												4_20064	FALSE
EITTTEIIKR	17.22	1202.69	10	-0.7	401.903	35	25399	4	7622	20200226_SRKP_DIPG_bb72_SU27.raw	1	1	Q12830			PEAKS DB	EITTTEIIKR	Q12830|BPTF_HUMAN											alsoinW632	4_7622	FALSE
YIELFLNSCPKG	12.26	1382.69	12	0.8	692.353	61.85	0	4	17293	20200226_SRKP_DIPG_bb72_SU27.raw	0	0	Q12849			PEAKS DB	YIELFLNSCPKG	Q12849|GRSF1_HUMAN												4_17293	FALSE
IVAPGTFEV	27.64	931.501	9	0.8	466.758	63.93	363230	4	18042	20200226_SRKP_DIPG_bb72_SU27.raw	1	1	Q12905			PEAKS DB	IVAPGTFEV	Q12905|ILF2_HUMAN												4_18042	FALSE
VQIEEVRQV	22.64	1098.6	9	-1	550.308	39.08	72121	4	8993	20200226_SRKP_DIPG_bb72_SU27.raw	1	1	Q12905			PEAKS DB	VQIEEVRQV	Q12905|ILF2_HUMAN												4_8993	FALSE
KILPTLEAV	31.63	982.606	9	0	492.31	57.14	3925700	4	15603	20200226_SRKP_DIPG_bb72_SU27.raw	1	1	Q12905			PEAKS DB	KILPTLEAV	Q12905|ILF2_HUMAN												4_15603	FALSE
AVVGAVVFQK	34.42	1016.6	10	-1	509.308	46.35	17566	4	11601	20200226_SRKP_DIPG_bb72_SU27.raw	1	1	Q12907			PEAKS DB	AVVGAVVFQK	Q12907|LMAN2_HUMAN												4_11601	FALSE
LLYDAVHIVSV	22	1227.69	11	-0.9	614.85	66.91	84030	4	19139	20200226_SRKP_DIPG_bb72_SU27.raw	1	1	Q13003			PEAKS DB	LLYDAVHIVSV	Q13003|GRIK3_HUMAN												4_19139	FALSE
LLYDAVHIV	32.12	1041.59	9	-1	521.8	62.62	314820	4	17566	20200226_SRKP_DIPG_bb72_SU27.raw	1	1	Q13003			PEAKS DB	LLYDAVHIV	Q13003|GRIK3_HUMAN												4_17566	FALSE
VVYDDSTGLIRL	36.66	1349.72	12	0.4	675.867	63.21	4973500	4	17841	20200226_SRKP_DIPG_bb72_SU27.raw	1	1	Q13003			PEAKS DB	VVYDDSTGLIRL	Q13003|GRIK3_HUMAN												4_17841	FALSE
ALDGKIYEL	18.07	1020.55	9	-0.3	511.282	53.84	388730	4	14361	20200226_SRKP_DIPG_bb72_SU27.raw	1	1	Q13017			PEAKS DB	ALDGKIYEL	Q13017|RHG05_HUMAN												4_14361	FALSE
LDRGLDIYV	13.75	1062.57	9	0	532.293	50.38	1287200	4	13151	20200226_SRKP_DIPG_bb72_SU27.raw	1	1	Q13045			PEAKS DB	LDRGLDIYV	Q13045|FLII_HUMAN												4_13151	FALSE
SLFPGKLEVV	25.11	1087.63	10	1.2	544.822	64.16	1289700	4	18183	20200226_SRKP_DIPG_bb72_SU27.raw	1	1	Q13045			PEAKS DB	SLFPGKLEVV	Q13045|FLII_HUMAN												4_18183	FALSE
SLFPGKLEV	26.1	988.559	9	1.4	495.288	60.7	3345000	4	16915	20200226_SRKP_DIPG_bb72_SU27.raw	1	1	Q13045			PEAKS DB	SLFPGKLEV	Q13045|FLII_HUMAN												4_16915	FALSE
ALYGQPLLL	13.15	986.58	9	-0.1	494.297	75.71	106890	4	22105	20200226_SRKP_DIPG_bb72_SU27.raw	1	1	Q13107			PEAKS DB	ALYGQPLLL	Q13107|UBP4_HUMAN												4_22105	FALSE
DIFNSDVVIVER	37.62	1404.72	12	0.5	703.37	64.82	76114	4	18358	20200226_SRKP_DIPG_bb72_SU27.raw	1	1	Q13111			PEAKS DB	DIFNSDVVIVER	Q13111|CAF1A_HUMAN	Chromatin assembly factor 1 subunit A (CAF-1 subunit A) (Chromatin assembly factor I p150 subunit) (CAF-I 150 kDa subunit) (CAF-I p150) (hp150)	CHAF1A CAF CAF1P150	Protein in T_Antigen								alsoinW632	4_18358	FALSE
KVPMVVLQ	10.53	912.547	8	-8.2	457.277	53.71	0	4	14282	20200226_SRKP_DIPG_bb72_SU27.raw	0	0	Q13111			PEAKS DB	KVPMVVLQ	Q13111|CAF1A_HUMAN	Chromatin assembly factor 1 subunit A (CAF-1 subunit A) (Chromatin assembly factor I p150 subunit) (CAF-I 150 kDa subunit) (CAF-I p150) (hp150)	CHAF1A CAF CAF1P150	Protein in T_Antigen									4_14282	FALSE
TVIRDPPSI	21.38	996.56	9	-1.6	499.287	42.52	106150	4	10236	20200226_SRKP_DIPG_bb72_SU27.raw	1	1	Q13112			PEAKS DB	TVIRDPPSI	Q13112|CAF1B_HUMAN												4_10236	FALSE
DVFIPKPFR	21.75	1117.63	9	-7	559.818	53.75	47559	4	14280	20200226_SRKP_DIPG_bb72_SU27.raw	1	1	Q13148			PEAKS DB	DVFIPKPFR	Q13148|TADBP_HUMAN												4_14280	FALSE
KLFIGGLNV	29.39	959.58	9	-0.7	480.797	63.24	932650	4	17765	20200226_SRKP_DIPG_bb72_SU27.raw	1	1	Q13151			PEAKS DB	KLFIGGLNV	Q13151|ROA0_HUMAN												4_17765	FALSE
ILLKDILSV	17.22	1012.65	9	-0.4	507.334	73.44	367600	4	21309	20200226_SRKP_DIPG_bb72_SU27.raw	1	1	Q13315			PEAKS DB	ILLKDILSV	Q13315|ATM_HUMAN												4_21309	FALSE
GLVDEKALAQA	21.79	1113.6	11	-0.6	557.808	45.09	143160	4	11107	20200226_SRKP_DIPG_bb72_SU27.raw	1	1	Q13363			PEAKS DB	GLVDEKALAQA	Q13363|CTBP1_HUMAN:P56545|CTBP2_HUMAN												4_11107	FALSE
LGPPPPLRV	23.35	944.581	9	-0.7	473.297	50.59	551760	4	13114	20200226_SRKP_DIPG_bb72_SU27.raw	1	1	Q13435			PEAKS DB	LGPPPPLRV	Q13435|SF3B2_HUMAN												4_13114	FALSE
GLIDIENPNRV	27.01	1238.66	11	0	620.338	53.5	43052	4	14196	20200226_SRKP_DIPG_bb72_SU27.raw	1	1	Q13442			PEAKS DB	GLIDIENPNRV	Q13442|HAP28_HUMAN												4_14196	FALSE
TFDLQRIGF	11.19	1095.57	9	-1.7	548.792	67.8	112310	4	19465	20200226_SRKP_DIPG_bb72_SU27.raw	1	1	Q13454			PEAKS DB	TFDLQRIGF	Q13454|TUSC3_HUMAN											alsoinW632	4_19465	FALSE
LLAEKVEQL	26.44	1041.61	9	0.1	521.811	47.99	1927800	4	12168	20200226_SRKP_DIPG_bb72_SU27.raw	1	1	Q13454			PEAKS DB	LLAEKVEQL	Q13454|TUSC3_HUMAN												4_12168	FALSE
KLLDLSDSTSV	19.39	1176.62	11	0.9	589.32	54.17	169190	4	14419	20200226_SRKP_DIPG_bb72_SU27.raw	1	1	Q13464			PEAKS DB	KLLDLSDSTSV	Q13464|ROCK1_HUMAN												4_14419	FALSE
ALADIAQSQL	22.94	1028.55	10	-0.6	515.282	59.12	155380	4	16277	20200226_SRKP_DIPG_bb72_SU27.raw	1	1	Q13503			PEAKS DB	ALADIAQSQL	Q13503|MED21_HUMAN												4_16277	FALSE
SLPGSGLPSV	11.11	912.492	10	-1.7	457.252	58.64	1229000	4	16062	20200226_SRKP_DIPG_bb72_SU27.raw	1	1	Q13516			PEAKS DB	SLPGSGLPSV	Q13516|OLIG2_HUMAN												4_16062	FALSE
SLLESVQKL	14.41	1015.59	9	0.8	508.803	56.82	0	4	15435	20200226_SRKP_DIPG_bb72_SU27.raw	0	0	Q13535			PEAKS DB	SLLESVQKL	Q13535|ATR_HUMAN	Serine/threonine-protein kinase ATR (EC 2.7.11.1) (Ataxia telangiectasia and Rad3-related protein) (FRAP-related protein 1)	ATR FRP1	Protein in T_Antigen									4_15435	FALSE
VLGKVNEI	15.42	870.518	8	-0.3	436.266	38.2	120160	4	8679	20200226_SRKP_DIPG_bb72_SU27.raw	1	1	Q13561			PEAKS DB	VLGKVNEI	Q13561|DCTN2_HUMAN												4_8679	FALSE
RLPPPFPGL	25.45	992.581	9	-0.1	497.298	63.73	1778400	4	18141	20200226_SRKP_DIPG_bb72_SU27.raw	1	1	Q13596			PEAKS DB	RLPPPFPGL	Q13596|SNX1_HUMAN												4_18141	FALSE
FLITILDHL	24.08	1083.63	9	0.4	542.824	76.6	33312	4	22421	20200226_SRKP_DIPG_bb72_SU27.raw	1	1	Q13614			PEAKS DB	FLITILDHL	Q13614|MTMR2_HUMAN:Q13613|MTMR1_HUMAN												4_22421	FALSE
KLPDGTWNL	21.83	1042.54	9	-1.8	522.279	56.3	341430	4	15216	20200226_SRKP_DIPG_bb72_SU27.raw	1	1	Q13627			PEAKS DB	KLPDGTWNL	Q13627|DYR1A_HUMAN												4_15216	FALSE
YLSSLQPRL	21.43	1075.6	9	-0.8	538.808	51.56	0	4	13489	20200226_SRKP_DIPG_bb72_SU27.raw	0	0	Q13769			PEAKS DB	YLSSLQPRL	Q13769|THOC5_HUMAN												4_13489	FALSE
LLGSAHEV	12.21	824.439	8	-1.9	413.226	32.88	57550	4	6979	20200226_SRKP_DIPG_bb72_SU27.raw	1	1	Q13813			PEAKS DB	LLGSAHEV	Q13813|SPTN1_HUMAN												4_6979	FALSE
QLLGSAHEV	24.99	952.498	9	0.4	477.256	37.13	163380	4	8316	20200226_SRKP_DIPG_bb72_SU27.raw	1	1	Q13813			PEAKS DB	QLLGSAHEV	Q13813|SPTN1_HUMAN												4_8316	FALSE
FLQEGDLISA	21.69	1091.55	10	-1.9	546.781	65.41	2755000	4	18665	20200226_SRKP_DIPG_bb72_SU27.raw	1	1	Q13868			PEAKS DB	FLQEGDLISA	Q13868|EXOS2_HUMAN												4_18665	FALSE
EVGDIVVGR	14.86	942.513	9	-2.1	472.263	40.03	40281	4	9308	20200226_SRKP_DIPG_bb72_SU27.raw	1	1	Q13868			PEAKS DB	EVGDIVVGR	Q13868|EXOS2_HUMAN												4_9308	FALSE
EVRDAAFEAL	15.08	1119.56	10	-1	560.785	53.99	15128	4	14395	20200226_SRKP_DIPG_bb72_SU27.raw	1	1	Q14008			PEAKS DB	EVRDAAFEAL	Q14008|CKAP5_HUMAN												4_14395	FALSE
GQISEVVVV	14.28	928.523	9	-0.1	465.269	59.51	390860	4	16446	20200226_SRKP_DIPG_bb72_SU27.raw	1	1	Q14011			PEAKS DB	GQISEVVVV	Q14011|CIRBP_HUMAN												4_16446	FALSE
QISEVVVVK	27.31	999.596	9	-2.1	500.804	40.16	218160	4	9338	20200226_SRKP_DIPG_bb72_SU27.raw	1	1	Q14011			PEAKS DB	QISEVVVVK	Q14011|CIRBP_HUMAN											alsoinW632	4_9338	FALSE
SLLDRFLATV	33.53	1133.64	10	-0.3	567.829	76.75	3230300	4	22459	20200226_SRKP_DIPG_bb72_SU27.raw	1	1	Q14094			PEAKS DB	SLLDRFLATV	Q14094|CCNI_HUMAN	Cyclin-I	CCNI	Protein in T_Antigen									4_22459	FALSE
LLDRFLATV	32.7	1046.61	9	-0.7	524.313	67.4	6796600	4	19324	20200226_SRKP_DIPG_bb72_SU27.raw	1	1	Q14094			PEAKS DB	LLDRFLATV	Q14094|CCNI_HUMAN	Cyclin-I	CCNI	Protein in T_Antigen	T000893	A2	Overexpressed antigen	listed as epitope in T_antigen					4_19324	FALSE
HLYTSLPSL	20.99	1029.55	9	-1.2	515.781	58.29	433390	4	15966	20200226_SRKP_DIPG_bb72_SU27.raw	1	1	Q14135			PEAKS DB	HLYTSLPSL	Q14135|VGLL4_HUMAN												4_15966	FALSE
DAAFIIGSGR	29.78	1005.52	10	-2.1	503.768	50.38	251130	4	13113	20200226_SRKP_DIPG_bb72_SU27.raw	1	1	Q14146			PEAKS DB	DAAFIIGSGR	Q14146|URB2_HUMAN											alsoinW632	4_13113	FALSE
GRQLLLVSL	14.1	997.628	9	-2.1	499.82	62.39	151290	4	17476	20200226_SRKP_DIPG_bb72_SU27.raw	1	1	Q14146			PEAKS DB	GRQLLLVSL	Q14146|URB2_HUMAN												4_17476	FALSE
VLQYVVPEV	15.97	1044.59	9	1.4	523.301	68.72	147310	4	19742	20200226_SRKP_DIPG_bb72_SU27.raw	1	1	Q14152			PEAKS DB	VLQYVVPEV	Q14152|EIF3A_HUMAN												4_19742	FALSE
FLQEKSPAV	13.11	1017.55	9	-1	509.781	37.92	121030	4	8611	20200226_SRKP_DIPG_bb72_SU27.raw	1	1	Q14157			PEAKS DB	FLQEKSPAV	Q14157|UBP2L_HUMAN												4_8611	FALSE
SLTSKIPAL	21.82	928.559	9	-0.5	465.287	51.89	633510	4	13651	20200226_SRKP_DIPG_bb72_SU27.raw	1	1	Q14157			PEAKS DB	SLTSKIPAL	Q14157|UBP2L_HUMAN												4_13651	FALSE
RLVEIQYEL	21.27	1161.64	9	-0.7	581.827	59.65	390680	4	16472	20200226_SRKP_DIPG_bb72_SU27.raw	1	1	Q14161			PEAKS DB	RLVEIQYEL	Q14161|GIT2_HUMAN												4_16472	FALSE
ALIEKLVEL	29.26	1026.63	9	-1.6	514.323	67.8	1678200	4	19491	20200226_SRKP_DIPG_bb72_SU27.raw	1	1	Q14181			PEAKS DB	ALIEKLVEL	Q14181|DPOA2_HUMAN												4_19491	FALSE
SLFPGQVVI	29.77	958.549	9	-0.5	480.281	75.46	1236400	4	22029	20200226_SRKP_DIPG_bb72_SU27.raw	1	1	Q14181			PEAKS DB	SLFPGQVVI	Q14181|DPOA2_HUMAN												4_22029	FALSE
KLLPGDIHQI	23.2	1132.66	10	-2.3	378.56	45.98	73180	4	11461	20200226_SRKP_DIPG_bb72_SU27.raw	1	1	Q14185			PEAKS DB	KLLPGDIHQI	Q14185|DOCK1_HUMAN												4_11461	FALSE
GLAQFVREI	20.07	1031.58	9	-0.3	516.795	63.84	34096	4	18027	20200226_SRKP_DIPG_bb72_SU27.raw	1	1	Q14202			PEAKS DB	GLAQFVREI	Q14202|ZMYM3_HUMAN												4_18027	FALSE
SLFSGKPEV	24.58	962.507	9	-4.4	482.259	47.18	67872	4	11911	20200226_SRKP_DIPG_bb72_SU27.raw	1	1	Q14202			PEAKS DB	SLFSGKPEV	Q14202|ZMYM3_HUMAN												4_11911	FALSE
SLFSGKPEVL	30.68	1075.59	10	-1.3	538.802	57.04	326210	4	15533	20200226_SRKP_DIPG_bb72_SU27.raw	1	1	Q14202			PEAKS DB	SLFSGKPEVL	Q14202|ZMYM3_HUMAN												4_15533	FALSE
SLSDTVEKL	11.66	990.523	9	-1.8	496.268	47.41	134580	4	11954	20200226_SRKP_DIPG_bb72_SU27.raw	1	1	Q14203			PEAKS DB	SLSDTVEKL	Q14203|DCTN1_HUMAN												4_11954	FALSE
RVTFVNFTV	11.45	1081.59	9	4.2	541.806	63.6	24984	4	17928	20200226_SRKP_DIPG_bb72_SU27.raw	1	1	Q14204			PEAKS DB	RVTFVNFTV	Q14204|DYHC1_HUMAN												4_17928	FALSE
RITNQVIYL	12.87	1118.64	9	-2.5	560.328	55.06	184720	4	14757	20200226_SRKP_DIPG_bb72_SU27.raw	1	1	Q14204			PEAKS DB	RITNQVIYL	Q14204|DYHC1_HUMAN												4_14757	FALSE
VLDDNKLLTL	19.66	1142.65	10	0.6	572.335	61.97	181170	4	17345	20200226_SRKP_DIPG_bb72_SU27.raw	1	1	Q14204			PEAKS DB	VLDDNKLLTL	Q14204|DYHC1_HUMAN												4_17345	FALSE
LLAELPASVHA	29.71	1119.63	11	2.4	560.823	54.17	110560	4	14472	20200226_SRKP_DIPG_bb72_SU27.raw	1	1	Q14254			PEAKS DB	LLAELPASVHA	Q14254|FLOT2_HUMAN												4_14472	FALSE
LSVVIAARN	23.01	941.566	9	-0.7	471.79	40.81	175970	4	9564	20200226_SRKP_DIPG_bb72_SU27.raw	1	1	Q14318			PEAKS DB	LSVVIAARN	Q14318|FKBP8_HUMAN												4_9564	FALSE
KLSDSRIAL	11.1	1001.59	9	-0.8	501.8	37.96	36120	4	8591	20200226_SRKP_DIPG_bb72_SU27.raw	1	1	Q14331			PEAKS DB	KLSDSRIAL	Q14331|FRG1_HUMAN												4_8591	FALSE
SLLDEFYKL	24.21	1126.59	9	0.8	564.303	75.57	2305000	4	22049	20200226_SRKP_DIPG_bb72_SU27.raw	1	1	Q14444			PEAKS DB	SLLDEFYKL	Q14444|CAPR1_HUMAN												4_22049	FALSE
FVIDLQTRL	16.28	1103.63	9	-1.2	552.823	65.67	0	4	18693	20200226_SRKP_DIPG_bb72_SU27.raw	0	0	Q14498			PEAKS DB	FVIDLQTRL	Q14498|RBM39_HUMAN												4_18693	FALSE
FLQPGGYHVL	15.06	1129.59	10	-0.6	565.803	56.23	159000	4	15196	20200226_SRKP_DIPG_bb72_SU27.raw	1	1	Q14534			PEAKS DB	FLQPGGYHVL	Q14534|ERG1_HUMAN												4_15196	FALSE
FVEEYLKEV	12.07	1154.59	9	1.5	578.301	57.27	64776	4	15605	20200226_SRKP_DIPG_bb72_SU27.raw	1	1	Q14571			PEAKS DB	FVEEYLKEV	Q14571|ITPR2_HUMAN	Inositol 1,4,5-trisphosphate receptor type 2 (IP3 receptor isoform 2) (IP3R 2) (InsP3R2) (Type 2 inositol 1,4,5-trisphosphate receptor) (Type 2 InsP3 receptor)	ITPR2	Protein in T_Antigen									4_15605	FALSE
TLLNVIKSV	30.9	985.617	9	0.4	493.816	61.37	1897200	4	17243	20200226_SRKP_DIPG_bb72_SU27.raw	1	1	Q14571			PEAKS DB	TLLNVIKSV	Q14571|ITPR2_HUMAN:Q14643|ITPR1_HUMAN	Inositol 1,4,5-trisphosphate receptor type 2 (IP3 receptor isoform 2) (IP3R 2) (InsP3R2) (Type 2 inositol 1,4,5-trisphosphate receptor) (Type 2 InsP3 receptor)	ITPR2	Protein in T_Antigen									4_17243	FALSE
HLWNSIHGL	32.43	1075.56	9	0.5	538.786	52.31	262270	4	13737	20200226_SRKP_DIPG_bb72_SU27.raw	1	1	Q14596			PEAKS DB	HLWNSIHGL	Q14596|NBR1_HUMAN												4_13737	FALSE
DVSLPFVSR	21	1018.54	9	-3.3	510.278	62.35	108930	4	17461	20200226_SRKP_DIPG_bb72_SU27.raw	1	1	Q14676			PEAKS DB	DVSLPFVSR	Q14676|MDC1_HUMAN											alsoinW632	4_17461	FALSE
RLDVSLPFV	13.19	1044.6	9	-0.3	523.306	72.73	194560	4	21056	20200226_SRKP_DIPG_bb72_SU27.raw	1	1	Q14676			PEAKS DB	RLDVSLPFV	Q14676|MDC1_HUMAN												4_21056	FALSE
GIFGGHIRSV	15.41	1041.57	10	-1.1	521.793	43.9	113380	4	10713	20200226_SRKP_DIPG_bb72_SU27.raw	1	1	Q14694			PEAKS DB	GIFGGHIRSV	Q14694|UBP10_HUMAN												4_10713	FALSE
AVAAVAARR	22.51	883.535	9	1.7	442.776	20.25	21502	4	3773	20200226_SRKP_DIPG_bb72_SU27.raw	1	1	Q14697			PEAKS DB	AVAAVAARR	Q14697|GANAB_HUMAN											alsoinW632	4_3773	FALSE
LTPLILKPFG	20.21	1097.68	10	-1.7	549.849	70.16	46739	4	20238	20200226_SRKP_DIPG_bb72_SU27.raw	1	1	Q14739			PEAKS DB	LTPLILKPFG	Q14739|LBR_HUMAN												4_20238	FALSE
SLFQGVEFHYV	14.15	1324.65	11	-2	663.328	68.98	80579	4	19815	20200226_SRKP_DIPG_bb72_SU27.raw	1	1	Q14739			PEAKS DB	SLFQGVEFHYV	Q14739|LBR_HUMAN												4_19815	FALSE
DVFYPGTGR	19.62	1010.48	9	-0.8	506.248	43.23	411650	4	10470	20200226_SRKP_DIPG_bb72_SU27.raw	1	1	Q14938			PEAKS DB	DVFYPGTGR	Q14938|NFIX_HUMAN											alsoinW632	4_10470	FALSE
ALQETLIRA	25.27	1013.59	9	1.3	507.801	45.34	47406	4	11235	20200226_SRKP_DIPG_bb72_SU27.raw	1	1	Q14995			PEAKS DB	ALQETLIRA	Q14995|NR1D2_HUMAN												4_11235	FALSE
YLEPKLTQV	29.5	1089.61	9	0.3	545.811	48.19	407080	4	12242	20200226_SRKP_DIPG_bb72_SU27.raw	1	1	Q14997			PEAKS DB	YLEPKLTQV	Q14997|PSME4_HUMAN												4_12242	FALSE
FLQPELVKL	33.06	1085.65	9	0.8	543.832	63.85	0	4	18024	20200226_SRKP_DIPG_bb72_SU27.raw	0	0	Q14997			PEAKS DB	FLQPELVKL	Q14997|PSME4_HUMAN												4_18024	FALSE
KLYTGLEYDL	24.86	1213.62	10	-3	607.817	59.25	60083	4	16347	20200226_SRKP_DIPG_bb72_SU27.raw	1	1	Q14997			PEAKS DB	KLYTGLEYDL	Q14997|PSME4_HUMAN												4_16347	FALSE
KLFSEGLFSA	18.78	1097.58	10	0.9	549.796	64.79	344000	4	18362	20200226_SRKP_DIPG_bb72_SU27.raw	1	1	Q14C86			PEAKS DB	KLFSEGLFSA	Q14C86|GAPD1_HUMAN												4_18362	FALSE
RLIDLPGTEL	16.97	1125.64	10	0.3	563.827	65.13	186020	4	18483	20200226_SRKP_DIPG_bb72_SU27.raw	1	1	Q14CB8			PEAKS DB	RLIDLPGTEL	Q14CB8|RHG19_HUMAN												4_18483	FALSE
SLLPEGPPAI	24.75	992.554	10	-0.3	497.284	70.74	246680	4	20403	20200226_SRKP_DIPG_bb72_SU27.raw	1	1	Q15011			PEAKS DB	SLLPEGPPAI	Q15011|HERP1_HUMAN												4_20403	FALSE
LLPEGPPAI	29.54	905.522	9	-0.6	453.768	63.44	569250	4	17865	20200226_SRKP_DIPG_bb72_SU27.raw	1	1	Q15011			PEAKS DB	LLPEGPPAI	Q15011|HERP1_HUMAN												4_17865	FALSE
RLYPWGVVEV	19.63	1216.66	10	0	609.337	68.71	1053500	4	19724	20200226_SRKP_DIPG_bb72_SU27.raw	1	1	Q15019			PEAKS DB	RLYPWGVVEV	Q15019|SEPT2_HUMAN				T000894	A2	Unclassified	listed as epitope in T_antigen					4_19724	FALSE
SLAGDVALQQL	28.51	1113.6	11	0.2	557.809	65.82	2358900	4	18805	20200226_SRKP_DIPG_bb72_SU27.raw	1	1	Q15021			PEAKS DB	SLAGDVALQQL	Q15021|CND1_HUMAN												4_18805	FALSE
DIYFNPKTR	31.47	1152.59	9	-1	385.204	36.96	494240	4	8255	20200226_SRKP_DIPG_bb72_SU27.raw	2	2	Q15029			PEAKS DB	DIYFNPKTR	Q15029|U5S1_HUMAN	116 kDa U5 small nuclear ribonucleoprotein component (Elongation factor Tu GTP-binding domain-containing protein 2) (SNU114 homolog) (hSNU114) (U5 snRNP-specific protein, 116 kDa) (U5-116 kDa)	EFTUD2 KIAA0031 SNRP116	Protein in T_Antigen								alsoinW632	4_8255	FALSE
KLLEKLYKV	19.34	1132.72	9	-0.4	378.581	42.64	146850	4	10228	20200226_SRKP_DIPG_bb72_SU27.raw	1	1	Q15034			PEAKS DB	KLLEKLYKV	Q15034|HERC3_HUMAN												4_10228	FALSE
YLDPSVLSGV	15.62	1048.54	10	-2.6	525.278	70.94	137720	4	20479	20200226_SRKP_DIPG_bb72_SU27.raw	1	1	Q15041			PEAKS DB	YLDPSVLSGV	Q15041|AR6P1_HUMAN												4_20479	FALSE
KLEEIIHQI	27.3	1121.64	9	-0.5	561.829	47.95	171090	4	12169	20200226_SRKP_DIPG_bb72_SU27.raw	1	1	Q15042			PEAKS DB	KLEEIIHQI	Q15042|RB3GP_HUMAN												4_12169	FALSE
GLWRTTPEAHA	19.25	1237.62	11	-0.4	413.547	36.04	482720	4	8027	20200226_SRKP_DIPG_bb72_SU27.raw	1	1	Q15043			PEAKS DB	GLWRTTPEAHA	Q15043|S39AE_HUMAN												4_8027	FALSE
GLWRTTPEA	18.27	1029.52	9	-0.5	515.769	43.15	154400	4	10413	20200226_SRKP_DIPG_bb72_SU27.raw	1	1	Q15043			PEAKS DB	GLWRTTPEA	Q15043|S39AE_HUMAN												4_10413	FALSE
AEVQVQAPPVVA	29.84	1206.66	12	1.8	604.339	54.28	167730	4	14539	20200226_SRKP_DIPG_bb72_SU27.raw	1	1	Q15070			PEAKS DB	AEVQVQAPPVVA	Q15070|OXA1L_HUMAN												4_14539	FALSE
KLLGELHTL	19.26	1022.61	9	0.3	512.314	48.31	194600	4	12290	20200226_SRKP_DIPG_bb72_SU27.raw	1	1	Q15154			PEAKS DB	KLLGELHTL	Q15154|PCM1_HUMAN												4_12290	FALSE
KIAPNTPQL	34.85	980.565	9	-2.6	491.289	39.08	865950	4	9062	20200226_SRKP_DIPG_bb72_SU27.raw	1	1	Q15155			PEAKS DB	KIAPNTPQL	Q15155|NOMO1_HUMAN:P69849|NOMO3_HUMAN:Q5JPE7|NOMO2_HUMAN												4_9062	FALSE
TLAEIAKVEL	35.1	1085.63	10	-0.2	543.824	60.06	1737200	4	16606	20200226_SRKP_DIPG_bb72_SU27.raw	1	1	Q15233			PEAKS DB	TLAEIAKVEL	Q15233|NONO_HUMAN												4_16606	FALSE
EAFSVFGQVER	35.01	1267.62	11	-0.9	634.817	57.15	573630	4	15523	20200226_SRKP_DIPG_bb72_SU27.raw	1	1	Q15233			PEAKS DB	EAFSVFGQVER	Q15233|NONO_HUMAN											alsoinW632	4_15523	FALSE
TTFPRPVTV	35.51	1016.57	9	-1.1	509.289	46.56	859680	4	11638	20200226_SRKP_DIPG_bb72_SU27.raw	1	1	Q15233			PEAKS DB	TTFPRPVTV	Q15233|NONO_HUMAN												4_11638	FALSE
RTLAEIAKV	13.56	999.608	9	-3.1	500.81	39.03	506300	4	8925	20200226_SRKP_DIPG_bb72_SU27.raw	1	1	Q15233			PEAKS DB	RTLAEIAKV	Q15233|NONO_HUMAN												4_8925	FALSE
VLAPRVLRA	10.54	993.645	9	-0.5	497.829	38.18	1438900	4	8739	20200226_SRKP_DIPG_bb72_SU27.raw	1	1	Q15293			PEAKS DB	VLAPRVLRA	Q15293|RCN1_HUMAN												4_8739	FALSE
TLASSLHTL	13.28	941.518	9	0	471.766	46.93	32265	4	11806	20200226_SRKP_DIPG_bb72_SU27.raw	1	1	Q15345			PEAKS DB	TLASSLHTL	Q15345|LRC41_HUMAN	Leucine-rich repeat-containing protein 41 (Protein Muf1)	LRRC41 MUF1 PP7759	Protein in T_Antigen									4_11806	FALSE
SLAQYLINA	21.4	991.534	9	-0.5	496.774	71.49	1021800	4	20707	20200226_SRKP_DIPG_bb72_SU27.raw	1	1	Q15365			PEAKS DB	SLAQYLINA	Q15365|PCBP1_HUMAN												4_20707	FALSE
SLAQYLINV	25.66	1019.57	9	-0.4	510.79	75.65	11593000	4	22354	20200226_SRKP_DIPG_bb72_SU27.raw	1	1	Q15366			PEAKS DB	SLAQYLINV	Q15366|PCBP2_HUMAN	Poly(rC)-binding protein 2 (Alpha-CP2) (Heterogeneous nuclear ribonucleoprotein E2) (hnRNP E2)	PCBP2	Protein in T_Antigen								alsoinW632	4_22354	FALSE
KLGAVFNQV	22.49	974.555	9	1.2	488.285	48.49	47185	4	12384	20200226_SRKP_DIPG_bb72_SU27.raw	1	1	Q15393			PEAKS DB	KLGAVFNQV	Q15393|SF3B3_HUMAN												4_12384	FALSE
DAYWPEAKR	14.92	1134.55	9	-1.5	568.279	35.15	14958	4	7685	20200226_SRKP_DIPG_bb72_SU27.raw	1	1	Q15424			PEAKS DB	DAYWPEAKR	Q15424|SAFB1_HUMAN											alsoinW632	4_7685	FALSE
STIEYVIQR	12.26	1107.59	9	1.3	554.804	44.24	0	4	10833	20200226_SRKP_DIPG_bb72_SU27.raw	0	0	Q15437			PEAKS DB	STIEYVIQR	Q15437|SC23B_HUMAN												4_10833	FALSE
SLLPPDALVGL	35.15	1093.64	11	-2.9	547.825	76.96	3113100	4	22552	20200226_SRKP_DIPG_bb72_SU27.raw	1	1	Q15437			PEAKS DB	SLLPPDALVGL	Q15437|SC23B_HUMAN												4_22552	FALSE
SILADRILL	18.34	1012.63	9	1.5	507.322	66.79	67497	4	19090	20200226_SRKP_DIPG_bb72_SU27.raw	1	1	Q15437			PEAKS DB	SILADRILL	Q15437|SC23B_HUMAN												4_19090	FALSE
TVIPPGLTR	12.72	952.571	9	0.2	477.293	44.03	293190	4	10764	20200226_SRKP_DIPG_bb72_SU27.raw	1	1	Q15637			PEAKS DB	TVIPPGLTR	Q15637|SF01_HUMAN											alsoinW632	4_10764	FALSE
RLDETIQAI	18	1057.58	9	0.4	529.796	48.88	231440	4	12525	20200226_SRKP_DIPG_bb72_SU27.raw	1	1	Q15650			PEAKS DB	RLDETIQAI	Q15650|TRIP4_HUMAN												4_12525	FALSE
IVLPAGALHQV	19.58	1116.67	11	-0.8	559.34	54.56	99743	4	14595	20200226_SRKP_DIPG_bb72_SU27.raw	1	1	Q15652			PEAKS DB	IVLPAGALHQV	Q15652|JHD2C_HUMAN												4_14595	FALSE
DVAVVAGGLGR	26.29	1012.57	11	-1.5	507.29	44.65	69446	4	11013	20200226_SRKP_DIPG_bb72_SU27.raw	1	1	Q15904			PEAKS DB	DVAVVAGGLGR	Q15904|VAS1_HUMAN											alsoinW632	4_11013	FALSE
YMVDKALYL	11.88	1114.57	9	-5.1	558.291	59.16	96164	4	16299	20200226_SRKP_DIPG_bb72_SU27.raw	1	1	Q16206			PEAKS DB	YMVDKALYL	Q16206|ENOX2_HUMAN												4_16299	FALSE
IIDENGVHEL	11.1	1137.57	10	2.9	569.792	42.72	30420	4	10264	20200226_SRKP_DIPG_bb72_SU27.raw	1	1	Q16222			PEAKS DB	IIDENGVHEL	Q16222|UAP1_HUMAN												4_10264	FALSE
NIANHFFTV	26.54	1061.53	9	-0.9	531.771	59.42	477780	4	16387	20200226_SRKP_DIPG_bb72_SU27.raw	1	1	Q16222			PEAKS DB	NIANHFFTV	Q16222|UAP1_HUMAN												4_16387	FALSE
GLAEEVQRL	19.46	1013.55	9	-1.6	507.782	50.64	707010	4	13145	20200226_SRKP_DIPG_bb72_SU27.raw	1	1	Q16352			PEAKS DB	GLAEEVQRL	Q16352|AINX_HUMAN												4_13145	FALSE
FLDNERHEV	15.91	1157.55	9	-2.5	386.855	32.1	220420	4	6792	20200226_SRKP_DIPG_bb72_SU27.raw	1	1	Q16512			PEAKS DB	FLDNERHEV	Q16512|PKN1_HUMAN												4_6792	FALSE
RLGIKPESV	10.47	997.592	9	-2	499.802	33.47	55307	4	7136	20200226_SRKP_DIPG_bb72_SU27.raw	1	1	Q16527			PEAKS DB	RLGIKPESV	Q16527|CSRP2_HUMAN												4_7136	FALSE
SLSESWYNL	21.91	1097.5	9	-1	549.758	71.47	144740	4	20665	20200226_SRKP_DIPG_bb72_SU27.raw	1	1	Q16531			PEAKS DB	SLSESWYNL	Q16531|DDB1_HUMAN												4_20665	FALSE
RVDPNGSRYLL	38.24	1288.69	11	-2.1	430.569	41.61	562090	4	9880	20200226_SRKP_DIPG_bb72_SU27.raw	1	1	Q16531			PEAKS DB	RVDPNGSRYLL	Q16531|DDB1_HUMAN												4_9880	FALSE
YLDNGVVFV	20.97	1024.52	9	1.3	513.269	72.93	811470	4	21105	20200226_SRKP_DIPG_bb72_SU27.raw	1	1	Q16531			PEAKS DB	YLDNGVVFV	Q16531|DDB1_HUMAN												4_21105	FALSE
RLYDGLFKV	18.74	1109.62	9	0.3	555.819	56.65	662430	4	15351	20200226_SRKP_DIPG_bb72_SU27.raw	1	1	Q16531			PEAKS DB	RLYDGLFKV	Q16531|DDB1_HUMAN												4_15351	FALSE
EAAAIIAQR	23.58	941.529	9	-1.3	471.771	31.76	45769	4	6661	20200226_SRKP_DIPG_bb72_SU27.raw	1	1	Q16643			PEAKS DB	EAAAIIAQR	Q16643|DREB_HUMAN												4_6661	FALSE
TYLEEELDK	26.69	1138.54	9	5.9	570.28	44.05	34190	4	10777	20200226_SRKP_DIPG_bb72_SU27.raw	1	1	Q16719			PEAKS DB	TYLEEELDK	Q16719|KYNU_HUMAN												4_10777	FALSE
ALNEEAGRLLL	31.6	1197.67	11	-3.2	599.841	58.26	79053	4	15984	20200226_SRKP_DIPG_bb72_SU27.raw	1	1	Q16763			PEAKS DB	ALNEEAGRLLL	Q16763|UBE2S_HUMAN												4_15984	FALSE
GSPLSRIGVQ	12.69	1012.57	10	-1.5	507.29	38.45	14358	4	8770	20200226_SRKP_DIPG_bb72_SU27.raw	1	1	Q16822			PEAKS DB	GSPLSRIGVQ	Q16822|PCKGM_HUMAN												4_8770	FALSE
QLLDFERTL	14.74	1133.61	9	0.7	567.812	63.27	8778800	4	18185	20200226_SRKP_DIPG_bb72_SU27.raw	1	1	Q16829			PEAKS DB	QLLDFERTL	Q16829|DUS7_HUMAN												4_18185	FALSE
TFESLVDFSK	16.19	1171.58	10	0	586.795	60.75	35137	4	16867	20200226_SRKP_DIPG_bb72_SU27.raw	1	1	Q16836			PEAKS DB	TFESLVDFSK	Q16836|HCDH_HUMAN												4_16867	FALSE
DTPGFIVNR	29.62	1017.52	9	0.3	509.77	45.52	175600	4	11264	20200226_SRKP_DIPG_bb72_SU27.raw	1	1	Q16836			PEAKS DB	DTPGFIVNR	Q16836|HCDH_HUMAN											alsoinW632	4_11264	FALSE
DIFYKAIQK	36.26	1124.62	9	-1.8	563.318	42.29	212440	4	10112	20200226_SRKP_DIPG_bb72_SU27.raw	1	1	Q16850			PEAKS DB	DIFYKAIQK	Q16850|CP51A_HUMAN											alsoinW632	4_10112	FALSE
QLNEKVAQL	17.79	1041.58	9	-2	521.797	38.74	119500	4	8870	20200226_SRKP_DIPG_bb72_SU27.raw	1	1	Q16850			PEAKS DB	QLNEKVAQL	Q16850|CP51A_HUMAN												4_8870	FALSE
FLSEEGGHVAV	12.35	1143.56	11	-0.7	572.785	44.42	312210	4	10881	20200226_SRKP_DIPG_bb72_SU27.raw	1	1	Q16877			PEAKS DB	FLSEEGGHVAV	Q16877|F264_HUMAN												4_10881	FALSE
ALFSQDISV	21.95	978.502	9	-1.8	490.257	67.88	297930	4	19444	20200226_SRKP_DIPG_bb72_SU27.raw	1	1	Q17R98			PEAKS DB	ALFSQDISV	Q17R98|ZN827_HUMAN												4_19444	FALSE
SLLRVGWSV	24	1015.58	9	1.4	508.799	63.12	255420	4	17815	20200226_SRKP_DIPG_bb72_SU27.raw	1	1	Q1KMD3			PEAKS DB	SLLRVGWSV	Q1KMD3|HNRL2_HUMAN												4_17815	FALSE
AIDPHLLLSV	29.33	1076.62	10	0.9	539.319	70.1	1211200	4	20275	20200226_SRKP_DIPG_bb72_SU27.raw	1	1	Q29RF7			PEAKS DB	AIDPHLLLSV	Q29RF7|PDS5A_HUMAN												4_20275	FALSE
LLQKFVPEI	27.92	1085.65	9	0.7	543.832	62.22	100690	4	17399	20200226_SRKP_DIPG_bb72_SU27.raw	1	1	Q2KHR3			PEAKS DB	LLQKFVPEI	Q2KHR3|QSER1_HUMAN												4_17399	FALSE
RLEDQVIGV	22.17	1027.57	9	2	514.791	48.02	877080	4	12179	20200226_SRKP_DIPG_bb72_SU27.raw	1	1	Q2KHR3			PEAKS DB	RLEDQVIGV	Q2KHR3|QSER1_HUMAN												4_12179	FALSE
ALNEDIVRV	13.03	1027.57	9	2	514.791	48.02	877080	4	12444	20200226_SRKP_DIPG_bb72_SU27.raw	1	1	Q2M1P5			PEAKS DB	ALNEDIVRV	Q2M1P5|KIF7_HUMAN												4_12444	FALSE
KLVEYIVKA	26.47	1061.65	9	-0.7	531.831	43.32	131460	4	10497	20200226_SRKP_DIPG_bb72_SU27.raw	1	1	Q2TAK8			PEAKS DB	KLVEYIVKA	Q2TAK8|MUM1_HUMAN	PWWP domain-containing protein MUM1 (Mutated melanoma-associated antigen 1) (MUM-1) (Protein expandere)	MUM1 EXPAND1	Protein in T_Antigen									4_10497	FALSE
YVLEGLKSV	10.23	1006.57	9	-0.8	504.292	52.65	59834	4	13903	20200226_SRKP_DIPG_bb72_SU27.raw	1	1	Q3B7T1			PEAKS DB	YVLEGLKSV	Q3B7T1|EDRF1_HUMAN												4_13903	FALSE
YLADIFTKL	28.48	1082.6	9	-0.2	542.308	73.13	1372600	4	21236	20200226_SRKP_DIPG_bb72_SU27.raw	1	1	Q49AG3			PEAKS DB	YLADIFTKL	Q49AG3|ZBED5_HUMAN												4_21236	FALSE
ALADIVWRA	21.62	1013.57	9	-0.9	507.79	62.3	157320	4	17439	20200226_SRKP_DIPG_bb72_SU27.raw	1	1	Q4G0A6			PEAKS DB	ALADIVWRA	Q4G0A6|F188B_HUMAN												4_17439	FALSE
VLDDKLVFV	27.88	1046.6	9	0.6	524.308	64.7	1410600	4	18304	20200226_SRKP_DIPG_bb72_SU27.raw	1	1	Q4KMQ2			PEAKS DB	VLDDKLVFV	Q4KMQ2|ANO6_HUMAN												4_18304	FALSE
ALDEPPYLTV	11.08	1116.57	10	1.7	559.293	70.43	0	4	20335	20200226_SRKP_DIPG_bb72_SU27.raw	0	0	Q4LE39			PEAKS DB	ALDEPPYLTV	Q4LE39|ARI4B_HUMAN												4_20335	FALSE
LILPGKFSL	12.36	986.616	9	5.9	494.318	74.61	0	4	21723	20200226_SRKP_DIPG_bb72_SU27.raw	0	0	Q4VNC0			PEAKS DB	LILPGKFSL	Q4VNC0|AT135_HUMAN												4_21723	FALSE
GVYSELHSV	19.55	989.482	9	-1.5	495.747	43.31	21397	4	10504	20200226_SRKP_DIPG_bb72_SU27.raw	1	1	Q504Q3			PEAKS DB	GVYSELHSV	Q504Q3|PAN2_HUMAN												4_10504	FALSE
SILDIVTKV	19.25	986.601	9	0.3	494.308	72.57	3230700	4	21140	20200226_SRKP_DIPG_bb72_SU27.raw	1	1	Q52LD8			PEAKS DB	SILDIVTKV	Q52LD8|RFTN2_HUMAN												4_21140	FALSE
ALDEQASHIQV	34.52	1209.6	11	-0.4	605.807	41.82	42501	4	9952	20200226_SRKP_DIPG_bb72_SU27.raw	1	1	Q52MB2			PEAKS DB	ALDEQASHIQV	Q52MB2|CC184_HUMAN												4_9952	FALSE
ALDKATVLL	27.36	942.575	9	0.3	472.295	52.71	1483900	4	13885	20200226_SRKP_DIPG_bb72_SU27.raw	1	1	Q53EL6			PEAKS DB	ALDKATVLL	Q53EL6|PDCD4_HUMAN												4_13885	FALSE
ALLNDHIYVV	10.73	1155.63	10	2	578.823	60.6	35329	4	16814	20200226_SRKP_DIPG_bb72_SU27.raw	1	1	Q53G59			PEAKS DB	ALLNDHIYVV	Q53G59|KLH12_HUMAN												4_16814	FALSE
LLNDHIYVV	29.38	1084.59	9	-0.1	543.303	57.18	1692300	4	15470	20200226_SRKP_DIPG_bb72_SU27.raw	1	1	Q53G59			PEAKS DB	LLNDHIYVV	Q53G59|KLH12_HUMAN												4_15470	FALSE
YLFTSPQRV	11.33	1109.59	9	-1.9	555.8	49.03	27973	4	12561	20200226_SRKP_DIPG_bb72_SU27.raw	1	1	Q53HI1			PEAKS DB	YLFTSPQRV	Q53HI1|UNC50_HUMAN												4_12561	FALSE
ALSEKIVSV	28.65	944.554	9	-1.8	473.284	44.59	254600	4	10943	20200226_SRKP_DIPG_bb72_SU27.raw	1	1	Q567U6			PEAKS DB	ALSEKIVSV	Q567U6|CCD93_HUMAN												4_10943	FALSE
TLDDKKVYL	29.3	1093.6	9	-1.6	547.807	37.69	100490	4	8514	20200226_SRKP_DIPG_bb72_SU27.raw	1	1	Q567U6			PEAKS DB	TLDDKKVYL	Q567U6|CCD93_HUMAN												4_8514	FALSE
FLFEDFSKA	26.33	1102.53	9	0.5	552.274	66.07	332910	4	18791	20200226_SRKP_DIPG_bb72_SU27.raw	1	1	Q5BJF2			PEAKS DB	FLFEDFSKA	Q5BJF2|TMM97_HUMAN												4_18791	FALSE
KILDLETQL	27.98	1071.62	9	0	536.816	59.58	2403000	4	16445	20200226_SRKP_DIPG_bb72_SU27.raw	1	1	Q5BJF6			PEAKS DB	KILDLETQL	Q5BJF6|ODFP2_HUMAN								Outer dense fiber protein 2 (Cenexin) (Outer dense fiber of sperm tails protein 2)	ODF2	CTA		4_16445	FALSE
RQTNIIWAV	10.99	1099.61	9	-0.8	550.814	58.78	100050	4	16203	20200226_SRKP_DIPG_bb72_SU27.raw	1	1	Q5I7T1			PEAKS DB	RQTNIIWAV	Q5I7T1|AG10B_HUMAN												4_16203	FALSE
ILDDTAKNLRV	31.49	1256.71	11	-0.1	419.91	41.82	265920	4	9943	20200226_SRKP_DIPG_bb72_SU27.raw	2	2	Q5JRA6			PEAKS DB	ILDDTAKNLRV	Q5JRA6|MIA3_HUMAN												4_9943	FALSE
GLWGPEEEPHL	11.08	1262.59	11	0.9	632.304	61.06	230590	4	16970	20200226_SRKP_DIPG_bb72_SU27.raw	1	1	Q5JSZ5			PEAKS DB	GLWGPEEEPHL	Q5JSZ5|PRC2B_HUMAN												4_16970	FALSE
AVVPFLPLQR	11.98	1138.69	10	0.8	570.351	66.71	152320	4	19051	20200226_SRKP_DIPG_bb72_SU27.raw	1	1	Q5JU69			PEAKS DB	AVVPFLPLQR	Q5JU69|TOR2A_HUMAN											alsoinW632	4_19051	FALSE
SLEKVSSLT	10.01	962.528	9	-3.5	482.27	44.59	44919	4	10942	20200226_SRKP_DIPG_bb72_SU27.raw	1	1	Q5M9N0			PEAKS DB	SLEKVSSLT	Q5M9N0|CD158_HUMAN												4_10942	FALSE
SVFLYQSLR	23.38	1111.6	9	-1.2	556.808	55.4	155470	4	14905	20200226_SRKP_DIPG_bb72_SU27.raw	1	1	Q5SNT2			PEAKS DB	SVFLYQSLR	Q5SNT2|TM201_HUMAN											alsoinW632	4_14905	FALSE
ALFPERITV	28.27	1044.6	9	0.6	523.306	60.34	7214000	4	16790	20200226_SRKP_DIPG_bb72_SU27.raw	1	1	Q5SQI0			PEAKS DB	ALFPERITV	Q5SQI0|ATAT_HUMAN												4_16790	FALSE
KVFSAFITV	19.77	1010.58	9	-0.6	506.297	64.51	602580	4	18302	20200226_SRKP_DIPG_bb72_SU27.raw	1	1	Q5SRE5			PEAKS DB	KVFSAFITV	Q5SRE5|NU188_HUMAN												4_18302	FALSE
VAPPARVAP	17.34	876.518	9	-0.8	439.266	36.85	2130800	4	8652	20200226_SRKP_DIPG_bb72_SU27.raw	1	1	Q5T1R4			PEAKS DB	VAPPARVAP	Q5T1R4|ZEP3_HUMAN												4_8652	FALSE
SIWKDIQYA	16.62	1122.57	9	1	562.293	56.8	131640	4	15432	20200226_SRKP_DIPG_bb72_SU27.raw	1	1	Q5T7P8			PEAKS DB	SIWKDIQYA	Q5T7P8|SYT6_HUMAN												4_15432	FALSE
FLNNCLSNLK	10.7	1164.6	10	2.5	583.307	52.12	209410	4	13659	20200226_SRKP_DIPG_bb72_SU27.raw	1	1	Q5TBA9			PEAKS DB	FLNNCLSNLK	Q5TBA9|FRY_HUMAN												4_13659	FALSE
GLGPSPHLV	27.49	875.486	9	-0.4	438.75	44.38	34766	4	10861	20200226_SRKP_DIPG_bb72_SU27.raw	1	1	Q5TCY1			PEAKS DB	GLGPSPHLV	Q5TCY1|TTBK1_HUMAN												4_10861	FALSE
FIHDILTEV	17.78	1085.58	9	0.3	543.795	63.73	217200	4	17976	20200226_SRKP_DIPG_bb72_SU27.raw	1	1	Q5TH69			PEAKS DB	FIHDILTEV	Q5TH69|BIG3_HUMAN												4_17976	FALSE
KLAEGVLDV	23.79	942.539	9	-2.7	472.275	51.2	933760	4	13337	20200226_SRKP_DIPG_bb72_SU27.raw	1	1	Q5THK1			PEAKS DB	KLAEGVLDV	Q5THK1|PR14L_HUMAN												4_13337	FALSE
RLLGSLEEA	13.12	986.54	9	-0.1	494.277	47.86	62086	4	12151	20200226_SRKP_DIPG_bb72_SU27.raw	1	1	Q5TZA2			PEAKS DB	RLLGSLEEA	Q5TZA2|CROCC_HUMAN												4_12151	FALSE
SLFKLIVKV	19.38	1045.69	9	-0.8	523.852	62.3	584950	4	17450	20200226_SRKP_DIPG_bb72_SU27.raw	1	1	Q5UIP0			PEAKS DB	SLFKLIVKV	Q5UIP0|RIF1_HUMAN												4_17450	FALSE
EVIDFSHGL	23.62	1015.5	9	-0.3	508.756	59.49	143980	4	16437	20200226_SRKP_DIPG_bb72_SU27.raw	1	1	Q5VST6			PEAKS DB	EVIDFSHGL	Q5VST6|AB17B_HUMAN:Q96GS6|AB17A_HUMAN:Q6PCB6|AB17C_HUMAN											alsoinW632	4_16437	FALSE
EVIGLLGGR	13.45	912.539	9	0.7	457.277	52.29	0	4	13755	20200226_SRKP_DIPG_bb72_SU27.raw	0	0	Q5VVJ2			PEAKS DB	EVIGLLGGR	Q5VVJ2|MYSM1_HUMAN											alsoinW632	4_13755	FALSE
VLGELVPRL	20.57	994.617	9	-2.1	498.315	62.78	131800	4	17616	20200226_SRKP_DIPG_bb72_SU27.raw	1	1	Q5VYK3			PEAKS DB	VLGELVPRL	Q5VYK3|ECM29_HUMAN												4_17616	FALSE
EAVSVYPEKL	27.11	1133.6	10	-2.3	567.804	46.89	0	4	11795	20200226_SRKP_DIPG_bb72_SU27.raw	0	0	Q5VYK3			PEAKS DB	EAVSVYPEKL	Q5VYK3|ECM29_HUMAN												4_11795	FALSE
KLTDIQIEL	23.9	1071.62	9	-0.7	536.816	62.88	3902900	4	17729	20200226_SRKP_DIPG_bb72_SU27.raw	1	1	Q5VZ66			PEAKS DB	KLTDIQIEL	Q5VZ66|JKIP3_HUMAN:Q96AA8|JKIP2_HUMAN												4_17729	FALSE
NLFDRVVTL	23.39	1075.6	9	1.5	538.809	69.78	0	4	20104	20200226_SRKP_DIPG_bb72_SU27.raw	0	0	Q5XPI4			PEAKS DB	NLFDRVVTL	Q5XPI4|RN123_HUMAN												4_20104	FALSE
RLLDYVVNI	12.26	1103.63	9	0	552.824	70.5	419800	4	20334	20200226_SRKP_DIPG_bb72_SU27.raw	1	1	Q63ZY3			PEAKS DB	RLLDYVVNI	Q63ZY3|KANK2_HUMAN												4_20334	FALSE
FLLGKEVSL	15.87	1004.59	9	3.9	503.305	61.9	0	4	17311	20200226_SRKP_DIPG_bb72_SU27.raw	0	0	Q66K14			PEAKS DB	FLLGKEVSL	Q66K14|TBC9B_HUMAN	TBC1 domain family member 9B	TBC1D9B KIAA0676	Protein in T_Antigen									4_17311	FALSE
YITERIIAV	29.27	1076.62	9	2.9	539.32	55.19	139620	4	14817	20200226_SRKP_DIPG_bb72_SU27.raw	1	1	Q68CZ2			PEAKS DB	YITERIIAV	Q68CZ2|TENS3_HUMAN	Tensin-3 (Tensin-like SH2 domain-containing protein 1) (Tumor endothelial marker 6)	TNS3 TEM6 TENS1 TPP	Protein in T_Antigen									4_14817	FALSE
GLGPPGRSV	12.48	838.466	9	-0.8	420.24	31.65	259170	4	6630	20200226_SRKP_DIPG_bb72_SU27.raw	1	1	Q68D10			PEAKS DB	GLGPPGRSV	Q68D10|SPT2_HUMAN												4_6630	FALSE
RIDPALLTV	11.15	996.597	9	-0.1	499.306	58.85	480630	4	16164	20200226_SRKP_DIPG_bb72_SU27.raw	1	1	Q68D85			PEAKS DB	RIDPALLTV	Q68D85|NR3L1_HUMAN												4_16164	FALSE
KMLPLLGAV	13.32	940.578	9	-7.5	471.293	56.8	234250	4	15417	20200226_SRKP_DIPG_bb72_SU27.raw	1	1	Q68DD2			PEAKS DB	KMLPLLGAV	Q68DD2|PA24F_HUMAN												4_15417	FALSE
RIDGVSLLV	10.92	970.581	9	-2.4	486.297	62.4	194040	4	17483	20200226_SRKP_DIPG_bb72_SU27.raw	1	1	Q6DKI1			PEAKS DB	RIDGVSLLV	Q6DKI1|RL7L_HUMAN												4_17483	FALSE
VLLSTIHEL	20.47	1023.6	9	1.6	512.806	56.8	97275	4	15403	20200226_SRKP_DIPG_bb72_SU27.raw	1	1	Q6I9Y2			PEAKS DB	VLLSTIHEL	Q6I9Y2|THOC7_HUMAN												4_15403	FALSE
TLWPEVQKL	29.55	1112.62	9	-1.7	557.318	60.9	1005700	4	16957	20200226_SRKP_DIPG_bb72_SU27.raw	1	1	Q6IA86			PEAKS DB	TLWPEVQKL	Q6IA86|ELP2_HUMAN												4_16957	FALSE
EVAQFLTGR	28.48	1019.54	9	-4.1	510.775	47.22	136130	4	11906	20200226_SRKP_DIPG_bb72_SU27.raw	1	1	Q6ICB0			PEAKS DB	EVAQFLTGR	Q6ICB0|DESI1_HUMAN												4_11906	FALSE
DVIDTLTSLR	10.59	1131.61	10	-0.8	566.814	67.28	96301	4	19235	20200226_SRKP_DIPG_bb72_SU27.raw	1	1	Q6ICC9			PEAKS DB	DVIDTLTSLR	Q6ICC9|LDOCL_HUMAN											alsoinW632	4_19235	FALSE
FLFEPVVKA	27.28	1048.6	9	-0.1	525.305	63.07	417490	4	17693	20200226_SRKP_DIPG_bb72_SU27.raw	1	1	Q6IN85			PEAKS DB	FLFEPVVKA	Q6IN85|P4R3A_HUMAN												4_17693	FALSE
SLVPVYVKV	16.26	1002.61	9	1.1	502.313	58.7	84427	4	16119	20200226_SRKP_DIPG_bb72_SU27.raw	1	1	Q6IQ32			PEAKS DB	SLVPVYVKV	Q6IQ32|ADNP2_HUMAN												4_16119	FALSE
SLQETIQSL	13.78	1017.53	9	-1.3	509.774	62.75	297160	4	17598	20200226_SRKP_DIPG_bb72_SU27.raw	1	1	Q6NUQ4			PEAKS DB	SLQETIQSL	Q6NUQ4|TM214_HUMAN												4_17598	FALSE
VISLVLILIVAP	11.61	1248.84	12	1.3	625.429	71.92	0	4	20802	20200226_SRKP_DIPG_bb72_SU27.raw	0	0	Q6NVV3			PEAKS DB	VISLVLILIVAP	Q6NVV3|NIPA3_HUMAN												4_20802	FALSE
SLLDKIIGA	12.76	928.559	9	-0.3	465.287	69.96	5055000	4	20216	20200226_SRKP_DIPG_bb72_SU27.raw	1	1	Q6NZI2			PEAKS DB	SLLDKIIGA	Q6NZI2|PTRF_HUMAN												4_20216	FALSE
RLIQESPTL	13.38	1055.6	9	-1.1	528.806	45.6	194410	4	11291	20200226_SRKP_DIPG_bb72_SU27.raw	1	1	Q6P1A2			PEAKS DB	RLIQESPTL	Q6P1A2|MBOA5_HUMAN												4_11291	FALSE
GLHFVVPSV	18.4	953.533	9	-1.2	477.773	62.15	239750	4	17551	20200226_SRKP_DIPG_bb72_SU27.raw	1	1	Q6P1X5			PEAKS DB	GLHFVVPSV	Q6P1X5|TAF2_HUMAN												4_17551	FALSE
SLYEDDITF	19.05	1101.49	9	0.2	551.751	70.6	250940	4	20385	20200226_SRKP_DIPG_bb72_SU27.raw	1	1	Q6P5W5			PEAKS DB	SLYEDDITF	Q6P5W5|S39A4_HUMAN												4_20385	FALSE
VLLKARLVPA	32.51	1078.72	10	-2.3	540.367	44.57	9545600	4	10994	20200226_SRKP_DIPG_bb72_SU27.raw	1	1	Q6P995			PEAKS DB	VLLKARLVPA	Q6P995|F171B_HUMAN											alsoinW632	4_10994	FALSE
GLYQDPVTL	19.35	1004.52	9	-0.5	503.266	64.24	428350	4	18156	20200226_SRKP_DIPG_bb72_SU27.raw	1	1	Q6PJ69			PEAKS DB	GLYQDPVTL	Q6PJ69|TRI65_HUMAN												4_18156	FALSE
ALPPVLTTV	17.75	909.553	9	-0.1	455.784	70.18	3038200	4	20280	20200226_SRKP_DIPG_bb72_SU27.raw	1	1	Q6PKG0			PEAKS DB	ALPPVLTTV	Q6PKG0|LARP1_HUMAN												4_20280	FALSE
TLAIELAPR	13.34	982.581	9	3.3	492.299	51.16	0	4	13339	20200226_SRKP_DIPG_bb72_SU27.raw	0	0	Q6PKH6			PEAKS DB	TLAIELAPR	Q6PKH6|DR4L2_HUMAN												4_13339	FALSE
VLLGKVYVV	29.02	988.632	9	-0.8	495.323	58.32	986110	4	15988	20200226_SRKP_DIPG_bb72_SU27.raw	1	1	Q6TFL4			PEAKS DB	VLLGKVYVV	Q6TFL4|KLH24_HUMAN												4_15988	FALSE
QLYSGRLQV	26.87	1062.58	9	-0.5	532.298	45.77	153400	4	11392	20200226_SRKP_DIPG_bb72_SU27.raw	1	1	Q6UVK1			PEAKS DB	QLYSGRLQV	Q6UVK1|CSPG4_HUMAN	Chondroitin sulfate proteoglycan 4 (Chondroitin sulfate proteoglycan NG2) (Melanoma chondroitin sulfate proteoglycan) (Melanoma-associated chondroitin sulfate proteoglycan)	CSPG4 MCSP	Protein in T_Antigen									4_11392	FALSE
ALTDIDLQL	21.25	1000.54	9	-4.7	501.277	74.79	373640	4	21774	20200226_SRKP_DIPG_bb72_SU27.raw	1	1	Q6UVK1			PEAKS DB	ALTDIDLQL	Q6UVK1|CSPG4_HUMAN	Chondroitin sulfate proteoglycan 4 (Chondroitin sulfate proteoglycan NG2) (Melanoma chondroitin sulfate proteoglycan) (Melanoma-associated chondroitin sulfate proteoglycan)	CSPG4 MCSP	Protein in T_Antigen									4_21774	FALSE
SLIHGLWNL	14.63	1051.58	9	1.8	526.799	72.06	82408	4	20843	20200226_SRKP_DIPG_bb72_SU27.raw	1	1	Q6UX01			PEAKS DB	SLIHGLWNL	Q6UX01|LMBRL_HUMAN:Q8WVP7|LMBR1_HUMAN												4_20843	FALSE
FVRVDLEDV	11.23	1090.57	9	0.9	546.291	53.45	27680	4	14185	20200226_SRKP_DIPG_bb72_SU27.raw	1	1	Q6V1P9			PEAKS DB	FVRVDLEDV	Q6V1P9|PCD23_HUMAN												4_14185	FALSE
AVFDKTLAEL	10.97	1105.6	10	0	553.808	61.25	665990	4	17040	20200226_SRKP_DIPG_bb72_SU27.raw	1	1	Q6VMQ6			PEAKS DB	AVFDKTLAEL	Q6VMQ6|MCAF1_HUMAN												4_17040	FALSE
HLLPTAPTTV	27.09	1048.59	10	-1.7	525.302	50.55	545880	4	13164	20200226_SRKP_DIPG_bb72_SU27.raw	1	1	Q6VMQ6			PEAKS DB	HLLPTAPTTV	Q6VMQ6|MCAF1_HUMAN												4_13164	FALSE
GLLSIFTKV	23.45	976.596	9	-0.5	489.305	74.22	128850	4	21575	20200226_SRKP_DIPG_bb72_SU27.raw	1	1	Q6YHU6			PEAKS DB	GLLSIFTKV	Q6YHU6|THADA_HUMAN												4_21575	FALSE
RLGENIIPYV	16.76	1172.66	10	-0.3	587.335	64.19	46647	4	18159	20200226_SRKP_DIPG_bb72_SU27.raw	1	1	Q6YHU6			PEAKS DB	RLGENIIPYV	Q6YHU6|THADA_HUMAN												4_18159	FALSE
ALITRIFGV	22.35	988.607	9	-1.4	495.31	70.33	504580	4	20348	20200226_SRKP_DIPG_bb72_SU27.raw	1	1	Q6YHU6			PEAKS DB	ALITRIFGV	Q6YHU6|THADA_HUMAN												4_20348	FALSE
GLAPKPVQV	17.23	907.549	9	-3.5	454.78	38.74	78541	4	8859	20200226_SRKP_DIPG_bb72_SU27.raw	1	1	Q6ZNJ1			PEAKS DB	GLAPKPVQV	Q6ZNJ1|NBEL2_HUMAN												4_8859	FALSE
SLLEKQQIYL	12.75	1233.7	10	1.9	617.857	57.3	43381	4	15632	20200226_SRKP_DIPG_bb72_SU27.raw	1	1	Q6ZSZ5			PEAKS DB	SLLEKQQIYL	Q6ZSZ5|ARHGI_HUMAN												4_15632	FALSE
YIHNILYEV	20.89	1162.6	9	-0.3	582.308	59.49	280730	4	16395	20200226_SRKP_DIPG_bb72_SU27.raw	1	1	Q6ZUT9			PEAKS DB	YIHNILYEV	Q6ZUT9|DEN5B_HUMAN												4_16395	FALSE
VNVTVDYIR	19.03	1077.58	9	-1.2	539.798	45.96	0	4	11457	20200226_SRKP_DIPG_bb72_SU27.raw	0	0	Q7KZF4			PEAKS DB	VNVTVDYIR	Q7KZF4|SND1_HUMAN												4_11457	FALSE
TLSPAFSTR	20.42	978.513	9	0.5	490.264	38.21	167680	4	8667	20200226_SRKP_DIPG_bb72_SU27.raw	1	1	Q7KZF4			PEAKS DB	TLSPAFSTR	Q7KZF4|SND1_HUMAN											alsoinW632	4_8667	FALSE
TLFTKELVL	24.42	1062.63	9	-0.5	532.323	64.98	282850	4	18425	20200226_SRKP_DIPG_bb72_SU27.raw	1	1	Q7KZF4			PEAKS DB	TLFTKELVL	Q7KZF4|SND1_HUMAN												4_18425	FALSE
TLLRLLYEA	24.91	1090.64	9	1.3	546.327	69.54	991660	4	20144	20200226_SRKP_DIPG_bb72_SU27.raw	1	1	Q7L2H7			PEAKS DB	TLLRLLYEA	Q7L2H7|EIF3M_HUMAN												4_20144	FALSE
QLIPNVQQL	11.3	1051.6	9	0.6	526.809	66.77	93207	4	19072	20200226_SRKP_DIPG_bb72_SU27.raw	1	1	Q7L523			PEAKS DB	QLIPNVQQL	Q7L523|RRAGA_HUMAN												4_19072	FALSE
RLLGYQGIAV	15.85	1088.63	10	-0.8	545.324	57.45	0	4	15670	20200226_SRKP_DIPG_bb72_SU27.raw	0	0	Q7L576			PEAKS DB	RLLGYQGIAV	Q7L576|CYFP1_HUMAN												4_15670	FALSE
ALQDFSQVTL	13.38	1120.58	10	0.3	561.296	69.07	63572	4	19864	20200226_SRKP_DIPG_bb72_SU27.raw	1	1	Q7L576			PEAKS DB	ALQDFSQVTL	Q7L576|CYFP1_HUMAN												4_19864	FALSE
HLINFSETL	30.52	1072.56	9	-0.5	537.285	61.48	486670	4	17154	20200226_SRKP_DIPG_bb72_SU27.raw	1	1	Q7L576			PEAKS DB	HLINFSETL	Q7L576|CYFP1_HUMAN												4_17154	FALSE
FLFGEVHKA	24.98	1046.55	9	-1.3	524.284	43.81	219350	4	10658	20200226_SRKP_DIPG_bb72_SU27.raw	1	1	Q7L590			PEAKS DB	FLFGEVHKA	Q7L590|MCM10_HUMAN												4_10658	FALSE
KILSELFTV	24.2	1048.62	9	0.4	525.316	69.53	2397200	4	20002	20200226_SRKP_DIPG_bb72_SU27.raw	1	1	Q7L622			PEAKS DB	KILSELFTV	Q7L622|G2E3_HUMAN												4_20002	FALSE
TLFPSKIGV	15.92	960.564	9	-0.2	481.289	56.58	828190	4	15314	20200226_SRKP_DIPG_bb72_SU27.raw	1	1	Q7L9L4			PEAKS DB	TLFPSKIGV	Q7L9L4|MOB1B_HUMAN:Q9H8S9|MOB1A_HUMAN												4_15314	FALSE
FLDHIIASV	24.63	1013.55	9	-0.9	507.784	65.56	324620	4	18651	20200226_SRKP_DIPG_bb72_SU27.raw	1	1	Q7LBC6			PEAKS DB	FLDHIIASV	Q7LBC6|KDM3B_HUMAN												4_18651	FALSE
LLAEVSKQV	25.87	985.581	9	0.1	493.798	40.68	113180	4	9539	20200226_SRKP_DIPG_bb72_SU27.raw	1	1	Q7LC44			PEAKS DB	LLAEVSKQV	Q7LC44|ARC_HUMAN												4_9539	FALSE
TVFSPTLPAAR	30.74	1158.64	11	-2	580.326	49.65	66051	4	12802	20200226_SRKP_DIPG_bb72_SU27.raw	1	1	Q7Z2W4			PEAKS DB	TVFSPTLPAAR	Q7Z2W4|ZCCHV_HUMAN											alsoinW632	4_12802	FALSE
KDCTSRNGP	13.62	976.44	9	0	489.227	25.19	10161	4	4948	20200226_SRKP_DIPG_bb72_SU27.raw	1	1	Q7Z333			PEAKS DB	KDCTSRNGP	Q7Z333|SETX_HUMAN												4_4948	FALSE
SLAEGRLYL	22.15	1020.56	9	1.2	511.288	53.68	405870	4	14261	20200226_SRKP_DIPG_bb72_SU27.raw	1	1	Q7Z3E5			PEAKS DB	SLAEGRLYL	Q7Z3E5|ARMC9_HUMAN												4_14261	FALSE
HLYSSIEHLTT	20.67	1299.65	11	-2.8	650.828	45.07	28197	4	11116	20200226_SRKP_DIPG_bb72_SU27.raw	1	1	Q7Z6Z7			PEAKS DB	HLYSSIEHLTT	Q7Z6Z7|HUWE1_HUMAN												4_11116	FALSE
TLSDIVVTL	12.04	959.554	9	-1.5	480.784	75.24	94809	4	21934	20200226_SRKP_DIPG_bb72_SU27.raw	1	1	Q7Z7C8			PEAKS DB	TLSDIVVTL	Q7Z7C8|TAF8_HUMAN												4_21934	FALSE
SLYDWNVKL	28.16	1136.59	9	0.2	569.301	66.67	214670	4	19040	20200226_SRKP_DIPG_bb72_SU27.raw	1	1	Q7Z7E8			PEAKS DB	SLYDWNVKL	Q7Z7E8|UB2Q1_HUMAN												4_19040	FALSE
QLLDQVEQI	20.16	1084.58	9	1.2	543.296	64.78	119900	4	18372	20200226_SRKP_DIPG_bb72_SU27.raw	1	1	Q7Z7H5			PEAKS DB	QLLDQVEQI	Q7Z7H5|TMED4_HUMAN												4_18372	FALSE
GLLGNVAEV	11.18	870.481	9	-0.1	436.248	64.72	435480	4	18343	20200226_SRKP_DIPG_bb72_SU27.raw	1	1	Q7Z7L7			PEAKS DB	GLLGNVAEV	Q7Z7L7|ZER1_HUMAN												4_18343	FALSE
RDDLMSALVSV	10.09	1204.61	11	-2.7	603.312	49.73	15342	4	12850	20200226_SRKP_DIPG_bb72_SU27.raw	1	1	Q86SQ7			PEAKS DB	RDDLMSALVSV	Q86SQ7|SDCG8_HUMAN												4_12850	FALSE
IVDGRVYYI	30.11	1096.59	9	-1.8	549.302	52.78	83438	4	13950	20200226_SRKP_DIPG_bb72_SU27.raw	1	1	Q86T24			PEAKS DB	IVDGRVYYI	Q86T24|KAISO_HUMAN												4_13950	FALSE
TSFDGSLIQK	30.08	1094.56	10	1	548.288	43.17	60885	4	10429	20200226_SRKP_DIPG_bb72_SU27.raw	1	1	Q86T24			PEAKS DB	TSFDGSLIQK	Q86T24|KAISO_HUMAN												4_10429	FALSE
KLAEGAGIQL	11.91	998.576	10	-2.8	500.294	47.2	893550	4	11886	20200226_SRKP_DIPG_bb72_SU27.raw	1	1	Q86U06			PEAKS DB	KLAEGAGIQL	Q86U06|RBM23_HUMAN												4_11886	FALSE
RLLPKVQEV	22.81	1080.67	9	-1.6	541.339	42.33	171240	4	10110	20200226_SRKP_DIPG_bb72_SU27.raw	1	1	Q86UD0			PEAKS DB	RLLPKVQEV	Q86UD0|SAPC2_HUMAN												4_10110	FALSE
ALIKQLFEA	27.28	1031.6	9	0	516.808	60.81	394090	4	16892	20200226_SRKP_DIPG_bb72_SU27.raw	1	1	Q86UD0			PEAKS DB	ALIKQLFEA	Q86UD0|SAPC2_HUMAN												4_16892	FALSE
FLLPLRIAL	13.13	1054.69	9	-0.1	528.352	76.53	70806	4	22400	20200226_SRKP_DIPG_bb72_SU27.raw	1	1	Q86UL3			PEAKS DB	FLLPLRIAL	Q86UL3|GPAT4_HUMAN												4_22400	FALSE
TIHSILEAN	12.01	996.524	9	-7.9	499.265	66.11	0	4	18850	20200226_SRKP_DIPG_bb72_SU27.raw	0	0	Q86UQ4			PEAKS DB	TIHSILEAN	Q86UQ4|ABCAD_HUMAN												4_18850	FALSE
ILDSQAGQIRA	11.95	1170.64	11	-1.4	586.324	37.93	0	4	8593	20200226_SRKP_DIPG_bb72_SU27.raw	0	0	Q86UU1			PEAKS DB	ILDSQAGQIRA	Q86UU1|PHLB1_HUMAN												4_8593	FALSE
KLLSKFYEL	23.52	1139.66	9	0.2	380.894	54.76	736220	4	14652	20200226_SRKP_DIPG_bb72_SU27.raw	2	2	Q86UV5			PEAKS DB	KLLSKFYEL	Q86UV5|UBP48_HUMAN												4_14652	FALSE
ALIEVGEGVNL	31.13	1112.61	11	-2.8	557.31	71.27	1615800	4	20649	20200226_SRKP_DIPG_bb72_SU27.raw	1	1	Q86V59			PEAKS DB	ALIEVGEGVNL	Q86V59|PNML1_HUMAN												4_20649	FALSE
SLGTADVHFER	24.6	1230.6	11	0.8	411.207	37.06	42951	4	8283	20200226_SRKP_DIPG_bb72_SU27.raw	1	1	Q86V81			PEAKS DB	SLGTADVHFER	Q86V81|THOC4_HUMAN												4_8283	FALSE
RIADGLPVAV	17.66	1009.59	10	1.2	505.804	55.47	286470	4	14958	20200226_SRKP_DIPG_bb72_SU27.raw	1	1	Q86V86			PEAKS DB	RIADGLPVAV	Q86V86|PIM3_HUMAN												4_14958	FALSE
GLAPQIHDL	26.98	962.519	9	0.2	482.267	48.73	382930	4	12445	20200226_SRKP_DIPG_bb72_SU27.raw	1	1	Q86VI3			PEAKS DB	GLAPQIHDL	Q86VI3|IQGA3_HUMAN												4_12445	FALSE
VLEDKVLSV	12.5	1000.58	9	-2.2	501.296	49.65	75558	4	12800	20200226_SRKP_DIPG_bb72_SU27.raw	1	1	Q86VI3			PEAKS DB	VLEDKVLSV	Q86VI3|IQGA3_HUMAN												4_12800	FALSE
SIDTQTPSV	13.79	946.461	9	0.1	474.238	41.64	67105	4	9875	20200226_SRKP_DIPG_bb72_SU27.raw	1	1	Q86VQ1			PEAKS DB	SIDTQTPSV	Q86VQ1|GLCI1_HUMAN												4_9875	FALSE
KLLEPVPVSV	21.06	1079.66	10	0.9	540.837	56.87	305770	4	15434	20200226_SRKP_DIPG_bb72_SU27.raw	1	1	Q86W34			PEAKS DB	KLLEPVPVSV	Q86W34|AMZ2_HUMAN												4_15434	FALSE
SLQSTILGV	14.84	916.523	9	0.1	459.269	68.95	4015400	4	19819	20200226_SRKP_DIPG_bb72_SU27.raw	1	1	Q86WA8			PEAKS DB	SLQSTILGV	Q86WA8|LONP2_HUMAN												4_19819	FALSE
NLAEKLIGV	19.96	955.57	9	-3.5	478.791	59.22	1449300	4	16384	20200226_SRKP_DIPG_bb72_SU27.raw	1	1	Q86X10			PEAKS DB	NLAEKLIGV	Q86X10|RLGPB_HUMAN	Ral GTPase-activating protein subunit beta (p170)	RALGAPB KIAA1219	Protein in T_Antigen									4_16384	FALSE
HLYPGAVTI	19.94	969.528	9	0.5	485.772	52.01	131510	4	13627	20200226_SRKP_DIPG_bb72_SU27.raw	1	1	Q86X27			PEAKS DB	HLYPGAVTI	Q86X27|RGPS2_HUMAN												4_13627	FALSE
KLLPEYPGV	18.28	1014.58	9	1.4	508.296	54.25	289800	4	14488	20200226_SRKP_DIPG_bb72_SU27.raw	1	1	Q86XF0			PEAKS DB	KLLPEYPGV	Q86XF0|DYR2_HUMAN:P00374|DYR_HUMAN												4_14488	FALSE
FLFGEEPSKL	30.07	1165.6	10	-2.3	583.807	60.99	750020	4	16945	20200226_SRKP_DIPG_bb72_SU27.raw	1	1	Q86XL3			PEAKS DB	FLFGEEPSKL	Q86XL3|ANKL2_HUMAN												4_16945	FALSE
SVLEKQVSL	29.61	1001.58	9	1.3	501.796	44.13	94360	4	10787	20200226_SRKP_DIPG_bb72_SU27.raw	1	1	Q86XR8			PEAKS DB	SVLEKQVSL	Q86XR8|CEP57_HUMAN												4_10787	FALSE
KLIQESPTV	11.93	1013.58	9	-2.9	507.794	38.69	40170	4	8862	20200226_SRKP_DIPG_bb72_SU27.raw	1	1	Q86XR8			PEAKS DB	KLIQESPTV	Q86XR8|CEP57_HUMAN												4_8862	FALSE
VLAPLPLHGV	11.91	1014.62	10	-0.9	508.318	59.37	618500	4	16342	20200226_SRKP_DIPG_bb72_SU27.raw	1	1	Q86XS8			PEAKS DB	VLAPLPLHGV	Q86XS8|GOLI_HUMAN												4_16342	FALSE
SVAGLTAAAYR	21.62	1078.58	11	-0.1	540.296	41.14	157040	4	9682	20200226_SRKP_DIPG_bb72_SU27.raw	1	1	Q86Y39			PEAKS DB	SVAGLTAAAYR	Q86Y39|NDUAB_HUMAN											alsoinW632	4_9682	FALSE
RLDDVSNDV	15.09	1031.49	9	-1.3	516.751	35.67	0	4	7862	20200226_SRKP_DIPG_bb72_SU27.raw	0	0	Q86Y56			PEAKS DB	RLDDVSNDV	Q86Y56|DAAF5_HUMAN												4_7862	FALSE
LQKIIQFVE	10.59	1116.65	9	0.1	559.335	66.18	1904300	4	18940	20200226_SRKP_DIPG_bb72_SU27.raw	1	1	Q86YA3			PEAKS DB	LQKIIQFVE	Q86YA3|ZGRF1_HUMAN												4_18940	FALSE
AILDHNPSI	23.61	978.513	9	-0.3	490.264	44.32	109470	4	10867	20200226_SRKP_DIPG_bb72_SU27.raw	1	1	Q86YS3			PEAKS DB	AILDHNPSI	Q86YS3|RFIP4_HUMAN												4_10867	FALSE
KVLGALLFV	16.8	958.621	9	1.4	480.319	73.59	302050	4	21373	20200226_SRKP_DIPG_bb72_SU27.raw	1	1	Q8IUR0			PEAKS DB	KVLGALLFV	Q8IUR0|TPPC5_HUMAN												4_21373	FALSE
SQTFVNPHV	24.72	1027.51	9	-0.5	514.761	39.28	22898	4	9040	20200226_SRKP_DIPG_bb72_SU27.raw	1	1	Q8IV63			PEAKS DB	SQTFVNPHV	Q8IV63|VRK3_HUMAN												4_9040	FALSE
AIVLTYSIS	10.77	965.543	9	-5.8	483.776	74.81	62343	4	21804	20200226_SRKP_DIPG_bb72_SU27.raw	1	1	Q8IVB4			PEAKS DB	AIVLTYSIS	Q8IVB4|SL9A9_HUMAN												4_21804	FALSE
ALLGILQHV	17.46	962.591	9	-1	482.302	68.12	77817	4	19530	20200226_SRKP_DIPG_bb72_SU27.raw	1	1	Q8IVD9			PEAKS DB	ALLGILQHV	Q8IVD9|NUDC3_HUMAN												4_19530	FALSE
KVTEVFILV	10.6	1046.64	9	2.3	524.327	68.49	94048	4	19660	20200226_SRKP_DIPG_bb72_SU27.raw	1	1	Q8IVJ1			PEAKS DB	KVTEVFILV	Q8IVJ1|S41A1_HUMAN												4_19660	FALSE
VILPTVHEV	21.9	1005.59	9	-1.2	503.8	51.28	7808000	4	13431	20200226_SRKP_DIPG_bb72_SU27.raw	1	1	Q8IWF6			PEAKS DB	VILPTVHEV	Q8IWF6|DEN6A_HUMAN											alsoinW632	4_13431	FALSE
GLDIDGIYRV	26.16	1119.59	10	0.2	560.804	61.87	2120600	4	17257	20200226_SRKP_DIPG_bb72_SU27.raw	1	1	Q8IWW6			PEAKS DB	GLDIDGIYRV	Q8IWW6|RHG12_HUMAN												4_17257	FALSE
DVFPGPSFR	24.17	1020.5	9	0.5	511.259	55.06	846480	4	14835	20200226_SRKP_DIPG_bb72_SU27.raw	1	1	Q8IX01			PEAKS DB	DVFPGPSFR	Q8IX01|SUGP2_HUMAN											alsoinW632	4_14835	FALSE
SLDAKEIYL	24.37	1050.56	9	-2.8	526.286	54.47	210950	4	14557	20200226_SRKP_DIPG_bb72_SU27.raw	1	1	Q8IXB1			PEAKS DB	SLDAKEIYL	Q8IXB1|DJC10_HUMAN												4_14557	FALSE
VILDPVHSV	11.64	977.555	9	-2.5	489.783	50.29	31154	4	13035	20200226_SRKP_DIPG_bb72_SU27.raw	1	1	Q8IXX5			PEAKS DB	VILDPVHSV	Q8IXX5|T183A_HUMAN												4_13035	FALSE
NVFPSNTQPFQR	11.12	1433.71	12	-0.9	717.859	47.61	69540	4	12046	20200226_SRKP_DIPG_bb72_SU27.raw	1	1	Q8IZQ1			PEAKS DB	NVFPSNTQPFQR	Q8IZQ1|WDFY3_HUMAN											alsoinW632	4_12046	FALSE
KLLPSVTEL	20.34	998.601	9	-2	500.307	58.53	199830	4	16098	20200226_SRKP_DIPG_bb72_SU27.raw	1	1	Q8IZX4			PEAKS DB	KLLPSVTEL	Q8IZX4|TAF1L_HUMAN:P21675|TAF1_HUMAN												4_16098	FALSE
NVPDVYTQI	26.54	1047.52	9	-1.5	524.768	59.49	845890	4	16431	20200226_SRKP_DIPG_bb72_SU27.raw	1	1	Q8N0X2			PEAKS DB	NVPDVYTQI	Q8N0X2|SPG16_HUMAN												4_16431	FALSE
VLIPKLPQL	20.47	1019.67	9	-0.5	510.844	68	7710200	4	19526	20200226_SRKP_DIPG_bb72_SU27.raw	1	1	Q8N138			PEAKS DB	VLIPKLPQL	Q8N138|ORML3_HUMAN											alsoinW632	4_19526	FALSE
KLIDKLDSL	19.17	1043.62	9	-3.8	522.817	50.72	146040	4	13195	20200226_SRKP_DIPG_bb72_SU27.raw	1	1	Q8N1I0			PEAKS DB	KLIDKLDSL	Q8N1I0|DOCK4_HUMAN												4_13195	FALSE
QVDSSFLSL	10.61	994.497	9	-0.6	498.255	62.62	193870	4	17555	20200226_SRKP_DIPG_bb72_SU27.raw	1	1	Q8N2F6			PEAKS DB	QVDSSFLSL	Q8N2F6|ARM10_HUMAN												4_17555	FALSE
EGPEGLKLI	24.58	954.539	9	-1.8	478.276	49.04	305450	4	12564	20200226_SRKP_DIPG_bb72_SU27.raw	1	1	Q8N335			PEAKS DB	EGPEGLKLI	Q8N335|GPD1L_HUMAN												4_12564	FALSE
KLFEEIREILL	10.2	1401.82	11	1	701.92	74.43	70083	4	21652	20200226_SRKP_DIPG_bb72_SU27.raw	1	1	Q8N4U5			PEAKS DB	KLFEEIREILL	Q8N4U5|T11L2_HUMAN												4_21652	FALSE
SLWKGLVGI	25.36	971.58	9	0.2	486.798	69.69	217300	4	20076	20200226_SRKP_DIPG_bb72_SU27.raw	1	1	Q8N4V1			PEAKS DB	SLWKGLVGI	Q8N4V1|MMGT1_HUMAN												4_20076	FALSE
KLGDFGLATVV	15.83	1118.63	11	-2.3	560.323	67.43	205740	4	19316	20200226_SRKP_DIPG_bb72_SU27.raw	1	1	Q8N568			PEAKS DB	KLGDFGLATVV	Q8N568|DCLK2_HUMAN												4_19316	FALSE
AFYPIYFRPL	13.6	1285.69	10	-0.4	643.85	73.66	16337	4	21401	20200226_SRKP_DIPG_bb72_SU27.raw	1	1	Q8N5G0			PEAKS DB	AFYPIYFRPL	Q8N5G0|SMI20_HUMAN												4_21401	FALSE
AAFYPIYFRPL	16.32	1356.72	11	-2.7	679.367	73.97	35713	4	21509	20200226_SRKP_DIPG_bb72_SU27.raw	1	1	Q8N5G0			PEAKS DB	AAFYPIYFRPL	Q8N5G0|SMI20_HUMAN												4_21509	FALSE
NLRTALIFGG	14.65	1060.6	10	-0.7	531.308	60.91	0	4	16950	20200226_SRKP_DIPG_bb72_SU27.raw	0	0	Q8N5G0			PEAKS DB	NLRTALIFGG	Q8N5G0|SMI20_HUMAN												4_16950	FALSE
AFYPIYFRP	11.79	1172.6	9	0.7	587.309	66.79	37471	4	19080	20200226_SRKP_DIPG_bb72_SU27.raw	1	1	Q8N5G0			PEAKS DB	AFYPIYFRP	Q8N5G0|SMI20_HUMAN												4_19080	FALSE
AQWHEQILV	12.84	1122.58	9	1.8	562.299	53.01	126390	4	14002	20200226_SRKP_DIPG_bb72_SU27.raw	1	1	Q8N5I2			PEAKS DB	AQWHEQILV	Q8N5I2|ARRD1_HUMAN												4_14002	FALSE
DLLGVLVKQ	12.43	983.601	9	-1.2	492.807	47.01	782240	4	11905	20200226_SRKP_DIPG_bb72_SU27.raw	1	1	Q8N5U0			PEAKS DB	DLLGVLVKQ	Q8N5U0|CK042_HUMAN											alsoinW632	4_11905	FALSE
NLYGPTHTL	24.79	1014.51	9	-0.7	508.264	41.49	403660	4	9823	20200226_SRKP_DIPG_bb72_SU27.raw	1	1	Q8N608			PEAKS DB	NLYGPTHTL	Q8N608|DPP10_HUMAN												4_9823	FALSE
LLIDDEYKV	27.6	1106.59	9	-0.8	554.3	55.47	252860	4	14919	20200226_SRKP_DIPG_bb72_SU27.raw	1	1	Q8N766			PEAKS DB	LLIDDEYKV	Q8N766|EMC1_HUMAN												4_14919	FALSE
KFFSDVQYL	13.56	1145.58	9	-1.2	573.794	62.88	550260	4	17777	20200226_SRKP_DIPG_bb72_SU27.raw	1	1	Q8NA82			PEAKS DB	KFFSDVQYL	Q8NA82|MARHA_HUMAN												4_17777	FALSE
HIWDPLTNV	21.91	1093.56	9	2.7	547.787	67.08	0	4	19202	20200226_SRKP_DIPG_bb72_SU27.raw	0	0	Q8NBE8			PEAKS DB	HIWDPLTNV	Q8NBE8|KLH23_HUMAN												4_19202	FALSE
HLSDAIVEV	19.3	981.513	9	-4.4	491.762	50.69	215410	4	13143	20200226_SRKP_DIPG_bb72_SU27.raw	1	1	Q8NBF6			PEAKS DB	HLSDAIVEV	Q8NBF6|AVL9_HUMAN												4_13143	FALSE
ALLELLHEL	20.8	1049.61	9	0.4	525.813	75.48	279210	4	22030	20200226_SRKP_DIPG_bb72_SU27.raw	1	1	Q8NC56			PEAKS DB	ALLELLHEL	Q8NC56|LEMD2_HUMAN												4_22030	FALSE
VPGLYTLEEL	10.15	1132.6	10	2.3	567.309	64.55	0	4	18282	20200226_SRKP_DIPG_bb72_SU27.raw	0	0	Q8NCM8			PEAKS DB	VPGLYTLEEL	Q8NCM8|DYHC2_HUMAN												4_18282	FALSE
KIPPVTPSI	29.37	950.58	9	-4.6	476.295	47.5	1285200	4	12146	20200226_SRKP_DIPG_bb72_SU27.raw	2	2	Q8NCT1			PEAKS DB	KIPPVTPSI	Q8NCT1|ARRD4_HUMAN												4_12146	FALSE
FVDRQASTV	11.85	1021.52	9	-1.8	511.766	44.87	152590	4	11050	20200226_SRKP_DIPG_bb72_SU27.raw	1	1	Q8ND04			PEAKS DB	FVDRQASTV	Q8ND04|SMG8_HUMAN												4_11050	FALSE
ELFEDSQLTTR	17.26	1337.65	11	-1.2	669.83	49.04	23841	4	12610	20200226_SRKP_DIPG_bb72_SU27.raw	1	1	Q8NEY8			PEAKS DB	ELFEDSQLTTR	Q8NEY8|PPHLN_HUMAN												4_12610	FALSE
ALFEGKVQL	32.18	1003.57	9	0.6	502.793	56.19	2561900	4	15189	20200226_SRKP_DIPG_bb72_SU27.raw	1	1	Q8NEZ3			PEAKS DB	ALFEGKVQL	Q8NEZ3|WDR19_HUMAN											alsoinW632	4_15189	FALSE
GLGPTFKL	16.45	831.485	8	-1.6	416.749	55.66	415820	4	14984	20200226_SRKP_DIPG_bb72_SU27.raw	1	1	Q8NFJ9			PEAKS DB	GLGPTFKL	Q8NFJ9|BBS1_HUMAN												4_14984	FALSE
ALQPLLHTV	24.18	990.586	9	1	496.301	52.03	311610	4	13635	20200226_SRKP_DIPG_bb72_SU27.raw	1	1	Q8NFM7			PEAKS DB	ALQPLLHTV	Q8NFM7|I17RD_HUMAN												4_13635	FALSE
SLSGEIILHSV	24.1	1153.63	11	0.5	577.825	59.73	45010	4	16513	20200226_SRKP_DIPG_bb72_SU27.raw	1	1	Q8NHV4			PEAKS DB	SLSGEIILHSV	Q8NHV4|NEDD1_HUMAN												4_16513	FALSE
SLWPSPEQL	21.31	1055.53	9	0.8	528.772	73.55	134330	4	21325	20200226_SRKP_DIPG_bb72_SU27.raw	1	1	Q8TAE8			PEAKS DB	SLWPSPEQL	Q8TAE8|G45IP_HUMAN												4_21325	FALSE
FIWKSGGDLTL	16.26	1235.65	11	0.7	618.835	65.57	127710	4	18634	20200226_SRKP_DIPG_bb72_SU27.raw	1	1	Q8TAF3			PEAKS DB	FIWKSGGDLTL	Q8TAF3|WDR48_HUMAN												4_18634	FALSE
YLEDFITNI	16.91	1126.55	9	-0.3	564.284	76.72	287850	4	22455	20200226_SRKP_DIPG_bb72_SU27.raw	1	1	Q8TAG9			PEAKS DB	YLEDFITNI	Q8TAG9|EXOC6_HUMAN												4_22455	FALSE
RVLPGQAVTGV	21.65	1095.64	11	0.4	548.827	43.08	60224	4	10397	20200226_SRKP_DIPG_bb72_SU27.raw	1	1	Q8TAT5			PEAKS DB	RVLPGQAVTGV	Q8TAT5|NEIL3_HUMAN												4_10397	FALSE
YLNHLEPPV	10.96	1080.56	9	-2.2	541.286	49.28	129360	4	12710	20200226_SRKP_DIPG_bb72_SU27.raw	1	1	Q8TAT6			PEAKS DB	YLNHLEPPV	Q8TAT6|NPL4_HUMAN												4_12710	FALSE
KLQEVLDYL	24.23	1119.62	9	0.6	560.816	65.92	203520	4	18781	20200226_SRKP_DIPG_bb72_SU27.raw	1	1	Q8TBC4			PEAKS DB	KLQEVLDYL	Q8TBC4|UBA3_HUMAN												4_18781	FALSE
ILDKIVQKV	25.36	1054.67	9	-0.3	528.345	43.32	110510	4	10484	20200226_SRKP_DIPG_bb72_SU27.raw	1	1	Q8TCJ0			PEAKS DB	ILDKIVQKV	Q8TCJ0|FBX25_HUMAN												4_10484	FALSE
NVVEYIPNAER	12.28	1302.66	11	-1.1	652.335	45.35	23797	4	11259	20200226_SRKP_DIPG_bb72_SU27.raw	1	1	Q8TCN5			PEAKS DB	NVVEYIPNAER	Q8TCN5|ZN507_HUMAN											alsoinW632	4_11259	FALSE
SLAEVAGLQV	17.55	985.544	10	-1.2	493.779	67.3	640450	4	19331	20200226_SRKP_DIPG_bb72_SU27.raw	1	1	Q8TCU6			PEAKS DB	SLAEVAGLQV	Q8TCU6|PREX1_HUMAN												4_19331	FALSE
SLSEKQYFL	29.18	1113.57	9	0.4	557.793	52.5	572250	4	13808	20200226_SRKP_DIPG_bb72_SU27.raw	1	1	Q8TCY9			PEAKS DB	SLSEKQYFL	Q8TCY9|URGCP_HUMAN												4_13808	FALSE
DIFSEVVGR	21.83	1020.52	9	1	511.27	64.82	99887	4	18363	20200226_SRKP_DIPG_bb72_SU27.raw	1	1	Q8TDD1			PEAKS DB	DIFSEVVGR	Q8TDD1|DDX54_HUMAN											alsoinW632	4_18363	FALSE
ALAGHQDGITFI	18.42	1241.64	12	0.5	621.828	58.07	60423	4	15899	20200226_SRKP_DIPG_bb72_SU27.raw	1	1	Q8TEB1			PEAKS DB	ALAGHQDGITFI	Q8TEB1|DCA11_HUMAN												4_15899	FALSE
TLIEDILGV	22.1	971.554	9	-2	486.783	77.05	5354600	4	22601	20200226_SRKP_DIPG_bb72_SU27.raw	1	1	Q8TEL6			PEAKS DB	TLIEDILGV	Q8TEL6|TP4AP_HUMAN												4_22601	FALSE
RLIEVNGVDL	22.32	1126.63	10	-1.1	564.324	59.33	674640	4	16344	20200226_SRKP_DIPG_bb72_SU27.raw	1	1	Q8TEW0			PEAKS DB	RLIEVNGVDL	Q8TEW0|PARD3_HUMAN												4_16344	FALSE
TLLEKDYFL	18.92	1140.61	9	-0.5	571.31	64.32	266070	4	18172	20200226_SRKP_DIPG_bb72_SU27.raw	1	1	Q8TF05			PEAKS DB	TLLEKDYFL	Q8TF05|PP4R1_HUMAN												4_18172	FALSE
GVFEGIPTYR	24.24	1137.58	10	1.4	569.799	54.47	108460	4	14560	20200226_SRKP_DIPG_bb72_SU27.raw	1	1	Q8WTV0			PEAKS DB	GVFEGIPTYR	Q8WTV0|SCRB1_HUMAN											alsoinW632	4_14560	FALSE
KLDDYVYYV	25.5	1176.57	9	-1	589.292	60.01	726510	4	16691	20200226_SRKP_DIPG_bb72_SU27.raw	1	1	Q8WU17			PEAKS DB	KLDDYVYYV	Q8WU17|RN139_HUMAN												4_16691	FALSE
SLFGGSVKL	21.23	906.518	9	-1.2	454.265	57.95	5420100	4	15906	20200226_SRKP_DIPG_bb72_SU27.raw	1	1	Q8WUM4			PEAKS DB	SLFGGSVKL	Q8WUM4|PDC6I_HUMAN											alsoinW632	4_15906	FALSE
TLNEKLTAL	23.49	1001.58	9	2	501.796	46.98	0	4	11828	20200226_SRKP_DIPG_bb72_SU27.raw	0	0	Q8WUW1			PEAKS DB	TLNEKLTAL	Q8WUW1|BRK1_HUMAN												4_11828	FALSE
RLWNETVEL	16.84	1158.6	9	-0.8	580.308	59.51	551980	4	16411	20200226_SRKP_DIPG_bb72_SU27.raw	1	1	Q8WUY9			PEAKS DB	RLWNETVEL	Q8WUY9|DEP1B_HUMAN												4_16411	FALSE
SVSPVVHVR	19.42	978.561	9	-0.7	490.287	27.73	41997	4	5556	20200226_SRKP_DIPG_bb72_SU27.raw	1	1	Q8WVV9			PEAKS DB	SVSPVVHVR	Q8WVV9|HNRLL_HUMAN											alsoinW632	4_5556	FALSE
GLIDVKPLGV	23.34	1009.62	10	-0.8	505.815	62.88	139940	4	17642	20200226_SRKP_DIPG_bb72_SU27.raw	1	1	Q8WVY7			PEAKS DB	GLIDVKPLGV	Q8WVY7|UBCP1_HUMAN												4_17642	FALSE
LLLPLLPPLSPS	39.23	1258.79	12	-0.3	630.402	77.08	2229500	4	22605	20200226_SRKP_DIPG_bb72_SU27.raw	1	1	Q8WX77			PEAKS DB	LLLPLLPPLSPS	Q8WX77|IBPL1_HUMAN												4_22605	FALSE
LLLPLLPPLSP	31.73	1171.76	11	0	586.886	77.11	10852000	4	22612	20200226_SRKP_DIPG_bb72_SU27.raw	1	1	Q8WX77			PEAKS DB	LLLPLLPPLSP	Q8WX77|IBPL1_HUMAN											alsoinW632	4_22612	FALSE
FLLEQEKTQAL	14.79	1318.71	11	0.2	660.364	53.45	91440	4	14173	20200226_SRKP_DIPG_bb72_SU27.raw	1	1	Q8WXE1			PEAKS DB	FLLEQEKTQAL	Q8WXE1|ATRIP_HUMAN												4_14173	FALSE
EPSEVFINR	26.39	1089.55	9	-0.1	545.78	40.65	53633	4	9516	20200226_SRKP_DIPG_bb72_SU27.raw	1	1	Q8WXF1			PEAKS DB	EPSEVFINR	Q8WXF1|PSPC1_HUMAN											alsoinW632	4_9516	FALSE
TLVDFPLHL	26.52	1053.59	9	-1.4	527.799	74.28	1094100	4	21595	20200226_SRKP_DIPG_bb72_SU27.raw	1	1	Q8WXG6			PEAKS DB	TLVDFPLHL	Q8WXG6|MADD_HUMAN												4_21595	FALSE
ALFNKGGSVFL	25.51	1151.63	11	-0.3	576.824	63.34	683360	4	17818	20200226_SRKP_DIPG_bb72_SU27.raw	1	1	Q8WXG9			PEAKS DB	ALFNKGGSVFL	Q8WXG9|GPR98_HUMAN												4_17818	FALSE
VLAEIDPKQLV	19.24	1223.71	11	-0.6	612.863	60.82	110190	4	16920	20200226_SRKP_DIPG_bb72_SU27.raw	1	1	Q8WYA0			PEAKS DB	VLAEIDPKQLV	Q8WYA0|IFT81_HUMAN												4_16920	FALSE
GERSVTVNV	10.23	959.504	9	-0.9	480.759	35.12	43776	4	7670	20200226_SRKP_DIPG_bb72_SU27.raw	1	1	Q8WZ42			PEAKS DB	GERSVTVNV	Q8WZ42|TITIN_HUMAN												4_7670	FALSE
KGLPDLCYL	10.39	1020.53	9	3.5	511.275	60.52	0	4	16805	20200226_SRKP_DIPG_bb72_SU27.raw	0	0	Q8WZ42			PEAKS DB	KGLPDLCYL	Q8WZ42|TITIN_HUMAN												4_16805	FALSE
RQLEEEGITFV	27.66	1319.67	11	0	660.843	55.87	996680	4	15042	20200226_SRKP_DIPG_bb72_SU27.raw	1	1	Q92503			PEAKS DB	RQLEEEGITFV	Q92503|S14L1_HUMAN												4_15042	FALSE
DASLGNLFAR	29.29	1062.55	10	-1.2	532.279	60.4	92688	4	16755	20200226_SRKP_DIPG_bb72_SU27.raw	1	1	Q92520			PEAKS DB	DASLGNLFAR	Q92520|FAM3C_HUMAN												4_16755	FALSE
TSITNLGFRD	11.18	1122.57	10	-6.4	562.287	42.37	109060	4	10157	20200226_SRKP_DIPG_bb72_SU27.raw	1	1	Q92520			PEAKS DB	TSITNLGFRD	Q92520|FAM3C_HUMAN												4_10157	FALSE
YSQLVVETIR	34.59	1206.66	10	1.6	604.339	48.67	130780	4	12432	20200226_SRKP_DIPG_bb72_SU27.raw	1	1	Q92522			PEAKS DB	YSQLVVETIR	Q92522|H1X_HUMAN												4_12432	FALSE
FIAPREPGAVSY	22.06	1305.67	12	-2.7	653.841	47.31	170500	4	11934	20200226_SRKP_DIPG_bb72_SU27.raw	1	1	Q92542			PEAKS DB	FIAPREPGAVSY	Q92542|NICA_HUMAN											alsoinW632	4_11934	FALSE
IDISILQRS	17.05	1043.6	9	-1.1	522.806	50	104310	4	12933	20200226_SRKP_DIPG_bb72_SU27.raw	1	1	Q92556			PEAKS DB	IDISILQRS	Q92556|ELMO1_HUMAN												4_12933	FALSE
RLLDLENIQI	15.73	1225.7	10	0.9	613.859	72.26	441560	4	20887	20200226_SRKP_DIPG_bb72_SU27.raw	1	1	Q92556			PEAKS DB	RLLDLENIQI	Q92556|ELMO1_HUMAN												4_20887	FALSE
NLVEQNISV	15.96	1014.53	9	-2.7	508.273	54.9	89300	4	14721	20200226_SRKP_DIPG_bb72_SU27.raw	1	1	Q92560			PEAKS DB	NLVEQNISV	Q92560|BAP1_HUMAN												4_14721	FALSE
GQIEVVPEV	15.22	968.518	9	0.2	485.266	60.31	2687800	4	16752	20200226_SRKP_DIPG_bb72_SU27.raw	1	1	Q92576			PEAKS DB	GQIEVVPEV	Q92576|PHF3_HUMAN											alsoinW632	4_16752	FALSE
SLLDPVPEV	20.25	967.523	9	-0.7	484.768	72.67	1151400	4	21014	20200226_SRKP_DIPG_bb72_SU27.raw	1	1	Q92616			PEAKS DB	SLLDPVPEV	Q92616|GCN1_HUMAN												4_21014	FALSE
ALLTGIISKA	24.51	985.617	10	0.2	493.816	58.03	104290	4	15881	20200226_SRKP_DIPG_bb72_SU27.raw	1	1	Q92621			PEAKS DB	ALLTGIISKA	Q92621|NU205_HUMAN												4_15881	FALSE
ALLDRIVSV	29.22	984.597	9	-0.1	493.306	63.03	1184900	4	17691	20200226_SRKP_DIPG_bb72_SU27.raw	1	1	Q92621			PEAKS DB	ALLDRIVSV	Q92621|NU205_HUMAN												4_17691	FALSE
ALFGKTDVV	22.12	948.528	9	-1.4	475.271	50.27	0	4	13046	20200226_SRKP_DIPG_bb72_SU27.raw	0	0	Q92625			PEAKS DB	ALFGKTDVV	Q92625|ANS1A_HUMAN												4_13046	FALSE
SVVGDEVVLINR	36.52	1298.72	12	1.5	650.368	53.53	86329	4	14206	20200226_SRKP_DIPG_bb72_SU27.raw	1	1	Q92667			PEAKS DB	SVVGDEVVLINR	Q92667|AKAP1_HUMAN											alsoinW632	4_14206	FALSE
SLINVGLISV	24.07	1013.61	10	-2.2	507.812	76.93	1619800	4	22551	20200226_SRKP_DIPG_bb72_SU27.raw	1	1	Q92688			PEAKS DB	SLINVGLISV	Q92688|AN32B_HUMAN												4_22551	FALSE
ALISWQPPRA	23.4	1137.63	10	-0.8	569.822	56.41	468520	4	15302	20200226_SRKP_DIPG_bb72_SU27.raw	1	1	Q92752			PEAKS DB	ALISWQPPRA	Q92752|TENR_HUMAN												4_15302	FALSE
LLAEKIYKI	19.57	1089.68	9	-1.7	545.846	47.28	82666	4	11927	20200226_SRKP_DIPG_bb72_SU27.raw	1	1	Q92793			PEAKS DB	LLAEKIYKI	Q92793|CBP_HUMAN:Q09472|EP300_HUMAN												4_11927	FALSE
VLAETLTQV	16.52	972.549	9	-0.8	487.281	58.21	189170	4	15935	20200226_SRKP_DIPG_bb72_SU27.raw	1	1	Q92793			PEAKS DB	VLAETLTQV	Q92793|CBP_HUMAN												4_15935	FALSE
ALDRDNFEL	14.29	1091.52	9	1	546.77	52.27	125670	4	13726	20200226_SRKP_DIPG_bb72_SU27.raw	1	1	Q92845			PEAKS DB	ALDRDNFEL	Q92845|KIFA3_HUMAN												4_13726	FALSE
TQWERPVSI	13.57	1114.58	9	0.3	558.296	47.72	56720	4	12083	20200226_SRKP_DIPG_bb72_SU27.raw	1	1	Q92870			PEAKS DB	TQWERPVSI	Q92870|APBB2_HUMAN												4_12083	FALSE
FLDITNPKA	24.34	1017.55	9	1.5	509.783	48.64	105830	4	12424	20200226_SRKP_DIPG_bb72_SU27.raw	1	1	Q92890			PEAKS DB	FLDITNPKA	Q92890|UFD1_HUMAN												4_12424	FALSE
KLYQEVEIASV	21.52	1277.69	11	0.6	639.851	52.88	224750	4	13954	20200226_SRKP_DIPG_bb72_SU27.raw	1	1	Q92900			PEAKS DB	KLYQEVEIASV	Q92900|RENT1_HUMAN												4_13954	FALSE
YLIPDIDLKL	30.09	1201.7	10	-1.5	601.854	74.76	259330	4	21771	20200226_SRKP_DIPG_bb72_SU27.raw	1	1	Q92922			PEAKS DB	YLIPDIDLKL	Q92922|SMRC1_HUMAN												4_21771	FALSE
YSDIDIILLK	29.49	1191.67	10	-1	596.844	68.34	68035	4	19614	20200226_SRKP_DIPG_bb72_SU27.raw	1	1	Q92973			PEAKS DB	YSDIDIILLK	Q92973|TNPO1_HUMAN												4_19614	FALSE
ALLGDLTKA	25.72	900.528	9	-1.7	451.271	51.7	952310	4	13524	20200226_SRKP_DIPG_bb72_SU27.raw	1	1	Q92973			PEAKS DB	ALLGDLTKA	Q92973|TNPO1_HUMAN												4_13524	FALSE
NLYGLLHGL	26.61	998.555	9	0.3	500.285	70.75	1009400	4	20451	20200226_SRKP_DIPG_bb72_SU27.raw	1	1	Q92974			PEAKS DB	NLYGLLHGL	Q92974|ARHG2_HUMAN												4_20451	FALSE
SLAEFVQSL	27.64	992.518	9	0.9	497.267	76.32	268920	4	22310	20200226_SRKP_DIPG_bb72_SU27.raw	1	1	Q93009			PEAKS DB	SLAEFVQSL	Q93009|UBP7_HUMAN												4_22310	FALSE
SLFRVITEV	27.78	1062.61	9	0.9	532.311	65.94	2494400	4	18750	20200226_SRKP_DIPG_bb72_SU27.raw	1	1	Q93063			PEAKS DB	SLFRVITEV	Q93063|EXT2_HUMAN												4_18750	FALSE
YVDDFGVSV	12.28	999.455	9	-1.1	500.734	65.59	114410	4	18653	20200226_SRKP_DIPG_bb72_SU27.raw	1	1	Q93063			PEAKS DB	YVDDFGVSV	Q93063|EXT2_HUMAN												4_18653	FALSE
SLYSQVHQI	31.1	1073.55	9	-0.3	537.782	44.32	300240	4	10858	20200226_SRKP_DIPG_bb72_SU27.raw	1	1	Q93074			PEAKS DB	SLYSQVHQI	Q93074|MED12_HUMAN												4_10858	FALSE
SLLSQQPFL	27.78	1031.57	9	0.2	516.79	74.32	220780	4	21624	20200226_SRKP_DIPG_bb72_SU27.raw	1	1	Q93074			PEAKS DB	SLLSQQPFL	Q93074|MED12_HUMAN												4_21624	FALSE
SLLENIAKA	27.41	957.549	9	-0.5	479.782	52.84	506630	4	13952	20200226_SRKP_DIPG_bb72_SU27.raw	1	1	Q93074			PEAKS DB	SLLENIAKA	Q93074|MED12_HUMAN												4_13952	FALSE
RLYTEPLLV	11.55	1102.64	9	-0.9	552.326	60.42	638540	4	16741	20200226_SRKP_DIPG_bb72_SU27.raw	1	1	Q969N2			PEAKS DB	RLYTEPLLV	Q969N2|PIGT_HUMAN												4_16741	FALSE
FLDEKSGSFV	10.12	1127.55	10	0.7	564.783	52.13	295630	4	13667	20200226_SRKP_DIPG_bb72_SU27.raw	1	1	Q969P5			PEAKS DB	FLDEKSGSFV	Q969P5|FBX32_HUMAN												4_13667	FALSE
FLDGHDLQL	11.13	1056.52	9	1.7	529.27	61.03	42700	4	16984	20200226_SRKP_DIPG_bb72_SU27.raw	1	1	Q969V6			PEAKS DB	FLDGHDLQL	Q969V6|MKL1_HUMAN												4_16984	FALSE
IITDLLRSV	12.79	1028.62	9	0.1	515.319	66.91	122670	4	19132	20200226_SRKP_DIPG_bb72_SU27.raw	1	1	Q96AE4			PEAKS DB	IITDLLRSV	Q96AE4|FUBP1_HUMAN												4_19132	FALSE
RVIGDLDTV	14.66	986.54	9	-0.6	494.277	46.72	187610	4	11711	20200226_SRKP_DIPG_bb72_SU27.raw	1	1	Q96AX9			PEAKS DB	RVIGDLDTV	Q96AX9|MIB2_HUMAN												4_11711	FALSE
GLAQDPKSLQL	31.61	1168.65	11	-0.1	585.33	48.85	96384	4	12510	20200226_SRKP_DIPG_bb72_SU27.raw	1	1	Q96AY4			PEAKS DB	GLAQDPKSLQL	Q96AY4|TTC28_HUMAN												4_12510	FALSE
SLWPVPVAA	19.67	938.523	9	-2.1	470.267	75.17	141750	4	21922	20200226_SRKP_DIPG_bb72_SU27.raw	1	1	Q96AY4			PEAKS DB	SLWPVPVAA	Q96AY4|TTC28_HUMAN												4_21922	FALSE
ALEQHIASV	12.14	966.513	9	-3.8	484.262	37.63	22107	4	8499	20200226_SRKP_DIPG_bb72_SU27.raw	1	1	Q96AY4			PEAKS DB	ALEQHIASV	Q96AY4|TTC28_HUMAN												4_8499	FALSE
ALQEKLQYL	20.92	1104.62	9	-2.8	553.315	50.72	245960	4	13153	20200226_SRKP_DIPG_bb72_SU27.raw	1	1	Q96CN4			PEAKS DB	ALQEKLQYL	Q96CN4|EVI5L_HUMAN												4_13153	FALSE
ILDEAIYKV	19.91	1062.6	9	2	532.306	53.95	82242	4	14353	20200226_SRKP_DIPG_bb72_SU27.raw	1	1	Q96DY2			PEAKS DB	ILDEAIYKV	Q96DY2|IQCD_HUMAN												4_14353	FALSE
DVIGNEILR	17.44	1027.57	9	1.8	514.791	52.1	141120	4	13675	20200226_SRKP_DIPG_bb72_SU27.raw	1	1	Q96DZ5			PEAKS DB	DVIGNEILR	Q96DZ5|CLIP3_HUMAN											alsoinW632	4_13675	FALSE
EAISEVLQDLR	34.08	1271.67	11	0.3	636.843	65.23	141250	4	18503	20200226_SRKP_DIPG_bb72_SU27.raw	1	1	Q96EN9			PEAKS DB	EAISEVLQDLR	Q96EN9|CS060_HUMAN											alsoinW632	4_18503	FALSE
RVADYIVKV	12.05	1061.62	9	-0.6	531.819	44.9	752820	4	11045	20200226_SRKP_DIPG_bb72_SU27.raw	1	1	Q96EP9			PEAKS DB	RVADYIVKV	Q96EP9|NTCP4_HUMAN												4_11045	FALSE
HLAELIAEL	16.08	1007.57	9	-2.6	504.788	71.15	355700	4	20505	20200226_SRKP_DIPG_bb72_SU27.raw	1	1	Q96F44			PEAKS DB	HLAELIAEL	Q96F44|TRI11_HUMAN												4_20505	FALSE
TLLGDVVRL	10.15	984.597	9	-1	493.305	67.8	22807	4	19443	20200226_SRKP_DIPG_bb72_SU27.raw	1	1	Q96FS4			PEAKS DB	TLLGDVVRL	Q96FS4|SIPA1_HUMAN												4_19443	FALSE
SLDALLSQV	15.83	944.518	9	-1.1	473.266	74.91	184880	4	21831	20200226_SRKP_DIPG_bb72_SU27.raw	1	1	Q96G25			PEAKS DB	SLDALLSQV	Q96G25|MED8_HUMAN												4_21831	FALSE
YLGPHIASV	29.03	955.513	9	-0.8	478.763	47.48	808560	4	12065	20200226_SRKP_DIPG_bb72_SU27.raw	1	1	Q96GC9			PEAKS DB	YLGPHIASV	Q96GC9|VMP1_HUMAN												4_12065	FALSE
RVLPPSALQSV	36.62	1165.68	11	-0.6	583.848	50.13	1077000	4	13011	20200226_SRKP_DIPG_bb72_SU27.raw	1	1	Q96GD4			PEAKS DB	RVLPPSALQSV	Q96GD4|AURKB_HUMAN												4_13011	FALSE
KIADFGWSV	25.78	1021.52	9	-0.3	511.769	63.29	1918200	4	17874	20200226_SRKP_DIPG_bb72_SU27.raw	1	1	Q96GD4			PEAKS DB	KIADFGWSV	Q96GD4|AURKB_HUMAN												4_17874	FALSE
RLFADILNDV	22.37	1174.63	10	-1.2	588.324	73.77	702580	4	21408	20200226_SRKP_DIPG_bb72_SU27.raw	1	1	Q96GQ5			PEAKS DB	RLFADILNDV	Q96GQ5|RUS1_HUMAN												4_21408	FALSE
FLGDPPEKL	12.76	1014.54	9	-0.5	508.276	49.41	99491	4	12705	20200226_SRKP_DIPG_bb72_SU27.raw	1	1	Q96GW7			PEAKS DB	FLGDPPEKL	Q96GW7|PGCB_HUMAN												4_12705	FALSE
ATYLRCQLLL	11.91	1192.66	10	3.2	597.341	58.29	72927	4	15979	20200226_SRKP_DIPG_bb72_SU27.raw	1	1	Q96HW7			PEAKS DB	ATYLRCQLLL	Q96HW7|INT4_HUMAN												4_15979	FALSE
ALQEKLWNV	29.14	1099.6	9	1.3	550.809	54.91	391860	4	14720	20200226_SRKP_DIPG_bb72_SU27.raw	1	1	Q96HW7			PEAKS DB	ALQEKLWNV	Q96HW7|INT4_HUMAN												4_14720	FALSE
EIIVDIATKR	21.91	1156.68	10	-1.7	579.347	43.2	108470	4	10430	20200226_SRKP_DIPG_bb72_SU27.raw	1	1	Q96IY1			PEAKS DB	EIIVDIATKR	Q96IY1|NSL1_HUMAN											alsoinW632	4_10430	FALSE
LLQDKQFEL	27.67	1132.61	9	1.8	567.315	55.16	604890	4	14790	20200226_SRKP_DIPG_bb72_SU27.raw	1	1	Q96JC1			PEAKS DB	LLQDKQFEL	Q96JC1|VPS39_HUMAN												4_14790	FALSE
KIFTEDLPEV	17.5	1189.62	10	1.5	595.82	59.51	113130	4	16423	20200226_SRKP_DIPG_bb72_SU27.raw	1	1	Q96JC1			PEAKS DB	KIFTEDLPEV	Q96JC1|VPS39_HUMAN												4_16423	FALSE
SLYQSPHLL	25.21	1056.56	9	1.1	529.288	53.01	55359	4	14036	20200226_SRKP_DIPG_bb72_SU27.raw	1	1	Q96JH8			PEAKS DB	SLYQSPHLL	Q96JH8|RADIL_HUMAN												4_14036	FALSE
RVAEEAAPL	10.77	954.513	9	3.1	478.265	35.95	0	4	7948	20200226_SRKP_DIPG_bb72_SU27.raw	0	0	Q96KN7			PEAKS DB	RVAEEAAPL	Q96KN7|RPGR1_HUMAN												4_7948	FALSE
RLFENYIEL	16.36	1195.62	9	-1	598.818	68.69	912700	4	19702	20200226_SRKP_DIPG_bb72_SU27.raw	1	1	Q96KP1			PEAKS DB	RLFENYIEL	Q96KP1|EXOC2_HUMAN												4_19702	FALSE
KINQFIEEI	11.12	1132.61	9	-6.2	567.31	64.05	838500	4	18086	20200226_SRKP_DIPG_bb72_SU27.raw	1	1	Q96LB3			PEAKS DB	KINQFIEEI	Q96LB3|IFT74_HUMAN												4_18086	FALSE
FLLEREQLL	12.36	1159.66	9	0.2	580.837	64.51	41943	4	18263	20200226_SRKP_DIPG_bb72_SU27.raw	1	1	Q96M89			PEAKS DB	FLLEREQLL	Q96M89|CC138_HUMAN												4_18263	FALSE
GLLPDVPSL	16.27	909.517	9	0.8	455.766	76.27	332200	4	22311	20200226_SRKP_DIPG_bb72_SU27.raw	1	1	Q96N66			PEAKS DB	GLLPDVPSL	Q96N66|MBOA7_HUMAN												4_22311	FALSE
SLPVEVQEV	12.35	998.528	9	-0.4	500.271	57.82	174110	4	15794	20200226_SRKP_DIPG_bb72_SU27.raw	1	1	Q96P16			PEAKS DB	SLPVEVQEV	Q96P16|RPR1A_HUMAN												4_15794	FALSE
TAIDILTTVVR	20.6	1200.71	11	-0.9	601.361	68.17	46196	4	19575	20200226_SRKP_DIPG_bb72_SU27.raw	1	1	Q96P70			PEAKS DB	TAIDILTTVVR	Q96P70|IPO9_HUMAN											alsoinW632	4_19575	FALSE
RLIPTLVSI	20.1	1010.65	9	-0.2	506.332	69.17	182580	4	19866	20200226_SRKP_DIPG_bb72_SU27.raw	1	1	Q96P70			PEAKS DB	RLIPTLVSI	Q96P70|IPO9_HUMAN												4_19866	FALSE
VLDDKLYVV	29.77	1062.6	9	0.6	532.306	56.53	2280400	4	15299	20200226_SRKP_DIPG_bb72_SU27.raw	1	1	Q96PQ7			PEAKS DB	VLDDKLYVV	Q96PQ7|KLHL5_HUMAN												4_15299	FALSE
RLLDEEISRV	18.57	1228.68	10	-2.5	410.565	46.31	47243	4	11579	20200226_SRKP_DIPG_bb72_SU27.raw	1	1	Q96PU8			PEAKS DB	RLLDEEISRV	Q96PU8|QKI_HUMAN												4_11579	FALSE
ALNNLLHSL	28.56	993.561	9	-2.6	497.786	60.92	269400	4	16944	20200226_SRKP_DIPG_bb72_SU27.raw	1	1	Q96Q15			PEAKS DB	ALNNLLHSL	Q96Q15|SMG1_HUMAN												4_16944	FALSE
LPSSFVEKL	23.47	1018.57	9	2.1	510.293	54.73	44221	4	14658	20200226_SRKP_DIPG_bb72_SU27.raw	1	1	Q96Q15			PEAKS DB	LPSSFVEKL	Q96Q15|SMG1_HUMAN											alsoinW632	4_14658	FALSE
YVTDVLYRV	26.16	1126.6	9	-5.2	564.306	58.81	60070	4	16189	20200226_SRKP_DIPG_bb72_SU27.raw	1	1	Q96Q15			PEAKS DB	YVTDVLYRV	Q96Q15|SMG1_HUMAN												4_16189	FALSE
SLSSFLHGV	11.74	945.492	9	0.1	473.753	60.97	544120	4	16960	20200226_SRKP_DIPG_bb72_SU27.raw	1	1	Q96Q42			PEAKS DB	SLSSFLHGV	Q96Q42|ALS2_HUMAN												4_16960	FALSE
[truncated: 353 more rows]

## Sheet: DIPG27_w632
Peptide	-10lgP	Mass	Length	ppm	m/z	RT	Area DIPG_SU27_W632	Fraction	Scan	Source File	#Feature	#Feature DIPG_SU27_W632	Accession	PTM	AScore	Found By	Peptide_orig	Accession_orig	Protein names	Gene names_x	Protein_Present in T_Tantigen	T_antigenv2_ACCESSION	T_antigen_HLA allele	T_antigen_Epitope type	Present in Tantigen as epitope	Protein names_CTA	Gene names_y	Present in CTA	frac_scan_num	Alternative_IL_Explanation
[truncated: 1,057 more rows]

[truncated: 9 more sheets: DIPG35_A2, DIPG35_w632, DIPG38_A2, DIPG38_w632, DIPG43_A2, DIPG43_w632, DIPG58_A3, DIPG58_w632, SF7761_w632]
