# Supplementary material for: A combined immunopeptidomics, proteomics, and cell surface proteomics approach to identify immunotherapy targets for diffuse intrinsic pontine glioma
Source: Front Oncol. 2023 Aug 11;13:1192448. doi: 10.3389/fonc.2023.1192448 (PMC10455951; doi:10.3389/fonc.2023.1192448)
Supplement: Supplementary file 3 [file Table_2.xlsx]

## Sheet: 2a-AllHLA_collated
Peptide	Uniprot	Ensembl	Gene	Gene description	Uniprot.1	Protein class	Biological process	Molecular function	Disease involvement	Evidence	UniProt evidence	Tissue expression cluster	Pathology prognostics - Glioma	Present_in_DIPG27_A2	Present_in_DIPG27_w632	Present_in_DIPG35_A2	Present_in_DIPG35_w632	Present_in_DIPG38_A2	Present_in_DIPG38_w632	Present_in_DIPG43_A2	Present_in_DIPG43_w632	Present_in_DIPG58_A3	Present_in_DIPG58_w632	Present_in_SF7761_w632
AAAAAAAAKGAL	A6NHT5	ENSG00000188620	HMX3	H6 family homeobox 3	A6NHT5	Predicted intracellular proteins, Transcription factors	Differentiation, Neurogenesis, Transcription, Transcription regulation	Developmental protein, DNA-binding		Evidence at protein level	Evidence at protein level	Cluster 73: Brain - Neuropeptide signaling				X
AAAAAAAHLP	Q9H2X6	ENSG00000064393	HIPK2	Homeodomain interacting protein kinase 2	Q9H2X6	Enzymes, Metabolic proteins, Plasma proteins, Predicted membrane proteins	Apoptosis, DNA damage, Transcription, Transcription regulation	Kinase, Serine/threonine-protein kinase, Transferase		Evidence at protein level	Evidence at protein level	Cluster 70: Brain - Nervous system development	unprognostic (5.50e-2)											X
AAAAAARVF	Q9Y651	ENSG00000125285	SOX21	SRY-box transcription factor 21	Q9Y651	Predicted intracellular proteins, Transcription factors	Transcription, Transcription regulation	Activator, DNA-binding		Evidence at protein level	Evidence at transcript level	Cluster 27: Brain & Skin - Unknown function	prognostic favorable (8.79e-5)											X
AAAAARTAF	Q96JG8	ENSG00000187243	MAGED4B	MAGE family member D4B	Q96JG8	Predicted intracellular proteins, Predicted membrane proteins	Ubl conjugation pathway	Tumor antigen		Evidence at protein level	Evidence at protein level	Cluster 26: Pituitary gland - Hormone signaling	unprognostic (7.75e-2)											X
AAAGGAFPR	Q99523	ENSG00000134243	SORT1	Sortilin 1	Q99523	Disease related genes, Potential drug targets, Predicted intracellular proteins, Predicted membrane proteins, Transporters	Differentiation, Endocytosis, Osteogenesis, Transport	Developmental protein, Receptor		Evidence at protein level	Evidence at protein level	Cluster 70: Brain - Nervous system development	unprognostic (9.41e-2)											X
AAALEFLNR	P31948	ENSG00000168439	STIP1	Stress induced phosphoprotein 1	P31948	Plasma proteins, Predicted intracellular proteins				Evidence at protein level	Evidence at protein level	Cluster 47: Non-specific - Unknown function	unprognostic (1.03e-1)	X
AAAPHLLLL	Q8ND83	ENSG00000139737	SLAIN1	SLAIN motif family member 1	Q8ND83	Predicted intracellular proteins				Evidence at protein level	Evidence at protein level	Cluster 70: Brain - Nervous system development	unprognostic (1.60e-1)											X
AAFDQWREW	Q16555	ENSG00000092964	DPYSL2	Dihydropyrimidinase like 2	Q16555	Metabolic proteins, Plasma proteins, Predicted intracellular proteins	Differentiation, Neurogenesis	Developmental protein		Evidence at protein level	Evidence at protein level	Cluster 70: Brain - Nervous system development	unprognostic (8.23e-2)											X
AAFEGAQPLSR	Q9BXA9	ENSG00000256463	SALL3	Spalt like transcription factor 3	Q9BXA9	Plasma proteins, Predicted intracellular proteins, Transcription factors	Transcription, Transcription regulation	DNA-binding		Evidence at protein level	Evidence at protein level	Cluster 27: Brain & Skin - Unknown function	unprognostic (8.16e-2)											X
AAHLFGYR	O00767	ENSG00000099194	SCD	Stearoyl-CoA desaturase	O00767	Enzymes, Metabolic proteins, Predicted membrane proteins	Fatty acid biosynthesis, Fatty acid metabolism, Lipid biosynthesis, Lipid metabolism	Oxidoreductase		Evidence at protein level	Evidence at protein level	Cluster 15: Liver - Metabolism	unprognostic (1.24e-1)											X
AAINQILGR	Q9NQB0	ENSG00000148737	TCF7L2	Transcription factor 7 like 2	Q9NQB0	Cancer-related genes, Disease related genes, Human disease related genes, Predicted intracellular proteins, Transcription factors	Transcription, Transcription regulation, Wnt signaling pathway	Activator, DNA-binding, Repressor	Cancer-related genes, Diabetes mellitus	Evidence at protein level	Evidence at protein level	Cluster 73: Brain - Neuropeptide signaling	unprognostic (4.59e-3)											X
AAMVHINR	O95197	ENSG00000133318	RTN3	Reticulon 3	O95197	Predicted intracellular proteins, Predicted membrane proteins	Apoptosis, ER-Golgi transport, Host-virus interaction, Stress response, Transport			Evidence at protein level	Evidence at protein level	Cluster 65: Brain - Ion transport	unprognostic (1.41e-1)											X
AASDLAMVL	Q765P7	ENSG00000132613	MTSS2	MTSS I-BAR domain containing 2	Q765P7	Predicted intracellular proteins		Actin-binding		Evidence at protein level	Evidence at protein level	Cluster 70: Brain - Nervous system development	unprognostic (3.21e-1)											X
AATVIIAAR	Q15049	ENSG00000100427	MLC1	Modulator of VRAC current 1	Q15049	Disease related genes, Human disease related genes, Potential drug targets, Predicted membrane proteins, Transporters	Ion transport, Transport	Ion channel	Disease variant	Evidence at protein level	Evidence at protein level	Cluster 73: Brain - Neuropeptide signaling	unprognostic (1.47e-1)											X
AAVGVMHNL	O60346	ENSG00000081913	PHLPP1	PH domain and leucine rich repeat protein phosphatase 1	O60346	Enzymes, Metabolic proteins, Predicted intracellular proteins	Apoptosis	Hydrolase, Protein phosphatase	Tumor suppressor	Evidence at protein level	Evidence at protein level	Cluster 70: Brain - Nervous system development	unprognostic (1.89e-1)											X
ADAEHPAL	Q9Y651	ENSG00000125285	SOX21	SRY-box transcription factor 21	Q9Y651	Predicted intracellular proteins, Transcription factors	Transcription, Transcription regulation	Activator, DNA-binding		Evidence at protein level	Evidence at transcript level	Cluster 27: Brain & Skin - Unknown function	prognostic favorable (8.79e-5)											X
ADDRTVRIW	Q7Z4S6	ENSG00000139116	KIF21A	Kinesin family member 21A	Q7Z4S6	Disease related genes, Human disease related genes, Predicted intracellular proteins		Motor protein	Disease variant	Evidence at protein level	Evidence at protein level	Cluster 77: Retina - Visual perception	unprognostic (1.13e-1)											X
ADHLGFSW	Q01484	ENSG00000145362	ANK2	Ankyrin 2	Q01484	Disease related genes, Human disease related genes, Plasma proteins, Potential drug targets, Predicted intracellular proteins, Transporters	Endocytosis, Protein transport, Transport		Disease variant, Long QT syndrome	Evidence at protein level	Evidence at protein level	Cluster 54: Non-specific - Microtubule organization	unprognostic (2.73e-1)											X
ADIDIQDDKW	Q5T5U3	ENSG00000107863	ARHGAP21	Rho GTPase activating protein 21	Q5T5U3	Predicted intracellular proteins		GTPase activation		Evidence at protein level	Evidence at protein level	Cluster 70: Brain - Nervous system development	unprognostic (2.69e-1)											X
AEAANEIHY	O14525	ENSG00000152092	ASTN1	Astrotactin 1	O14525	Plasma proteins, Predicted membrane proteins, Transporters	Cell adhesion			Evidence at protein level	Evidence at protein level	Cluster 65: Brain - Ion transport	unprognostic (2.55e-1)											X
AEADDERLY	O15069	ENSG00000136274	NACAD	NAC alpha domain containing	O15069	Predicted intracellular proteins	Protein transport, Transport			Evidence at protein level	Evidence at protein level	Cluster 70: Brain - Nervous system development	prognostic unfavorable (1.38e-4)											X
AEAERLLLI	Q9NQW6	ENSG00000011426	ANLN	Anillin actin binding protein	Q9NQW6	Disease related genes, Human disease related genes, Predicted intracellular proteins	Cell cycle, Cell division, Mitosis	Actin-binding	Disease variant	Evidence at protein level	Evidence at protein level	Cluster 70: Brain - Nervous system development	unprognostic (1.67e-2)											X
AEAGPDFELRL	Q9BST9	ENSG00000114993	RTKN	Rhotekin	Q9BST9	Predicted intracellular proteins	Apoptosis			Evidence at protein level	Evidence at protein level	Cluster 70: Brain - Nervous system development	unprognostic (3.51e-2)						X
AEAIVPTLF	O75122	ENSG00000163539	CLASP2	Cytoplasmic linker associated protein 2	O75122	Predicted intracellular proteins	Cell cycle, Cell division, Mitosis			Evidence at protein level	Evidence at protein level	Cluster 69: Cerebellum - Gene expression regulation	unprognostic (3.16e-2)											X
AEAPAPEVY	Q9HCC6	ENSG00000188290	HES4	Hes family bHLH transcription factor 4	Q9HCC6	Predicted intracellular proteins, Transcription factors	Differentiation, Neurogenesis, Transcription, Transcription regulation	Developmental protein, DNA-binding, Repressor		Evidence at protein level	Evidence at protein level	Cluster 35: Non-specific - Unknown function	unprognostic (1.18e-1)											X
AEAPPSEAM	P11137	ENSG00000078018	MAP2	Microtubule associated protein 2	P11137	FDA approved drug targets, Plasma proteins, Predicted intracellular proteins		Calmodulin-binding	FDA approved drug targets	Evidence at protein level	Evidence at protein level	Cluster 58: Brain - Synaptic function	unprognostic (2.29e-2)											X
AEAPRTLLEF	Q96GW7	ENSG00000132692	BCAN	Brevican	Q96GW7	Plasma proteins, Predicted secreted proteins				Evidence at protein level	Evidence at protein level	Cluster 65: Brain - Ion transport	unprognostic (1.04e-1)											X
AEDGPRVVF	Q6ICH7	ENSG00000128203	ASPHD2	Aspartate beta-hydroxylase domain containing 2	Q6ICH7	Predicted membrane proteins		Dioxygenase, Oxidoreductase		Evidence at protein level	Evidence at transcript level	Cluster 6: Brain - Smell perception	unprognostic (1.94e-1)											X
AEDNGILLY	O75093	ENSG00000187122	SLIT1	Slit guidance ligand 1	O75093	Predicted secreted proteins	Differentiation, Neurogenesis	Developmental protein		Evidence at protein level	Evidence at protein level	Cluster 10: Brain - Neuronal signaling	unprognostic (8.40e-2)											X
AEDYVMAVVDKA	P46821	ENSG00000131711	MAP1B	Microtubule associated protein 1B	P46821	Plasma proteins, Predicted intracellular proteins			Disease variant	Evidence at protein level	Evidence at protein level	Cluster 73: Brain - Neuropeptide signaling	unprognostic (4.67e-3)						X
AEEPNSSSW	O94812	ENSG00000007516	BAIAP3	BAI1 associated protein 3	O94812	Predicted intracellular proteins	Exocytosis, Transport			Evidence at protein level	Evidence at protein level	Cluster 26: Pituitary gland - Hormone signaling	unprognostic (4.43e-2)											X
AEEPSRAVL	P46821	ENSG00000131711	MAP1B	Microtubule associated protein 1B	P46821	Plasma proteins, Predicted intracellular proteins			Disease variant	Evidence at protein level	Evidence at protein level	Cluster 73: Brain - Neuropeptide signaling	unprognostic (4.67e-3)			X			X
AEFRIYKDY	P18075	ENSG00000101144	BMP7	Bone morphogenetic protein 7	P18075	Predicted intracellular proteins, Predicted secreted proteins	Chondrogenesis, Differentiation, Osteogenesis	Cytokine, Developmental protein, Growth factor		Evidence at protein level	Evidence at protein level	Cluster 27: Brain & Skin - Unknown function	unprognostic (2.62e-1)											X
AEFSKLKEQY	Q3V6T2	ENSG00000115355	CCDC88A	Coiled-coil domain containing 88A	Q3V6T2	Disease related genes, Human disease related genes, Predicted intracellular proteins	Cilium biogenesis/degradation, DNA replication, Neurogenesis	Guanine-nucleotide releasing factor	Epilepsy, Mental retardation, Neurodegeneration	Evidence at protein level	Evidence at protein level	Cluster 32: Brain & Lymphoid tissue - Unknown function	unprognostic (1.91e-2)											X
AEGEPIPEI	O15394	ENSG00000154654	NCAM2	Neural cell adhesion molecule 2	O15394	Plasma proteins, Predicted membrane proteins	Cell adhesion			Evidence at protein level	Evidence at protein level	Cluster 65: Brain - Ion transport	unprognostic (1.85e-1)											X
AEGEPQPTI	O00533	ENSG00000134121	CHL1	Cell adhesion molecule L1 like	O00533	Plasma proteins, Predicted membrane proteins, Predicted secreted proteins	Cell adhesion, Differentiation, Neurogenesis	Developmental protein		Evidence at protein level	Evidence at protein level	Cluster 10: Brain - Neuronal signaling	unprognostic (1.16e-3)											X
AEGEPQPTIKW	O00533	ENSG00000134121	CHL1	Cell adhesion molecule L1 like	O00533	Plasma proteins, Predicted membrane proteins, Predicted secreted proteins	Cell adhesion, Differentiation, Neurogenesis	Developmental protein		Evidence at protein level	Evidence at protein level	Cluster 10: Brain - Neuronal signaling	unprognostic (1.16e-3)											X
AEGIPAHVI	Q9NWM0	ENSG00000088826	SMOX	Spermine oxidase	Q9NWM0	Enzymes, Metabolic proteins, Predicted intracellular proteins		Oxidoreductase		Evidence at protein level	Evidence at protein level	Cluster 22: Non-specific - Unknown function	unprognostic (1.40e-1)											X
AEGIVNGHTL	Q96EB1	ENSG00000109911	ELP4	Elongator acetyltransferase complex subunit 4	Q96EB1	Disease related genes, Human disease related genes, Predicted intracellular proteins	Transcription, Transcription regulation, tRNA processing			Evidence at protein level	Evidence at protein level	Cluster 69: Cerebellum - Gene expression regulation	unprognostic (1.73e-1)											X
AEGPVVEKI	Q9P2D1	ENSG00000171316	CHD7	Chromodomain helicase DNA binding protein 7	Q9P2D1	Cancer-related genes, Disease related genes, Enzymes, Human disease related genes, Plasma proteins, Potential drug targets, Predicted intracellular proteins	rRNA processing, Transcription, Transcription regulation	Chromatin regulator, DNA-binding, Helicase, Hydrolase	Cancer-related genes, Disease variant, Hypogonadotropic hypogonadism, Kallmann syndrome	Evidence at protein level	Evidence at protein level	Cluster 69: Cerebellum - Gene expression regulation	unprognostic (9.59e-2)											X
AEGVIVGHW	Q92673	ENSG00000137642	SORL1	Sortilin related receptor 1	Q92673	Disease related genes, Plasma proteins, Potential drug targets, Predicted membrane proteins, Predicted secreted proteins, Transporters	Endocytosis, Transport	Receptor	Alzheimer disease, Amyloidosis, Disease variant, Neurodegeneration	Evidence at protein level	Evidence at protein level	Cluster 15: Liver - Metabolism	unprognostic (3.06e-1)											X
AEHFIKEKEQW	Q5VSG8	ENSG00000185090	MANEAL	Mannosidase endo-alpha like	Q5VSG8	Predicted intracellular proteins		Hydrolase		Evidence at protein level	Evidence at transcript level	Cluster 26: Pituitary gland - Hormone signaling	unprognostic (7.92e-2)											X
AEHPELRSY	Q12765	ENSG00000136193	SCRN1	Secernin 1	Q12765	Enzymes, Predicted intracellular proteins	Exocytosis			Evidence at protein level	Evidence at protein level	Cluster 77: Retina - Visual perception	unprognostic (1.87e-2)											X
AEHSLPHYL	Q5T4B2	ENSG00000167123	CERCAM	Cerebral endothelial cell adhesion molecule	Q5T4B2	Metabolic proteins, Predicted intracellular proteins	Cell adhesion			Evidence at protein level	Evidence at protein level	Cluster 70: Brain - Nervous system development	unprognostic (4.68e-3)											X
AEIAKHVGY	P42261	ENSG00000155511	GRIA1	Glutamate ionotropic receptor AMPA type subunit 1	P42261	FDA approved drug targets, Plasma proteins, Predicted membrane proteins, Transporters	Ion transport, Transport	Ion channel, Ligand-gated ion channel, Receptor	FDA approved drug targets	Evidence at protein level	Evidence at protein level	Cluster 58: Brain - Synaptic function	unprognostic (6.95e-2)											X
AEIAPDAFQGL	O75093	ENSG00000187122	SLIT1	Slit guidance ligand 1	O75093	Predicted secreted proteins	Differentiation, Neurogenesis	Developmental protein		Evidence at protein level	Evidence at protein level	Cluster 10: Brain - Neuronal signaling	unprognostic (8.40e-2)											X
AEIATTGQLY	Q96GW7	ENSG00000132692	BCAN	Brevican	Q96GW7	Plasma proteins, Predicted secreted proteins				Evidence at protein level	Evidence at protein level	Cluster 65: Brain - Ion transport	unprognostic (1.04e-1)											X
AEIEKEYEY	Q9H7P6	ENSG00000196814	MVB12B	Multivesicular body subunit 12B	Q9H7P6	Predicted intracellular proteins	Protein transport, Transport			Evidence at protein level	Evidence at protein level	Cluster 70: Brain - Nervous system development	unprognostic (4.77e-2)											X
AEIEQTITL	Q01484	ENSG00000145362	ANK2	Ankyrin 2	Q01484	Disease related genes, Human disease related genes, Plasma proteins, Potential drug targets, Predicted intracellular proteins, Transporters	Endocytosis, Protein transport, Transport		Disease variant, Long QT syndrome	Evidence at protein level	Evidence at protein level	Cluster 54: Non-specific - Microtubule organization	unprognostic (2.73e-1)						X					X
AEIIKGELW	Q9UJ04	ENSG00000187189	TSPYL4	TSPY like 4	Q9UJ04	Predicted intracellular proteins				Evidence at protein level	Evidence at protein level	Cluster 10: Brain - Neuronal signaling	unprognostic (1.67e-1)											X
AEIQEVLQETL	Q9UL42	ENSG00000240694	PNMA2	PNMA family member 2	Q9UL42	Predicted intracellular proteins		Tumor antigen		Evidence at protein level	Evidence at protein level	Cluster 65: Brain - Ion transport	unprognostic (1.18e-1)			X
AEITNIRPSF	Q9BT88	ENSG00000132718	SYT11	Synaptotagmin 11	Q9BT88	Predicted intracellular proteins				Evidence at protein level	Evidence at protein level	Cluster 70: Brain - Nervous system development	unprognostic (2.14e-1)											X
AEKVTVITK	P07900	ENSG00000080824	HSP90AA1	Heat shock protein 90 alpha family class A member 1	P07900	Cancer-related genes, Enzymes, Plasma proteins, Predicted intracellular proteins	Host-virus interaction, Stress response	Chaperone, Hydrolase	Cancer-related genes	Evidence at protein level	Evidence at protein level	Cluster 58: Brain - Synaptic function	unprognostic (2.53e-1)											X
AELAEIQEKW	Q8NF91	ENSG00000131018	SYNE1	Spectrin repeat containing nuclear envelope protein 1	Q8NF91	Cancer-related genes, Disease related genes, Human disease related genes, Plasma proteins, Predicted intracellular proteins, Predicted membrane proteins	Differentiation, Spermatogenesis	Actin-binding	Cancer-related genes, Disease variant, Emery-Dreifuss muscular dystrophy, Neurodegeneration	Evidence at protein level	Evidence at protein level	Cluster 88: Choroid plexus - Transmembrane transport	unprognostic (2.28e-1)											X
AELDTLNEDSY	Q04917	ENSG00000128245	YWHAH	Tyrosine 3-monooxygenase/tryptophan 5-monooxygenase activation protein eta	Q04917	Cancer-related genes, Plasma proteins, Predicted intracellular proteins			Cancer-related genes	Evidence at protein level	Evidence at protein level	Cluster 10: Brain - Neuronal signaling	unprognostic (1.13e-2)											X
AELEHGSSAY	O95502	ENSG00000221890	NPTXR	Neuronal pentraxin receptor	O95502	Plasma proteins, Predicted intracellular proteins		Receptor		Evidence at protein level	No human protein/transcript evidence	Cluster 10: Brain - Neuronal signaling	unprognostic (9.55e-2)											X
AELGQAAKM	O60469	ENSG00000171587	DSCAM	DS cell adhesion molecule	O60469	Plasma proteins, Predicted membrane proteins	Cell adhesion, Neurogenesis			Evidence at protein level	Evidence at protein level	Cluster 65: Brain - Ion transport	unprognostic (9.98e-2)											X
AELLPTIKY	Q75T13	ENSG00000197121	PGAP1	Post-GPI attachment to proteins inositol deacylase 1	Q75T13	Disease related genes, Human disease related genes, Metabolic proteins, Predicted intracellular proteins, Predicted membrane proteins	Protein transport, Transport	Hydrolase	Disease variant, Mental retardation	Evidence at protein level	Evidence at protein level	Cluster 26: Pituitary gland - Hormone signaling	unprognostic (1.81e-1)											X
AELPQQVVQY	Q96FN4	ENSG00000140848	CPNE2	Copine 2	Q96FN4	Predicted intracellular proteins				Evidence at protein level	Evidence at protein level	Cluster 76: Brain & Bone marrow - Chromatin organization	unprognostic (1.42e-2)											X
AELQPRGSNTF	Q4KMQ1	ENSG00000176058	TPRN	Taperin	Q4KMQ1	Disease related genes, Human disease related genes, Predicted intracellular proteins	Hearing		Deafness, Non-syndromic deafness	Evidence at protein level	Evidence at protein level	Cluster 22: Non-specific - Unknown function	unprognostic (1.68e-1)											X
AELSKTLGKLW	P48436	ENSG00000125398	SOX9	SRY-box transcription factor 9	P48436	Cancer-related genes, Disease related genes, Human disease related genes, Predicted intracellular proteins, Transcription factors	Differentiation, Transcription, Transcription regulation	Activator, DNA-binding	Cancer-related genes, Disease variant	Evidence at protein level	Evidence at protein level	Cluster 22: Non-specific - Unknown function	unprognostic (2.55e-2)											X
AEMDPVNSY	O15090	ENSG00000198597	ZNF536	Zinc finger protein 536	O15090	Predicted intracellular proteins, Transcription factors	Transcription, Transcription regulation	DNA-binding		Evidence at protein level	Evidence at protein level	Cluster 70: Brain - Nervous system development	unprognostic (2.09e-1)											X
AEMHNILK	P48426	ENSG00000150867	PIP4K2A	Phosphatidylinositol-5-phosphate 4-kinase type 2 alpha	P48426	Enzymes, Metabolic proteins, Plasma proteins, Predicted intracellular proteins		Kinase, Transferase		Evidence at protein level	Evidence at protein level	Cluster 70: Brain - Nervous system development	unprognostic (1.55e-1)											X
AEMHNILKKY	P48426	ENSG00000150867	PIP4K2A	Phosphatidylinositol-5-phosphate 4-kinase type 2 alpha	P48426	Enzymes, Metabolic proteins, Plasma proteins, Predicted intracellular proteins		Kinase, Transferase		Evidence at protein level	Evidence at protein level	Cluster 70: Brain - Nervous system development	unprognostic (1.55e-1)											X
AEMLPGVLQQF	Q92597	ENSG00000104419	NDRG1	N-myc downstream regulated 1	Q92597	Cancer-related genes, Disease related genes, Human disease related genes, Plasma proteins, Predicted intracellular proteins, Predicted membrane proteins			Cancer-related genes, Charcot-Marie-Tooth disease, Neurodegeneration, Neuropathy	Evidence at protein level	Evidence at protein level	Cluster 27: Brain & Skin - Unknown function	unprognostic (1.54e-3)								X
AENDPQLTF	O14525	ENSG00000152092	ASTN1	Astrotactin 1	O14525	Plasma proteins, Predicted membrane proteins, Transporters	Cell adhesion			Evidence at protein level	Evidence at protein level	Cluster 65: Brain - Ion transport	unprognostic (2.55e-1)											X
AENDPQLTFY	O14525	ENSG00000152092	ASTN1	Astrotactin 1	O14525	Plasma proteins, Predicted membrane proteins, Transporters	Cell adhesion			Evidence at protein level	Evidence at protein level	Cluster 65: Brain - Ion transport	unprognostic (2.55e-1)											X
AENKVLLSQY	Q86UP9	ENSG00000187416	LHFPL3	LHFPL tetraspan subfamily member 3	Q86UP9	Predicted membrane proteins				Evidence at protein level	Evidence at protein level	Cluster 77: Retina - Visual perception	unprognostic (5.03e-2)											X
AENPFVVSMF	O60307	ENSG00000099308	MAST3	Microtubule associated serine/threonine kinase 3	O60307	Enzymes, Metabolic proteins, Predicted intracellular proteins		Kinase, Serine/threonine-protein kinase, Transferase		Evidence at protein level	Evidence at protein level	Cluster 10: Brain - Neuronal signaling	unprognostic (3.38e-1)											X
AEQHSAGAIAW	O60292	ENSG00000105738	SIPA1L3	Signal induced proliferation associated 1 like 3	O60292	Disease related genes, Human disease related genes, Predicted intracellular proteins		GTPase activation	Cataract	Evidence at protein level	Evidence at protein level	Cluster 10: Brain - Neuronal signaling	unprognostic (9.99e-2)											X
AESEETKERLF	Q9UHB9	ENSG00000167881	SRP68	Signal recognition particle 68	Q9UHB9	Plasma proteins, Predicted intracellular proteins, Transporters		Ribonucleoprotein, RNA-binding		Evidence at protein level	Evidence at protein level	Cluster 80: Striated muscle - Unknown function	unprognostic (1.62e-1)											X
AESLAFHGL	P50549	ENSG00000006468	ETV1	ETS variant transcription factor 1	P50549	Cancer-related genes, Disease related genes, Human disease related genes, Predicted intracellular proteins, Transcription factors	Transcription, Transcription regulation	Activator, DNA-binding	Cancer-related genes, Proto-oncogene	Evidence at protein level	Evidence at protein level	Cluster 21: Non-specific - Transcription	unprognostic (1.49e-2)											X
AESPLPAVVL	Q5T4B2	ENSG00000167123	CERCAM	Cerebral endothelial cell adhesion molecule	Q5T4B2	Metabolic proteins, Predicted intracellular proteins	Cell adhesion			Evidence at protein level	Evidence at protein level	Cluster 70: Brain - Nervous system development	unprognostic (4.68e-3)						X
AETPAEPVDW	Q12756	ENSG00000130294	KIF1A	Kinesin family member 1A	Q12756	Disease related genes, Human disease related genes, Predicted intracellular proteins		Motor protein	Disease variant, Hereditary spastic paraplegia, Mental retardation, Neurodegeneration, Neuropathy	Evidence at protein level	Evidence at protein level	Cluster 58: Brain - Synaptic function	unprognostic (1.65e-1)											X
AEVALDLKI	Q8NF91	ENSG00000131018	SYNE1	Spectrin repeat containing nuclear envelope protein 1	Q8NF91	Cancer-related genes, Disease related genes, Human disease related genes, Plasma proteins, Predicted intracellular proteins, Predicted membrane proteins	Differentiation, Spermatogenesis	Actin-binding	Cancer-related genes, Disease variant, Emery-Dreifuss muscular dystrophy, Neurodegeneration	Evidence at protein level	Evidence at protein level	Cluster 88: Choroid plexus - Transmembrane transport	unprognostic (2.28e-1)						X
AEVIVHSDF	Q8TDY8	ENSG00000103742	IGDCC4	Immunoglobulin superfamily DCC subclass member 4	Q8TDY8	Plasma proteins, Predicted membrane proteins				Evidence at protein level	Evidence at protein level	Cluster 80: Striated muscle - Unknown function	unprognostic (1.58e-1)											X
AEVKDLTKRI	Q96BY6	ENSG00000135905	DOCK10	Dedicator of cytokinesis 10	Q96BY6	Plasma proteins, Predicted intracellular proteins		Guanine-nucleotide releasing factor		Evidence at protein level	Evidence at protein level	Cluster 32: Brain & Lymphoid tissue - Unknown function	unprognostic (1.14e-1)											X
AEVPIPTRF	Q6U841	ENSG00000144290	SLC4A10	Solute carrier family 4 member 10	Q6U841	Metabolic proteins, Predicted membrane proteins, Transporters	Antiport, Ion transport, Sodium transport, Symport, Transport			Evidence at protein level	Evidence at protein level	Cluster 88: Choroid plexus - Transmembrane transport	unprognostic (1.19e-2)											X
AEVTGKLKQHF	Q8N568	ENSG00000170390	DCLK2	Doublecortin like kinase 2	Q8N568	Enzymes, Metabolic proteins, Predicted intracellular proteins		Kinase, Serine/threonine-protein kinase, Transferase		Evidence at protein level	Evidence at protein level	Cluster 65: Brain - Ion transport	unprognostic (4.06e-1)											X
AEVVNSEKRLF	Q96BY6	ENSG00000135905	DOCK10	Dedicator of cytokinesis 10	Q96BY6	Plasma proteins, Predicted intracellular proteins		Guanine-nucleotide releasing factor		Evidence at protein level	Evidence at protein level	Cluster 32: Brain & Lymphoid tissue - Unknown function	unprognostic (1.14e-1)											X
AFDPELRIM	Q15334	ENSG00000131899	LLGL1	LLGL scribble cell polarity complex component 1	Q15334	Predicted intracellular proteins	Exocytosis			Evidence at protein level	Evidence at protein level	Cluster 70: Brain - Nervous system development	unprognostic (2.94e-1)		X
AFRPRPNYF	Q8TB36	ENSG00000104381	GDAP1	Ganglioside induced differentiation associated protein 1	Q8TB36	Disease related genes, Human disease related genes, Predicted intracellular proteins, Predicted membrane proteins			Charcot-Marie-Tooth disease, Disease variant, Neurodegeneration, Neuropathy	Evidence at protein level	Evidence at protein level	Cluster 58: Brain - Synaptic function	unprognostic (3.31e-1)				X		X
AFSQVVASHR	Q96JG8	ENSG00000187243	MAGED4B	MAGE family member D4B	Q96JG8	Predicted intracellular proteins, Predicted membrane proteins	Ubl conjugation pathway	Tumor antigen		Evidence at protein level	Evidence at protein level	Cluster 26: Pituitary gland - Hormone signaling	unprognostic (7.75e-2)											X
AIDGTPLVGV	Q9UKZ4	ENSG00000009694	TENM1	Teneurin transmembrane protein 1	Q9UKZ4	Predicted membrane proteins, Transporters	Stress response, Transcription, Transcription regulation	Neuropeptide, Repressor		Evidence at protein level	Evidence at protein level	Cluster 69: Cerebellum - Gene expression regulation	unprognostic (5.76e-3)							X
AIFTGYYGK	P09543	ENSG00000173786	CNP	2',3'-cyclic nucleotide 3' phosphodiesterase	P09543	Enzymes, Metabolic proteins, Plasma proteins, Predicted intracellular proteins		Hydrolase, RNA-binding		Evidence at protein level	Evidence at protein level	Cluster 70: Brain - Nervous system development	unprognostic (3.09e-1)									X
AIIDGVESV	P23471	ENSG00000106278	PTPRZ1	Protein tyrosine phosphatase receptor type Z1	P23471	Enzymes, Metabolic proteins, Plasma proteins, Predicted membrane proteins, Predicted secreted proteins		Hydrolase, Protein phosphatase		Evidence at protein level	Evidence at protein level	Cluster 27: Brain & Skin - Unknown function	unprognostic (9.18e-2)			X
AIIDGVESVSR	P23471	ENSG00000106278	PTPRZ1	Protein tyrosine phosphatase receptor type Z1	P23471	Enzymes, Metabolic proteins, Plasma proteins, Predicted membrane proteins, Predicted secreted proteins		Hydrolase, Protein phosphatase		Evidence at protein level	Evidence at protein level	Cluster 27: Brain & Skin - Unknown function	unprognostic (9.18e-2)											X
AILDHNPSI	Q86YS3	ENSG00000131242	RAB11FIP4	RAB11 family interacting protein 4	Q86YS3	Predicted intracellular proteins	Host-virus interaction, Transport			Evidence at protein level	Evidence at protein level	Cluster 76: Brain & Bone marrow - Chromatin organization	unprognostic (4.29e-2)	X				X
AILEKNCSGL	Q8TDW7	ENSG00000165323	FAT3	FAT atypical cadherin 3	Q8TDW7	Predicted membrane proteins	Cell adhesion	Developmental protein		Evidence at protein level	Evidence at transcript level	Cluster 65: Brain - Ion transport	unprognostic (1.27e-1)			X
AIPVHDSV	P23471	ENSG00000106278	PTPRZ1	Protein tyrosine phosphatase receptor type Z1	P23471	Enzymes, Metabolic proteins, Plasma proteins, Predicted membrane proteins, Predicted secreted proteins		Hydrolase, Protein phosphatase		Evidence at protein level	Evidence at protein level	Cluster 27: Brain & Skin - Unknown function	unprognostic (9.18e-2)											X
AIVDGVFAAR	Q5JRV8	ENSG00000125355	TMEM255A	Transmembrane protein 255A	Q5JRV8	Predicted membrane proteins, Transporters				Evidence at protein level	Evidence at transcript level	Cluster 73: Brain - Neuropeptide signaling	unprognostic (3.38e-1)											X
ALAFKLDEV	Q96EP9	ENSG00000145248	SLC10A4	Solute carrier family 10 member 4	Q96EP9	Predicted membrane proteins, Transporters	Ion transport, Sodium transport, Symport, Transport			Evidence at protein level	Evidence at protein level	Cluster 73: Brain - Neuropeptide signaling	unprognostic (2.49e-1)			X				X
ALANIHSQL	Q9H313	ENSG00000167614	TTYH1	Tweety family member 1	Q9H313	Predicted membrane proteins, Transporters	Cell adhesion, Ion transport, Transport	Chloride channel, Ion channel		Evidence at protein level	Evidence at protein level	Cluster 76: Brain & Bone marrow - Chromatin organization	unprognostic (1.46e-2)			X				X
ALDEQASHIQV	Q52MB2	ENSG00000177875	CCDC184	Coiled-coil domain containing 184	Q52MB2	Predicted intracellular proteins				Evidence at protein level	Evidence at protein level	Cluster 26: Pituitary gland - Hormone signaling	unprognostic (1.61e-2)	X		X
ALDGHLYAV	O94819	ENSG00000176595	KBTBD11	Kelch repeat and BTB domain containing 11	O94819	Plasma proteins, Predicted intracellular proteins				Evidence at protein level	Evidence at protein level	Cluster 32: Brain & Lymphoid tissue - Unknown function	unprognostic (2.03e-1)							X
ALDLEAPVVAR	Q8N2C7	ENSG00000144406	UNC80	Unc-80 homolog, NALCN channel complex subunit	Q8N2C7	Disease related genes, Human disease related genes, Potential drug targets, Predicted intracellular proteins, Transporters			Disease variant, Neurodegeneration	Evidence at protein level	Evidence at transcript level	Cluster 58: Brain - Synaptic function	unprognostic (1.92e-1)		X
ALDPKANFST	Q07912	ENSG00000061938	TNK2	Tyrosine kinase non receptor 2	Q07912	Cancer-related genes, Enzymes, Metabolic proteins, Plasma proteins, Predicted intracellular proteins	Endocytosis	Kinase, Serine/threonine-protein kinase, Transferase, Tyrosine-protein kinase	Cancer-related genes	Evidence at protein level	Evidence at protein level	Cluster 76: Brain & Bone marrow - Chromatin organization	unprognostic (1.34e-1)	X
ALFDQDKSSMRL	Q96FN4	ENSG00000140848	CPNE2	Copine 2	Q96FN4	Predicted intracellular proteins				Evidence at protein level	Evidence at protein level	Cluster 76: Brain & Bone marrow - Chromatin organization	unprognostic (1.42e-2)			X
ALFDSLRHV	A6NEQ2	ENSG00000182103	FAM181B	Family with sequence similarity 181 member B	A6NEQ2	Predicted intracellular proteins				Evidence at protein level	Evidence at protein level	Cluster 70: Brain - Nervous system development	unprognostic (6.71e-3)			X				X
ALFEESGLIRI	Q9NYQ7	ENSG00000008300	CELSR3	Cadherin EGF LAG seven-pass G-type receptor 3	Q9NYQ7	G-protein coupled receptors, Metabolic proteins, Plasma proteins, Predicted membrane proteins		Developmental protein, G-protein coupled receptor, Receptor, Transducer		Evidence at protein level	Evidence at protein level	Cluster 58: Brain - Synaptic function	unprognostic (1.51e-1)	X
ALFLTLTTK	P00403	ENSG00000198712	MT-CO2	Mitochondrially encoded cytochrome c oxidase II	P00403	Disease related genes, Enzymes, Human disease related genes, Metabolic proteins, Potential drug targets, Predicted membrane proteins, Transporters	Electron transport, Respiratory chain, Transport	Translocase	Disease variant, Primary mitochondrial disease	Evidence at protein level	Evidence at protein level	Cluster 39: Non-specific - Mitochondria	unprognostic (2.77e-2)									X	X	X
ALFTKVLENV	Q8TCU6	ENSG00000124126	PREX1	Phosphatidylinositol-3,4,5-trisphosphate dependent Rac exchange factor 1	Q8TCU6	Predicted intracellular proteins		Guanine-nucleotide releasing factor		Evidence at protein level	Evidence at protein level	Cluster 76: Brain & Bone marrow - Chromatin organization	unprognostic (7.47e-2)							X
ALGPRAFA	Q6NUI6	ENSG00000100399	CHADL	Chondroadherin like	Q6NUI6	Predicted intracellular proteins, Predicted secreted proteins				Evidence at protein level	Evidence at protein level	Cluster 70: Brain - Nervous system development	unprognostic (1.32e-1)											X
ALIDVFHQY	P04271	ENSG00000160307	S100B	S100 calcium binding protein B	P04271	Cancer-related genes, Candidate cardiovascular disease genes, Predicted intracellular proteins, Transporters			Cancer-related genes	Evidence at protein level	Evidence at protein level	Cluster 70: Brain - Nervous system development	unprognostic (4.54e-3)											X
ALIEVGEGVNL	Q86V59	ENSG00000182013	PNMA8A	PNMA family member 8A	Q86V59	Predicted intracellular proteins				Evidence at protein level	Evidence at protein level	Cluster 26: Pituitary gland - Hormone signaling	unprognostic (2.21e-1)	X		X				X
ALIKQLFEA	Q86UD0	ENSG00000186193	SAPCD2	Suppressor APC domain containing 2	Q86UD0	Predicted intracellular proteins	Cell cycle, Cell division, Mitosis			Evidence at protein level	Evidence at protein level	Cluster 27: Brain & Skin - Unknown function	unprognostic (2.80e-2)	X						X
ALISWQPPRA	Q92752	ENSG00000116147	TNR	Tenascin R	Q92752	Predicted intracellular proteins, Predicted secreted proteins	Cell adhesion			Evidence at protein level	Evidence at protein level	Cluster 58: Brain - Synaptic function	unprognostic (2.38e-1)	X
ALLDKPPFL	P17252	ENSG00000154229	PRKCA	Protein kinase C alpha	P17252	Cancer-related genes, Enzymes, FDA approved drug targets, Metabolic proteins, Plasma proteins, Predicted intracellular proteins, RAS pathway related proteins	Angiogenesis, Apoptosis, Cell adhesion	Kinase, Serine/threonine-protein kinase, Transferase	Cancer-related genes, FDA approved drug targets, Proto-oncogene	Evidence at protein level	Evidence at protein level	Cluster 10: Brain - Neuronal signaling	unprognostic (1.53e-1)	X		X		X		X
ALLLLPMAPA	P41586	ENSG00000078549	ADCYAP1R1	ADCYAP receptor type I	P41586	G-protein coupled receptors, Predicted intracellular proteins, Predicted membrane proteins, Transporters	Differentiation, Spermatogenesis	Developmental protein, G-protein coupled receptor, Receptor, Transducer		Evidence at protein level	Evidence at protein level	Cluster 73: Brain - Neuropeptide signaling	unprognostic (2.17e-1)	X
ALLQRVTEL	P47972	ENSG00000106236	NPTX2	Neuronal pentraxin 2	P47972	Predicted secreted proteins				Evidence at protein level	Evidence at protein level	Cluster 26: Pituitary gland - Hormone signaling	unprognostic (1.91e-3)							X
ALLSEVIQL	Q13491	ENSG00000046653	GPM6B	Glycoprotein M6B	Q13491	Predicted membrane proteins	Differentiation, Neurogenesis, Osteogenesis, Protein transport, Transport	Developmental protein		Evidence at protein level	Evidence at protein level	Cluster 70: Brain - Nervous system development	unprognostic (8.55e-2)					X
ALMDEILM	Q8NF91	ENSG00000131018	SYNE1	Spectrin repeat containing nuclear envelope protein 1	Q8NF91	Cancer-related genes, Disease related genes, Human disease related genes, Plasma proteins, Predicted intracellular proteins, Predicted membrane proteins	Differentiation, Spermatogenesis	Actin-binding	Cancer-related genes, Disease variant, Emery-Dreifuss muscular dystrophy, Neurodegeneration	Evidence at protein level	Evidence at protein level	Cluster 88: Choroid plexus - Transmembrane transport	unprognostic (2.28e-1)			X
ALMEAIHSA	O75128	ENSG00000106078	COBL	Cordon-bleu WH2 repeat protein	O75128	Predicted intracellular proteins		Actin-binding		Evidence at protein level	Evidence at protein level	Cluster 80: Striated muscle - Unknown function	unprognostic (3.13e-1)	X		X
ALMEDAEIRL	Q9Y2G0	ENSG00000084710	EFR3B	EFR3 homolog B	Q9Y2G0	Predicted intracellular proteins				Evidence at protein level	Evidence at protein level	Cluster 10: Brain - Neuronal signaling	unprognostic (1.90e-1)	X						X
ALMFTGHLL	Q8IZU8	ENSG00000171451	DSEL	Dermatan sulfate epimerase like	Q8IZU8	Predicted membrane proteins		Isomerase		Evidence at protein level	Evidence at transcript level	Cluster 70: Brain - Nervous system development	unprognostic (1.56e-1)					X
ALNPTGTFLY	Q7Z4S6	ENSG00000139116	KIF21A	Kinesin family member 21A	Q7Z4S6	Disease related genes, Human disease related genes, Predicted intracellular proteins		Motor protein	Disease variant	Evidence at protein level	Evidence at protein level	Cluster 77: Retina - Visual perception	unprognostic (1.13e-1)											X
ALPDYTLTLR	Q9NZ94	ENSG00000196338	NLGN3	Neuroligin 3	Q9NZ94	Disease related genes, Human disease related genes, Predicted intracellular proteins, Predicted membrane proteins	Cell adhesion		Asperger syndrome, Autism, Autism spectrum disorder, Disease variant	Evidence at protein level	Evidence at protein level	Cluster 68: Epididymis - Unknown function	unprognostic (2.42e-1)									X
ALPGSAVLAAA	Q8IUW5	ENSG00000181826	RELL1	RELT like 1	Q8IUW5	Predicted membrane proteins				Evidence at protein level	Evidence at protein level	Cluster 76: Brain & Bone marrow - Chromatin organization	unprognostic (6.80e-2)			X				X
ALPPPPASI	Q68DA7	ENSG00000248905	FMN1	Formin 1	Q68DA7	Predicted intracellular proteins		Actin-binding		Evidence at protein level	Evidence at protein level	Cluster 77: Retina - Visual perception	unprognostic (3.67e-2)											X
ALQDVNDMYL	Q765P7	ENSG00000132613	MTSS2	MTSS I-BAR domain containing 2	Q765P7	Predicted intracellular proteins		Actin-binding		Evidence at protein level	Evidence at protein level	Cluster 70: Brain - Nervous system development	unprognostic (3.21e-1)			X				X
ALQPEPIKV	Q92673	ENSG00000137642	SORL1	Sortilin related receptor 1	Q92673	Disease related genes, Plasma proteins, Potential drug targets, Predicted membrane proteins, Predicted secreted proteins, Transporters	Endocytosis, Transport	Receptor	Alzheimer disease, Amyloidosis, Disease variant, Neurodegeneration	Evidence at protein level	Evidence at protein level	Cluster 15: Liver - Metabolism	unprognostic (3.06e-1)			X		X
ALRDNSTMGY	P07900	ENSG00000080824	HSP90AA1	Heat shock protein 90 alpha family class A member 1	P07900	Cancer-related genes, Enzymes, Plasma proteins, Predicted intracellular proteins	Host-virus interaction, Stress response	Chaperone, Hydrolase	Cancer-related genes	Evidence at protein level	Evidence at protein level	Cluster 58: Brain - Synaptic function	unprognostic (2.53e-1)									X
ALSDHHVYL	P09972	ENSG00000109107	ALDOC	Aldolase, fructose-bisphosphate C	P09972	Cancer-related genes, Candidate cardiovascular disease genes, Enzymes, Metabolic proteins, Plasma proteins, Predicted intracellular proteins	Glycolysis	Lyase	Cancer-related genes	Evidence at protein level	Evidence at protein level	Cluster 77: Retina - Visual perception	unprognostic (3.56e-1)			X
ALSGLAVRL	P0DMW4	ENSG00000178947	SMIM10L2A	Small integral membrane protein 10 like 2A	P0DMW4	Predicted membrane proteins				Evidence at transcript level	No human protein/transcript evidence	Cluster 26: Pituitary gland - Hormone signaling	unprognostic (8.62e-3)							X
ALSNHLNAV	Q07866	ENSG00000126214	KLC1	Kinesin light chain 1	Q07866	Predicted intracellular proteins	Host-virus interaction	Motor protein		Evidence at protein level	Evidence at protein level	Cluster 73: Brain - Neuropeptide signaling	unprognostic (2.60e-1)			X
ALSPLLQEV	O14917	ENSG00000118946	PCDH17	Protocadherin 17	O14917	Predicted intracellular proteins, Predicted membrane proteins	Cell adhesion			Evidence at protein level	Evidence at protein level	Cluster 32: Brain & Lymphoid tissue - Unknown function	unprognostic (6.98e-3)			X
ALTTLMHQL	P23471	ENSG00000106278	PTPRZ1	Protein tyrosine phosphatase receptor type Z1	P23471	Enzymes, Metabolic proteins, Plasma proteins, Predicted membrane proteins, Predicted secreted proteins		Hydrolase, Protein phosphatase		Evidence at protein level	Evidence at protein level	Cluster 27: Brain & Skin - Unknown function	unprognostic (9.18e-2)			X				X
ALYGGSLQK	Q75T13	ENSG00000197121	PGAP1	Post-GPI attachment to proteins inositol deacylase 1	Q75T13	Disease related genes, Human disease related genes, Metabolic proteins, Predicted intracellular proteins, Predicted membrane proteins	Protein transport, Transport	Hydrolase	Disease variant, Mental retardation	Evidence at protein level	Evidence at protein level	Cluster 26: Pituitary gland - Hormone signaling	unprognostic (1.81e-1)									X
ALYSVPRNH	Q9H4W6	ENSG00000108001	EBF3	EBF transcription factor 3	Q9H4W6	Disease related genes, Human disease related genes, Predicted intracellular proteins, Transcription factors	Transcription, Transcription regulation	Activator, Developmental protein, DNA-binding	Disease variant, Mental retardation	Evidence at protein level	Evidence at protein level	Cluster 82: Adipose tissue - ECM organization	unprognostic (7.68e-2)									X
AMIKGLQVL	Q96F07	ENSG00000055163	CYFIP2	Cytoplasmic FMR1 interacting protein 2	Q96F07	Disease related genes, Human disease related genes, Predicted intracellular proteins	Apoptosis, Cell adhesion		Disease variant, Epilepsy	Evidence at protein level	Evidence at protein level	Cluster 32: Brain & Lymphoid tissue - Unknown function	unprognostic (3.76e-1)					X
AMNSEGYLY	Q92913	ENSG00000129682	FGF13	Fibroblast growth factor 13	Q92913	Predicted intracellular proteins	Neurogenesis			Evidence at protein level	Evidence at protein level	Cluster 80: Striated muscle - Unknown function	unprognostic (1.87e-1)											X
APFPDDPTL	O14525	ENSG00000152092	ASTN1	Astrotactin 1	O14525	Plasma proteins, Predicted membrane proteins, Transporters	Cell adhesion			Evidence at protein level	Evidence at protein level	Cluster 65: Brain - Ion transport	unprognostic (2.55e-1)		X
APLKTHFR	P78357	ENSG00000108797	CNTNAP1	Contactin associated protein 1	P78357	Disease related genes, Human disease related genes, Predicted membrane proteins	Cell adhesion		Disease variant, Neuropathy	Evidence at protein level	Evidence at protein level	Cluster 10: Brain - Neuronal signaling	unprognostic (5.02e-3)											X
APMFPSPVI	Q9HC56	ENSG00000184226	PCDH9	Protocadherin 9	Q9HC56	Plasma proteins, Predicted membrane proteins	Cell adhesion			Evidence at protein level	Evidence at protein level	Cluster 70: Brain - Nervous system development	unprognostic (7.54e-2)											X
APPAAAATAVGP	O15399	ENSG00000105464	GRIN2D	Glutamate ionotropic receptor NMDA type subunit 2D	O15399	Disease related genes, FDA approved drug targets, Human disease related genes, Predicted membrane proteins	Ion transport, Transport	Ion channel, Ligand-gated ion channel, Receptor	Disease variant, Epilepsy, FDA approved drug targets	Evidence at protein level	Evidence at protein level	Cluster 73: Brain - Neuropeptide signaling	unprognostic (1.46e-1)	X
APSGTRVVQV	Q9UN70	ENSG00000240184	PCDHGC3	Protocadherin gamma subfamily C, 3	Q9UN70	Plasma proteins, Predicted intracellular proteins, Predicted membrane proteins	Cell adhesion			Evidence at protein level	Evidence at protein level	Cluster 57: Non-specific - Angiogenesis	unprognostic (3.76e-1)										X
AQFDPARR	Q71H61	ENSG00000143195	ILDR2	Immunoglobulin like domain containing receptor 2	Q71H61	Predicted intracellular proteins, Predicted membrane proteins				Evidence at protein level	Evidence at transcript level	Cluster 58: Brain - Synaptic function	unprognostic (5.89e-2)											X
AQGGVLPNI	Q96KK5	ENSG00000274997	H2AC12	H2A clustered histone 12	Q96KK5	Predicted intracellular proteins		DNA-binding		Evidence at protein level	Evidence at protein level	Cluster 76: Brain & Bone marrow - Chromatin organization	unprognostic (2.02e-1)						X
AQIYKYFET	Q5M775	ENSG00000128487	SPECC1	Sperm antigen with calponin homology and coiled-coil domains 1	Q5M775	Disease related genes, Predicted intracellular proteins			Proto-oncogene	Evidence at protein level	Evidence at protein level	Cluster 65: Brain - Ion transport	unprognostic (8.32e-2)						X
AQNGIPLRI	Q86TG7	ENSG00000242265	PEG10	Paternally expressed 10	Q86TG7	Predicted intracellular proteins	Apoptosis, Differentiation	DNA-binding		Evidence at protein level	Evidence at protein level	Cluster 73: Brain - Neuropeptide signaling	unprognostic (1.06e-1)			X			X					X
ARNLFPSNL	P43007	ENSG00000115902	SLC1A4	Solute carrier family 1 member 4	P43007	Disease related genes, Human disease related genes, Metabolic proteins, Plasma proteins, Potential drug targets, Predicted membrane proteins, Transporters	Symport, Transport		Disease variant, Epilepsy, Mental retardation	Evidence at protein level	Evidence at protein level	Cluster 32: Brain & Lymphoid tissue - Unknown function	unprognostic (1.26e-1)					X
ARYGPQFTL	Q9UN70	ENSG00000240184	PCDHGC3	Protocadherin gamma subfamily C, 3	Q9UN70	Plasma proteins, Predicted intracellular proteins, Predicted membrane proteins	Cell adhesion			Evidence at protein level	Evidence at protein level	Cluster 57: Non-specific - Angiogenesis	unprognostic (3.76e-1)										X
ASAPGYLAITK	P16870	ENSG00000109472	CPE	Carboxypeptidase E	P16870	Enzymes, Plasma proteins, Predicted intracellular proteins		Carboxypeptidase, Hydrolase, Metalloprotease, Protease		Evidence at protein level	Evidence at protein level	Cluster 77: Retina - Visual perception	unprognostic (2.51e-1)									X		X
ASATANDSANPL	Q6ZVL6	ENSG00000110427	KIAA1549L	KIAA1549 like	Q6ZVL6	Predicted membrane proteins				Evidence at protein level	Evidence at transcript level	Cluster 48: Parathyroid gland - membrane proteins	unprognostic (2.63e-1)											X
ASEYDQIRY	Q9H2X6	ENSG00000064393	HIPK2	Homeodomain interacting protein kinase 2	Q9H2X6	Enzymes, Metabolic proteins, Plasma proteins, Predicted membrane proteins	Apoptosis, DNA damage, Transcription, Transcription regulation	Kinase, Serine/threonine-protein kinase, Transferase		Evidence at protein level	Evidence at protein level	Cluster 70: Brain - Nervous system development	unprognostic (5.50e-2)											X
ASFLLAQQRL	Q9NR96	ENSG00000239732	TLR9	Toll like receptor 9	Q9NR96	CD markers, FDA approved drug targets, Human disease related genes, Predicted membrane proteins	Immunity, Inflammatory response, Innate immunity	Receptor	FDA approved drug targets	Evidence at protein level	Evidence at protein level	Cluster 32: Brain & Lymphoid tissue - Unknown function	unprognostic (1.16e-1)						X		X
ASLNDGSKTVLR	P23471	ENSG00000106278	PTPRZ1	Protein tyrosine phosphatase receptor type Z1	P23471	Enzymes, Metabolic proteins, Plasma proteins, Predicted membrane proteins, Predicted secreted proteins		Hydrolase, Protein phosphatase		Evidence at protein level	Evidence at protein level	Cluster 27: Brain & Skin - Unknown function	unprognostic (9.18e-2)											X
ASMEEVFHR	O15068	ENSG00000126217	MCF2L	MCF.2 cell line derived transforming sequence like	O15068	Predicted intracellular proteins		Guanine-nucleotide releasing factor	Proto-oncogene	Evidence at protein level	Evidence at protein level	Cluster 69: Cerebellum - Gene expression regulation	unprognostic (9.07e-2)											X
ATDPVTGDLY	Q9P273	ENSG00000218336	TENM3	Teneurin transmembrane protein 3	Q9P273	Disease related genes, Human disease related genes, Predicted intracellular proteins, Predicted membrane proteins	Cell adhesion, Differentiation		Disease variant, Microphthalmia	Evidence at protein level	Evidence at transcript level	Cluster 10: Brain - Neuronal signaling	unprognostic (1.46e-2)										X
ATFPGHSQR	Q07343	ENSG00000184588	PDE4B	Phosphodiesterase 4B	Q07343	Enzymes, FDA approved drug targets, Metabolic proteins, Plasma proteins, Predicted intracellular proteins		Hydrolase	FDA approved drug targets	Evidence at protein level	Evidence at protein level	Cluster 70: Brain - Nervous system development	unprognostic (3.21e-1)											X
ATFSPIVTLEPR	Q01484	ENSG00000145362	ANK2	Ankyrin 2	Q01484	Disease related genes, Human disease related genes, Plasma proteins, Potential drug targets, Predicted intracellular proteins, Transporters	Endocytosis, Protein transport, Transport		Disease variant, Long QT syndrome	Evidence at protein level	Evidence at protein level	Cluster 54: Non-specific - Microtubule organization	unprognostic (2.73e-1)											X
ATGPPVSEL	P16401	ENSG00000184357	H1-5	H1.5 linker histone, cluster member	P16401	Plasma proteins, Predicted intracellular proteins		DNA-binding		Evidence at protein level	Evidence at protein level	Cluster 76: Brain & Bone marrow - Chromatin organization	unprognostic (1.05e-1)											X
ATNASVFKY	O75044	ENSG00000266028	SRGAP2	SLIT-ROBO Rho GTPase activating protein 2	O75044	Disease related genes, Predicted intracellular proteins	Neurogenesis	GTPase activation		Evidence at protein level	Evidence at protein level	Cluster 69: Cerebellum - Gene expression regulation	unprognostic (5.20e-2)											X
ATVKSLIGK	Q9P273	ENSG00000218336	TENM3	Teneurin transmembrane protein 3	Q9P273	Disease related genes, Human disease related genes, Predicted intracellular proteins, Predicted membrane proteins	Cell adhesion, Differentiation		Disease variant, Microphthalmia	Evidence at protein level	Evidence at transcript level	Cluster 10: Brain - Neuronal signaling	unprognostic (1.46e-2)									X
ATYNFAVLK	P60201	ENSG00000123560	PLP1	Proteolipid protein 1	P60201	Cancer-related genes, Disease related genes, Human disease related genes, Predicted membrane proteins			Cancer-related genes, Disease variant, Hereditary spastic paraplegia, Leukodystrophy, Neurodegeneration	Evidence at protein level	Evidence at protein level	Cluster 70: Brain - Nervous system development	unprognostic (1.32e-1)									X
ATYYGAFIK	O95819	ENSG00000071054	MAP4K4	Mitogen-activated protein kinase kinase kinase kinase 4	O95819	Enzymes, Metabolic proteins, Plasma proteins, Predicted intracellular proteins		Kinase, Serine/threonine-protein kinase, Transferase		Evidence at protein level	Evidence at protein level	Cluster 70: Brain - Nervous system development	unprognostic (1.88e-1)									X
ATYYGAFIKK	Q9UKE5	ENSG00000154310	TNIK	TRAF2 and NCK interacting kinase	Q9UKE5	Disease related genes, Enzymes, Human disease related genes, Metabolic proteins, Potential drug targets, Predicted intracellular proteins	Neurogenesis, Wnt signaling pathway	Kinase, Serine/threonine-protein kinase, Transferase	Mental retardation	Evidence at protein level	Evidence at protein level	Cluster 10: Brain - Neuronal signaling	unprognostic (5.25e-2)									X		X
AVAEEVNAILK	Q16849	ENSG00000054356	PTPRN	Protein tyrosine phosphatase receptor type N	Q16849	Disease related genes, Metabolic proteins, Predicted intracellular proteins, Predicted membrane proteins	Transcription, Transcription regulation	Receptor	Diabetes mellitus	Evidence at protein level	Evidence at protein level	Cluster 26: Pituitary gland - Hormone signaling	prognostic unfavorable (1.45e-7)											X
AVAEVVTITK	P07197	ENSG00000104722	NEFM	Neurofilament medium	P07197	Plasma proteins, Predicted intracellular proteins				Evidence at protein level	Evidence at protein level	Cluster 70: Brain - Nervous system development	unprognostic (5.17e-2)									X
AVASVIIYR	Q9HCU4	ENSG00000143126	CELSR2	Cadherin EGF LAG seven-pass G-type receptor 2	Q9HCU4	G-protein coupled receptors, Predicted membrane proteins		Developmental protein, G-protein coupled receptor, Receptor, Transducer		Evidence at protein level	Evidence at protein level	Cluster 27: Brain & Skin - Unknown function	unprognostic (2.19e-1)									X		X
AVDPVSGSLYV	Q9NT68	ENSG00000145934	TENM2	Teneurin transmembrane protein 2	Q9NT68	Predicted membrane proteins, Transporters	Cell adhesion, Transcription, Transcription regulation	Repressor		Evidence at protein level	Evidence at protein level	Cluster 44: Heart - Cardiac muscle contraction	unprognostic (3.88e-3)							X
AVFAIPAANR	Q6ZVL6	ENSG00000110427	KIAA1549L	KIAA1549 like	Q6ZVL6	Predicted membrane proteins				Evidence at protein level	Evidence at transcript level	Cluster 48: Parathyroid gland - membrane proteins	unprognostic (2.63e-1)											X
AVFDKFIRY	A6NE02	ENSG00000204347	BTBD17	BTB domain containing 17	A6NE02	Predicted secreted proteins				Evidence at protein level	No human protein/transcript evidence	Cluster 73: Brain - Neuropeptide signaling	unprognostic (2.63e-1)											X
AVFDKMWTY	P42262	ENSG00000120251	GRIA2	Glutamate ionotropic receptor AMPA type subunit 2	P42262	Human disease related genes, Predicted intracellular proteins, Predicted membrane proteins, Transporters	Ion transport, Transport	Ion channel, Ligand-gated ion channel, Receptor	Autism spectrum disorder, Disease variant, Epilepsy, Mental retardation	Evidence at protein level	Evidence at protein level	Cluster 10: Brain - Neuronal signaling	unprognostic (1.17e-1)											X
AVFNIIFTQK	Q12756	ENSG00000130294	KIF1A	Kinesin family member 1A	Q12756	Disease related genes, Human disease related genes, Predicted intracellular proteins		Motor protein	Disease variant, Hereditary spastic paraplegia, Mental retardation, Neurodegeneration, Neuropathy	Evidence at protein level	Evidence at protein level	Cluster 58: Brain - Synaptic function	unprognostic (1.65e-1)									X
AVFPEGALTK	Q01484	ENSG00000145362	ANK2	Ankyrin 2	Q01484	Disease related genes, Human disease related genes, Plasma proteins, Potential drug targets, Predicted intracellular proteins, Transporters	Endocytosis, Protein transport, Transport		Disease variant, Long QT syndrome	Evidence at protein level	Evidence at protein level	Cluster 54: Non-specific - Microtubule organization	unprognostic (2.73e-1)									X
AVFPEGALTKR	Q01484	ENSG00000145362	ANK2	Ankyrin 2	Q01484	Disease related genes, Human disease related genes, Plasma proteins, Potential drug targets, Predicted intracellular proteins, Transporters	Endocytosis, Protein transport, Transport		Disease variant, Long QT syndrome	Evidence at protein level	Evidence at protein level	Cluster 54: Non-specific - Microtubule organization	unprognostic (2.73e-1)											X
AVFTIVFTQK	O60333	ENSG00000054523	KIF1B	Kinesin family member 1B	O60333	Disease related genes, Human disease related genes, Plasma proteins, Predicted intracellular proteins	Apoptosis	Motor protein	Charcot-Marie-Tooth disease, Disease variant, Neurodegeneration, Neuropathy	Evidence at protein level	Evidence at protein level	Cluster 54: Non-specific - Microtubule organization	unprognostic (7.15e-2)									X
AVGEGFHNY	O00767	ENSG00000099194	SCD	Stearoyl-CoA desaturase	O00767	Enzymes, Metabolic proteins, Predicted membrane proteins	Fatty acid biosynthesis, Fatty acid metabolism, Lipid biosynthesis, Lipid metabolism	Oxidoreductase		Evidence at protein level	Evidence at protein level	Cluster 15: Liver - Metabolism	unprognostic (1.24e-1)											X
AVIVLPLLY	P43003	ENSG00000079215	SLC1A3	Solute carrier family 1 member 3	P43003	Cancer-related genes, Disease related genes, Human disease related genes, Metabolic proteins, Plasma proteins, Potential drug targets, Predicted intracellular proteins, Predicted membrane proteins, Transporters	Amino-acid transport, Symport, Transport		Cancer-related genes, Disease variant	Evidence at protein level	Evidence at protein level	Cluster 73: Brain - Neuropeptide signaling	unprognostic (1.02e-1)											X
AVKEEITSIYR	Q75T13	ENSG00000197121	PGAP1	Post-GPI attachment to proteins inositol deacylase 1	Q75T13	Disease related genes, Human disease related genes, Metabolic proteins, Predicted intracellular proteins, Predicted membrane proteins	Protein transport, Transport	Hydrolase	Disease variant, Mental retardation	Evidence at protein level	Evidence at protein level	Cluster 26: Pituitary gland - Hormone signaling	unprognostic (1.81e-1)											X
AVLDTEAPTPR	O75056	ENSG00000162512	SDC3	Syndecan 3	O75056	Human disease related genes, Predicted membrane proteins				Evidence at protein level	Evidence at protein level	Cluster 73: Brain - Neuropeptide signaling	unprognostic (1.79e-2)											X
AVNLHPIRK	Q8TEU7	ENSG00000158987	RAPGEF6	Rap guanine nucleotide exchange factor 6	Q8TEU7	Predicted intracellular proteins		Guanine-nucleotide releasing factor		Evidence at protein level	Evidence at protein level	Cluster 69: Cerebellum - Gene expression regulation	unprognostic (3.54e-2)									X
AVPQFPSAQK	Q9H313	ENSG00000167614	TTYH1	Tweety family member 1	Q9H313	Predicted membrane proteins, Transporters	Cell adhesion, Ion transport, Transport	Chloride channel, Ion channel		Evidence at protein level	Evidence at protein level	Cluster 76: Brain & Bone marrow - Chromatin organization	unprognostic (1.46e-2)											X
AVTDILTQR	Q9BST9	ENSG00000114993	RTKN	Rhotekin	Q9BST9	Predicted intracellular proteins	Apoptosis			Evidence at protein level	Evidence at protein level	Cluster 70: Brain - Nervous system development	unprognostic (3.51e-2)		X									X
AVYSLVLIPK	Q86SK9	ENSG00000145284	SCD5	Stearoyl-CoA desaturase 5	Q86SK9	Enzymes, Metabolic proteins, Predicted membrane proteins	Fatty acid biosynthesis, Fatty acid metabolism, Lipid biosynthesis, Lipid metabolism	Oxidoreductase		Evidence at protein level	Evidence at protein level	Cluster 70: Brain - Nervous system development	unprognostic (1.58e-1)											X
AYPASLTDV	Q96GW7	ENSG00000132692	BCAN	Brevican	Q96GW7	Plasma proteins, Predicted secreted proteins				Evidence at protein level	Evidence at protein level	Cluster 65: Brain - Ion transport	unprognostic (1.04e-1)											X
CKDWSNLAGKNY	Q9NZ53	ENSG00000114631	PODXL2	Podocalyxin like 2	Q9NZ53	Predicted membrane proteins	Cell adhesion			Evidence at protein level	Evidence at protein level	Cluster 26: Pituitary gland - Hormone signaling	unprognostic (9.74e-2)			X
CSLAFKTM	Q86UP3	ENSG00000091656	ZFHX4	Zinc finger homeobox 4	Q86UP3	Disease related genes, Predicted intracellular proteins, Transcription factors	Transcription, Transcription regulation	DNA-binding, Repressor		Evidence at protein level	Evidence at protein level	Cluster 73: Brain - Neuropeptide signaling	unprognostic (3.81e-1)											X
DAAAAVTTSYR	Q9H9H5	ENSG00000180834	MAP6D1	MAP6 domain containing 1	Q9H9H5	Predicted intracellular proteins		Calmodulin-binding		Evidence at protein level	Evidence at protein level	Cluster 70: Brain - Nervous system development	unprognostic (1.32e-1)											X
DAADLVVQGR	O00291	ENSG00000127946	HIP1	Huntingtin interacting protein 1	O00291	Cancer-related genes, Disease related genes, Predicted intracellular proteins	Apoptosis, Differentiation, Endocytosis, Transcription, Transcription regulation	Actin-binding, Activator	Cancer-related genes, Neurodegeneration	Evidence at protein level	Evidence at protein level	Cluster 76: Brain & Bone marrow - Chromatin organization	unprognostic (1.04e-1)											X
DAAEAGLLSR	Q9BT88	ENSG00000132718	SYT11	Synaptotagmin 11	Q9BT88	Predicted intracellular proteins				Evidence at protein level	Evidence at protein level	Cluster 70: Brain - Nervous system development	unprognostic (2.14e-1)											X
DAAGFQKIYK	P62166	ENSG00000107130	NCS1	Neuronal calcium sensor 1	P62166	Predicted intracellular proteins				Evidence at protein level	Evidence at protein level	Cluster 10: Brain - Neuronal signaling	unprognostic (1.29e-1)											X
DAAQVGPQIPR	Q9H469	ENSG00000107872	FBXL15	F-box and leucine rich repeat protein 15	Q9H469	Predicted intracellular proteins	Ubl conjugation pathway			Evidence at protein level	Evidence at protein level	Cluster 65: Brain - Ion transport	unprognostic (1.91e-1)											X
DAATFSSLR	Q96G01	ENSG00000151746	BICD1	BICD cargo adaptor 1	Q96G01	Predicted intracellular proteins	Host-virus interaction			Evidence at protein level	Evidence at protein level	Cluster 21: Non-specific - Transcription	unprognostic (2.06e-1)											X
DAATIVALR	Q96BF6	ENSG00000148411	NACC2	NACC family member 2	Q96BF6	Predicted intracellular proteins	Transcription, Transcription regulation	Repressor		Evidence at protein level	Evidence at protein level	Cluster 70: Brain - Nervous system development	unprognostic (1.31e-1)											X
DAGPIVPKI	Q8WXX7	ENSG00000158321	AUTS2	Activator of transcription and developmental regulator AUTS2	Q8WXX7	Disease related genes, Human disease related genes, Plasma proteins, Predicted intracellular proteins	Transcription, Transcription regulation		Autism, Autism spectrum disorder, Mental retardation	Evidence at protein level	Evidence at protein level	Cluster 22: Non-specific - Unknown function	unprognostic (2.44e-2)											X
DAIKLDSGVVK	O15075	ENSG00000133083	DCLK1	Doublecortin like kinase 1	O15075	Enzymes, Metabolic proteins, Plasma proteins, Predicted intracellular proteins, Predicted membrane proteins	Differentiation, Neurogenesis	Developmental protein, Kinase, Serine/threonine-protein kinase, Transferase		Evidence at protein level	Evidence at protein level	Cluster 10: Brain - Neuronal signaling	unprognostic (1.99e-1)											X
DAIKLDSGVVKR	O15075	ENSG00000133083	DCLK1	Doublecortin like kinase 1	O15075	Enzymes, Metabolic proteins, Plasma proteins, Predicted intracellular proteins, Predicted membrane proteins	Differentiation, Neurogenesis	Developmental protein, Kinase, Serine/threonine-protein kinase, Transferase		Evidence at protein level	Evidence at protein level	Cluster 10: Brain - Neuronal signaling	unprognostic (1.99e-1)											X
DAIPLAIAR	Q6ZU35	ENSG00000109265	CRACD	Capping protein inhibiting regulator of actin dynamics	Q6ZU35	Disease related genes, Predicted intracellular proteins				Evidence at protein level	Evidence at protein level	Cluster 45: Intestine - Brush border	unprognostic (6.04e-1)											X
DAIPLAIARL	Q6ZU35	ENSG00000109265	CRACD	Capping protein inhibiting regulator of actin dynamics	Q6ZU35	Disease related genes, Predicted intracellular proteins				Evidence at protein level	Evidence at protein level	Cluster 45: Intestine - Brush border	unprognostic (6.04e-1)											X
DAISYRFPR	P78357	ENSG00000108797	CNTNAP1	Contactin associated protein 1	P78357	Disease related genes, Human disease related genes, Predicted membrane proteins	Cell adhesion		Disease variant, Neuropathy	Evidence at protein level	Evidence at protein level	Cluster 10: Brain - Neuronal signaling	unprognostic (5.02e-3)											X
DALDKIRY	P07900	ENSG00000080824	HSP90AA1	Heat shock protein 90 alpha family class A member 1	P07900	Cancer-related genes, Enzymes, Plasma proteins, Predicted intracellular proteins	Host-virus interaction, Stress response	Chaperone, Hydrolase	Cancer-related genes	Evidence at protein level	Evidence at protein level	Cluster 58: Brain - Synaptic function	unprognostic (2.53e-1)										X
DALKMPII	Q9UQB3	ENSG00000169862	CTNND2	Catenin delta 2	Q9UQB3	Disease related genes, Human disease related genes, Predicted intracellular proteins	Cell adhesion, Transcription, Transcription regulation, Wnt signaling pathway	Developmental protein	Autism, Autism spectrum disorder, Disease variant	Evidence at protein level	Evidence at protein level	Cluster 73: Brain - Neuropeptide signaling	unprognostic (5.66e-2)											X
DALNLSVPR	Q9P2D1	ENSG00000171316	CHD7	Chromodomain helicase DNA binding protein 7	Q9P2D1	Cancer-related genes, Disease related genes, Enzymes, Human disease related genes, Plasma proteins, Potential drug targets, Predicted intracellular proteins	rRNA processing, Transcription, Transcription regulation	Chromatin regulator, DNA-binding, Helicase, Hydrolase	Cancer-related genes, Disease variant, Hypogonadotropic hypogonadism, Kallmann syndrome	Evidence at protein level	Evidence at protein level	Cluster 69: Cerebellum - Gene expression regulation	unprognostic (9.59e-2)											X
DAPAHHLF	Q9Y5H6	ENSG00000204962	PCDHA8	Protocadherin alpha 8	Q9Y5H6	Predicted membrane proteins	Cell adhesion			Evidence at protein level	Evidence at transcript level	Cluster 69: Cerebellum - Gene expression regulation	unprognostic (1.35e-1)										X
DATETITMR	Q9NZR2	ENSG00000168702	LRP1B	LDL receptor related protein 1B	Q9NZR2	Cancer-related genes, Plasma proteins, Predicted intracellular proteins, Predicted membrane proteins	Endocytosis	Receptor	Cancer-related genes	Evidence at protein level	Evidence at protein level	Cluster 10: Brain - Neuronal signaling	unprognostic (5.19e-2)											X
DAVGFTFPNR	Q9UBB6	ENSG00000020129	NCDN	Neurochondrin	Q9UBB6	Predicted intracellular proteins				Evidence at protein level	Evidence at protein level	Cluster 10: Brain - Neuronal signaling	unprognostic (6.12e-3)											X
DAVGKIWAR	Q6ZT52	ENSG00000183114	FAM43B	Family with sequence similarity 43 member B	Q6ZT52	Predicted intracellular proteins				Evidence at protein level	Evidence at transcript level	Cluster 73: Brain - Neuropeptide signaling	unprognostic (5.97e-3)		X									X
DEFPGVRTY	P16112	ENSG00000157766	ACAN	Aggrecan	P16112	Disease related genes, Human disease related genes, Predicted intracellular proteins, Predicted secreted proteins			Disease variant, Dwarfism	Evidence at protein level	Evidence at protein level	Cluster 57: Non-specific - Angiogenesis	unprognostic (4.43e-2)				X
DESDVKDLAF	Q96EB1	ENSG00000109911	ELP4	Elongator acetyltransferase complex subunit 4	Q96EB1	Disease related genes, Human disease related genes, Predicted intracellular proteins	Transcription, Transcription regulation, tRNA processing			Evidence at protein level	Evidence at protein level	Cluster 69: Cerebellum - Gene expression regulation	unprognostic (1.73e-1)											X
DFYPGTTER	P51513	ENSG00000139910	NOVA1	NOVA alternative splicing regulator 1	P51513	Predicted intracellular proteins		RNA-binding		Evidence at protein level	Evidence at protein level	Cluster 70: Brain - Nervous system development	unprognostic (6.69e-3)											X
DGDILGKYVD	P61604	ENSG00000115541	HSPE1	Heat shock protein family E (Hsp10) member 1	P61604	Cancer-related genes, Plasma proteins, Predicted intracellular proteins	Stress response	Chaperone	Cancer-related genes	Evidence at protein level	Evidence at protein level	Cluster 65: Brain - Ion transport	unprognostic (1.98e-1)				X
DGLITPTI	Q86TG7	ENSG00000242265	PEG10	Paternally expressed 10	Q86TG7	Predicted intracellular proteins	Apoptosis, Differentiation	DNA-binding		Evidence at protein level	Evidence at protein level	Cluster 73: Brain - Neuropeptide signaling	unprognostic (1.06e-1)											X
DGPYVATV	Q9HBT6	ENSG00000101542	CDH20	Cadherin 20	Q9HBT6	Predicted membrane proteins	Cell adhesion			Evidence at protein level	Evidence at transcript level	Cluster 70: Brain - Nervous system development	unprognostic (2.11e-1)											X
DIASVFTGR	Q9H2E6	ENSG00000092421	SEMA6A	Semaphorin 6A	Q9H2E6	Plasma proteins, Predicted intracellular proteins, Predicted membrane proteins	Differentiation, Neurogenesis	Developmental protein		Evidence at protein level	Evidence at protein level	Cluster 70: Brain - Nervous system development	unprognostic (2.69e-2)		X									X
DIGFIPSKR	P78352	ENSG00000132535	DLG4	Discs large MAGUK scaffold protein 4	P78352	Disease related genes, Potential drug targets, Predicted intracellular proteins, Transporters			Disease variant, Mental retardation	Evidence at protein level	Evidence at protein level	Cluster 58: Brain - Synaptic function	unprognostic (3.23e-2)											X
DIKDSISAV	P46821	ENSG00000131711	MAP1B	Microtubule associated protein 1B	P46821	Plasma proteins, Predicted intracellular proteins			Disease variant	Evidence at protein level	Evidence at protein level	Cluster 73: Brain - Neuropeptide signaling	unprognostic (4.67e-3)										X
DINDNPPVFER	Q8TDW7	ENSG00000165323	FAT3	FAT atypical cadherin 3	Q8TDW7	Predicted membrane proteins	Cell adhesion	Developmental protein		Evidence at protein level	Evidence at transcript level	Cluster 65: Brain - Ion transport	unprognostic (1.27e-1)											X
DIRGKLLQV	Q05BV3	ENSG00000165521	EML5	EMAP like 5	Q05BV3	Predicted intracellular proteins				Evidence at protein level	Evidence at transcript level	Cluster 21: Non-specific - Transcription	unprognostic (1.15e-1)					X
DIYLNNIIPR	O75044	ENSG00000266028	SRGAP2	SLIT-ROBO Rho GTPase activating protein 2	O75044	Disease related genes, Predicted intracellular proteins	Neurogenesis	GTPase activation		Evidence at protein level	Evidence at protein level	Cluster 69: Cerebellum - Gene expression regulation	unprognostic (5.20e-2)											X
DLAEQQHLR	O00291	ENSG00000127946	HIP1	Huntingtin interacting protein 1	O00291	Cancer-related genes, Disease related genes, Predicted intracellular proteins	Apoptosis, Differentiation, Endocytosis, Transcription, Transcription regulation	Actin-binding, Activator	Cancer-related genes, Neurodegeneration	Evidence at protein level	Evidence at protein level	Cluster 76: Brain & Bone marrow - Chromatin organization	unprognostic (1.04e-1)											X
DLFDPVIQER	P12532	ENSG00000237289	CKMT1B	Creatine kinase, mitochondrial 1B	P12532	Enzymes, FDA approved drug targets, Metabolic proteins, Predicted intracellular proteins		Kinase, Transferase	FDA approved drug targets	Evidence at protein level	Evidence at protein level	Cluster 45: Intestine - Brush border	unprognostic (1.29e-1)							X
DLKSQLNEL	Q8NF91	ENSG00000131018	SYNE1	Spectrin repeat containing nuclear envelope protein 1	Q8NF91	Cancer-related genes, Disease related genes, Human disease related genes, Plasma proteins, Predicted intracellular proteins, Predicted membrane proteins	Differentiation, Spermatogenesis	Actin-binding	Cancer-related genes, Disease variant, Emery-Dreifuss muscular dystrophy, Neurodegeneration	Evidence at protein level	Evidence at protein level	Cluster 88: Choroid plexus - Transmembrane transport	unprognostic (2.28e-1)						X
DPILVETPK	P23471	ENSG00000106278	PTPRZ1	Protein tyrosine phosphatase receptor type Z1	P23471	Enzymes, Metabolic proteins, Plasma proteins, Predicted membrane proteins, Predicted secreted proteins		Hydrolase, Protein phosphatase		Evidence at protein level	Evidence at protein level	Cluster 27: Brain & Skin - Unknown function	unprognostic (9.18e-2)											X
DPSVAQLL	Q9P2D1	ENSG00000171316	CHD7	Chromodomain helicase DNA binding protein 7	Q9P2D1	Cancer-related genes, Disease related genes, Enzymes, Human disease related genes, Plasma proteins, Potential drug targets, Predicted intracellular proteins	rRNA processing, Transcription, Transcription regulation	Chromatin regulator, DNA-binding, Helicase, Hydrolase	Cancer-related genes, Disease variant, Hypogonadotropic hypogonadism, Kallmann syndrome	Evidence at protein level	Evidence at protein level	Cluster 69: Cerebellum - Gene expression regulation	unprognostic (9.59e-2)											X
DPVKPPGSSL	Q13480	ENSG00000109458	GAB1	GRB2 associated binding protein 1	Q13480	Disease related genes, Human disease related genes, Predicted intracellular proteins, RAS pathway related proteins			Deafness, Disease variant, Non-syndromic deafness	Evidence at protein level	Evidence at protein level	Cluster 70: Brain - Nervous system development	unprognostic (4.71e-2)										X
DPYSDDPRL	Q15334	ENSG00000131899	LLGL1	LLGL scribble cell polarity complex component 1	Q15334	Predicted intracellular proteins	Exocytosis			Evidence at protein level	Evidence at protein level	Cluster 70: Brain - Nervous system development	unprognostic (2.94e-1)		X
DQKDHAVF	P31689	ENSG00000086061	DNAJA1	DnaJ heat shock protein family (Hsp40) member A1	P31689	Predicted intracellular proteins		Chaperone		Evidence at protein level	Evidence at protein level	Cluster 65: Brain - Ion transport	unprognostic (1.07e-1)										X
DSAIAQELIY	Q9HC56	ENSG00000184226	PCDH9	Protocadherin 9	Q9HC56	Plasma proteins, Predicted membrane proteins	Cell adhesion			Evidence at protein level	Evidence at protein level	Cluster 70: Brain - Nervous system development	unprognostic (7.54e-2)											X
DSAPRGLLR	Q8N5V2	ENSG00000066248	NGEF	Neuronal guanine nucleotide exchange factor	Q8N5V2	Predicted intracellular proteins	Differentiation, Neurogenesis	Developmental protein, Guanine-nucleotide releasing factor		Evidence at protein level	Evidence at protein level	Cluster 10: Brain - Neuronal signaling	unprognostic (5.25e-2)											X
DSDDHQVMY	Q86XX4	ENSG00000138759	FRAS1	Fraser extracellular matrix complex subunit 1	Q86XX4	Disease related genes, Human disease related genes, Predicted intracellular proteins, Predicted membrane proteins				Evidence at protein level	Evidence at protein level	Cluster 7: Kidney - Transmembrane transport	unprognostic (2.97e-1)										X
DSFSGSISR	Q9UKE5	ENSG00000154310	TNIK	TRAF2 and NCK interacting kinase	Q9UKE5	Disease related genes, Enzymes, Human disease related genes, Metabolic proteins, Potential drug targets, Predicted intracellular proteins	Neurogenesis, Wnt signaling pathway	Kinase, Serine/threonine-protein kinase, Transferase	Mental retardation	Evidence at protein level	Evidence at protein level	Cluster 10: Brain - Neuronal signaling	unprognostic (5.25e-2)											X
DSIHQVGVY	Q9P265	ENSG00000066084	DIP2B	Disco interacting protein 2 homolog B	Q9P265	Human disease related genes, Predicted intracellular proteins	Neurogenesis			Evidence at protein level	Evidence at protein level	Cluster 70: Brain - Nervous system development	unprognostic (9.56e-2)										X
DSNPYATLPR	Q3V6T2	ENSG00000115355	CCDC88A	Coiled-coil domain containing 88A	Q3V6T2	Disease related genes, Human disease related genes, Predicted intracellular proteins	Cilium biogenesis/degradation, DNA replication, Neurogenesis	Guanine-nucleotide releasing factor	Epilepsy, Mental retardation, Neurodegeneration	Evidence at protein level	Evidence at protein level	Cluster 32: Brain & Lymphoid tissue - Unknown function	unprognostic (1.91e-2)											X
DSSGVMVYGR	Q9Y4J8	ENSG00000134769	DTNA	Dystrobrevin alpha	Q9Y4J8	Disease related genes, Human disease related genes, Plasma proteins, Potential drug targets, Predicted intracellular proteins, Predicted membrane proteins, Transporters			Cardiomyopathy, Disease variant	Evidence at protein level	Evidence at protein level	Cluster 70: Brain - Nervous system development	unprognostic (5.03e-1)											X
DSSNVILKK	P18075	ENSG00000101144	BMP7	Bone morphogenetic protein 7	P18075	Predicted intracellular proteins, Predicted secreted proteins	Chondrogenesis, Differentiation, Osteogenesis	Cytokine, Developmental protein, Growth factor		Evidence at protein level	Evidence at protein level	Cluster 27: Brain & Skin - Unknown function	unprognostic (2.62e-1)											X
DSWTPFYQR	P78357	ENSG00000108797	CNTNAP1	Contactin associated protein 1	P78357	Disease related genes, Human disease related genes, Predicted membrane proteins	Cell adhesion		Disease variant, Neuropathy	Evidence at protein level	Evidence at protein level	Cluster 10: Brain - Neuronal signaling	unprognostic (5.02e-3)											X
DTAALSHARL	O60307	ENSG00000099308	MAST3	Microtubule associated serine/threonine kinase 3	O60307	Enzymes, Metabolic proteins, Predicted intracellular proteins		Kinase, Serine/threonine-protein kinase, Transferase		Evidence at protein level	Evidence at protein level	Cluster 10: Brain - Neuronal signaling	unprognostic (3.38e-1)											X
DTASIFSLK	Q07002	ENSG00000117266	CDK18	Cyclin dependent kinase 18	Q07002	Enzymes, Metabolic proteins, Predicted intracellular proteins		Kinase, Serine/threonine-protein kinase, Transferase		Evidence at protein level	Evidence at protein level	Cluster 73: Brain - Neuropeptide signaling	unprognostic (4.38e-2)											X
DTFDRQGILHR	Q9H2A9	ENSG00000124302	CHST8	Carbohydrate sulfotransferase 8	Q9H2A9	Disease related genes, Human disease related genes, Metabolic proteins, Predicted intracellular proteins	Carbohydrate metabolism	Transferase	Disease variant	Evidence at protein level	Evidence at protein level	Cluster 26: Pituitary gland - Hormone signaling	unprognostic (9.44e-2)											X
DTFPSGIIGR	Q9NYQ7	ENSG00000008300	CELSR3	Cadherin EGF LAG seven-pass G-type receptor 3	Q9NYQ7	G-protein coupled receptors, Metabolic proteins, Plasma proteins, Predicted membrane proteins		Developmental protein, G-protein coupled receptor, Receptor, Transducer		Evidence at protein level	Evidence at protein level	Cluster 58: Brain - Synaptic function	unprognostic (1.51e-1)											X
DTFQPEIMER	Q96RT1	ENSG00000112851	ERBIN	Erbb2 interacting protein	Q96RT1	Predicted intracellular proteins				Evidence at protein level	Evidence at protein level	Cluster 70: Brain - Nervous system development	unprognostic (2.04e-1)											X
DTFRSTFHSK	Q9NR11	ENSG00000089335	ZNF302	Zinc finger protein 302	Q9NR11	Predicted intracellular proteins, Transcription factors	Transcription, Transcription regulation	DNA-binding		Evidence at protein level	Evidence at protein level	Cluster 73: Brain - Neuropeptide signaling	unprognostic (2.25e-1)											X
DTFSQQILR	O94829	ENSG00000117408	IPO13	Importin 13	O94829	Predicted intracellular proteins, Transporters	Protein transport, Transport			Evidence at protein level	Evidence at protein level	Cluster 80: Striated muscle - Unknown function	unprognostic (4.15e-2)											X
DTITPQQVFVK	Q9NZW5	ENSG00000105926	MPP6	Membrane palmitoylated protein 6	Q9NZW5	Predicted intracellular proteins				Evidence at protein level	Evidence at protein level	Cluster 78: Testis - Spermatogenesis	unprognostic (1.10e-2)											X
DTIYMFTLW	O14525	ENSG00000152092	ASTN1	Astrotactin 1	O14525	Plasma proteins, Predicted membrane proteins, Transporters	Cell adhesion			Evidence at protein level	Evidence at protein level	Cluster 65: Brain - Ion transport	unprognostic (2.55e-1)											X
DTLEPPSSAK	Q68DA7	ENSG00000248905	FMN1	Formin 1	Q68DA7	Predicted intracellular proteins		Actin-binding		Evidence at protein level	Evidence at protein level	Cluster 77: Retina - Visual perception	unprognostic (3.67e-2)		X
DTLEPVDASSR	O94812	ENSG00000007516	BAIAP3	BAI1 associated protein 3	O94812	Predicted intracellular proteins	Exocytosis, Transport			Evidence at protein level	Evidence at protein level	Cluster 26: Pituitary gland - Hormone signaling	unprognostic (4.43e-2)											X
DTQHGEILR	Q6AZY7	ENSG00000168077	SCARA3	Scavenger receptor class A member 3	Q6AZY7	Predicted membrane proteins				Evidence at protein level	Evidence at protein level	Cluster 57: Non-specific - Angiogenesis	unprognostic (1.48e-2)											X
DTTSFLIGR	Q9NZR2	ENSG00000168702	LRP1B	LDL receptor related protein 1B	Q9NZR2	Cancer-related genes, Plasma proteins, Predicted intracellular proteins, Predicted membrane proteins	Endocytosis	Receptor	Cancer-related genes	Evidence at protein level	Evidence at protein level	Cluster 10: Brain - Neuronal signaling	unprognostic (5.19e-2)		X									X
DTTSILPKLK	Q86XD5	ENSG00000159784	FAM131B	Family with sequence similarity 131 member B	Q86XD5	Predicted intracellular proteins				Evidence at protein level	Evidence at protein level	Cluster 70: Brain - Nervous system development	unprognostic (5.97e-2)											X
DTVDWIVFK	P23471	ENSG00000106278	PTPRZ1	Protein tyrosine phosphatase receptor type Z1	P23471	Enzymes, Metabolic proteins, Plasma proteins, Predicted membrane proteins, Predicted secreted proteins		Hydrolase, Protein phosphatase		Evidence at protein level	Evidence at protein level	Cluster 27: Brain & Skin - Unknown function	unprognostic (9.18e-2)											X
DTVRSFLKR	Q99426	ENSG00000105254	TBCB	Tubulin folding cofactor B	Q99426	Metabolic proteins, Predicted intracellular proteins	Differentiation, Neurogenesis	Chaperone, Developmental protein		Evidence at protein level	Evidence at protein level	Cluster 73: Brain - Neuropeptide signaling	unprognostic (7.94e-2)											X
DTVTSIPSSR	P78559	ENSG00000166963	MAP1A	Microtubule associated protein 1A	P78559	FDA approved drug targets, Plasma proteins, Predicted intracellular proteins			FDA approved drug targets	Evidence at protein level	Evidence at protein level	Cluster 65: Brain - Ion transport	unprognostic (4.45e-2)											X
DVAAPVVRR	Q9P121	ENSG00000182667	NTM	Neurotrimin	Q9P121	Plasma proteins, Predicted intracellular proteins, Predicted membrane proteins	Cell adhesion			Evidence at protein level	Evidence at protein level	Cluster 65: Brain - Ion transport	unprognostic (4.25e-1)											X
DVAEMHNILK	P48426	ENSG00000150867	PIP4K2A	Phosphatidylinositol-5-phosphate 4-kinase type 2 alpha	P48426	Enzymes, Metabolic proteins, Plasma proteins, Predicted intracellular proteins		Kinase, Transferase		Evidence at protein level	Evidence at protein level	Cluster 70: Brain - Nervous system development	unprognostic (1.55e-1)		X									X
DVAKLLLQR	Q01484	ENSG00000145362	ANK2	Ankyrin 2	Q01484	Disease related genes, Human disease related genes, Plasma proteins, Potential drug targets, Predicted intracellular proteins, Transporters	Endocytosis, Protein transport, Transport		Disease variant, Long QT syndrome	Evidence at protein level	Evidence at protein level	Cluster 54: Non-specific - Microtubule organization	unprognostic (2.73e-1)											X
DVAQKIVATR	Q9UPQ3	ENSG00000157985	AGAP1	ArfGAP with GTPase domain, ankyrin repeat and PH domain 1	Q9UPQ3	Plasma proteins, Predicted intracellular proteins	Protein transport, Transport	GTPase activation		Evidence at protein level	Evidence at protein level	Cluster 77: Retina - Visual perception	unprognostic (1.19e-1)											X
DVASPTLRR	Q8IVL1	ENSG00000166833	NAV2	Neuron navigator 2	Q8IVL1	Enzymes, Predicted intracellular proteins		Helicase, Hydrolase		Evidence at protein level	Evidence at protein level	Cluster 44: Heart - Cardiac muscle contraction	unprognostic (3.01e-1)											X
DVCDIVYRY	Q8N5V2	ENSG00000066248	NGEF	Neuronal guanine nucleotide exchange factor	Q8N5V2	Predicted intracellular proteins	Differentiation, Neurogenesis	Developmental protein, Guanine-nucleotide releasing factor		Evidence at protein level	Evidence at protein level	Cluster 10: Brain - Neuronal signaling	unprognostic (5.25e-2)											X
DVDEPPVFSR	Q9Y6N8	ENSG00000040731	CDH10	Cadherin 10	Q9Y6N8	Predicted membrane proteins	Cell adhesion			Evidence at protein level	Evidence at protein level	Cluster 6: Brain - Smell perception	unprognostic (1.88e-1)											X
DVFPAGASVLR	A6NEQ2	ENSG00000182103	FAM181B	Family with sequence similarity 181 member B	A6NEQ2	Predicted intracellular proteins				Evidence at protein level	Evidence at protein level	Cluster 70: Brain - Nervous system development	unprognostic (6.71e-3)											X
DVHEFDQYLPL	P57073	ENSG00000005513	SOX8	SRY-box transcription factor 8	P57073	Predicted intracellular proteins, Transcription factors	Transcription, Transcription regulation	DNA-binding		Evidence at protein level	Evidence at transcript level	Cluster 70: Brain - Nervous system development	unprognostic (4.58e-2)				X
DVIGNEILR	Q96DZ5	ENSG00000105270	CLIP3	CAP-Gly domain containing linker protein 3	Q96DZ5	Predicted intracellular proteins				Evidence at protein level	Evidence at protein level	Cluster 57: Non-specific - Angiogenesis	unprognostic (1.19e-1)	X	X									X
DVIGNEILRR	Q96DZ5	ENSG00000105270	CLIP3	CAP-Gly domain containing linker protein 3	Q96DZ5	Predicted intracellular proteins				Evidence at protein level	Evidence at protein level	Cluster 57: Non-specific - Angiogenesis	unprognostic (1.19e-1)											X
DVISNIETF	P48436	ENSG00000125398	SOX9	SRY-box transcription factor 9	P48436	Cancer-related genes, Disease related genes, Human disease related genes, Predicted intracellular proteins, Transcription factors	Differentiation, Transcription, Transcription regulation	Activator, DNA-binding	Cancer-related genes, Disease variant	Evidence at protein level	Evidence at protein level	Cluster 22: Non-specific - Unknown function	unprognostic (2.55e-2)										X
DVITQSNLR	Q8N394	ENSG00000179104	TMTC2	Transmembrane O-mannosyltransferase targeting cadherins 2	Q8N394	Enzymes, Predicted membrane proteins		Transferase		Evidence at protein level	Evidence at protein level	Cluster 70: Brain - Nervous system development	unprognostic (2.60e-2)											X
DVLDGVVR	Q8IVL1	ENSG00000166833	NAV2	Neuron navigator 2	Q8IVL1	Enzymes, Predicted intracellular proteins		Helicase, Hydrolase		Evidence at protein level	Evidence at protein level	Cluster 44: Heart - Cardiac muscle contraction	unprognostic (3.01e-1)											X
DVMQDHFSR	P10909	ENSG00000120885	CLU	Clusterin	P10909	Cancer-related genes, Candidate cardiovascular disease genes, Plasma proteins, Predicted intracellular proteins, Predicted secreted proteins	Apoptosis, Complement pathway, Immunity, Innate immunity	Chaperone	Cancer-related genes	Evidence at protein level	Evidence at protein level	Cluster 68: Epididymis - Unknown function	unprognostic (5.59e-2)											X
DVNDNAPEFPR	Q9HBT6	ENSG00000101542	CDH20	Cadherin 20	Q9HBT6	Predicted membrane proteins	Cell adhesion			Evidence at protein level	Evidence at transcript level	Cluster 70: Brain - Nervous system development	unprognostic (2.11e-1)											X
DVNDNAPQFLR	Q9HCU4	ENSG00000143126	CELSR2	Cadherin EGF LAG seven-pass G-type receptor 2	Q9HCU4	G-protein coupled receptors, Predicted membrane proteins		Developmental protein, G-protein coupled receptor, Receptor, Transducer		Evidence at protein level	Evidence at protein level	Cluster 27: Brain & Skin - Unknown function	unprognostic (2.19e-1)											X
DVPATPLSAYQ	Q9UQC2	ENSG00000033327	GAB2	GRB2 associated binding protein 2	Q9UQC2	Predicted intracellular proteins, RAS pathway related proteins				Evidence at protein level	Evidence at protein level	Cluster 70: Brain - Nervous system development	unprognostic (1.04e-2)											X
DVSADFYSR	O94812	ENSG00000007516	BAIAP3	BAI1 associated protein 3	O94812	Predicted intracellular proteins	Exocytosis, Transport			Evidence at protein level	Evidence at protein level	Cluster 26: Pituitary gland - Hormone signaling	unprognostic (4.43e-2)											X
DVSAPSAILR	Q6AI12	ENSG00000154945	ANKRD40	Ankyrin repeat domain 40	Q6AI12	Predicted intracellular proteins				Evidence at protein level	Evidence at protein level	Cluster 70: Brain - Nervous system development	unprognostic (4.99e-1)											X
DVTAALAKQGL	P11137	ENSG00000078018	MAP2	Microtubule associated protein 2	P11137	FDA approved drug targets, Plasma proteins, Predicted intracellular proteins		Calmodulin-binding	FDA approved drug targets	Evidence at protein level	Evidence at protein level	Cluster 58: Brain - Synaptic function	unprognostic (2.29e-2)				X
DVVYALKRQGR	P62805	ENSG00000276966	H4C5	H4 clustered histone 5	P62805	Disease related genes, Predicted intracellular proteins		DNA-binding		Evidence at protein level	Evidence at protein level	Cluster 69: Cerebellum - Gene expression regulation	unprognostic (1.63e-1)	X	X									X
DVYQAELRELR	P14136	ENSG00000131095	GFAP	Glial fibrillary acidic protein	P14136	Candidate cardiovascular disease genes, Disease related genes, Human disease related genes, Plasma proteins, Predicted intracellular proteins			Disease variant, Leukodystrophy	Evidence at protein level	Evidence at protein level	Cluster 70: Brain - Nervous system development	unprognostic (4.08e-1)											X
EAALVAKELR	Q96DZ5	ENSG00000105270	CLIP3	CAP-Gly domain containing linker protein 3	Q96DZ5	Predicted intracellular proteins				Evidence at protein level	Evidence at protein level	Cluster 57: Non-specific - Angiogenesis	unprognostic (1.19e-1)											X
EAANSDELTLQR	P49418	ENSG00000078053	AMPH	Amphiphysin	P49418	Cancer-related genes, Predicted intracellular proteins			Cancer-related genes	Evidence at protein level	Evidence at protein level	Cluster 58: Brain - Synaptic function	unprognostic (3.24e-3)											X
EAAPINSIVR	Q8TDW7	ENSG00000165323	FAT3	FAT atypical cadherin 3	Q8TDW7	Predicted membrane proteins	Cell adhesion	Developmental protein		Evidence at protein level	Evidence at transcript level	Cluster 65: Brain - Ion transport	unprognostic (1.27e-1)											X
EAAPVSGYRA	Q96RG2	ENSG00000115687	PASK	PAS domain containing serine/threonine kinase	Q96RG2	Enzymes, Metabolic proteins, Predicted intracellular proteins		Kinase, Serine/threonine-protein kinase, Transferase		Evidence at protein level	Evidence at protein level	Cluster 3: T-cells - Adaptive immune response	unprognostic (1.14e-1)											X
EAEPDLLAVLR	Q9UBB6	ENSG00000020129	NCDN	Neurochondrin	Q9UBB6	Predicted intracellular proteins				Evidence at protein level	Evidence at protein level	Cluster 10: Brain - Neuronal signaling	unprognostic (6.12e-3)		X									X
EAFLNGSDGHK	Q8NFZ8	ENSG00000105767	CADM4	Cell adhesion molecule 4	Q8NFZ8	Predicted membrane proteins	Cell adhesion		Tumor suppressor	Evidence at protein level	Evidence at protein level	Cluster 70: Brain - Nervous system development	unprognostic (2.87e-1)											X
EAGAIISTR	O00154	ENSG00000097021	ACOT7	Acyl-CoA thioesterase 7	O00154	Enzymes, Metabolic proteins, Predicted intracellular proteins	Fatty acid metabolism, Lipid metabolism	Hydrolase, Serine esterase		Evidence at protein level	Evidence at protein level	Cluster 45: Intestine - Brush border	unprognostic (4.10e-2)											X
EAIGPGGEVVNR	Q8WXD9	ENSG00000167971	CASKIN1	CASK interacting protein 1	Q8WXD9	Plasma proteins, Predicted intracellular proteins				Evidence at protein level	Evidence at protein level	Cluster 10: Brain - Neuronal signaling	unprognostic (9.43e-2)											X
EAIKLDSGVVK	Q8N568	ENSG00000170390	DCLK2	Doublecortin like kinase 2	Q8N568	Enzymes, Metabolic proteins, Predicted intracellular proteins		Kinase, Serine/threonine-protein kinase, Transferase		Evidence at protein level	Evidence at protein level	Cluster 65: Brain - Ion transport	unprognostic (4.06e-1)											X
EAIKLDSGVVKR	Q8N568	ENSG00000170390	DCLK2	Doublecortin like kinase 2	Q8N568	Enzymes, Metabolic proteins, Predicted intracellular proteins		Kinase, Serine/threonine-protein kinase, Transferase		Evidence at protein level	Evidence at protein level	Cluster 65: Brain - Ion transport	unprognostic (4.06e-1)											X
EAINQETVQQR	P11137	ENSG00000078018	MAP2	Microtubule associated protein 2	P11137	FDA approved drug targets, Plasma proteins, Predicted intracellular proteins		Calmodulin-binding	FDA approved drug targets	Evidence at protein level	Evidence at protein level	Cluster 58: Brain - Synaptic function	unprognostic (2.29e-2)		X									X
EAMTVAIRR	Q9P265	ENSG00000066084	DIP2B	Disco interacting protein 2 homolog B	Q9P265	Human disease related genes, Predicted intracellular proteins	Neurogenesis			Evidence at protein level	Evidence at protein level	Cluster 70: Brain - Nervous system development	unprognostic (9.56e-2)											X
EAPAHLVPL	Q14183	ENSG00000149927	DOC2A	Double C2 domain alpha	Q14183	Predicted intracellular proteins	Exocytosis			Evidence at protein level	Evidence at protein level	Cluster 65: Brain - Ion transport	unprognostic (4.26e-2)		X
EAQGPSAFVR	P27987	ENSG00000143772	ITPKB	Inositol-trisphosphate 3-kinase B	P27987	Cancer-related genes, Enzymes, Metabolic proteins, Predicted intracellular proteins		Calmodulin-binding, Kinase, Transferase	Cancer-related genes	Evidence at protein level	Evidence at protein level	Cluster 70: Brain - Nervous system development	unprognostic (1.53e-1)											X
EAQKAQALRL	Q02790	ENSG00000004478	FKBP4	FKBP prolyl isomerase 4	Q02790	Enzymes, Metabolic proteins, Plasma proteins, Predicted intracellular proteins		Chaperone, Isomerase, Rotamase		Evidence at protein level	Evidence at protein level	Cluster 65: Brain - Ion transport	unprognostic (1.97e-1)											X
EAQRQAPPLV	Q9UJ55	ENSG00000254585	MAGEL2	MAGE family member L2	Q9UJ55	Disease related genes, Human disease related genes, Predicted intracellular proteins	Biological rhythms, Transcription, Transcription regulation, Transport, Ubl conjugation pathway	Repressor	Autism spectrum disorder, Mental retardation, Obesity	Evidence at protein level	Evidence at protein level	Cluster 26: Pituitary gland - Hormone signaling	unprognostic (1.65e-2)											X
EASEPVALR	Q8NCT1	ENSG00000140450	ARRDC4	Arrestin domain containing 4	Q8NCT1	Predicted intracellular proteins				Evidence at protein level	Evidence at protein level	Cluster 70: Brain - Nervous system development	unprognostic (4.49e-3)											X
EASNLEQFVTR	Q8N987	ENSG00000123119	NECAB1	N-terminal EF-hand calcium binding protein 1	Q8N987	Predicted intracellular proteins				Evidence at protein level	Evidence at protein level	Cluster 10: Brain - Neuronal signaling	unprognostic (2.51e-1)											X
EASPDSFSYR	O60469	ENSG00000171587	DSCAM	DS cell adhesion molecule	O60469	Plasma proteins, Predicted membrane proteins	Cell adhesion, Neurogenesis			Evidence at protein level	Evidence at protein level	Cluster 65: Brain - Ion transport	unprognostic (9.98e-2)											X
EAVAGIVGR	Q8N394	ENSG00000179104	TMTC2	Transmembrane O-mannosyltransferase targeting cadherins 2	Q8N394	Enzymes, Predicted membrane proteins		Transferase		Evidence at protein level	Evidence at protein level	Cluster 70: Brain - Nervous system development	unprognostic (2.60e-2)											X
EAVLWEALR	Q96JG8	ENSG00000154545	MAGED4	MAGE family member D4	Q96JG8	Predicted intracellular proteins, Predicted membrane proteins	Ubl conjugation pathway	Tumor antigen		Evidence at protein level	Evidence at protein level	Cluster 65: Brain - Ion transport	unprognostic (7.71e-2)											X
EAVNRAITI	Q16555	ENSG00000092964	DPYSL2	Dihydropyrimidinase like 2	Q16555	Metabolic proteins, Plasma proteins, Predicted intracellular proteins	Differentiation, Neurogenesis	Developmental protein		Evidence at protein level	Evidence at protein level	Cluster 70: Brain - Nervous system development	unprognostic (8.23e-2)											X
EAVPAALPASR	Q96RD6	ENSG00000073150	PANX2	Pannexin 2	Q96RD6	Predicted membrane proteins, Transporters	Ion transport, Transport	Ion channel		Evidence at protein level	Evidence at transcript level	Cluster 70: Brain - Nervous system development	unprognostic (3.01e-3)											X
EAVPQFPSAQK	Q9H313	ENSG00000167614	TTYH1	Tweety family member 1	Q9H313	Predicted membrane proteins, Transporters	Cell adhesion, Ion transport, Transport	Chloride channel, Ion channel		Evidence at protein level	Evidence at protein level	Cluster 76: Brain & Bone marrow - Chromatin organization	unprognostic (1.46e-2)											X
EAVPSIFNR	Q9H2E6	ENSG00000092421	SEMA6A	Semaphorin 6A	Q9H2E6	Plasma proteins, Predicted intracellular proteins, Predicted membrane proteins	Differentiation, Neurogenesis	Developmental protein		Evidence at protein level	Evidence at protein level	Cluster 70: Brain - Nervous system development	unprognostic (2.69e-2)											X
EAYPGSVVTR	Q9P1W3	ENSG00000165548	TMEM63C	Transmembrane protein 63C	Q9P1W3	Predicted intracellular proteins, Predicted membrane proteins, Transporters	Ion transport, Transport	Ion channel		Evidence at protein level	Evidence at transcript level	Cluster 26: Pituitary gland - Hormone signaling	unprognostic (2.85e-1)		X
EDFDGKLSF	Q9BUP0	ENSG00000115468	EFHD1	EF-hand domain family member D1	Q9BUP0	Predicted intracellular proteins				Evidence at protein level	Evidence at protein level	Cluster 57: Non-specific - Angiogenesis	unprognostic (3.40e-1)											X
EDVTAALAKQGL	P11137	ENSG00000078018	MAP2	Microtubule associated protein 2	P11137	FDA approved drug targets, Plasma proteins, Predicted intracellular proteins		Calmodulin-binding	FDA approved drug targets	Evidence at protein level	Evidence at protein level	Cluster 58: Brain - Synaptic function	unprognostic (2.29e-2)				X
EEAEIQEVL	Q9UL42	ENSG00000240694	PNMA2	PNMA family member 2	Q9UL42	Predicted intracellular proteins		Tumor antigen		Evidence at protein level	Evidence at protein level	Cluster 65: Brain - Ion transport	unprognostic (1.18e-1)											X
EEAENVMKF	Q8NF91	ENSG00000131018	SYNE1	Spectrin repeat containing nuclear envelope protein 1	Q8NF91	Cancer-related genes, Disease related genes, Human disease related genes, Plasma proteins, Predicted intracellular proteins, Predicted membrane proteins	Differentiation, Spermatogenesis	Actin-binding	Cancer-related genes, Disease variant, Emery-Dreifuss muscular dystrophy, Neurodegeneration	Evidence at protein level	Evidence at protein level	Cluster 88: Choroid plexus - Transmembrane transport	unprognostic (2.28e-1)											X
EEALQHPYF	Q00535	ENSG00000164885	CDK5	Cyclin dependent kinase 5	Q00535	Disease related genes, Enzymes, Human disease related genes, Metabolic proteins, Plasma proteins, Potential drug targets, Predicted intracellular proteins	Apoptosis, Biological rhythms, Cell cycle, Cell division, Neurogenesis	Kinase, Serine/threonine-protein kinase, Transferase	Lissencephaly, Neurodegeneration	Evidence at protein level	Evidence at protein level	Cluster 65: Brain - Ion transport	unprognostic (1.10e-1)											X
EEANILGRKI	Q9Y4B5	ENSG00000168502	MTCL1	Microtubule crosslinking factor 1	Q9Y4B5	Plasma proteins, Predicted intracellular proteins				Evidence at protein level	Evidence at protein level	Cluster 69: Cerebellum - Gene expression regulation	unprognostic (1.70e-1)											X
EEAPVSSHSF	Q70EL1	ENSG00000166348	USP54	Ubiquitin specific peptidase 54	Q70EL1	Enzymes, Predicted intracellular proteins				Evidence at protein level	Evidence at protein level	Cluster 70: Brain - Nervous system development	unprognostic (2.48e-2)											X
EEENKLVKKI	Q16181	ENSG00000122545	SEPTIN7	Septin 7	Q16181	Plasma proteins, Predicted intracellular proteins	Cell cycle, Cell division, Differentiation, Mitosis, Spermatogenesis			Evidence at protein level	Evidence at protein level	Cluster 32: Brain & Lymphoid tissue - Unknown function	unprognostic (1.04e-1)											X
EEESLLTSF	P23471	ENSG00000106278	PTPRZ1	Protein tyrosine phosphatase receptor type Z1	P23471	Enzymes, Metabolic proteins, Plasma proteins, Predicted membrane proteins, Predicted secreted proteins		Hydrolase, Protein phosphatase		Evidence at protein level	Evidence at protein level	Cluster 27: Brain & Skin - Unknown function	unprognostic (9.18e-2)											X
EEFETLKEF	P23471	ENSG00000106278	PTPRZ1	Protein tyrosine phosphatase receptor type Z1	P23471	Enzymes, Metabolic proteins, Plasma proteins, Predicted membrane proteins, Predicted secreted proteins		Hydrolase, Protein phosphatase		Evidence at protein level	Evidence at protein level	Cluster 27: Brain & Skin - Unknown function	unprognostic (9.18e-2)											X
EEFETLKEFY	P23471	ENSG00000106278	PTPRZ1	Protein tyrosine phosphatase receptor type Z1	P23471	Enzymes, Metabolic proteins, Plasma proteins, Predicted membrane proteins, Predicted secreted proteins		Hydrolase, Protein phosphatase		Evidence at protein level	Evidence at protein level	Cluster 27: Brain & Skin - Unknown function	unprognostic (9.18e-2)											X
EEHGQGGNYF	Q12765	ENSG00000136193	SCRN1	Secernin 1	Q12765	Enzymes, Predicted intracellular proteins	Exocytosis			Evidence at protein level	Evidence at protein level	Cluster 77: Retina - Visual perception	unprognostic (1.87e-2)											X
EEHRLIARY	Q9Y4J8	ENSG00000134769	DTNA	Dystrobrevin alpha	Q9Y4J8	Disease related genes, Human disease related genes, Plasma proteins, Potential drug targets, Predicted intracellular proteins, Predicted membrane proteins, Transporters			Cardiomyopathy, Disease variant	Evidence at protein level	Evidence at protein level	Cluster 70: Brain - Nervous system development	unprognostic (5.03e-1)											X
EEIDLSGNKL	O60346	ENSG00000081913	PHLPP1	PH domain and leucine rich repeat protein phosphatase 1	O60346	Enzymes, Metabolic proteins, Predicted intracellular proteins	Apoptosis	Hydrolase, Protein phosphatase	Tumor suppressor	Evidence at protein level	Evidence at protein level	Cluster 70: Brain - Nervous system development	unprognostic (1.89e-1)											X
EEISNMIHSY	Q7Z4S6	ENSG00000139116	KIF21A	Kinesin family member 21A	Q7Z4S6	Disease related genes, Human disease related genes, Predicted intracellular proteins		Motor protein	Disease variant	Evidence at protein level	Evidence at protein level	Cluster 77: Retina - Visual perception	unprognostic (1.13e-1)											X
EEISPNIRY	Q9UHB9	ENSG00000167881	SRP68	Signal recognition particle 68	Q9UHB9	Plasma proteins, Predicted intracellular proteins, Transporters		Ribonucleoprotein, RNA-binding		Evidence at protein level	Evidence at protein level	Cluster 80: Striated muscle - Unknown function	unprognostic (1.62e-1)											X
EEITSIYRL	Q75T13	ENSG00000197121	PGAP1	Post-GPI attachment to proteins inositol deacylase 1	Q75T13	Disease related genes, Human disease related genes, Metabolic proteins, Predicted intracellular proteins, Predicted membrane proteins	Protein transport, Transport	Hydrolase	Disease variant, Mental retardation	Evidence at protein level	Evidence at protein level	Cluster 26: Pituitary gland - Hormone signaling	unprognostic (1.81e-1)											X
EEITTGSAW	Q15121	ENSG00000162734	PEA15	Proliferation and apoptosis adaptor protein 15	Q15121	Plasma proteins, Predicted intracellular proteins	Apoptosis, Sugar transport, Transport			Evidence at protein level	Evidence at protein level	Cluster 73: Brain - Neuropeptide signaling	unprognostic (2.53e-1)											X
EEITTGSAWF	Q15121	ENSG00000162734	PEA15	Proliferation and apoptosis adaptor protein 15	Q15121	Plasma proteins, Predicted intracellular proteins	Apoptosis, Sugar transport, Transport			Evidence at protein level	Evidence at protein level	Cluster 73: Brain - Neuropeptide signaling	unprognostic (2.53e-1)											X
EEKLDTGTEEE	Q8IZQ1	ENSG00000163625	WDFY3	WD repeat and FYVE domain containing 3	Q8IZQ1	Disease related genes, Human disease related genes, Predicted intracellular proteins	Autophagy	Developmental protein	Disease variant, Primary microcephaly	Evidence at protein level	Evidence at protein level	Cluster 69: Cerebellum - Gene expression regulation	unprognostic (1.84e-2)											X
EEKLIIQDF	P23471	ENSG00000106278	PTPRZ1	Protein tyrosine phosphatase receptor type Z1	P23471	Enzymes, Metabolic proteins, Plasma proteins, Predicted membrane proteins, Predicted secreted proteins		Hydrolase, Protein phosphatase		Evidence at protein level	Evidence at protein level	Cluster 27: Brain & Skin - Unknown function	unprognostic (9.18e-2)				X				X			X
EELAGLQRHW	Q9UDT6	ENSG00000106665	CLIP2	CAP-Gly domain containing linker protein 2	Q9UDT6	Human disease related genes, Plasma proteins, Predicted intracellular proteins			Williams-Beuren syndrome	Evidence at protein level	Evidence at protein level	Cluster 70: Brain - Nervous system development	unprognostic (1.10e-1)											X
EELERPLHY	Q8WZ64	ENSG00000047365	ARAP2	ArfGAP with RhoGAP domain, ankyrin repeat and PH domain 2	Q8WZ64	Predicted intracellular proteins		GTPase activation		Evidence at protein level	Evidence at protein level	Cluster 76: Brain & Bone marrow - Chromatin organization	unprognostic (8.86e-2)											X
EELLTDNRY	Q9UHB9	ENSG00000167881	SRP68	Signal recognition particle 68	Q9UHB9	Plasma proteins, Predicted intracellular proteins, Transporters		Ribonucleoprotein, RNA-binding		Evidence at protein level	Evidence at protein level	Cluster 80: Striated muscle - Unknown function	unprognostic (1.62e-1)											X
EELPVPHNI	Q96FC7	ENSG00000165443	PHYHIPL	Phytanoyl-CoA 2-hydroxylase interacting protein like	Q96FC7	Predicted intracellular proteins				Evidence at protein level	Evidence at protein level	Cluster 77: Retina - Visual perception	unprognostic (7.06e-2)											X
EENKLVKK	Q16181	ENSG00000122545	SEPTIN7	Septin 7	Q16181	Plasma proteins, Predicted intracellular proteins	Cell cycle, Cell division, Differentiation, Mitosis, Spermatogenesis			Evidence at protein level	Evidence at protein level	Cluster 32: Brain & Lymphoid tissue - Unknown function	unprognostic (1.04e-1)											X
EENKLVKKI	Q16181	ENSG00000122545	SEPTIN7	Septin 7	Q16181	Plasma proteins, Predicted intracellular proteins	Cell cycle, Cell division, Differentiation, Mitosis, Spermatogenesis			Evidence at protein level	Evidence at protein level	Cluster 32: Brain & Lymphoid tissue - Unknown function	unprognostic (1.04e-1)											X
EENNNFIKM	Q9H169	ENSG00000015592	STMN4	Stathmin 4	Q9H169	Predicted intracellular proteins				Evidence at protein level	Evidence at protein level	Cluster 65: Brain - Ion transport	unprognostic (1.22e-1)											X
EEQDFINNRY	Q96GW7	ENSG00000132692	BCAN	Brevican	Q96GW7	Plasma proteins, Predicted secreted proteins				Evidence at protein level	Evidence at protein level	Cluster 65: Brain - Ion transport	unprognostic (1.04e-1)											X
EEQNRGKPNW	Q96PU8	ENSG00000112531	QKI	QKI, KH domain containing RNA binding	Q96PU8	Cancer-related genes, Predicted intracellular proteins	Differentiation, mRNA processing, mRNA splicing, mRNA transport, Translation regulation, Transport	Developmental protein, RNA-binding	Cancer-related genes	Evidence at protein level	Evidence at protein level	Cluster 70: Brain - Nervous system development	unprognostic (8.57e-2)											X
EEQSIGRFDW	Q9HC56	ENSG00000184226	PCDH9	Protocadherin 9	Q9HC56	Plasma proteins, Predicted membrane proteins	Cell adhesion			Evidence at protein level	Evidence at protein level	Cluster 70: Brain - Nervous system development	unprognostic (7.54e-2)											X
EESPVYQVY	Q9P2E7	ENSG00000138650	PCDH10	Protocadherin 10	Q9P2E7	Predicted membrane proteins	Cell adhesion			Evidence at protein level	Evidence at protein level	Cluster 65: Brain - Ion transport	unprognostic (8.33e-2)											X
EETGVRVEL	Q9H4A3	ENSG00000060237	WNK1	WNK lysine deficient protein kinase 1	Q9H4A3	Disease related genes, Enzymes, Human disease related genes, Metabolic proteins, Plasma proteins, Potential drug targets, Predicted intracellular proteins		Kinase, Protein kinase inhibitor, Serine/threonine-protein kinase, Transferase	Neurodegeneration, Neuropathy	Evidence at protein level	Evidence at protein level	Cluster 70: Brain - Nervous system development	unprognostic (1.27e-1)											X
EETRGVLKVF	P62805	ENSG00000276966	H4C5	H4 clustered histone 5	P62805	Disease related genes, Predicted intracellular proteins		DNA-binding		Evidence at protein level	Evidence at protein level	Cluster 69: Cerebellum - Gene expression regulation	unprognostic (1.63e-1)											X
EEVDMIRL	Q96BY6	ENSG00000135905	DOCK10	Dedicator of cytokinesis 10	Q96BY6	Plasma proteins, Predicted intracellular proteins		Guanine-nucleotide releasing factor		Evidence at protein level	Evidence at protein level	Cluster 32: Brain & Lymphoid tissue - Unknown function	unprognostic (1.14e-1)			X
EEVDVPIKL	P54762	ENSG00000154928	EPHB1	EPH receptor B1	P54762	Enzymes, Metabolic proteins, Predicted intracellular proteins, Predicted membrane proteins	Cell adhesion, Neurogenesis	Kinase, Receptor, Transferase, Tyrosine-protein kinase		Evidence at protein level	Evidence at protein level	Cluster 69: Cerebellum - Gene expression regulation	unprognostic (6.52e-2)											X
EEVDVPIKLY	P54762	ENSG00000154928	EPHB1	EPH receptor B1	P54762	Enzymes, Metabolic proteins, Predicted intracellular proteins, Predicted membrane proteins	Cell adhesion, Neurogenesis	Kinase, Receptor, Transferase, Tyrosine-protein kinase		Evidence at protein level	Evidence at protein level	Cluster 69: Cerebellum - Gene expression regulation	unprognostic (6.52e-2)											X
EEVDVTKDI	P46821	ENSG00000131711	MAP1B	Microtubule associated protein 1B	P46821	Plasma proteins, Predicted intracellular proteins			Disease variant	Evidence at protein level	Evidence at protein level	Cluster 73: Brain - Neuropeptide signaling	unprognostic (4.67e-3)											X
EEVEDLIVKY	P80404	ENSG00000183044	ABAT	4-aminobutyrate aminotransferase	P80404	Disease related genes, Enzymes, FDA approved drug targets, Human disease related genes, Metabolic proteins, Plasma proteins, Predicted intracellular proteins	Neurotransmitter degradation	Aminotransferase, Transferase	Disease variant, FDA approved drug targets	Evidence at protein level	Evidence at protein level	Cluster 22: Non-specific - Unknown function	unprognostic (2.90e-1)											X
EEVKPLEGRRY	O00533	ENSG00000134121	CHL1	Cell adhesion molecule L1 like	O00533	Plasma proteins, Predicted membrane proteins, Predicted secreted proteins	Cell adhesion, Differentiation, Neurogenesis	Developmental protein		Evidence at protein level	Evidence at protein level	Cluster 10: Brain - Neuronal signaling	unprognostic (1.16e-3)											X
EEVPWTQHEF	O60333	ENSG00000054523	KIF1B	Kinesin family member 1B	O60333	Disease related genes, Human disease related genes, Plasma proteins, Predicted intracellular proteins	Apoptosis	Motor protein	Charcot-Marie-Tooth disease, Disease variant, Neurodegeneration, Neuropathy	Evidence at protein level	Evidence at protein level	Cluster 54: Non-specific - Microtubule organization	unprognostic (7.15e-2)											X
EEYLVPQAF	Q15303	ENSG00000178568	ERBB4	Erb-b2 receptor tyrosine kinase 4	Q15303	Cancer-related genes, Disease related genes, Enzymes, FDA approved drug targets, Human disease related genes, Metabolic proteins, Plasma proteins, Predicted intracellular proteins, Predicted membrane proteins, Transporters	Apoptosis, Lactation, Transcription, Transcription regulation	Activator, Developmental protein, Kinase, Receptor, Transferase, Tyrosine-protein kinase	Amyotrophic lateral sclerosis, Cancer-related genes, Disease variant, FDA approved drug targets, Neurodegeneration	Evidence at protein level	Evidence at protein level	Cluster 57: Non-specific - Angiogenesis	unprognostic (3.59e-1)											X
EFPLSPPK	P16949	ENSG00000117632	STMN1	Stathmin 1	P16949	Cancer-related genes, Predicted intracellular proteins	Differentiation, Neurogenesis	Developmental protein	Cancer-related genes	Evidence at protein level	Evidence at protein level	Cluster 32: Brain & Lymphoid tissue - Unknown function	unprognostic (1.89e-1)											X
EGISTSDIITR	Q9Y5K3	ENSG00000102230	PCYT1B	Phosphate cytidylyltransferase 1, choline, beta	Q9Y5K3	Enzymes, Metabolic proteins, Predicted intracellular proteins	Lipid biosynthesis, Lipid metabolism, Phospholipid biosynthesis, Phospholipid metabolism	Nucleotidyltransferase, Transferase		Evidence at protein level	Evidence at protein level	Cluster 77: Retina - Visual perception	unprognostic (9.88e-2)											X
EGQKFPLE	P23471	ENSG00000106278	PTPRZ1	Protein tyrosine phosphatase receptor type Z1	P23471	Enzymes, Metabolic proteins, Plasma proteins, Predicted membrane proteins, Predicted secreted proteins		Hydrolase, Protein phosphatase		Evidence at protein level	Evidence at protein level	Cluster 27: Brain & Skin - Unknown function	unprognostic (9.18e-2)											X
EIAMATVTALR	P09972	ENSG00000109107	ALDOC	Aldolase, fructose-bisphosphate C	P09972	Cancer-related genes, Candidate cardiovascular disease genes, Enzymes, Metabolic proteins, Plasma proteins, Predicted intracellular proteins	Glycolysis	Lyase	Cancer-related genes	Evidence at protein level	Evidence at protein level	Cluster 77: Retina - Visual perception	unprognostic (3.56e-1)		X
EIAQLKKDQR	Q7Z4S6	ENSG00000139116	KIF21A	Kinesin family member 21A	Q7Z4S6	Disease related genes, Human disease related genes, Predicted intracellular proteins		Motor protein	Disease variant	Evidence at protein level	Evidence at protein level	Cluster 77: Retina - Visual perception	unprognostic (1.13e-1)											X
EIFRPFYR	P53816	ENSG00000176485	PLAAT3	Phospholipase A and acyltransferase 3	P53816	Enzymes, Metabolic proteins, Predicted intracellular proteins, Predicted membrane proteins, RAS pathway related proteins	Host-virus interaction, Lipid degradation, Lipid metabolism	Hydrolase, Transferase		Evidence at protein level	Evidence at protein level	Cluster 57: Non-specific - Angiogenesis	unprognostic (1.94e-1)											X
EIGPVSSSR	Q96EB1	ENSG00000109911	ELP4	Elongator acetyltransferase complex subunit 4	Q96EB1	Disease related genes, Human disease related genes, Predicted intracellular proteins	Transcription, Transcription regulation, tRNA processing			Evidence at protein level	Evidence at protein level	Cluster 69: Cerebellum - Gene expression regulation	unprognostic (1.73e-1)											X
EIIKLAPPPK	Q15121	ENSG00000162734	PEA15	Proliferation and apoptosis adaptor protein 15	Q15121	Plasma proteins, Predicted intracellular proteins	Apoptosis, Sugar transport, Transport			Evidence at protein level	Evidence at protein level	Cluster 73: Brain - Neuropeptide signaling	unprognostic (2.53e-1)											X
EIINRVIAR	Q9Y2J0	ENSG00000089169	RPH3A	Rabphilin 3A	Q9Y2J0	Predicted intracellular proteins	Protein transport, Transport			Evidence at protein level	Evidence at protein level	Cluster 76: Brain & Bone marrow - Chromatin organization	unprognostic (7.72e-3)											X
EIITQSPGR	P11137	ENSG00000078018	MAP2	Microtubule associated protein 2	P11137	FDA approved drug targets, Plasma proteins, Predicted intracellular proteins		Calmodulin-binding	FDA approved drug targets	Evidence at protein level	Evidence at protein level	Cluster 58: Brain - Synaptic function	unprognostic (2.29e-2)											X
EIITVEPLAK	O60469	ENSG00000171587	DSCAM	DS cell adhesion molecule	O60469	Plasma proteins, Predicted membrane proteins	Cell adhesion, Neurogenesis			Evidence at protein level	Evidence at protein level	Cluster 65: Brain - Ion transport	unprognostic (9.98e-2)											X
EILDESHVNSR	Q8NF91	ENSG00000131018	SYNE1	Spectrin repeat containing nuclear envelope protein 1	Q8NF91	Cancer-related genes, Disease related genes, Human disease related genes, Plasma proteins, Predicted intracellular proteins, Predicted membrane proteins	Differentiation, Spermatogenesis	Actin-binding	Cancer-related genes, Disease variant, Emery-Dreifuss muscular dystrophy, Neurodegeneration	Evidence at protein level	Evidence at protein level	Cluster 88: Choroid plexus - Transmembrane transport	unprognostic (2.28e-1)											X
EIMEVAKER	Q96DF8	ENSG00000100056	ESS2	Ess-2 splicing factor homolog	Q96DF8	Predicted intracellular proteins	mRNA processing, mRNA splicing			Evidence at protein level	Evidence at protein level	Cluster 69: Cerebellum - Gene expression regulation	unprognostic (5.75e-3)											X
EINSADFVFR	O15466	ENSG00000101638	ST8SIA5	ST8 alpha-N-acetyl-neuraminide alpha-2,8-sialyltransferase 5	O15466	Metabolic proteins, Predicted membrane proteins		Glycosyltransferase, Transferase		Evidence at protein level	Evidence at protein level	Cluster 6: Brain - Smell perception	unprognostic (2.99e-2)		X									X
EISESGMTVR	Q5SW79	ENSG00000143702	CEP170	Centrosomal protein 170	Q5SW79	Predicted intracellular proteins, Predicted membrane proteins				Evidence at protein level	Evidence at protein level	Cluster 76: Brain & Bone marrow - Chromatin organization	unprognostic (1.48e-1)											X
EISLIVSPR	Q9NZ56	ENSG00000155816	FMN2	Formin 2	Q9NZ56	Disease related genes, Human disease related genes, Predicted intracellular proteins	DNA damage, Protein transport, Stress response, Transport	Actin-binding, Developmental protein	Mental retardation	Evidence at protein level	Evidence at protein level	Cluster 10: Brain - Neuronal signaling	unprognostic (2.77e-1)											X
EIVHLQAGQ	P04350	ENSG00000104833	TUBB4A	Tubulin beta 4A class IVa	P04350	Disease related genes, Human disease related genes, Plasma proteins, Predicted intracellular proteins			Disease variant, Dystonia, Leukodystrophy	Evidence at protein level	Evidence at protein level	Cluster 70: Brain - Nervous system development	unprognostic (3.07e-1)				X
EIYLTPVQR	Q9UQF2	ENSG00000121653	MAPK8IP1	Mitogen-activated protein kinase 8 interacting protein 1	Q9UQF2	Cancer-related genes, Disease related genes, Plasma proteins, Predicted intracellular proteins			Cancer-related genes, Diabetes mellitus, Disease variant	Evidence at protein level	Evidence at protein level	Cluster 73: Brain - Neuropeptide signaling	unprognostic (5.59e-2)	X	X									X
EIYNYLIGGNR	Q06418	ENSG00000092445	TYRO3	TYRO3 protein tyrosine kinase	Q06418	Cancer-related genes, Enzymes, Metabolic proteins, Plasma proteins, Predicted intracellular proteins, Predicted membrane proteins	Cell adhesion, Host-virus interaction	Host cell receptor for virus entry, Kinase, Receptor, Transferase, Tyrosine-protein kinase	Cancer-related genes	Evidence at protein level	Evidence at protein level	Cluster 21: Non-specific - Transcription	unprognostic (3.29e-1)											X
ELAILNGTYR	Q96PU8	ENSG00000112531	QKI	QKI, KH domain containing RNA binding	Q96PU8	Cancer-related genes, Predicted intracellular proteins	Differentiation, mRNA processing, mRNA splicing, mRNA transport, Translation regulation, Transport	Developmental protein, RNA-binding	Cancer-related genes	Evidence at protein level	Evidence at protein level	Cluster 70: Brain - Nervous system development	unprognostic (8.57e-2)											X
ELAPAGTGVSR	P51693	ENSG00000105290	APLP1	Amyloid beta precursor like protein 1	P51693	Plasma proteins, Predicted intracellular proteins, Predicted membrane proteins	Apoptosis, Cell adhesion, Endocytosis	Heparin-binding	Neurodegeneration	Evidence at protein level	Evidence at protein level	Cluster 70: Brain - Nervous system development	unprognostic (7.32e-3)											X
ELAQFDPAR	Q71H61	ENSG00000143195	ILDR2	Immunoglobulin like domain containing receptor 2	Q71H61	Predicted intracellular proteins, Predicted membrane proteins				Evidence at protein level	Evidence at transcript level	Cluster 58: Brain - Synaptic function	unprognostic (5.89e-2)											X
ELAQFDPARR	Q71H61	ENSG00000143195	ILDR2	Immunoglobulin like domain containing receptor 2	Q71H61	Predicted intracellular proteins, Predicted membrane proteins				Evidence at protein level	Evidence at transcript level	Cluster 58: Brain - Synaptic function	unprognostic (5.89e-2)											X
ELDVVREIY	Q96PY5	ENSG00000157827	FMNL2	Formin like 2	Q96PY5	Predicted intracellular proteins				Evidence at protein level	Evidence at protein level	Cluster 70: Brain - Nervous system development	unprognostic (7.40e-2)										X
ELEKVLRI	Q8NF91	ENSG00000131018	SYNE1	Spectrin repeat containing nuclear envelope protein 1	Q8NF91	Cancer-related genes, Disease related genes, Human disease related genes, Plasma proteins, Predicted intracellular proteins, Predicted membrane proteins	Differentiation, Spermatogenesis	Actin-binding	Cancer-related genes, Disease variant, Emery-Dreifuss muscular dystrophy, Neurodegeneration	Evidence at protein level	Evidence at protein level	Cluster 88: Choroid plexus - Transmembrane transport	unprognostic (2.28e-1)											X
ELFLGDPPEK	Q96GW7	ENSG00000132692	BCAN	Brevican	Q96GW7	Plasma proteins, Predicted secreted proteins				Evidence at protein level	Evidence at protein level	Cluster 65: Brain - Ion transport	unprognostic (1.04e-1)											X
ELFQDRFFTR	P10909	ENSG00000120885	CLU	Clusterin	P10909	Cancer-related genes, Candidate cardiovascular disease genes, Plasma proteins, Predicted intracellular proteins, Predicted secreted proteins	Apoptosis, Complement pathway, Immunity, Innate immunity	Chaperone	Cancer-related genes	Evidence at protein level	Evidence at protein level	Cluster 68: Epididymis - Unknown function	unprognostic (5.59e-2)											X
ELFQGVDPR	O15240	ENSG00000128564	VGF	VGF nerve growth factor inducible	O15240	Plasma proteins, Predicted secreted proteins		Antibiotic, Antimicrobial, Growth factor		Evidence at protein level	Evidence at protein level	Cluster 73: Brain - Neuropeptide signaling	prognostic unfavorable (3.31e-4)											X
ELIYIGRKR	Q8IYK4	ENSG00000198756	COLGALT2	Collagen beta(1-O)galactosyltransferase 2	Q8IYK4	Enzymes, Metabolic proteins, Predicted intracellular proteins		Glycosyltransferase, Transferase		Evidence at protein level	Evidence at protein level	Cluster 70: Brain - Nervous system development	unprognostic (4.41e-2)											X
ELQVILESMVS	Q8ND23	ENSG00000186648	CARMIL3	Capping protein regulator and myosin 1 linker 3	Q8ND23	Predicted intracellular proteins				Evidence at protein level	Evidence at transcript level	Cluster 27: Brain & Skin - Unknown function	unprognostic (6.17e-2)					X
ELVAGSGVYITR	Q96BF6	ENSG00000148411	NACC2	NACC family member 2	Q96BF6	Predicted intracellular proteins	Transcription, Transcription regulation	Repressor		Evidence at protein level	Evidence at protein level	Cluster 70: Brain - Nervous system development	unprognostic (1.31e-1)											X
ELYNAPEGR	O43865	ENSG00000168710	AHCYL1	Adenosylhomocysteinase like 1	O43865	Metabolic proteins, Predicted intracellular proteins, Transporters	One-carbon metabolism	RNA-binding		Evidence at protein level	Evidence at protein level	Cluster 73: Brain - Neuropeptide signaling	unprognostic (5.01e-2)											X
ELYSKVTPR	Q8TF42	ENSG00000154127	UBASH3B	Ubiquitin associated and SH3 domain containing B	Q8TF42	Enzymes, Predicted intracellular proteins		Hydrolase, Protein phosphatase		Evidence at protein level	Evidence at protein level	Cluster 32: Brain & Lymphoid tissue - Unknown function	unprognostic (2.02e-1)											X
EMGPVFTL	P00403	ENSG00000198712	MT-CO2	Mitochondrially encoded cytochrome c oxidase II	P00403	Disease related genes, Enzymes, Human disease related genes, Metabolic proteins, Potential drug targets, Predicted membrane proteins, Transporters	Electron transport, Respiratory chain, Transport	Translocase	Disease variant, Primary mitochondrial disease	Evidence at protein level	Evidence at protein level	Cluster 39: Non-specific - Mitochondria	unprognostic (2.77e-2)			X
ENFDKFFTR	P17252	ENSG00000154229	PRKCA	Protein kinase C alpha	P17252	Cancer-related genes, Enzymes, FDA approved drug targets, Metabolic proteins, Plasma proteins, Predicted intracellular proteins, RAS pathway related proteins	Angiogenesis, Apoptosis, Cell adhesion	Kinase, Serine/threonine-protein kinase, Transferase	Cancer-related genes, FDA approved drug targets, Proto-oncogene	Evidence at protein level	Evidence at protein level	Cluster 10: Brain - Neuronal signaling	unprognostic (1.53e-1)		X									X
ENGSLYDY	O00238	ENSG00000138696	BMPR1B	Bone morphogenetic protein receptor type 1B	O00238	CD markers, Disease related genes, Enzymes, Human disease related genes, Metabolic proteins, Potential drug targets, Predicted intracellular proteins, Predicted membrane proteins	Chondrogenesis	Kinase, Receptor, Serine/threonine-protein kinase, Transferase	Disease variant, Dwarfism	Evidence at protein level	Evidence at protein level	Cluster 57: Non-specific - Angiogenesis	unprognostic (1.57e-1)										X
ENKLVKKI	Q16181	ENSG00000122545	SEPTIN7	Septin 7	Q16181	Plasma proteins, Predicted intracellular proteins	Cell cycle, Cell division, Differentiation, Mitosis, Spermatogenesis			Evidence at protein level	Evidence at protein level	Cluster 32: Brain & Lymphoid tissue - Unknown function	unprognostic (1.04e-1)											X
ENSPIGLAVAR	Q9HCU4	ENSG00000143126	CELSR2	Cadherin EGF LAG seven-pass G-type receptor 2	Q9HCU4	G-protein coupled receptors, Predicted membrane proteins		Developmental protein, G-protein coupled receptor, Receptor, Transducer		Evidence at protein level	Evidence at protein level	Cluster 27: Brain & Skin - Unknown function	unprognostic (2.19e-1)											X
ENTFIHNTGK	P23471	ENSG00000106278	PTPRZ1	Protein tyrosine phosphatase receptor type Z1	P23471	Enzymes, Metabolic proteins, Plasma proteins, Predicted membrane proteins, Predicted secreted proteins		Hydrolase, Protein phosphatase		Evidence at protein level	Evidence at protein level	Cluster 27: Brain & Skin - Unknown function	unprognostic (9.18e-2)											X
EPFADFHRV	Q92673	ENSG00000137642	SORL1	Sortilin related receptor 1	Q92673	Disease related genes, Plasma proteins, Potential drug targets, Predicted membrane proteins, Predicted secreted proteins, Transporters	Endocytosis, Transport	Receptor	Alzheimer disease, Amyloidosis, Disease variant, Neurodegeneration	Evidence at protein level	Evidence at protein level	Cluster 15: Liver - Metabolism	unprognostic (3.06e-1)											X
EPISMIVPR	Q9UQ03	ENSG00000103647	CORO2B	Coronin 2B	Q9UQ03	Plasma proteins, Predicted intracellular proteins		Actin-binding		Evidence at protein level	Evidence at protein level	Cluster 69: Cerebellum - Gene expression regulation	unprognostic (3.28e-1)											X
EPYGFRASV	P46821	ENSG00000131711	MAP1B	Microtubule associated protein 1B	P46821	Plasma proteins, Predicted intracellular proteins			Disease variant	Evidence at protein level	Evidence at protein level	Cluster 73: Brain - Neuropeptide signaling	unprognostic (4.67e-3)											X
EQADIALTR	Q9UJQ1	ENSG00000125869	LAMP5	Lysosomal associated membrane protein family member 5	Q9UJQ1	Predicted membrane proteins				Evidence at protein level	Evidence at protein level	Cluster 10: Brain - Neuronal signaling	unprognostic (7.89e-2)											X
EQPDNGVLNYPK	P14415	ENSG00000129244	ATP1B2	ATPase Na+/K+ transporting subunit beta 2	P14415	Metabolic proteins, Predicted intracellular proteins, Predicted membrane proteins	Cell adhesion, Ion transport, Potassium transport, Sodium transport, Sodium/potassium transport, Transport			Evidence at protein level	Evidence at protein level	Cluster 77: Retina - Visual perception	unprognostic (3.90e-3)											X
ESAAINQILGR	Q9NQB0	ENSG00000148737	TCF7L2	Transcription factor 7 like 2	Q9NQB0	Cancer-related genes, Disease related genes, Human disease related genes, Predicted intracellular proteins, Transcription factors	Transcription, Transcription regulation, Wnt signaling pathway	Activator, DNA-binding, Repressor	Cancer-related genes, Diabetes mellitus	Evidence at protein level	Evidence at protein level	Cluster 73: Brain - Neuropeptide signaling	unprognostic (4.59e-3)		X									X
ESAPISSTVGR	Q9HBT6	ENSG00000101542	CDH20	Cadherin 20	Q9HBT6	Predicted membrane proteins	Cell adhesion			Evidence at protein level	Evidence at transcript level	Cluster 70: Brain - Nervous system development	unprognostic (2.11e-1)											X
ESFEISKKR	Q9NQ66	ENSG00000182621	PLCB1	Phospholipase C beta 1	Q9NQ66	Disease related genes, Enzymes, Human disease related genes, Metabolic proteins, Plasma proteins, Potential drug targets, Predicted intracellular proteins	Lipid degradation, Lipid metabolism	Hydrolase, Transducer	Epilepsy	Evidence at protein level	Evidence at protein level	Cluster 10: Brain - Neuronal signaling	unprognostic (9.87e-2)											X
ESFFEDQVHHR	Q9UQB3	ENSG00000169862	CTNND2	Catenin delta 2	Q9UQB3	Disease related genes, Human disease related genes, Predicted intracellular proteins	Cell adhesion, Transcription, Transcription regulation, Wnt signaling pathway	Developmental protein	Autism, Autism spectrum disorder, Disease variant	Evidence at protein level	Evidence at protein level	Cluster 73: Brain - Neuropeptide signaling	unprognostic (5.66e-2)											X
ESILDGLK	O43865	ENSG00000168710	AHCYL1	Adenosylhomocysteinase like 1	O43865	Metabolic proteins, Predicted intracellular proteins, Transporters	One-carbon metabolism	RNA-binding		Evidence at protein level	Evidence at protein level	Cluster 73: Brain - Neuropeptide signaling	unprognostic (5.01e-2)	X
ESIRSGMFR	O75093	ENSG00000187122	SLIT1	Slit guidance ligand 1	O75093	Predicted secreted proteins	Differentiation, Neurogenesis	Developmental protein		Evidence at protein level	Evidence at protein level	Cluster 10: Brain - Neuronal signaling	unprognostic (8.40e-2)											X
ESTSLVIAR	P54762	ENSG00000154928	EPHB1	EPH receptor B1	P54762	Enzymes, Metabolic proteins, Predicted intracellular proteins, Predicted membrane proteins	Cell adhesion, Neurogenesis	Kinase, Receptor, Transferase, Tyrosine-protein kinase		Evidence at protein level	Evidence at protein level	Cluster 69: Cerebellum - Gene expression regulation	unprognostic (6.52e-2)											X
ESVGLTLVGR	O75110	ENSG00000054793	ATP9A	ATPase phospholipid transporting 9A (putative)	O75110	Enzymes, Predicted membrane proteins, Transporters		Translocase		Evidence at protein level	Evidence at protein level	Cluster 65: Brain - Ion transport	unprognostic (3.76e-1)		X
ESVKLDFKEK	P11137	ENSG00000078018	MAP2	Microtubule associated protein 2	P11137	FDA approved drug targets, Plasma proteins, Predicted intracellular proteins		Calmodulin-binding	FDA approved drug targets	Evidence at protein level	Evidence at protein level	Cluster 58: Brain - Synaptic function	unprognostic (2.29e-2)											X
ESVPEFPLSPPK	P16949	ENSG00000117632	STMN1	Stathmin 1	P16949	Cancer-related genes, Predicted intracellular proteins	Differentiation, Neurogenesis	Developmental protein	Cancer-related genes	Evidence at protein level	Evidence at protein level	Cluster 32: Brain & Lymphoid tissue - Unknown function	unprognostic (1.89e-1)	X	X									X
ESVYIDETR	Q14123	ENSG00000154678	PDE1C	Phosphodiesterase 1C	Q14123	Disease related genes, Enzymes, Human disease related genes, Metabolic proteins, Predicted intracellular proteins		Calmodulin-binding, Hydrolase	Deafness, Disease variant, Non-syndromic deafness	Evidence at protein level	Evidence at protein level	Cluster 44: Heart - Cardiac muscle contraction	unprognostic (2.29e-1)											X
ESWDQHVQK	P14415	ENSG00000129244	ATP1B2	ATPase Na+/K+ transporting subunit beta 2	P14415	Metabolic proteins, Predicted intracellular proteins, Predicted membrane proteins	Cell adhesion, Ion transport, Potassium transport, Sodium transport, Sodium/potassium transport, Transport			Evidence at protein level	Evidence at protein level	Cluster 77: Retina - Visual perception	unprognostic (3.90e-3)											X
ETAKIHIHR	P26012	ENSG00000105855	ITGB8	Integrin subunit beta 8	P26012	Cancer-related genes, Predicted membrane proteins	Cell adhesion	Integrin, Receptor	Cancer-related genes	Evidence at protein level	Evidence at protein level	Cluster 68: Epididymis - Unknown function	unprognostic (5.63e-2)											X
ETAKIHIHRN	P26012	ENSG00000105855	ITGB8	Integrin subunit beta 8	P26012	Cancer-related genes, Predicted membrane proteins	Cell adhesion	Integrin, Receptor	Cancer-related genes	Evidence at protein level	Evidence at protein level	Cluster 68: Epididymis - Unknown function	unprognostic (5.63e-2)											X
ETFLPYYTGR	Q9NP78	ENSG00000150967	ABCB9	ATP binding cassette subfamily B member 9	Q9NP78	Predicted intracellular proteins, Predicted membrane proteins, Transporters	Peptide transport, Protein transport, Transport	Translocase		Evidence at protein level	Evidence at protein level	Cluster 6: Brain - Smell perception	prognostic unfavorable (5.65e-4)											X
ETFMSKPSIAK	O75044	ENSG00000266028	SRGAP2	SLIT-ROBO Rho GTPase activating protein 2	O75044	Disease related genes, Predicted intracellular proteins	Neurogenesis	GTPase activation		Evidence at protein level	Evidence at protein level	Cluster 69: Cerebellum - Gene expression regulation	unprognostic (5.20e-2)											X
ETFMSKPSIAKR	O75044	ENSG00000266028	SRGAP2	SLIT-ROBO Rho GTPase activating protein 2	O75044	Disease related genes, Predicted intracellular proteins	Neurogenesis	GTPase activation		Evidence at protein level	Evidence at protein level	Cluster 69: Cerebellum - Gene expression regulation	unprognostic (5.20e-2)											X
ETIANLERWVK	Q7LC44	ENSG00000198576	ARC	Activity regulated cytoskeleton associated protein	Q7LC44	Predicted intracellular proteins	Endocytosis, Transport	Developmental protein, RNA-binding		Evidence at protein level	Evidence at protein level	Cluster 10: Brain - Neuronal signaling	unprognostic (6.83e-2)											X
ETILTSGENLAR	O43813	ENSG00000115365	LANCL1	LanC like 1	O43813	Enzymes, Predicted intracellular proteins		Transferase		Evidence at protein level	Evidence at protein level	Cluster 69: Cerebellum - Gene expression regulation	unprognostic (1.98e-1)	X	X									X
ETIPLGDLQAR	Q4KMQ1	ENSG00000176058	TPRN	Taperin	Q4KMQ1	Disease related genes, Human disease related genes, Predicted intracellular proteins	Hearing		Deafness, Non-syndromic deafness	Evidence at protein level	Evidence at protein level	Cluster 22: Non-specific - Unknown function	unprognostic (1.68e-1)											X
ETIPTDKTVTY	P46821	ENSG00000131711	MAP1B	Microtubule associated protein 1B	P46821	Plasma proteins, Predicted intracellular proteins			Disease variant	Evidence at protein level	Evidence at protein level	Cluster 73: Brain - Neuropeptide signaling	unprognostic (4.67e-3)											X
ETLKPDPHLR	Q5M775	ENSG00000128487	SPECC1	Sperm antigen with calponin homology and coiled-coil domains 1	Q5M775	Disease related genes, Predicted intracellular proteins			Proto-oncogene	Evidence at protein level	Evidence at protein level	Cluster 65: Brain - Ion transport	unprognostic (8.32e-2)											X
ETLLLQAER	Q5BLP8	ENSG00000243449	C4orf48	Chromosome 4 open reading frame 48	Q5BLP8	Predicted secreted proteins				Evidence at protein level	Evidence at protein level	Cluster 32: Brain & Lymphoid tissue - Unknown function	unprognostic (4.01e-2)		X									X
ETNESSIVER	P25054	ENSG00000134982	APC	APC regulator of WNT signaling pathway	P25054	Cancer-related genes, Disease related genes, Human disease related genes, Plasma proteins, Predicted intracellular proteins	Wnt signaling pathway		Cancer-related genes, Disease variant, Tumor suppressor	Evidence at protein level	Evidence at protein level	Cluster 65: Brain - Ion transport	unprognostic (1.10e-1)											X
ETNIPTVLR	Q13367	ENSG00000103723	AP3B2	Adaptor related protein complex 3 subunit beta 2	Q13367	Disease related genes, Human disease related genes, Predicted intracellular proteins	Protein transport, Transport		Epilepsy	Evidence at protein level	Evidence at protein level	Cluster 58: Brain - Synaptic function	unprognostic (8.44e-2)		X
ETPAPQVPAR	Q9UHG2	ENSG00000102109	PCSK1N	Proprotein convertase subtilisin/kexin type 1 inhibitor	Q9UHG2	Predicted secreted proteins		Neuropeptide		Evidence at protein level	Evidence at protein level	Cluster 26: Pituitary gland - Hormone signaling	unprognostic (3.36e-1)											X
ETPRWGSPQQR	Q9UQC2	ENSG00000033327	GAB2	GRB2 associated binding protein 2	Q9UQC2	Predicted intracellular proteins, RAS pathway related proteins				Evidence at protein level	Evidence at protein level	Cluster 70: Brain - Nervous system development	unprognostic (1.04e-2)											X
ETPVKINLF	Q16518	ENSG00000116745	RPE65	Retinoid isomerohydrolase RPE65	Q16518	Disease related genes, Enzymes, FDA approved drug targets, Human disease related genes, Metabolic proteins, Predicted intracellular proteins	Sensory transduction, Vision	Hydrolase, Isomerase	Disease variant, FDA approved drug targets, Leber congenital amaurosis, Retinitis pigmentosa	Evidence at protein level	Evidence at protein level	Cluster 77: Retina - Visual perception	prognostic favorable (9.75e-4)										X
ETSSMASFR	Q96AA8	ENSG00000176049	JAKMIP2	Janus kinase and microtubule interacting protein 2	Q96AA8	Plasma proteins, Predicted intracellular proteins, Predicted membrane proteins				Evidence at protein level	Evidence at protein level	Cluster 69: Cerebellum - Gene expression regulation	unprognostic (1.63e-1)											X
ETTKEYTLR	Q9HCU4	ENSG00000143126	CELSR2	Cadherin EGF LAG seven-pass G-type receptor 2	Q9HCU4	G-protein coupled receptors, Predicted membrane proteins		Developmental protein, G-protein coupled receptor, Receptor, Transducer		Evidence at protein level	Evidence at protein level	Cluster 27: Brain & Skin - Unknown function	unprognostic (2.19e-1)											X
ETVDALRSR	Q7Z4S6	ENSG00000139116	KIF21A	Kinesin family member 21A	Q7Z4S6	Disease related genes, Human disease related genes, Predicted intracellular proteins		Motor protein	Disease variant	Evidence at protein level	Evidence at protein level	Cluster 77: Retina - Visual perception	unprognostic (1.13e-1)											X
ETVEDIAARL	P13637	ENSG00000105409	ATP1A3	ATPase Na+/K+ transporting subunit alpha 3	P13637	Disease related genes, Enzymes, Human disease related genes, Metabolic proteins, Potential drug targets, Predicted intracellular proteins, Predicted membrane proteins, Transporters	Ion transport, Potassium transport, Sodium transport, Sodium/potassium transport, Transport	Translocase	Deafness, Disease variant, Dystonia, Parkinsonism	Evidence at protein level	Evidence at protein level	Cluster 58: Brain - Synaptic function	unprognostic (8.94e-2)		X
ETVQASLVGAVR	P52951	ENSG00000168505	GBX2	Gastrulation brain homeobox 2	P52951	Predicted intracellular proteins, Transcription factors	Transcription, Transcription regulation	DNA-binding		Evidence at protein level	Evidence at transcript level	Cluster 73: Brain - Neuropeptide signaling	unprognostic (2.91e-2)											X
EVAAQSGFIR	Q96GR2	ENSG00000103740	ACSBG1	Acyl-CoA synthetase bubblegum family member 1	Q96GR2	Enzymes, Metabolic proteins, Predicted intracellular proteins	Fatty acid metabolism, Lipid metabolism	Ligase		Evidence at protein level	Evidence at protein level	Cluster 70: Brain - Nervous system development	unprognostic (2.29e-2)											X
EVADEKLHVTVR	P17252	ENSG00000154229	PRKCA	Protein kinase C alpha	P17252	Cancer-related genes, Enzymes, FDA approved drug targets, Metabolic proteins, Plasma proteins, Predicted intracellular proteins, RAS pathway related proteins	Angiogenesis, Apoptosis, Cell adhesion	Kinase, Serine/threonine-protein kinase, Transferase	Cancer-related genes, FDA approved drug targets, Proto-oncogene	Evidence at protein level	Evidence at protein level	Cluster 10: Brain - Neuronal signaling	unprognostic (1.53e-1)											X
EVAGIVAAR	O00154	ENSG00000097021	ACOT7	Acyl-CoA thioesterase 7	O00154	Enzymes, Metabolic proteins, Predicted intracellular proteins	Fatty acid metabolism, Lipid metabolism	Hydrolase, Serine esterase		Evidence at protein level	Evidence at protein level	Cluster 45: Intestine - Brush border	unprognostic (4.10e-2)											X
EVAGLQVGR	Q8TCU6	ENSG00000124126	PREX1	Phosphatidylinositol-3,4,5-trisphosphate dependent Rac exchange factor 1	Q8TCU6	Predicted intracellular proteins		Guanine-nucleotide releasing factor		Evidence at protein level	Evidence at protein level	Cluster 76: Brain & Bone marrow - Chromatin organization	unprognostic (7.47e-2)		X									X
EVAPTDPMPR	O14594	ENSG00000130287	NCAN	Neurocan	O14594	Plasma proteins, Predicted intracellular proteins, Predicted secreted proteins	Cell adhesion			Evidence at protein level	Evidence at protein level	Cluster 65: Brain - Ion transport	unprognostic (2.35e-2)											X
EVAPVSPEV	P46821	ENSG00000131711	MAP1B	Microtubule associated protein 1B	P46821	Plasma proteins, Predicted intracellular proteins			Disease variant	Evidence at protein level	Evidence at protein level	Cluster 73: Brain - Neuropeptide signaling	unprognostic (4.67e-3)											X
EVFGSSQPER	Q86TY3	ENSG00000139971	ARMH4	Armadillo like helical domain containing 4	Q86TY3	Predicted intracellular proteins, Predicted membrane proteins				Evidence at protein level	Evidence at protein level	Cluster 21: Non-specific - Transcription	unprognostic (1.15e-1)											X
EVFGSSQPERI	Q86TY3	ENSG00000139971	ARMH4	Armadillo like helical domain containing 4	Q86TY3	Predicted intracellular proteins, Predicted membrane proteins				Evidence at protein level	Evidence at protein level	Cluster 21: Non-specific - Transcription	unprognostic (1.15e-1)											X
EVFKERSTILR	Q86TE4	ENSG00000187398	LUZP2	Leucine zipper protein 2	Q86TE4	Predicted intracellular proteins, Predicted secreted proteins				Evidence at protein level	Evidence at transcript level	Cluster 70: Brain - Nervous system development	unprognostic (5.22e-3)		X
EVGPGPFSR	Q8TDY8	ENSG00000103742	IGDCC4	Immunoglobulin superfamily DCC subclass member 4	Q8TDY8	Plasma proteins, Predicted membrane proteins				Evidence at protein level	Evidence at protein level	Cluster 80: Striated muscle - Unknown function	unprognostic (1.58e-1)											X
EVHSSFIHR	P18075	ENSG00000101144	BMP7	Bone morphogenetic protein 7	P18075	Predicted intracellular proteins, Predicted secreted proteins	Chondrogenesis, Differentiation, Osteogenesis	Cytokine, Developmental protein, Growth factor		Evidence at protein level	Evidence at protein level	Cluster 27: Brain & Skin - Unknown function	unprognostic (2.62e-1)											X
EVHSSFIHRR	P18075	ENSG00000101144	BMP7	Bone morphogenetic protein 7	P18075	Predicted intracellular proteins, Predicted secreted proteins	Chondrogenesis, Differentiation, Osteogenesis	Cytokine, Developmental protein, Growth factor		Evidence at protein level	Evidence at protein level	Cluster 27: Brain & Skin - Unknown function	unprognostic (2.62e-1)											X
EVIENEELER	Q8WZ64	ENSG00000047365	ARAP2	ArfGAP with RhoGAP domain, ankyrin repeat and PH domain 2	Q8WZ64	Predicted intracellular proteins		GTPase activation		Evidence at protein level	Evidence at protein level	Cluster 76: Brain & Bone marrow - Chromatin organization	unprognostic (8.86e-2)											X
EVIGLKGMGR	O94812	ENSG00000007516	BAIAP3	BAI1 associated protein 3	O94812	Predicted intracellular proteins	Exocytosis, Transport			Evidence at protein level	Evidence at protein level	Cluster 26: Pituitary gland - Hormone signaling	unprognostic (4.43e-2)											X
EVITPPEEISR	O60333	ENSG00000054523	KIF1B	Kinesin family member 1B	O60333	Disease related genes, Human disease related genes, Plasma proteins, Predicted intracellular proteins	Apoptosis	Motor protein	Charcot-Marie-Tooth disease, Disease variant, Neurodegeneration, Neuropathy	Evidence at protein level	Evidence at protein level	Cluster 54: Non-specific - Microtubule organization	unprognostic (7.15e-2)											X
EVKDHKFIAR	P17252	ENSG00000154229	PRKCA	Protein kinase C alpha	P17252	Cancer-related genes, Enzymes, FDA approved drug targets, Metabolic proteins, Plasma proteins, Predicted intracellular proteins, RAS pathway related proteins	Angiogenesis, Apoptosis, Cell adhesion	Kinase, Serine/threonine-protein kinase, Transferase	Cancer-related genes, FDA approved drug targets, Proto-oncogene	Evidence at protein level	Evidence at protein level	Cluster 10: Brain - Neuronal signaling	unprognostic (1.53e-1)											X
EVLDLFDTTR	Q7Z4S6	ENSG00000139116	KIF21A	Kinesin family member 21A	Q7Z4S6	Disease related genes, Human disease related genes, Predicted intracellular proteins		Motor protein	Disease variant	Evidence at protein level	Evidence at protein level	Cluster 77: Retina - Visual perception	unprognostic (1.13e-1)											X
EVLDSHIHAY	P23471	ENSG00000106278	PTPRZ1	Protein tyrosine phosphatase receptor type Z1	P23471	Enzymes, Metabolic proteins, Plasma proteins, Predicted membrane proteins, Predicted secreted proteins		Hydrolase, Protein phosphatase		Evidence at protein level	Evidence at protein level	Cluster 27: Brain & Skin - Unknown function	unprognostic (9.18e-2)										X	X
EVLELTVRR	Q96HZ4	ENSG00000144485	HES6	Hes family bHLH transcription factor 6	Q96HZ4	Predicted intracellular proteins, Transcription factors	Differentiation, Transcription, Transcription regulation	Developmental protein, Repressor		Evidence at protein level	Evidence at protein level	Cluster 73: Brain - Neuropeptide signaling	unprognostic (7.46e-3)											X
EVMPYAHGPSVR	Q13516	ENSG00000205927	OLIG2	Oligodendrocyte transcription factor 2	Q13516	Cancer-related genes, Disease related genes, Predicted intracellular proteins, Transcription factors	Transcription, Transcription regulation	Developmental protein, DNA-binding	Cancer-related genes, Proto-oncogene	Evidence at protein level	Evidence at protein level	Cluster 70: Brain - Nervous system development	unprognostic (1.44e-2)	X										X
EVNDPSLTIK	P00403	ENSG00000198712	MT-CO2	Mitochondrially encoded cytochrome c oxidase II	P00403	Disease related genes, Enzymes, Human disease related genes, Metabolic proteins, Potential drug targets, Predicted membrane proteins, Transporters	Electron transport, Respiratory chain, Transport	Translocase	Disease variant, Primary mitochondrial disease	Evidence at protein level	Evidence at protein level	Cluster 39: Non-specific - Mitochondria	unprognostic (2.77e-2)	X	X									X
EVPEPAAPSRL	P48431	ENSG00000181449	SOX2	SRY-box transcription factor 2	P48431	Cancer-related genes, Disease related genes, Human disease related genes, Predicted intracellular proteins, Transcription factors	Transcription, Transcription regulation	Activator, Developmental protein, DNA-binding	Cancer-related genes, Disease variant, Microphthalmia	Evidence at protein level	Evidence at protein level	Cluster 27: Brain & Skin - Unknown function	unprognostic (2.74e-3)											X
EVRKPQFISR	Q96M02	ENSG00000154493	C10orf90	Chromosome 10 open reading frame 90	Q96M02	Predicted intracellular proteins	Ubl conjugation pathway	Transferase	Tumor suppressor	Evidence at protein level	Evidence at transcript level	Cluster 70: Brain - Nervous system development	unprognostic (1.66e-1)											X
EVSAIIIQR	Q99250	ENSG00000136531	SCN2A	Sodium voltage-gated channel alpha subunit 2	Q99250	Disease related genes, FDA approved drug targets, Human disease related genes, Predicted membrane proteins, Transporters, Voltage-gated ion channels	Ion transport, Sodium transport, Transport	Ion channel, Sodium channel, Voltage-gated channel	Disease variant, Epilepsy, FDA approved drug targets	Evidence at protein level	Evidence at protein level	Cluster 6: Brain - Smell perception	unprognostic (2.97e-1)											X
EVSAVIIQR	P35498	ENSG00000144285	SCN1A	Sodium voltage-gated channel alpha subunit 1	P35498	Disease related genes, FDA approved drug targets, Human disease related genes, Predicted intracellular proteins, Predicted membrane proteins, Transporters, Voltage-gated ion channels	Ion transport, Sodium transport, Transport	Ion channel, Sodium channel, Voltage-gated channel	Autism, Autism spectrum disorder, Disease variant, Epilepsy, FDA approved drug targets	Evidence at protein level	Evidence at protein level	Cluster 65: Brain - Ion transport	unprognostic (7.44e-2)											X
EVSPEHVVLLR	O75128	ENSG00000106078	COBL	Cordon-bleu WH2 repeat protein	O75128	Predicted intracellular proteins		Actin-binding		Evidence at protein level	Evidence at protein level	Cluster 80: Striated muscle - Unknown function	unprognostic (3.13e-1)											X
EVTFLKPQRR	O75128	ENSG00000106078	COBL	Cordon-bleu WH2 repeat protein	O75128	Predicted intracellular proteins		Actin-binding		Evidence at protein level	Evidence at protein level	Cluster 80: Striated muscle - Unknown function	unprognostic (3.13e-1)											X
EVTGNSISVTKR	Q86Y78	ENSG00000187123	LYPD6	LY6/PLAUR domain containing 6	Q86Y78	Predicted secreted proteins				Evidence at protein level	Evidence at protein level	Cluster 57: Non-specific - Angiogenesis	unprognostic (3.25e-1)											X
EVTTISDNRF	O15394	ENSG00000154654	NCAM2	Neural cell adhesion molecule 2	O15394	Plasma proteins, Predicted membrane proteins	Cell adhesion			Evidence at protein level	Evidence at protein level	Cluster 65: Brain - Ion transport	unprognostic (1.85e-1)											X
EVVAVGGAAAK	O75056	ENSG00000162512	SDC3	Syndecan 3	O75056	Human disease related genes, Predicted membrane proteins				Evidence at protein level	Evidence at protein level	Cluster 73: Brain - Neuropeptide signaling	unprognostic (1.79e-2)											X
EVVGLTELK	Q8TDW7	ENSG00000165323	FAT3	FAT atypical cadherin 3	Q8TDW7	Predicted membrane proteins	Cell adhesion	Developmental protein		Evidence at protein level	Evidence at transcript level	Cluster 65: Brain - Ion transport	unprognostic (1.27e-1)											X
EVVHINRER	Q14123	ENSG00000154678	PDE1C	Phosphodiesterase 1C	Q14123	Disease related genes, Enzymes, Human disease related genes, Metabolic proteins, Predicted intracellular proteins		Calmodulin-binding, Hydrolase	Deafness, Disease variant, Non-syndromic deafness	Evidence at protein level	Evidence at protein level	Cluster 44: Heart - Cardiac muscle contraction	unprognostic (2.29e-1)											X
EVVNSEKRLFGR	Q96BY6	ENSG00000135905	DOCK10	Dedicator of cytokinesis 10	Q96BY6	Plasma proteins, Predicted intracellular proteins		Guanine-nucleotide releasing factor		Evidence at protein level	Evidence at protein level	Cluster 32: Brain & Lymphoid tissue - Unknown function	unprognostic (1.14e-1)											X
EVVTSAPGTMTR	Q6ZVL6	ENSG00000110427	KIAA1549L	KIAA1549 like	Q6ZVL6	Predicted membrane proteins				Evidence at protein level	Evidence at transcript level	Cluster 48: Parathyroid gland - membrane proteins	unprognostic (2.63e-1)											X
EVYEGVYTNH	Q14289	ENSG00000120899	PTK2B	Protein tyrosine kinase 2 beta	Q14289	Disease related genes, Enzymes, FDA approved drug targets, Metabolic proteins, Plasma proteins, Predicted intracellular proteins	Adaptive immunity, Angiogenesis, Immunity	Kinase, Transferase, Tyrosine-protein kinase	FDA approved drug targets	Evidence at protein level	Evidence at protein level	Cluster 10: Brain - Neuronal signaling	unprognostic (3.72e-2)											X
EVYEVPLILR	Q4G0P3	ENSG00000157423	HYDIN	HYDIN axonemal central pair apparatus protein	Q4G0P3	Disease related genes, Human disease related genes, Predicted intracellular proteins			Ciliopathy, Kartagener syndrome, Primary ciliary dyskinesia	Evidence at protein level	Evidence at protein level	Cluster 88: Choroid plexus - Transmembrane transport	unprognostic (4.25e-3)											X
EVYQTPVQDTR	Q658N2	ENSG00000179314	WSCD1	WSC domain containing 1	Q658N2	Predicted intracellular proteins				Evidence at protein level	Evidence at transcript level	Cluster 70: Brain - Nervous system development	unprognostic (2.61e-1)											X
EVYTLDNLNK	O60469	ENSG00000171587	DSCAM	DS cell adhesion molecule	O60469	Plasma proteins, Predicted membrane proteins	Cell adhesion, Neurogenesis			Evidence at protein level	Evidence at protein level	Cluster 65: Brain - Ion transport	unprognostic (9.98e-2)											X
FAAESIIKR	O95503	ENSG00000183741	CBX6	Chromobox 6	O95503	Predicted intracellular proteins	Transcription, Transcription regulation	Chromatin regulator, Repressor		Evidence at protein level	Evidence at protein level	Cluster 10: Brain - Neuronal signaling	unprognostic (1.56e-1)											X
FAALKQFAAE	A4D2P6	ENSG00000215045	GRID2IP	Grid2 interacting protein	A4D2P6	Predicted intracellular proteins				Evidence at protein level	No human protein/transcript evidence	Cluster 73: Brain - Neuropeptide signaling	unprognostic (5.52e-2)										X
FAFPEAREV	Q14DG7	ENSG00000139364	TMEM132B	Transmembrane protein 132B	Q14DG7	Predicted membrane proteins				Evidence at protein level	Evidence at transcript level	Cluster 10: Brain - Neuronal signaling	unprognostic (1.06e-1)						X		X			X
FAFSPENVSK	P41586	ENSG00000078549	ADCYAP1R1	ADCYAP receptor type I	P41586	G-protein coupled receptors, Predicted intracellular proteins, Predicted membrane proteins, Transporters	Differentiation, Spermatogenesis	Developmental protein, G-protein coupled receptor, Receptor, Transducer		Evidence at protein level	Evidence at protein level	Cluster 73: Brain - Neuropeptide signaling	unprognostic (2.17e-1)											X
FAGDVVFPRE	O00533	ENSG00000134121	CHL1	Cell adhesion molecule L1 like	O00533	Plasma proteins, Predicted membrane proteins, Predicted secreted proteins	Cell adhesion, Differentiation, Neurogenesis	Developmental protein		Evidence at protein level	Evidence at protein level	Cluster 10: Brain - Neuronal signaling	unprognostic (1.16e-3)											X
FANLPNQVYR	Q16181	ENSG00000122545	SEPTIN7	Septin 7	Q16181	Plasma proteins, Predicted intracellular proteins	Cell cycle, Cell division, Differentiation, Mitosis, Spermatogenesis			Evidence at protein level	Evidence at protein level	Cluster 32: Brain & Lymphoid tissue - Unknown function	unprognostic (1.04e-1)											X
FASITITAR	Q96M02	ENSG00000154493	C10orf90	Chromosome 10 open reading frame 90	Q96M02	Predicted intracellular proteins	Ubl conjugation pathway	Transferase	Tumor suppressor	Evidence at protein level	Evidence at transcript level	Cluster 70: Brain - Nervous system development	unprognostic (1.66e-1)											X
FASQVTRTL	O14525	ENSG00000152092	ASTN1	Astrotactin 1	O14525	Plasma proteins, Predicted membrane proteins, Transporters	Cell adhesion			Evidence at protein level	Evidence at protein level	Cluster 65: Brain - Ion transport	unprognostic (2.55e-1)											X
FATEAHKKL	Q8NF91	ENSG00000131018	SYNE1	Spectrin repeat containing nuclear envelope protein 1	Q8NF91	Cancer-related genes, Disease related genes, Human disease related genes, Plasma proteins, Predicted intracellular proteins, Predicted membrane proteins	Differentiation, Spermatogenesis	Actin-binding	Cancer-related genes, Disease variant, Emery-Dreifuss muscular dystrophy, Neurodegeneration	Evidence at protein level	Evidence at protein level	Cluster 88: Choroid plexus - Transmembrane transport	unprognostic (2.28e-1)											X
FDIKTSER	Q9UQC2	ENSG00000033327	GAB2	GRB2 associated binding protein 2	Q9UQC2	Predicted intracellular proteins, RAS pathway related proteins				Evidence at protein level	Evidence at protein level	Cluster 70: Brain - Nervous system development	unprognostic (1.04e-2)											X
FDSAPRGLLR	Q8N5V2	ENSG00000066248	NGEF	Neuronal guanine nucleotide exchange factor	Q8N5V2	Predicted intracellular proteins	Differentiation, Neurogenesis	Developmental protein, Guanine-nucleotide releasing factor		Evidence at protein level	Evidence at protein level	Cluster 10: Brain - Neuronal signaling	unprognostic (5.25e-2)											X
FFDSNGNFLY	Q9NPE2	ENSG00000182768	NGRN	Neugrin, neurite outgrowth associated	Q9NPE2	Predicted intracellular proteins	Differentiation	Developmental protein		Evidence at protein level	Evidence at protein level	Cluster 80: Striated muscle - Unknown function	unprognostic (2.21e-1)											X
FFEDQVHH	Q9UQB3	ENSG00000169862	CTNND2	Catenin delta 2	Q9UQB3	Disease related genes, Human disease related genes, Predicted intracellular proteins	Cell adhesion, Transcription, Transcription regulation, Wnt signaling pathway	Developmental protein	Autism, Autism spectrum disorder, Disease variant	Evidence at protein level	Evidence at protein level	Cluster 73: Brain - Neuropeptide signaling	unprognostic (5.66e-2)											X
FFREIAVEY	Q9H2E6	ENSG00000092421	SEMA6A	Semaphorin 6A	Q9H2E6	Plasma proteins, Predicted intracellular proteins, Predicted membrane proteins	Differentiation, Neurogenesis	Developmental protein		Evidence at protein level	Evidence at protein level	Cluster 70: Brain - Nervous system development	unprognostic (2.69e-2)											X
FFYVDITTG	Q9HBT6	ENSG00000101542	CDH20	Cadherin 20	Q9HBT6	Predicted membrane proteins	Cell adhesion			Evidence at protein level	Evidence at transcript level	Cluster 70: Brain - Nervous system development	unprognostic (2.11e-1)											X
FGDDNKALSK	P23471	ENSG00000106278	PTPRZ1	Protein tyrosine phosphatase receptor type Z1	P23471	Enzymes, Metabolic proteins, Plasma proteins, Predicted membrane proteins, Predicted secreted proteins		Hydrolase, Protein phosphatase		Evidence at protein level	Evidence at protein level	Cluster 27: Brain & Skin - Unknown function	unprognostic (9.18e-2)											X
FGDVVAVR	O15540	ENSG00000164434	FABP7	Fatty acid binding protein 7	O15540	Metabolic proteins, Predicted intracellular proteins	Transport			Evidence at protein level	Evidence at protein level	Cluster 58: Brain - Synaptic function	unprognostic (5.80e-2)											X
FGGRNPFDTF	P25685	ENSG00000132002	DNAJB1	DnaJ heat shock protein family (Hsp40) member B1	P25685	Cancer-related genes, Predicted intracellular proteins	Stress response	Chaperone	Cancer-related genes	Evidence at protein level	Evidence at protein level	Cluster 65: Brain - Ion transport	unprognostic (1.60e-1)				X	X	X
FGPPIPKGV	Q9P2F8	ENSG00000116991	SIPA1L2	Signal induced proliferation associated 1 like 2	Q9P2F8	Plasma proteins, Predicted intracellular proteins		GTPase activation		Evidence at protein level	Evidence at protein level	Cluster 44: Heart - Cardiac muscle contraction	unprognostic (2.98e-1)			X				X
FIAEKVREI	Q9UNW9	ENSG00000104967	NOVA2	NOVA alternative splicing regulator 2	Q9UNW9	Human disease related genes, Predicted intracellular proteins		RNA-binding		Evidence at protein level	Evidence at protein level	Cluster 10: Brain - Neuronal signaling	unprognostic (1.79e-1)			X
FIDASRLVY	P26232	ENSG00000066032	CTNNA2	Catenin alpha 2	P26232	Disease related genes, Human disease related genes, Plasma proteins, Predicted intracellular proteins	Cell adhesion, Differentiation	Developmental protein	Disease variant, Lissencephaly	Evidence at protein level	Evidence at protein level	Cluster 58: Brain - Synaptic function	unprognostic (1.16e-1)										X
FIDEHVTRV	A6NGN9	ENSG00000142549	IGLON5	IgLON family member 5	A6NGN9	Predicted secreted proteins				Evidence at protein level	Evidence at protein level	Cluster 73: Brain - Neuropeptide signaling	unprognostic (2.33e-1)			X
FIDSASSNIKL	A6NEQ2	ENSG00000182103	FAM181B	Family with sequence similarity 181 member B	A6NEQ2	Predicted intracellular proteins				Evidence at protein level	Evidence at protein level	Cluster 70: Brain - Nervous system development	unprognostic (6.71e-3)			X				X
FIFNQKFFQDLK	O94851	ENSG00000133816	MICAL2	Microtubule associated monooxygenase, calponin and LIM domain containing 2	O94851	Enzymes, Predicted intracellular proteins, Predicted membrane proteins		Actin-binding, Monooxygenase, Oxidoreductase		Evidence at protein level	Evidence at protein level	Cluster 58: Brain - Synaptic function	prognostic unfavorable (6.88e-4)		X						X
FIFQGNPYFR	Q9UJ04	ENSG00000187189	TSPYL4	TSPY like 4	Q9UJ04	Predicted intracellular proteins				Evidence at protein level	Evidence at protein level	Cluster 10: Brain - Neuronal signaling	unprognostic (1.67e-1)											X
FIFQPNGKIVTR	Q9C040	ENSG00000109654	TRIM2	Tripartite motif containing 2	Q9C040	Disease related genes, Enzymes, Human disease related genes, Potential drug targets, Predicted intracellular proteins	Ubl conjugation pathway	Transferase	Charcot-Marie-Tooth disease, Disease variant, Neurodegeneration, Neuropathy	Evidence at protein level	Evidence at protein level	Cluster 45: Intestine - Brush border	unprognostic (2.07e-2)		X									X
FIHDILTEV	Q5TH69	ENSG00000112379	ARFGEF3	ARFGEF family member 3	Q5TH69	Predicted intracellular proteins		Guanine-nucleotide releasing factor		Evidence at protein level	Evidence at protein level	Cluster 22: Non-specific - Unknown function	unprognostic (2.20e-2)	X
FILESQHTL	Q8IZQ1	ENSG00000163625	WDFY3	WD repeat and FYVE domain containing 3	Q8IZQ1	Disease related genes, Human disease related genes, Predicted intracellular proteins	Autophagy	Developmental protein	Disease variant, Primary microcephaly	Evidence at protein level	Evidence at protein level	Cluster 69: Cerebellum - Gene expression regulation	unprognostic (1.84e-2)											X
FINLYMHSL	Q8TD57	ENSG00000158486	DNAH3	Dynein axonemal heavy chain 3	Q8TD57	Plasma proteins, Predicted intracellular proteins		Motor protein		Evidence at protein level	Evidence at transcript level	Cluster 49: Ciliated cells - Cilium organization	unprognostic (1.25e-2)					X
FISEIIHQL	Q9C040	ENSG00000109654	TRIM2	Tripartite motif containing 2	Q9C040	Disease related genes, Enzymes, Human disease related genes, Potential drug targets, Predicted intracellular proteins	Ubl conjugation pathway	Transferase	Charcot-Marie-Tooth disease, Disease variant, Neurodegeneration, Neuropathy	Evidence at protein level	Evidence at protein level	Cluster 45: Intestine - Brush border	unprognostic (2.07e-2)	X		X		X		X
FITDFYTTV	Q75T13	ENSG00000197121	PGAP1	Post-GPI attachment to proteins inositol deacylase 1	Q75T13	Disease related genes, Human disease related genes, Metabolic proteins, Predicted intracellular proteins, Predicted membrane proteins	Protein transport, Transport	Hydrolase	Disease variant, Mental retardation	Evidence at protein level	Evidence at protein level	Cluster 26: Pituitary gland - Hormone signaling	unprognostic (1.81e-1)			X
FKYVSGSSAER	Q6NTF9	ENSG00000005486	RHBDD2	Rhomboid domain containing 2	Q6NTF9	Enzymes, Predicted membrane proteins, Transporters				Evidence at protein level	Evidence at protein level	Cluster 26: Pituitary gland - Hormone signaling	prognostic unfavorable (1.81e-4)											X
FLDSKFYLL	P46821	ENSG00000131711	MAP1B	Microtubule associated protein 1B	P46821	Plasma proteins, Predicted intracellular proteins			Disease variant	Evidence at protein level	Evidence at protein level	Cluster 73: Brain - Neuropeptide signaling	unprognostic (4.67e-3)	X		X		X
FLEPGDLRLL	P00403	ENSG00000198712	MT-CO2	Mitochondrially encoded cytochrome c oxidase II	P00403	Disease related genes, Enzymes, Human disease related genes, Metabolic proteins, Potential drug targets, Predicted membrane proteins, Transporters	Electron transport, Respiratory chain, Transport	Translocase	Disease variant, Primary mitochondrial disease	Evidence at protein level	Evidence at protein level	Cluster 39: Non-specific - Mitochondria	unprognostic (2.77e-2)	X
FLFDKPVSPL	P12277	ENSG00000166165	CKB	Creatine kinase B	P12277	Cancer-related genes, Candidate cardiovascular disease genes, Enzymes, FDA approved drug targets, Metabolic proteins, Plasma proteins, Predicted intracellular proteins		Kinase, Transferase	Cancer-related genes, FDA approved drug targets	Evidence at protein level	Evidence at protein level	Cluster 57: Non-specific - Angiogenesis	unprognostic (7.63e-2)			X			X
FLFDKPVSPLL	P12277	ENSG00000166165	CKB	Creatine kinase B	P12277	Cancer-related genes, Candidate cardiovascular disease genes, Enzymes, FDA approved drug targets, Metabolic proteins, Plasma proteins, Predicted intracellular proteins		Kinase, Transferase	Cancer-related genes, FDA approved drug targets	Evidence at protein level	Evidence at protein level	Cluster 57: Non-specific - Angiogenesis	unprognostic (7.63e-2)			X
FLGDPPEKL	Q96GW7	ENSG00000132692	BCAN	Brevican	Q96GW7	Plasma proteins, Predicted secreted proteins				Evidence at protein level	Evidence at protein level	Cluster 65: Brain - Ion transport	unprognostic (1.04e-1)	X				X
FLHDISDVQL	P27544	ENSG00000223802	CERS1	Ceramide synthase 1	P27544	Disease related genes, Human disease related genes, Metabolic proteins, Predicted membrane proteins	Lipid biosynthesis, Lipid metabolism	Transferase	Disease variant, Epilepsy, Neurodegeneration	Evidence at protein level	Evidence at protein level	Cluster 70: Brain - Nervous system development	unprognostic (3.59e-2)			X				X
FLLELEHRM	Q8N5V2	ENSG00000066248	NGEF	Neuronal guanine nucleotide exchange factor	Q8N5V2	Predicted intracellular proteins	Differentiation, Neurogenesis	Developmental protein, Guanine-nucleotide releasing factor		Evidence at protein level	Evidence at protein level	Cluster 10: Brain - Neuronal signaling	unprognostic (5.25e-2)			X
FLLKEGAGVMSV	P62955	ENSG00000105605	CACNG7	Calcium voltage-gated channel auxiliary subunit gamma 7	P62955	FDA approved drug targets, Predicted membrane proteins, Transporters	Calcium transport, Ion transport, Transport	Calcium channel, Ion channel, Voltage-gated channel	FDA approved drug targets	Evidence at protein level	Evidence at protein level	Cluster 65: Brain - Ion transport	unprognostic (7.18e-2)							X
FLLPDTDGL	P23471	ENSG00000106278	PTPRZ1	Protein tyrosine phosphatase receptor type Z1	P23471	Enzymes, Metabolic proteins, Plasma proteins, Predicted membrane proteins, Predicted secreted proteins		Hydrolase, Protein phosphatase		Evidence at protein level	Evidence at protein level	Cluster 27: Brain & Skin - Unknown function	unprognostic (9.18e-2)						X
FLLPDTDGLTAL	P23471	ENSG00000106278	PTPRZ1	Protein tyrosine phosphatase receptor type Z1	P23471	Enzymes, Metabolic proteins, Plasma proteins, Predicted membrane proteins, Predicted secreted proteins		Hydrolase, Protein phosphatase		Evidence at protein level	Evidence at protein level	Cluster 27: Brain & Skin - Unknown function	unprognostic (9.18e-2)							X
FLLQHQTFL	Q8NF91	ENSG00000131018	SYNE1	Spectrin repeat containing nuclear envelope protein 1	Q8NF91	Cancer-related genes, Disease related genes, Human disease related genes, Plasma proteins, Predicted intracellular proteins, Predicted membrane proteins	Differentiation, Spermatogenesis	Actin-binding	Cancer-related genes, Disease variant, Emery-Dreifuss muscular dystrophy, Neurodegeneration	Evidence at protein level	Evidence at protein level	Cluster 88: Choroid plexus - Transmembrane transport	unprognostic (2.28e-1)			X
FLPHMAYTY	O60315	ENSG00000169554	ZEB2	Zinc finger E-box binding homeobox 2	O60315	Disease related genes, Human disease related genes, Predicted intracellular proteins, Transcription factors	Transcription, Transcription regulation	DNA-binding, Repressor	Disease variant, Epilepsy, Hirschsprung disease, Mental retardation	Evidence at protein level	Evidence at protein level	Cluster 70: Brain - Nervous system development	unprognostic (4.12e-1)											X
FMSDHYLEV	O94819	ENSG00000176595	KBTBD11	Kelch repeat and BTB domain containing 11	O94819	Plasma proteins, Predicted intracellular proteins				Evidence at protein level	Evidence at protein level	Cluster 32: Brain & Lymphoid tissue - Unknown function	unprognostic (2.03e-1)	X						X
FMSKPSIAK	P0DJJ0	ENSG00000171943	SRGAP2C	SLIT-ROBO Rho GTPase activating protein 2C	P0DJJ0	Predicted intracellular proteins	Neurogenesis			Evidence at protein level	Evidence at protein level	Cluster 69: Cerebellum - Gene expression regulation	unprognostic (2.40e-2)									X		X
FPEAGVSSL	Q9H6K5	ENSG00000183248	PRR36	Proline rich 36	Q9H6K5	Predicted intracellular proteins				Evidence at protein level	Evidence at protein level	Cluster 26: Pituitary gland - Hormone signaling	unprognostic (1.72e-1)		X
FPKGEPDLK	P48436	ENSG00000125398	SOX9	SRY-box transcription factor 9	P48436	Cancer-related genes, Disease related genes, Human disease related genes, Predicted intracellular proteins, Transcription factors	Differentiation, Transcription, Transcription regulation	Activator, DNA-binding	Cancer-related genes, Disease variant	Evidence at protein level	Evidence at protein level	Cluster 22: Non-specific - Unknown function	unprognostic (2.55e-2)											X
FPLENHRKI	Q75T13	ENSG00000197121	PGAP1	Post-GPI attachment to proteins inositol deacylase 1	Q75T13	Disease related genes, Human disease related genes, Metabolic proteins, Predicted intracellular proteins, Predicted membrane proteins	Protein transport, Transport	Hydrolase	Disease variant, Mental retardation	Evidence at protein level	Evidence at protein level	Cluster 26: Pituitary gland - Hormone signaling	unprognostic (1.81e-1)											X
FPLKADRVV	O00750	ENSG00000133056	PIK3C2B	Phosphatidylinositol-4-phosphate 3-kinase catalytic subunit type 2 beta	O00750	Enzymes, Metabolic proteins, Plasma proteins, Predicted intracellular proteins		Kinase, Transferase		Evidence at protein level	Evidence at protein level	Cluster 70: Brain - Nervous system development	unprognostic (3.45e-1)											X
FPLVTPLL	P23471	ENSG00000106278	PTPRZ1	Protein tyrosine phosphatase receptor type Z1	P23471	Enzymes, Metabolic proteins, Plasma proteins, Predicted membrane proteins, Predicted secreted proteins		Hydrolase, Protein phosphatase		Evidence at protein level	Evidence at protein level	Cluster 27: Brain & Skin - Unknown function	unprognostic (9.18e-2)											X
FPQSPTSSV	P23471	ENSG00000106278	PTPRZ1	Protein tyrosine phosphatase receptor type Z1	P23471	Enzymes, Metabolic proteins, Plasma proteins, Predicted membrane proteins, Predicted secreted proteins		Hydrolase, Protein phosphatase		Evidence at protein level	Evidence at protein level	Cluster 27: Brain & Skin - Unknown function	unprognostic (9.18e-2)											X
FPSAIASHV	Q15049	ENSG00000100427	MLC1	Modulator of VRAC current 1	Q15049	Disease related genes, Human disease related genes, Potential drug targets, Predicted membrane proteins, Transporters	Ion transport, Transport	Ion channel	Disease variant	Evidence at protein level	Evidence at protein level	Cluster 73: Brain - Neuropeptide signaling	unprognostic (1.47e-1)											X
FPSEITDTV	Q9H4A3	ENSG00000060237	WNK1	WNK lysine deficient protein kinase 1	Q9H4A3	Disease related genes, Enzymes, Human disease related genes, Metabolic proteins, Plasma proteins, Potential drug targets, Predicted intracellular proteins		Kinase, Protein kinase inhibitor, Serine/threonine-protein kinase, Transferase	Neurodegeneration, Neuropathy	Evidence at protein level	Evidence at protein level	Cluster 70: Brain - Nervous system development	unprognostic (1.27e-1)											X
FPSNTQPFQR	Q8IZQ1	ENSG00000163625	WDFY3	WD repeat and FYVE domain containing 3	Q8IZQ1	Disease related genes, Human disease related genes, Predicted intracellular proteins	Autophagy	Developmental protein	Disease variant, Primary microcephaly	Evidence at protein level	Evidence at protein level	Cluster 69: Cerebellum - Gene expression regulation	unprognostic (1.84e-2)											X
FPSPHILQI	Q99592	ENSG00000179456	ZBTB18	Zinc finger and BTB domain containing 18	Q99592	Disease related genes, Human disease related genes, Predicted intracellular proteins, Transcription factors	Transcription, Transcription regulation	Developmental protein, DNA-binding, Repressor	Mental retardation	Evidence at protein level	Evidence at protein level	Cluster 69: Cerebellum - Gene expression regulation	unprognostic (6.83e-2)											X
FPTKVRSI	Q6U841	ENSG00000144290	SLC4A10	Solute carrier family 4 member 10	Q6U841	Metabolic proteins, Predicted membrane proteins, Transporters	Antiport, Ion transport, Sodium transport, Symport, Transport			Evidence at protein level	Evidence at protein level	Cluster 88: Choroid plexus - Transmembrane transport	unprognostic (1.19e-2)											X
FPTRMSLVV	Q71H61	ENSG00000143195	ILDR2	Immunoglobulin like domain containing receptor 2	Q71H61	Predicted intracellular proteins, Predicted membrane proteins				Evidence at protein level	Evidence at transcript level	Cluster 58: Brain - Synaptic function	unprognostic (5.89e-2)											X
FPVEAQAGV	Q9ULL4	ENSG00000198753	PLXNB3	Plexin B3	Q9ULL4	Metabolic proteins, Plasma proteins, Predicted intracellular proteins, Predicted membrane proteins	Neurogenesis	Receptor		Evidence at protein level	Evidence at protein level	Cluster 70: Brain - Nervous system development	unprognostic (1.45e-1)											X
FQARAQGKLM	Q9Y2K3	ENSG00000144821	MYH15	Myosin heavy chain 15	Q9Y2K3	Predicted intracellular proteins		Actin-binding, Calmodulin-binding, Motor protein, Muscle protein, Myosin		Evidence at protein level	Evidence at protein level	Cluster 77: Retina - Visual perception	unprognostic (2.62e-1)	X
FQIDPHSGLVTV	Q8TAB3	ENSG00000165194	PCDH19	Protocadherin 19	Q8TAB3	Disease related genes, Human disease related genes, Predicted intracellular proteins, Predicted membrane proteins	Cell adhesion		Disease variant, Epilepsy, Mental retardation	Evidence at protein level	Evidence at protein level	Cluster 65: Brain - Ion transport	unprognostic (2.13e-1)			X
FQSSAVMAL	Q71DI3	ENSG00000203852	H3C15	H3 clustered histone 15	Q71DI3	Predicted intracellular proteins		DNA-binding		Evidence at protein level	Evidence at protein level	Cluster 69: Cerebellum - Gene expression regulation	unprognostic (1.15e-1)						X
FRDGDILGKYVD	P61604	ENSG00000115541	HSPE1	Heat shock protein family E (Hsp10) member 1	P61604	Cancer-related genes, Plasma proteins, Predicted intracellular proteins	Stress response	Chaperone	Cancer-related genes	Evidence at protein level	Evidence at protein level	Cluster 65: Brain - Ion transport	unprognostic (1.98e-1)		X	X	X	X	X
FSAVGTIGR	O60346	ENSG00000081913	PHLPP1	PH domain and leucine rich repeat protein phosphatase 1	O60346	Enzymes, Metabolic proteins, Predicted intracellular proteins	Apoptosis	Hydrolase, Protein phosphatase	Tumor suppressor	Evidence at protein level	Evidence at protein level	Cluster 70: Brain - Nervous system development	unprognostic (1.89e-1)											X
FSDEVKIE	Q96BY6	ENSG00000135905	DOCK10	Dedicator of cytokinesis 10	Q96BY6	Plasma proteins, Predicted intracellular proteins		Guanine-nucleotide releasing factor		Evidence at protein level	Evidence at protein level	Cluster 32: Brain & Lymphoid tissue - Unknown function	unprognostic (1.14e-1)											X
FSDLYNEVY	Q9NWM0	ENSG00000088826	SMOX	Spermine oxidase	Q9NWM0	Enzymes, Metabolic proteins, Predicted intracellular proteins		Oxidoreductase		Evidence at protein level	Evidence at protein level	Cluster 22: Non-specific - Unknown function	unprognostic (1.40e-1)										X	X
FSHVGWLL	O00767	ENSG00000099194	SCD	Stearoyl-CoA desaturase	O00767	Enzymes, Metabolic proteins, Predicted membrane proteins	Fatty acid biosynthesis, Fatty acid metabolism, Lipid biosynthesis, Lipid metabolism	Oxidoreductase		Evidence at protein level	Evidence at protein level	Cluster 15: Liver - Metabolism	unprognostic (1.24e-1)						X
FSITRPLTY	P20309	ENSG00000133019	CHRM3	Cholinergic receptor muscarinic 3	P20309	Disease related genes, FDA approved drug targets, G-protein coupled receptors, Human disease related genes, Predicted membrane proteins		G-protein coupled receptor, Receptor, Transducer	FDA approved drug targets	Evidence at protein level	Evidence at protein level	Cluster 22: Non-specific - Unknown function	unprognostic (3.48e-3)											X
FSQVVASHR	Q96JG8	ENSG00000154545	MAGED4	MAGE family member D4	Q96JG8	Predicted intracellular proteins, Predicted membrane proteins	Ubl conjugation pathway	Tumor antigen		Evidence at protein level	Evidence at protein level	Cluster 65: Brain - Ion transport	unprognostic (7.71e-2)											X
FSSELFRHL	P23471	ENSG00000106278	PTPRZ1	Protein tyrosine phosphatase receptor type Z1	P23471	Enzymes, Metabolic proteins, Plasma proteins, Predicted membrane proteins, Predicted secreted proteins		Hydrolase, Protein phosphatase		Evidence at protein level	Evidence at protein level	Cluster 27: Brain & Skin - Unknown function	unprognostic (9.18e-2)											X
FSSKVVQR	Q9NPE2	ENSG00000182768	NGRN	Neugrin, neurite outgrowth associated	Q9NPE2	Predicted intracellular proteins	Differentiation	Developmental protein		Evidence at protein level	Evidence at protein level	Cluster 80: Striated muscle - Unknown function	unprognostic (2.21e-1)											X
FSYMGPSQR	P56693	ENSG00000100146	SOX10	SRY-box transcription factor 10	P56693	Disease related genes, Human disease related genes, Predicted intracellular proteins, Transcription factors	Transcription, Transcription regulation	Activator, DNA-binding	Deafness, Disease variant, Hirschsprung disease, Kallmann syndrome, Waardenburg syndrome	Evidence at protein level	Evidence at protein level	Cluster 70: Brain - Nervous system development			X
FTAKSPLMY	O43813	ENSG00000115365	LANCL1	LanC like 1	O43813	Enzymes, Predicted intracellular proteins		Transferase		Evidence at protein level	Evidence at protein level	Cluster 69: Cerebellum - Gene expression regulation	unprognostic (1.98e-1)										X
FTATRPGVY	P00403	ENSG00000198712	MT-CO2	Mitochondrially encoded cytochrome c oxidase II	P00403	Disease related genes, Enzymes, Human disease related genes, Metabolic proteins, Potential drug targets, Predicted membrane proteins, Transporters	Electron transport, Respiratory chain, Transport	Translocase	Disease variant, Primary mitochondrial disease	Evidence at protein level	Evidence at protein level	Cluster 39: Non-specific - Mitochondria	unprognostic (2.77e-2)										X
FTDPGMGNLTY	O75096	ENSG00000134569	LRP4	LDL receptor related protein 4	O75096	Disease related genes, Human disease related genes, Potential drug targets, Predicted intracellular proteins, Predicted membrane proteins, Transporters	Differentiation, Endocytosis, Wnt signaling pathway	Developmental protein, Receptor	Congenital myasthenic syndrome, Disease variant	Evidence at protein level	Evidence at protein level	Cluster 27: Brain & Skin - Unknown function	unprognostic (4.39e-2)										X
FTDVPSIQIY	O75122	ENSG00000163539	CLASP2	Cytoplasmic linker associated protein 2	O75122	Predicted intracellular proteins	Cell cycle, Cell division, Mitosis			Evidence at protein level	Evidence at protein level	Cluster 69: Cerebellum - Gene expression regulation	unprognostic (3.16e-2)										X
FTIDPKVYGEKR	P11137	ENSG00000078018	MAP2	Microtubule associated protein 2	P11137	FDA approved drug targets, Plasma proteins, Predicted intracellular proteins		Calmodulin-binding	FDA approved drug targets	Evidence at protein level	Evidence at protein level	Cluster 58: Brain - Synaptic function	unprognostic (2.29e-2)											X
FTSEQLLEL	P52951	ENSG00000168505	GBX2	Gastrulation brain homeobox 2	P52951	Predicted intracellular proteins, Transcription factors	Transcription, Transcription regulation	DNA-binding		Evidence at protein level	Evidence at transcript level	Cluster 73: Brain - Neuropeptide signaling	unprognostic (2.91e-2)											X
FTSFVGITK	Q7L0J3	ENSG00000159164	SV2A	Synaptic vesicle glycoprotein 2A	Q7L0J3	FDA approved drug targets, Predicted membrane proteins	Neurotransmitter transport, Transport		FDA approved drug targets	Evidence at protein level	Evidence at protein level	Cluster 10: Brain - Neuronal signaling	unprognostic (2.66e-1)											X
FTVTQTGITR	Q96QU1	ENSG00000150275	PCDH15	Protocadherin related 15	Q96QU1	Disease related genes, Human disease related genes, Plasma proteins, Predicted intracellular proteins, Predicted membrane proteins	Cell adhesion, Hearing		Deafness, Disease variant, Non-syndromic deafness, Retinitis pigmentosa, Usher syndrome	Evidence at protein level	Evidence at protein level	Cluster 77: Retina - Visual perception	unprognostic (3.07e-3)		X
FTYMNPAQR	P48436	ENSG00000125398	SOX9	SRY-box transcription factor 9	P48436	Cancer-related genes, Disease related genes, Human disease related genes, Predicted intracellular proteins, Transcription factors	Differentiation, Transcription, Transcription regulation	Activator, DNA-binding	Cancer-related genes, Disease variant	Evidence at protein level	Evidence at protein level	Cluster 22: Non-specific - Unknown function	unprognostic (2.55e-2)											X
FVFDIKTSER	Q9UQC2	ENSG00000033327	GAB2	GRB2 associated binding protein 2	Q9UQC2	Predicted intracellular proteins, RAS pathway related proteins				Evidence at protein level	Evidence at protein level	Cluster 70: Brain - Nervous system development	unprognostic (1.04e-2)	X	X									X
FVYENPISL	Q6NTF9	ENSG00000005486	RHBDD2	Rhomboid domain containing 2	Q6NTF9	Enzymes, Predicted membrane proteins, Transporters				Evidence at protein level	Evidence at protein level	Cluster 26: Pituitary gland - Hormone signaling	prognostic unfavorable (1.81e-4)											X
FYDERIVVV	Q9P265	ENSG00000066084	DIP2B	Disco interacting protein 2 homolog B	Q9P265	Human disease related genes, Predicted intracellular proteins	Neurogenesis			Evidence at protein level	Evidence at protein level	Cluster 70: Brain - Nervous system development	unprognostic (9.56e-2)	X	X
FYHGQQLEY	P40145	ENSG00000155897	ADCY8	Adenylate cyclase 8	P40145	Enzymes, Metabolic proteins, Predicted intracellular proteins, Predicted membrane proteins	cAMP biosynthesis	Lyase		Evidence at protein level	Evidence at protein level	Cluster 68: Epididymis - Unknown function	unprognostic (3.10e-1)											X
FYLKMKGDYY	Q04917	ENSG00000128245	YWHAH	Tyrosine 3-monooxygenase/tryptophan 5-monooxygenase activation protein eta	Q04917	Cancer-related genes, Plasma proteins, Predicted intracellular proteins			Cancer-related genes	Evidence at protein level	Evidence at protein level	Cluster 10: Brain - Neuronal signaling	unprognostic (1.13e-2)											X
GAPDMAFPR	P00395	ENSG00000198804	MT-CO1	Mitochondrially encoded cytochrome c oxidase I	P00395	Disease related genes, Enzymes, Human disease related genes, Metabolic proteins, Potential drug targets, Predicted membrane proteins, Transporters	Electron transport, Respiratory chain, Transport	Translocase	Deafness, Disease variant, Leber hereditary optic neuropathy, Non-syndromic deafness, Primary mitochondrial disease	Evidence at protein level	Evidence at protein level	Cluster 39: Non-specific - Mitochondria	unprognostic (1.59e-1)		X									X
GAPVYVDL	P78559	ENSG00000166963	MAP1A	Microtubule associated protein 1A	P78559	FDA approved drug targets, Plasma proteins, Predicted intracellular proteins			FDA approved drug targets	Evidence at protein level	Evidence at protein level	Cluster 65: Brain - Ion transport	unprognostic (4.45e-2)							X
GDDNKALSK	P23471	ENSG00000106278	PTPRZ1	Protein tyrosine phosphatase receptor type Z1	P23471	Enzymes, Metabolic proteins, Plasma proteins, Predicted membrane proteins, Predicted secreted proteins		Hydrolase, Protein phosphatase		Evidence at protein level	Evidence at protein level	Cluster 27: Brain & Skin - Unknown function	unprognostic (9.18e-2)											X
GEAAPVSGY	Q96RG2	ENSG00000115687	PASK	PAS domain containing serine/threonine kinase	Q96RG2	Enzymes, Metabolic proteins, Predicted intracellular proteins		Kinase, Serine/threonine-protein kinase, Transferase		Evidence at protein level	Evidence at protein level	Cluster 3: T-cells - Adaptive immune response	unprognostic (1.14e-1)											X
GEAEALARVY	Q92753	ENSG00000198963	RORB	RAR related orphan receptor B	Q92753	Disease related genes, Human disease related genes, Nuclear receptors, Predicted intracellular proteins, Transcription factors	Biological rhythms, Sensory transduction, Transcription, Transcription regulation, Vision	Activator, Developmental protein, DNA-binding, Receptor	Disease variant, Epilepsy	Evidence at protein level	Evidence at protein level	Cluster 77: Retina - Visual perception	unprognostic (1.34e-1)											X
GEALQTTVSRW	Q8TF42	ENSG00000154127	UBASH3B	Ubiquitin associated and SH3 domain containing B	Q8TF42	Enzymes, Predicted intracellular proteins		Hydrolase, Protein phosphatase		Evidence at protein level	Evidence at protein level	Cluster 32: Brain & Lymphoid tissue - Unknown function	unprognostic (2.02e-1)											X
GEDQTKHEF	P23471	ENSG00000106278	PTPRZ1	Protein tyrosine phosphatase receptor type Z1	P23471	Enzymes, Metabolic proteins, Plasma proteins, Predicted membrane proteins, Predicted secreted proteins		Hydrolase, Protein phosphatase		Evidence at protein level	Evidence at protein level	Cluster 27: Brain & Skin - Unknown function	unprognostic (9.18e-2)											X
GEGSGSWKW	Q7Z2D5	ENSG00000117600	PLPPR4	Phospholipid phosphatase related 4	Q7Z2D5	Enzymes, Metabolic proteins, Predicted membrane proteins		Hydrolase		Evidence at protein level	Evidence at protein level	Cluster 10: Brain - Neuronal signaling	unprognostic (1.67e-2)											X
GEIVTEEHL	P46821	ENSG00000131711	MAP1B	Microtubule associated protein 1B	P46821	Plasma proteins, Predicted intracellular proteins			Disease variant	Evidence at protein level	Evidence at protein level	Cluster 73: Brain - Neuropeptide signaling	unprognostic (4.67e-3)			X			X
GELDTPINY	P25054	ENSG00000134982	APC	APC regulator of WNT signaling pathway	P25054	Cancer-related genes, Disease related genes, Human disease related genes, Plasma proteins, Predicted intracellular proteins	Wnt signaling pathway		Cancer-related genes, Disease variant, Tumor suppressor	Evidence at protein level	Evidence at protein level	Cluster 65: Brain - Ion transport	unprognostic (1.10e-1)											X
GELLGEARYY	Q8WZ19	ENSG00000174943	KCTD13	Potassium channel tetramerization domain containing 13	Q8WZ19	Disease related genes, Predicted intracellular proteins	Ubl conjugation pathway		Autism, Autism spectrum disorder, Disease variant, Schizophrenia	Evidence at protein level	Evidence at protein level	Cluster 65: Brain - Ion transport	unprognostic (2.39e-1)											X
GEMPTSVAY	Q9UKE5	ENSG00000154310	TNIK	TRAF2 and NCK interacting kinase	Q9UKE5	Disease related genes, Enzymes, Human disease related genes, Metabolic proteins, Potential drug targets, Predicted intracellular proteins	Neurogenesis, Wnt signaling pathway	Kinase, Serine/threonine-protein kinase, Transferase	Mental retardation	Evidence at protein level	Evidence at protein level	Cluster 10: Brain - Neuronal signaling	unprognostic (5.25e-2)											X
GENELPSQW	Q6ZVL6	ENSG00000110427	KIAA1549L	KIAA1549 like	Q6ZVL6	Predicted membrane proteins				Evidence at protein level	Evidence at transcript level	Cluster 48: Parathyroid gland - membrane proteins	unprognostic (2.63e-1)											X
GESPSHPSW	O60268	ENSG00000135709	KIAA0513	KIAA0513	O60268	Predicted intracellular proteins				Evidence at protein level	Evidence at protein level	Cluster 6: Brain - Smell perception	unprognostic (1.49e-2)											X
GESVIGKTY	Q5T5U3	ENSG00000107863	ARHGAP21	Rho GTPase activating protein 21	Q5T5U3	Predicted intracellular proteins		GTPase activation		Evidence at protein level	Evidence at protein level	Cluster 70: Brain - Nervous system development	unprognostic (2.69e-1)				X							X
GETDFAKGEW	Q9UDT6	ENSG00000106665	CLIP2	CAP-Gly domain containing linker protein 2	Q9UDT6	Human disease related genes, Plasma proteins, Predicted intracellular proteins			Williams-Beuren syndrome	Evidence at protein level	Evidence at protein level	Cluster 70: Brain - Nervous system development	unprognostic (1.10e-1)											X
GETPLQPSY	P23471	ENSG00000106278	PTPRZ1	Protein tyrosine phosphatase receptor type Z1	P23471	Enzymes, Metabolic proteins, Plasma proteins, Predicted membrane proteins, Predicted secreted proteins		Hydrolase, Protein phosphatase		Evidence at protein level	Evidence at protein level	Cluster 27: Brain & Skin - Unknown function	unprognostic (9.18e-2)											X
GEVQAEIKRKW	P41586	ENSG00000078549	ADCYAP1R1	ADCYAP receptor type I	P41586	G-protein coupled receptors, Predicted intracellular proteins, Predicted membrane proteins, Transporters	Differentiation, Spermatogenesis	Developmental protein, G-protein coupled receptor, Receptor, Transducer		Evidence at protein level	Evidence at protein level	Cluster 73: Brain - Neuropeptide signaling	unprognostic (2.17e-1)											X
GFVSDFSTGSV	Q6ZVL6	ENSG00000110427	KIAA1549L	KIAA1549 like	Q6ZVL6	Predicted membrane proteins				Evidence at protein level	Evidence at transcript level	Cluster 48: Parathyroid gland - membrane proteins	unprognostic (2.63e-1)											X
GGGRSPEPAL	O60346	ENSG00000081913	PHLPP1	PH domain and leucine rich repeat protein phosphatase 1	O60346	Enzymes, Metabolic proteins, Predicted intracellular proteins	Apoptosis	Hydrolase, Protein phosphatase	Tumor suppressor	Evidence at protein level	Evidence at protein level	Cluster 70: Brain - Nervous system development	unprognostic (1.89e-1)											X
GGMLIEDYI	Q9Y6V0	ENSG00000186472	PCLO	Piccolo presynaptic cytomatrix protein	Q9Y6V0	Disease related genes, Human disease related genes, Plasma proteins, Predicted intracellular proteins, Predicted membrane proteins			Neurodegeneration	Evidence at protein level	Evidence at protein level	Cluster 58: Brain - Synaptic function	unprognostic (2.08e-2)											X
GHSRDFVL	Q96T25	ENSG00000139800	ZIC5	Zic family member 5	Q96T25	Predicted intracellular proteins, Transcription factors	Differentiation, Neurogenesis	Developmental protein, DNA-binding		Evidence at protein level	Evidence at protein level	Cluster 69: Cerebellum - Gene expression regulation	unprognostic (1.07e-1)		X
GIADFVLKY	Q96EX2	ENSG00000135119	RNFT2	Ring finger protein, transmembrane 2	Q96EX2	Predicted intracellular proteins, Predicted membrane proteins				Evidence at protein level	Evidence at transcript level	Cluster 65: Brain - Ion transport	unprognostic (3.98e-1)											X
GIMENPIVK	Q9NZW5	ENSG00000105926	MPP6	Membrane palmitoylated protein 6	Q9NZW5	Predicted intracellular proteins				Evidence at protein level	Evidence at protein level	Cluster 78: Testis - Spermatogenesis	unprognostic (1.10e-2)									X
GISLNAVSL	O15118	ENSG00000141458	NPC1	NPC intracellular cholesterol transporter 1	O15118	Disease related genes, Human disease related genes, Metabolic proteins, Potential drug targets, Predicted membrane proteins, Transporters	Cholesterol metabolism, Host-virus interaction, Lipid metabolism, Lipid transport, Steroid metabolism, Sterol metabolism, Transport	Host cell receptor for virus entry, Receptor	Disease variant, Niemann-Pick disease	Evidence at protein level	Evidence at protein level	Cluster 48: Parathyroid gland - membrane proteins	unprognostic (3.20e-2)			X
GKDYYQTLG	P25685	ENSG00000132002	DNAJB1	DnaJ heat shock protein family (Hsp40) member B1	P25685	Cancer-related genes, Predicted intracellular proteins	Stress response	Chaperone	Cancer-related genes	Evidence at protein level	Evidence at protein level	Cluster 65: Brain - Ion transport	unprognostic (1.60e-1)				X
GLAEEVQRL	Q16352	ENSG00000148798	INA	Internexin neuronal intermediate filament protein alpha	Q16352	Predicted intracellular proteins	Differentiation, Neurogenesis	Developmental protein		Evidence at protein level	Evidence at protein level	Cluster 58: Brain - Synaptic function	unprognostic (3.91e-1)	X				X
GLDNETHFL	O94915	ENSG00000075539	FRYL	FRY like transcription coactivator	O94915	Disease related genes, Predicted intracellular proteins	Transcription, Transcription regulation			Evidence at protein level	Evidence at protein level	Cluster 70: Brain - Nervous system development	unprognostic (5.37e-2)					X
GLDPSSGAIHV	Q9Y5F6	ENSG00000240764	PCDHGC5	Protocadherin gamma subfamily C, 5	Q9Y5F6	Predicted membrane proteins	Cell adhesion			Evidence at protein level	Evidence at transcript level	Cluster 10: Brain - Neuronal signaling	unprognostic (5.42e-2)			X
GLDVSLQKV	Q9ULK0	ENSG00000182771	GRID1	Glutamate ionotropic receptor delta type subunit 1	Q9ULK0	Predicted membrane proteins	Ion transport, Transport	Ion channel, Ligand-gated ion channel, Receptor		Evidence at protein level	Evidence at transcript level	Cluster 70: Brain - Nervous system development	unprognostic (4.24e-1)	X
GLGPSPHLV	Q5TCY1	ENSG00000146216	TTBK1	Tau tubulin kinase 1	Q5TCY1	Enzymes, Predicted intracellular proteins		Kinase, Serine/threonine-protein kinase, Transferase		Evidence at protein level	Evidence at protein level	Cluster 10: Brain - Neuronal signaling	unprognostic (2.18e-1)	X
GLLDQNPHL	P51693	ENSG00000105290	APLP1	Amyloid beta precursor like protein 1	P51693	Plasma proteins, Predicted intracellular proteins, Predicted membrane proteins	Apoptosis, Cell adhesion, Endocytosis	Heparin-binding	Neurodegeneration	Evidence at protein level	Evidence at protein level	Cluster 70: Brain - Nervous system development	unprognostic (7.32e-3)							X
GLLENIRQL	Q9Y496	ENSG00000131437	KIF3A	Kinesin family member 3A	Q9Y496	Predicted intracellular proteins	Cilium biogenesis/degradation	Motor protein		Evidence at protein level	Evidence at protein level	Cluster 58: Brain - Synaptic function	unprognostic (2.51e-1)	X		X		X		X
GLLGFVRQV	O14522	ENSG00000196090	PTPRT	Protein tyrosine phosphatase receptor type T	O14522	Cancer-related genes, Enzymes, Metabolic proteins, Predicted intracellular proteins, Predicted membrane proteins		Hydrolase, Protein phosphatase, Receptor	Cancer-related genes	Evidence at protein level	Evidence at protein level	Cluster 10: Brain - Neuronal signaling	unprognostic (5.95e-2)							X
GLLGPAGLAGV	Q9UNW9	ENSG00000104967	NOVA2	NOVA alternative splicing regulator 2	Q9UNW9	Human disease related genes, Predicted intracellular proteins		RNA-binding		Evidence at protein level	Evidence at protein level	Cluster 10: Brain - Neuronal signaling	unprognostic (1.79e-1)							X
GLLSKSLEL	O15068	ENSG00000126217	MCF2L	MCF.2 cell line derived transforming sequence like	O15068	Predicted intracellular proteins		Guanine-nucleotide releasing factor	Proto-oncogene	Evidence at protein level	Evidence at protein level	Cluster 69: Cerebellum - Gene expression regulation	unprognostic (9.07e-2)					X
GLMEKIKEL	Q8TCG5	ENSG00000169169	CPT1C	Carnitine palmitoyltransferase 1C	Q8TCG5	Disease related genes, Enzymes, Human disease related genes, Metabolic proteins, Potential drug targets, Predicted intracellular proteins, Predicted membrane proteins	Fatty acid metabolism, Lipid metabolism	Acyltransferase, Transferase	Disease variant, Hereditary spastic paraplegia, Neurodegeneration	Evidence at protein level	Evidence at protein level	Cluster 26: Pituitary gland - Hormone signaling	unprognostic (1.73e-1)			X		X		X
GLMPLTKEV	O75899	ENSG00000136928	GABBR2	Gamma-aminobutyric acid type B receptor subunit 2	O75899	Disease related genes, FDA approved drug targets, G-protein coupled receptors, Human disease related genes, Predicted intracellular proteins, Predicted membrane proteins, Transporters		G-protein coupled receptor, Receptor, Transducer	Disease variant, Epilepsy, FDA approved drug targets, Mental retardation	Evidence at protein level	Evidence at protein level	Cluster 10: Brain - Neuronal signaling	unprognostic (2.52e-1)					X		X
GLNEFIQNL	Q96BR1	ENSG00000104205	SGK3	Serum/glucocorticoid regulated kinase family member 3	Q96BR1	Enzymes, Metabolic proteins, Predicted intracellular proteins		Kinase, Serine/threonine-protein kinase, Transferase		Evidence at protein level	Evidence at protein level	Cluster 73: Brain - Neuropeptide signaling	unprognostic (3.75e-1)					X
GLSEFTEYL	P46821	ENSG00000131711	MAP1B	Microtubule associated protein 1B	P46821	Plasma proteins, Predicted intracellular proteins			Disease variant	Evidence at protein level	Evidence at protein level	Cluster 73: Brain - Neuropeptide signaling	unprognostic (4.67e-3)			X
GLVRPPPGL	Q75VX8	ENSG00000157833	GAREM2	GRB2 associated regulator of MAPK1 subtype 2	Q75VX8	Predicted intracellular proteins				Evidence at protein level	Evidence at protein level	Cluster 73: Brain - Neuropeptide signaling	unprognostic (8.27e-2)					X
GLWEENAQL	Q9ULE4	ENSG00000047662	FAM184B	Family with sequence similarity 184 member B	Q9ULE4	Predicted intracellular proteins				Evidence at protein level	Evidence at transcript level	Cluster 80: Striated muscle - Unknown function	unprognostic (1.53e-1)					X
GLWHGMFANV	Q9P265	ENSG00000066084	DIP2B	Disco interacting protein 2 homolog B	Q9P265	Human disease related genes, Predicted intracellular proteins	Neurogenesis			Evidence at protein level	Evidence at protein level	Cluster 70: Brain - Nervous system development	unprognostic (9.56e-2)	X		X				X
GLYDGPVHEV	O14531	ENSG00000151640	DPYSL4	Dihydropyrimidinase like 4	O14531	Plasma proteins, Predicted intracellular proteins				Evidence at protein level	Evidence at protein level	Cluster 44: Heart - Cardiac muscle contraction	unprognostic (3.95e-1)							X
GMADGVHLL	Q96ME1	ENSG00000155034	FBXL18	F-box and leucine rich repeat protein 18	Q96ME1	Predicted intracellular proteins	Ubl conjugation pathway			Evidence at protein level	Evidence at protein level	Cluster 10: Brain - Neuronal signaling	unprognostic (1.72e-2)					X
GMMTEYYHY	P39086	ENSG00000171189	GRIK1	Glutamate ionotropic receptor kainate type subunit 1	P39086	FDA approved drug targets, Predicted membrane proteins	Ion transport, Transport	Ion channel, Ligand-gated ion channel, Receptor	FDA approved drug targets	Evidence at protein level	Evidence at protein level	Cluster 77: Retina - Visual perception	unprognostic (1.03e-3)											X
GMYDGPVYEV	Q14194	ENSG00000072832	CRMP1	Collapsin response mediator protein 1	Q14194	Predicted intracellular proteins				Evidence at protein level	Evidence at protein level	Cluster 58: Brain - Synaptic function	unprognostic (2.80e-1)	X		X				X
GNHYIQEAIY	O14525	ENSG00000152092	ASTN1	Astrotactin 1	O14525	Plasma proteins, Predicted membrane proteins, Transporters	Cell adhesion			Evidence at protein level	Evidence at protein level	Cluster 65: Brain - Ion transport	unprognostic (2.55e-1)											X
GNKVPPVRVYG	Q96T25	ENSG00000139800	ZIC5	Zic family member 5	Q96T25	Predicted intracellular proteins, Transcription factors	Differentiation, Neurogenesis	Developmental protein, DNA-binding		Evidence at protein level	Evidence at protein level	Cluster 69: Cerebellum - Gene expression regulation	unprognostic (1.07e-1)										X
GPAPVLPPAALR	Q96PU8	ENSG00000112531	QKI	QKI, KH domain containing RNA binding	Q96PU8	Cancer-related genes, Predicted intracellular proteins	Differentiation, mRNA processing, mRNA splicing, mRNA transport, Translation regulation, Transport	Developmental protein, RNA-binding	Cancer-related genes	Evidence at protein level	Evidence at protein level	Cluster 70: Brain - Nervous system development	unprognostic (8.57e-2)		X									X
GPEGVLPR	O94812	ENSG00000007516	BAIAP3	BAI1 associated protein 3	O94812	Predicted intracellular proteins	Exocytosis, Transport			Evidence at protein level	Evidence at protein level	Cluster 26: Pituitary gland - Hormone signaling	unprognostic (4.43e-2)											X
GPPPPPPPP	Q68DA7	ENSG00000248905	FMN1	Formin 1	Q68DA7	Predicted intracellular proteins		Actin-binding		Evidence at protein level	Evidence at protein level	Cluster 77: Retina - Visual perception	unprognostic (3.67e-2)				X		X
GPYHPFPNYI	O15240	ENSG00000128564	VGF	VGF nerve growth factor inducible	O15240	Plasma proteins, Predicted secreted proteins		Antibiotic, Antimicrobial, Growth factor		Evidence at protein level	Evidence at protein level	Cluster 73: Brain - Neuropeptide signaling	prognostic unfavorable (3.31e-4)						X
GQLVKMLLY	P31150	ENSG00000203879	GDI1	GDP dissociation inhibitor 1	P31150	Disease related genes, Human disease related genes, Plasma proteins, Predicted intracellular proteins		GTPase activation	Disease variant, Mental retardation	Evidence at protein level	Evidence at protein level	Cluster 57: Non-specific - Angiogenesis	unprognostic (1.22e-1)											X
GQSAFISKV	P0CG40	ENSG00000217236	SP9	Sp9 transcription factor	P0CG40	Predicted intracellular proteins, Transcription factors	Transcription, Transcription regulation	DNA-binding		Evidence at protein level	No human protein/transcript evidence	Cluster 10: Brain - Neuronal signaling	unprognostic (3.95e-1)			X			X
GQVEIVTKV	Q8WUY3	ENSG00000106772	PRUNE2	Prune homolog 2 with BCH domain	Q8WUY3	Predicted intracellular proteins, Predicted membrane proteins	Apoptosis			Evidence at protein level	Evidence at protein level	Cluster 57: Non-specific - Angiogenesis	unprognostic (3.23e-1)					X	X
GSAFPSISR	P56693	ENSG00000100146	SOX10	SRY-box transcription factor 10	P56693	Disease related genes, Human disease related genes, Predicted intracellular proteins, Transcription factors	Transcription, Transcription regulation	Activator, DNA-binding	Deafness, Disease variant, Hirschsprung disease, Kallmann syndrome, Waardenburg syndrome	Evidence at protein level	Evidence at protein level	Cluster 70: Brain - Nervous system development			X
GSFDSEGVASR	O75128	ENSG00000106078	COBL	Cordon-bleu WH2 repeat protein	O75128	Predicted intracellular proteins		Actin-binding		Evidence at protein level	Evidence at protein level	Cluster 80: Striated muscle - Unknown function	unprognostic (3.13e-1)											X
GSFPISPSER	O60469	ENSG00000171587	DSCAM	DS cell adhesion molecule	O60469	Plasma proteins, Predicted membrane proteins	Cell adhesion, Neurogenesis			Evidence at protein level	Evidence at protein level	Cluster 65: Brain - Ion transport	unprognostic (9.98e-2)											X
GSQRPLSARTYS	Q96RT1	ENSG00000112851	ERBIN	Erbb2 interacting protein	Q96RT1	Predicted intracellular proteins				Evidence at protein level	Evidence at protein level	Cluster 70: Brain - Nervous system development	unprognostic (2.04e-1)											X
GSWGALMGGK	Q9NZ53	ENSG00000114631	PODXL2	Podocalyxin like 2	Q9NZ53	Predicted membrane proteins	Cell adhesion			Evidence at protein level	Evidence at protein level	Cluster 26: Pituitary gland - Hormone signaling	unprognostic (9.74e-2)									X
GTAIQCVRFK	Q15049	ENSG00000100427	MLC1	Modulator of VRAC current 1	Q15049	Disease related genes, Human disease related genes, Potential drug targets, Predicted membrane proteins, Transporters	Ion transport, Transport	Ion channel	Disease variant	Evidence at protein level	Evidence at protein level	Cluster 73: Brain - Neuropeptide signaling	unprognostic (1.47e-1)											X
GTATPPLTSR	Q9UDT6	ENSG00000106665	CLIP2	CAP-Gly domain containing linker protein 2	Q9UDT6	Human disease related genes, Plasma proteins, Predicted intracellular proteins			Williams-Beuren syndrome	Evidence at protein level	Evidence at protein level	Cluster 70: Brain - Nervous system development	unprognostic (1.10e-1)											X
GTDYINASY	P23471	ENSG00000106278	PTPRZ1	Protein tyrosine phosphatase receptor type Z1	P23471	Enzymes, Metabolic proteins, Plasma proteins, Predicted membrane proteins, Predicted secreted proteins		Hydrolase, Protein phosphatase		Evidence at protein level	Evidence at protein level	Cluster 27: Brain & Skin - Unknown function	unprognostic (9.18e-2)										X
GTEKLIETY	P60201	ENSG00000123560	PLP1	Proteolipid protein 1	P60201	Cancer-related genes, Disease related genes, Human disease related genes, Predicted membrane proteins			Cancer-related genes, Disease variant, Hereditary spastic paraplegia, Leukodystrophy, Neurodegeneration	Evidence at protein level	Evidence at protein level	Cluster 70: Brain - Nervous system development	unprognostic (1.32e-1)										X
GTFDPDNLEK	Q8IXM3	ENSG00000182154	MRPL41	Mitochondrial ribosomal protein L41	Q8IXM3	Predicted intracellular proteins, Ribosomal proteins	Apoptosis, Cell cycle	Ribonucleoprotein, Ribosomal protein		Evidence at protein level	Evidence at protein level	Cluster 39: Non-specific - Mitochondria	unprognostic (5.86e-3)									X
GTIGLIHAV	P09936	ENSG00000154277	UCHL1	Ubiquitin C-terminal hydrolase L1	P09936	Disease related genes, Enzymes, Human disease related genes, Plasma proteins, Potential drug targets, Predicted intracellular proteins	Ubl conjugation pathway	Hydrolase, Protease, Thiol protease	Disease variant, Hereditary spastic paraplegia, Neurodegeneration, Parkinson disease, Parkinsonism	Evidence at protein level	Evidence at protein level	Cluster 26: Pituitary gland - Hormone signaling	unprognostic (2.34e-1)	X	X	X	X	X		X
GTINIVHPK	Q9Y617	ENSG00000135069	PSAT1	Phosphoserine aminotransferase 1	Q9Y617	Disease related genes, Enzymes, Human disease related genes, Metabolic proteins, Plasma proteins, Potential drug targets, Predicted intracellular proteins	Amino-acid biosynthesis, Serine biosynthesis	Aminotransferase, Transferase	Disease variant	Evidence at protein level	Evidence at protein level	Cluster 22: Non-specific - Unknown function	unprognostic (4.05e-3)											X
GTITPTIGR	Q9NT68	ENSG00000145934	TENM2	Teneurin transmembrane protein 2	Q9NT68	Predicted membrane proteins, Transporters	Cell adhesion, Transcription, Transcription regulation	Repressor		Evidence at protein level	Evidence at protein level	Cluster 44: Heart - Cardiac muscle contraction	unprognostic (3.88e-3)											X
GTLTKNLSEK	Q8TEU7	ENSG00000158987	RAPGEF6	Rap guanine nucleotide exchange factor 6	Q8TEU7	Predicted intracellular proteins		Guanine-nucleotide releasing factor		Evidence at protein level	Evidence at protein level	Cluster 69: Cerebellum - Gene expression regulation	unprognostic (3.54e-2)									X
GTSFSYTFHGD	P25685	ENSG00000132002	DNAJB1	DnaJ heat shock protein family (Hsp40) member B1	P25685	Cancer-related genes, Predicted intracellular proteins	Stress response	Chaperone	Cancer-related genes	Evidence at protein level	Evidence at protein level	Cluster 65: Brain - Ion transport	unprognostic (1.60e-1)						X
GTSGLILKR	P23677	ENSG00000137825	ITPKA	Inositol-trisphosphate 3-kinase A	P23677	Enzymes, Metabolic proteins, Predicted intracellular proteins		Calmodulin-binding, Kinase, Transferase		Evidence at protein level	Evidence at protein level	Cluster 10: Brain - Neuronal signaling	prognostic unfavorable (6.77e-4)									X		X
GTTIFTGFS	Q96QU1	ENSG00000150275	PCDH15	Protocadherin related 15	Q96QU1	Disease related genes, Human disease related genes, Plasma proteins, Predicted intracellular proteins, Predicted membrane proteins	Cell adhesion, Hearing		Deafness, Disease variant, Non-syndromic deafness, Retinitis pigmentosa, Usher syndrome	Evidence at protein level	Evidence at protein level	Cluster 77: Retina - Visual perception	unprognostic (3.07e-3)										X
GTTVPFTSRK	Q9NZW5	ENSG00000105926	MPP6	Membrane palmitoylated protein 6	Q9NZW5	Predicted intracellular proteins				Evidence at protein level	Evidence at protein level	Cluster 78: Testis - Spermatogenesis	unprognostic (1.10e-2)											X
GTVAVSDIPR	Q9UKE5	ENSG00000154310	TNIK	TRAF2 and NCK interacting kinase	Q9UKE5	Disease related genes, Enzymes, Human disease related genes, Metabolic proteins, Potential drug targets, Predicted intracellular proteins	Neurogenesis, Wnt signaling pathway	Kinase, Serine/threonine-protein kinase, Transferase	Mental retardation	Evidence at protein level	Evidence at protein level	Cluster 10: Brain - Neuronal signaling	unprognostic (5.25e-2)											X
GTVNIFGFLK	P23471	ENSG00000106278	PTPRZ1	Protein tyrosine phosphatase receptor type Z1	P23471	Enzymes, Metabolic proteins, Plasma proteins, Predicted membrane proteins, Predicted secreted proteins		Hydrolase, Protein phosphatase		Evidence at protein level	Evidence at protein level	Cluster 27: Brain & Skin - Unknown function	unprognostic (9.18e-2)											X
GVAGPGPIGR	Q9NPE2	ENSG00000182768	NGRN	Neugrin, neurite outgrowth associated	Q9NPE2	Predicted intracellular proteins	Differentiation	Developmental protein		Evidence at protein level	Evidence at protein level	Cluster 80: Striated muscle - Unknown function	unprognostic (2.21e-1)		X									X
GVDNPGHPY	P12277	ENSG00000166165	CKB	Creatine kinase B	P12277	Cancer-related genes, Candidate cardiovascular disease genes, Enzymes, FDA approved drug targets, Metabolic proteins, Plasma proteins, Predicted intracellular proteins		Kinase, Transferase	Cancer-related genes, FDA approved drug targets	Evidence at protein level	Evidence at protein level	Cluster 57: Non-specific - Angiogenesis	unprognostic (7.63e-2)											X
GVKESDWLQY	P49418	ENSG00000078053	AMPH	Amphiphysin	P49418	Cancer-related genes, Predicted intracellular proteins			Cancer-related genes	Evidence at protein level	Evidence at protein level	Cluster 58: Brain - Synaptic function	unprognostic (3.24e-3)											X
GVLEMVKIFRY	Q9Y6X6	ENSG00000041515	MYO16	Myosin XVI	Q9Y6X6	Predicted intracellular proteins		Actin-binding, Motor protein, Myosin		Evidence at protein level	Evidence at protein level	Cluster 65: Brain - Ion transport	unprognostic (1.38e-1)											X
GVLPNIQAV	Q96KK5	ENSG00000274997	H2AC12	H2A clustered histone 12	Q96KK5	Predicted intracellular proteins		DNA-binding		Evidence at protein level	Evidence at protein level	Cluster 76: Brain & Bone marrow - Chromatin organization	unprognostic (2.02e-1)					X
GVPEFNASLPR	Q9H169	ENSG00000015592	STMN4	Stathmin 4	Q9H169	Predicted intracellular proteins				Evidence at protein level	Evidence at protein level	Cluster 65: Brain - Ion transport	unprognostic (1.22e-1)											X
GVRPPAPSL	Q92673	ENSG00000137642	SORL1	Sortilin related receptor 1	Q92673	Disease related genes, Plasma proteins, Potential drug targets, Predicted membrane proteins, Predicted secreted proteins, Transporters	Endocytosis, Transport	Receptor	Alzheimer disease, Amyloidosis, Disease variant, Neurodegeneration	Evidence at protein level	Evidence at protein level	Cluster 15: Liver - Metabolism	unprognostic (3.06e-1)						X
HAYIISSL	Q9NZN3	ENSG00000013016	EHD3	EH domain containing 3	Q9NZN3	Plasma proteins, Predicted intracellular proteins	Cilium biogenesis/degradation, Protein transport, Transport			Evidence at protein level	Evidence at protein level	Cluster 27: Brain & Skin - Unknown function	unprognostic (3.70e-2)										X
HAYLLPRI	Q6ZT52	ENSG00000183114	FAM43B	Family with sequence similarity 43 member B	Q6ZT52	Predicted intracellular proteins				Evidence at protein level	Evidence at transcript level	Cluster 73: Brain - Neuropeptide signaling	unprognostic (5.97e-3)											X
HAYVNALLI	P23471	ENSG00000106278	PTPRZ1	Protein tyrosine phosphatase receptor type Z1	P23471	Enzymes, Metabolic proteins, Plasma proteins, Predicted membrane proteins, Predicted secreted proteins		Hydrolase, Protein phosphatase		Evidence at protein level	Evidence at protein level	Cluster 27: Brain & Skin - Unknown function	unprognostic (9.18e-2)											X
HCGSLLYGLI	P17252	ENSG00000154229	PRKCA	Protein kinase C alpha	P17252	Cancer-related genes, Enzymes, FDA approved drug targets, Metabolic proteins, Plasma proteins, Predicted intracellular proteins, RAS pathway related proteins	Angiogenesis, Apoptosis, Cell adhesion	Kinase, Serine/threonine-protein kinase, Transferase	Cancer-related genes, FDA approved drug targets, Proto-oncogene	Evidence at protein level	Evidence at protein level	Cluster 10: Brain - Neuronal signaling	unprognostic (1.53e-1)											X
HCQDSGRPG	Q8N568	ENSG00000170390	DCLK2	Doublecortin like kinase 2	Q8N568	Enzymes, Metabolic proteins, Predicted intracellular proteins		Kinase, Serine/threonine-protein kinase, Transferase		Evidence at protein level	Evidence at protein level	Cluster 65: Brain - Ion transport	unprognostic (4.06e-1)											X
HEAEVLKQL	P16949	ENSG00000117632	STMN1	Stathmin 1	P16949	Cancer-related genes, Predicted intracellular proteins	Differentiation, Neurogenesis	Developmental protein	Cancer-related genes	Evidence at protein level	Evidence at protein level	Cluster 32: Brain & Lymphoid tissue - Unknown function	unprognostic (1.89e-1)											X
HEILEVKVL	O15466	ENSG00000101638	ST8SIA5	ST8 alpha-N-acetyl-neuraminide alpha-2,8-sialyltransferase 5	O15466	Metabolic proteins, Predicted membrane proteins		Glycosyltransferase, Transferase		Evidence at protein level	Evidence at protein level	Cluster 6: Brain - Smell perception	unprognostic (2.99e-2)						X
HEISQVPENNF	P23471	ENSG00000106278	PTPRZ1	Protein tyrosine phosphatase receptor type Z1	P23471	Enzymes, Metabolic proteins, Plasma proteins, Predicted membrane proteins, Predicted secreted proteins		Hydrolase, Protein phosphatase		Evidence at protein level	Evidence at protein level	Cluster 27: Brain & Skin - Unknown function	unprognostic (9.18e-2)											X
HELEKLDVEY	Q9UDT6	ENSG00000106665	CLIP2	CAP-Gly domain containing linker protein 2	Q9UDT6	Human disease related genes, Plasma proteins, Predicted intracellular proteins			Williams-Beuren syndrome	Evidence at protein level	Evidence at protein level	Cluster 70: Brain - Nervous system development	unprognostic (1.10e-1)											X
HEQALLLEY	Q9UKE5	ENSG00000154310	TNIK	TRAF2 and NCK interacting kinase	Q9UKE5	Disease related genes, Enzymes, Human disease related genes, Metabolic proteins, Potential drug targets, Predicted intracellular proteins	Neurogenesis, Wnt signaling pathway	Kinase, Serine/threonine-protein kinase, Transferase	Mental retardation	Evidence at protein level	Evidence at protein level	Cluster 10: Brain - Neuronal signaling	unprognostic (5.25e-2)											X
HEVIGSSLL	P23677	ENSG00000137825	ITPKA	Inositol-trisphosphate 3-kinase A	P23677	Enzymes, Metabolic proteins, Predicted intracellular proteins		Calmodulin-binding, Kinase, Transferase		Evidence at protein level	Evidence at protein level	Cluster 10: Brain - Neuronal signaling	prognostic unfavorable (6.77e-4)						X
HFSVEGQLE	P07900	ENSG00000080824	HSP90AA1	Heat shock protein 90 alpha family class A member 1	P07900	Cancer-related genes, Enzymes, Plasma proteins, Predicted intracellular proteins	Host-virus interaction, Stress response	Chaperone, Hydrolase	Cancer-related genes	Evidence at protein level	Evidence at protein level	Cluster 58: Brain - Synaptic function	unprognostic (2.53e-1)											X
HGSPPLSASAS	Q9NYQ7	ENSG00000008300	CELSR3	Cadherin EGF LAG seven-pass G-type receptor 3	Q9NYQ7	G-protein coupled receptors, Metabolic proteins, Plasma proteins, Predicted membrane proteins		Developmental protein, G-protein coupled receptor, Receptor, Transducer		Evidence at protein level	Evidence at protein level	Cluster 58: Brain - Synaptic function	unprognostic (1.51e-1)											X
HGYENPTYR	P51693	ENSG00000105290	APLP1	Amyloid beta precursor like protein 1	P51693	Plasma proteins, Predicted intracellular proteins, Predicted membrane proteins	Apoptosis, Cell adhesion, Endocytosis	Heparin-binding	Neurodegeneration	Evidence at protein level	Evidence at protein level	Cluster 70: Brain - Nervous system development	unprognostic (7.32e-3)											X
HLAGVSSILGA	P00395	ENSG00000198804	MT-CO1	Mitochondrially encoded cytochrome c oxidase I	P00395	Disease related genes, Enzymes, Human disease related genes, Metabolic proteins, Potential drug targets, Predicted membrane proteins, Transporters	Electron transport, Respiratory chain, Transport	Translocase	Deafness, Disease variant, Leber hereditary optic neuropathy, Non-syndromic deafness, Primary mitochondrial disease	Evidence at protein level	Evidence at protein level	Cluster 39: Non-specific - Mitochondria	unprognostic (1.59e-1)					X
HLDYPRNPR	Q16706	ENSG00000112893	MAN2A1	Mannosidase alpha class 2A member 1	Q16706	Enzymes, Metabolic proteins, Plasma proteins, Predicted membrane proteins		Glycosidase, Hydrolase		Evidence at protein level	Evidence at protein level	Cluster 70: Brain - Nervous system development	unprognostic (2.52e-1)									X
HLEEDIHRLK	P07197	ENSG00000104722	NEFM	Neurofilament medium	P07197	Plasma proteins, Predicted intracellular proteins				Evidence at protein level	Evidence at protein level	Cluster 70: Brain - Nervous system development	unprognostic (5.17e-2)									X
HLFPYVKKR	Q96BY6	ENSG00000135905	DOCK10	Dedicator of cytokinesis 10	Q96BY6	Plasma proteins, Predicted intracellular proteins		Guanine-nucleotide releasing factor		Evidence at protein level	Evidence at protein level	Cluster 32: Brain & Lymphoid tissue - Unknown function	unprognostic (1.14e-1)											X
HLGALYGI	O00767	ENSG00000099194	SCD	Stearoyl-CoA desaturase	O00767	Enzymes, Metabolic proteins, Predicted membrane proteins	Fatty acid biosynthesis, Fatty acid metabolism, Lipid biosynthesis, Lipid metabolism	Oxidoreductase		Evidence at protein level	Evidence at protein level	Cluster 15: Liver - Metabolism	unprognostic (1.24e-1)						X
HLLSKLISV	O94915	ENSG00000075539	FRYL	FRY like transcription coactivator	O94915	Disease related genes, Predicted intracellular proteins	Transcription, Transcription regulation			Evidence at protein level	Evidence at protein level	Cluster 70: Brain - Nervous system development	unprognostic (5.37e-2)			X
HLLSTVTSI	O00291	ENSG00000127946	HIP1	Huntingtin interacting protein 1	O00291	Cancer-related genes, Disease related genes, Predicted intracellular proteins	Apoptosis, Differentiation, Endocytosis, Transcription, Transcription regulation	Actin-binding, Activator	Cancer-related genes, Neurodegeneration	Evidence at protein level	Evidence at protein level	Cluster 76: Brain & Bone marrow - Chromatin organization	unprognostic (1.04e-1)					X		X
HLWRGIVSI	Q6DN14	ENSG00000175471	MCTP1	Multiple C2 and transmembrane domain containing 1	Q6DN14	Predicted intracellular proteins, Predicted membrane proteins				Evidence at protein level	Evidence at transcript level	Cluster 76: Brain & Bone marrow - Chromatin organization	unprognostic (1.16e-4)			X
HLYDVFGDPAYL	O43813	ENSG00000115365	LANCL1	LanC like 1	O43813	Enzymes, Predicted intracellular proteins		Transferase		Evidence at protein level	Evidence at protein level	Cluster 69: Cerebellum - Gene expression regulation	unprognostic (1.98e-1)	X
HLYDYTVKL	O00291	ENSG00000127946	HIP1	Huntingtin interacting protein 1	O00291	Cancer-related genes, Disease related genes, Predicted intracellular proteins	Apoptosis, Differentiation, Endocytosis, Transcription, Transcription regulation	Actin-binding, Activator	Cancer-related genes, Neurodegeneration	Evidence at protein level	Evidence at protein level	Cluster 76: Brain & Bone marrow - Chromatin organization	unprognostic (1.04e-1)	X		X		X		X
HNYHHSFPY	O00767	ENSG00000099194	SCD	Stearoyl-CoA desaturase	O00767	Enzymes, Metabolic proteins, Predicted membrane proteins	Fatty acid biosynthesis, Fatty acid metabolism, Lipid biosynthesis, Lipid metabolism	Oxidoreductase		Evidence at protein level	Evidence at protein level	Cluster 15: Liver - Metabolism	unprognostic (1.24e-1)											X
HPFTGELSL	Q96QU1	ENSG00000150275	PCDH15	Protocadherin related 15	Q96QU1	Disease related genes, Human disease related genes, Plasma proteins, Predicted intracellular proteins, Predicted membrane proteins	Cell adhesion, Hearing		Deafness, Disease variant, Non-syndromic deafness, Retinitis pigmentosa, Usher syndrome	Evidence at protein level	Evidence at protein level	Cluster 77: Retina - Visual perception	unprognostic (3.07e-3)		X
HPMRALFLI	Q9UKE5	ENSG00000154310	TNIK	TRAF2 and NCK interacting kinase	Q9UKE5	Disease related genes, Enzymes, Human disease related genes, Metabolic proteins, Potential drug targets, Predicted intracellular proteins	Neurogenesis, Wnt signaling pathway	Kinase, Serine/threonine-protein kinase, Transferase	Mental retardation	Evidence at protein level	Evidence at protein level	Cluster 10: Brain - Neuronal signaling	unprognostic (5.25e-2)											X
HPNGQKLFV	Q15165	ENSG00000105854	PON2	Paraoxonase 2	Q15165	Candidate cardiovascular disease genes, Enzymes, Metabolic proteins, Predicted intracellular proteins, Predicted secreted proteins		Hydrolase		Evidence at protein level	Evidence at protein level	Cluster 15: Liver - Metabolism	unprognostic (3.89e-2)											X
HPSENIIAV	Q00005	ENSG00000156475	PPP2R2B	Protein phosphatase 2 regulatory subunit Bbeta	Q00005	Disease related genes, Human disease related genes, Metabolic proteins, Predicted intracellular proteins	Apoptosis		Disease variant, Neurodegeneration, Spinocerebellar ataxia	Evidence at protein level	Evidence at protein level	Cluster 58: Brain - Synaptic function	unprognostic (2.48e-1)											X
HPYPTALTV	Q9NQB0	ENSG00000148737	TCF7L2	Transcription factor 7 like 2	Q9NQB0	Cancer-related genes, Disease related genes, Human disease related genes, Predicted intracellular proteins, Transcription factors	Transcription, Transcription regulation, Wnt signaling pathway	Activator, DNA-binding, Repressor	Cancer-related genes, Diabetes mellitus	Evidence at protein level	Evidence at protein level	Cluster 73: Brain - Neuropeptide signaling	unprognostic (4.59e-3)											X
HQIGPGMVQQI	P31689	ENSG00000086061	DNAJA1	DnaJ heat shock protein family (Hsp40) member A1	P31689	Predicted intracellular proteins		Chaperone		Evidence at protein level	Evidence at protein level	Cluster 65: Brain - Ion transport	unprognostic (1.07e-1)						X
HQYDGSIVVI	Q8NFZ8	ENSG00000105767	CADM4	Cell adhesion molecule 4	Q8NFZ8	Predicted membrane proteins	Cell adhesion		Tumor suppressor	Evidence at protein level	Evidence at protein level	Cluster 70: Brain - Nervous system development	unprognostic (2.87e-1)			X			X
HRSPLVLAY	Q6GQQ9	ENSG00000264522	OTUD7B	OTU deubiquitinase 7B	Q6GQQ9	Enzymes, Predicted intracellular proteins	Adaptive immunity, Immunity, Ubl conjugation pathway	Hydrolase, Protease, Thiol protease		Evidence at protein level	Evidence at protein level	Cluster 70: Brain - Nervous system development	unprognostic (1.51e-1)						X
HSINITRVY	P78357	ENSG00000108797	CNTNAP1	Contactin associated protein 1	P78357	Disease related genes, Human disease related genes, Predicted membrane proteins	Cell adhesion		Disease variant, Neuropathy	Evidence at protein level	Evidence at protein level	Cluster 10: Brain - Neuronal signaling	unprognostic (5.02e-3)											X
HSINITRVYR	P78357	ENSG00000108797	CNTNAP1	Contactin associated protein 1	P78357	Disease related genes, Human disease related genes, Predicted membrane proteins	Cell adhesion		Disease variant, Neuropathy	Evidence at protein level	Evidence at protein level	Cluster 10: Brain - Neuronal signaling	unprognostic (5.02e-3)											X
HSTSVPVF	P23471	ENSG00000106278	PTPRZ1	Protein tyrosine phosphatase receptor type Z1	P23471	Enzymes, Metabolic proteins, Plasma proteins, Predicted membrane proteins, Predicted secreted proteins		Hydrolase, Protein phosphatase		Evidence at protein level	Evidence at protein level	Cluster 27: Brain & Skin - Unknown function	unprognostic (9.18e-2)											X
HTADSLNLAK	P35612	ENSG00000075340	ADD2	Adducin 2	P35612	Predicted intracellular proteins		Actin-binding, Calmodulin-binding		Evidence at protein level	Evidence at protein level	Cluster 76: Brain & Bone marrow - Chromatin organization	unprognostic (1.94e-1)											X
HTAPAYYPY	P78414	ENSG00000170549	IRX1	Iroquois homeobox 1	P78414	Plasma proteins, Predicted intracellular proteins, Transcription factors		DNA-binding		Evidence at protein level	Evidence at transcript level	Cluster 21: Non-specific - Transcription	unprognostic (1.26e-2)											X
HTRTPPIIHR	Q9H4A3	ENSG00000060237	WNK1	WNK lysine deficient protein kinase 1	Q9H4A3	Disease related genes, Enzymes, Human disease related genes, Metabolic proteins, Plasma proteins, Potential drug targets, Predicted intracellular proteins		Kinase, Protein kinase inhibitor, Serine/threonine-protein kinase, Transferase	Neurodegeneration, Neuropathy	Evidence at protein level	Evidence at protein level	Cluster 70: Brain - Nervous system development	unprognostic (1.27e-1)											X
HTTGITLNK	Q6P995	ENSG00000144369	FAM171B	Family with sequence similarity 171 member B	Q6P995	Predicted intracellular proteins, Predicted membrane proteins				Evidence at protein level	Evidence at transcript level	Cluster 58: Brain - Synaptic function	unprognostic (4.03e-2)											X
HVADIYLANINK	O75044	ENSG00000266028	SRGAP2	SLIT-ROBO Rho GTPase activating protein 2	O75044	Disease related genes, Predicted intracellular proteins	Neurogenesis	GTPase activation		Evidence at protein level	Evidence at protein level	Cluster 69: Cerebellum - Gene expression regulation	unprognostic (5.20e-2)											X
HVAESSLSRL	Q9H469	ENSG00000107872	FBXL15	F-box and leucine rich repeat protein 15	Q9H469	Predicted intracellular proteins	Ubl conjugation pathway			Evidence at protein level	Evidence at protein level	Cluster 65: Brain - Ion transport	unprognostic (1.91e-1)											X
HVAESSLSRLR	Q9H469	ENSG00000107872	FBXL15	F-box and leucine rich repeat protein 15	Q9H469	Predicted intracellular proteins	Ubl conjugation pathway			Evidence at protein level	Evidence at protein level	Cluster 65: Brain - Ion transport	unprognostic (1.91e-1)											X
HVFEDPQRR	Q86TG7	ENSG00000242265	PEG10	Paternally expressed 10	Q86TG7	Predicted intracellular proteins	Apoptosis, Differentiation	DNA-binding		Evidence at protein level	Evidence at protein level	Cluster 73: Brain - Neuropeptide signaling	unprognostic (1.06e-1)											X
HVIVEEPPR	O00533	ENSG00000134121	CHL1	Cell adhesion molecule L1 like	O00533	Plasma proteins, Predicted membrane proteins, Predicted secreted proteins	Cell adhesion, Differentiation, Neurogenesis	Developmental protein		Evidence at protein level	Evidence at protein level	Cluster 10: Brain - Neuronal signaling	unprognostic (1.16e-3)											X
HYFSDPFLKY	Q15165	ENSG00000105854	PON2	Paraoxonase 2	Q15165	Candidate cardiovascular disease genes, Enzymes, Metabolic proteins, Predicted intracellular proteins, Predicted secreted proteins		Hydrolase		Evidence at protein level	Evidence at protein level	Cluster 15: Liver - Metabolism	unprognostic (3.89e-2)											X
IADLAVRR	P78357	ENSG00000108797	CNTNAP1	Contactin associated protein 1	P78357	Disease related genes, Human disease related genes, Predicted membrane proteins	Cell adhesion		Disease variant, Neuropathy	Evidence at protein level	Evidence at protein level	Cluster 10: Brain - Neuronal signaling	unprognostic (5.02e-3)											X
IALNPTGTFLY	Q7Z4S6	ENSG00000139116	KIF21A	Kinesin family member 21A	Q7Z4S6	Disease related genes, Human disease related genes, Predicted intracellular proteins		Motor protein	Disease variant	Evidence at protein level	Evidence at protein level	Cluster 77: Retina - Visual perception	unprognostic (1.13e-1)											X
IAMDGLREV	Q13516	ENSG00000205927	OLIG2	Oligodendrocyte transcription factor 2	Q13516	Cancer-related genes, Disease related genes, Predicted intracellular proteins, Transcription factors	Transcription, Transcription regulation	Developmental protein, DNA-binding	Cancer-related genes, Proto-oncogene	Evidence at protein level	Evidence at protein level	Cluster 70: Brain - Nervous system development	unprognostic (1.44e-2)	X				X						X
IDATDKGHPPM	Q9UN73	ENSG00000081842	PCDHA6	Protocadherin alpha 6	Q9UN73	Predicted membrane proteins, Predicted secreted proteins	Cell adhesion			Evidence at protein level	Evidence at transcript level	Cluster 69: Cerebellum - Gene expression regulation	unprognostic (4.39e-1)											X
IDFSGRDPAIYR	Q9P283	ENSG00000082684	SEMA5B	Semaphorin 5B	Q9P283	Predicted intracellular proteins, Predicted membrane proteins	Differentiation, Neurogenesis	Developmental protein		Evidence at protein level	Evidence at transcript level	Cluster 10: Brain - Neuronal signaling	unprognostic (1.04e-1)											X
IDISILQRS	Q92556	ENSG00000155849	ELMO1	Engulfment and cell motility 1	Q92556	Predicted intracellular proteins	Apoptosis, Phagocytosis			Evidence at protein level	Evidence at protein level	Cluster 70: Brain - Nervous system development	unprognostic (3.69e-1)	X
IDQDRNIQPPSD	Q96QU1	ENSG00000150275	PCDH15	Protocadherin related 15	Q96QU1	Disease related genes, Human disease related genes, Plasma proteins, Predicted intracellular proteins, Predicted membrane proteins	Cell adhesion, Hearing		Deafness, Disease variant, Non-syndromic deafness, Retinitis pigmentosa, Usher syndrome	Evidence at protein level	Evidence at protein level	Cluster 77: Retina - Visual perception	unprognostic (3.07e-3)										X
IDTDDLPRK	Q9P265	ENSG00000066084	DIP2B	Disco interacting protein 2 homolog B	Q9P265	Human disease related genes, Predicted intracellular proteins	Neurogenesis			Evidence at protein level	Evidence at protein level	Cluster 70: Brain - Nervous system development	unprognostic (9.56e-2)											X
IEDPGTLHIW	Q9ULL4	ENSG00000198753	PLXNB3	Plexin B3	Q9ULL4	Metabolic proteins, Plasma proteins, Predicted intracellular proteins, Predicted membrane proteins	Neurogenesis	Receptor		Evidence at protein level	Evidence at protein level	Cluster 70: Brain - Nervous system development	unprognostic (1.45e-1)				X	X
IEMPTEAKKDEW	P11137	ENSG00000078018	MAP2	Microtubule associated protein 2	P11137	FDA approved drug targets, Plasma proteins, Predicted intracellular proteins		Calmodulin-binding	FDA approved drug targets	Evidence at protein level	Evidence at protein level	Cluster 58: Brain - Synaptic function	unprognostic (2.29e-2)											X
IEPLMEPEGESY	Q16143	ENSG00000074317	SNCB	Synuclein beta	Q16143	Human disease related genes, Predicted intracellular proteins, Transporters				Evidence at protein level	Evidence at protein level	Cluster 58: Brain - Synaptic function	unprognostic (3.41e-3)			X
IEVELTNIQKKY	Q9P2D1	ENSG00000171316	CHD7	Chromodomain helicase DNA binding protein 7	Q9P2D1	Cancer-related genes, Disease related genes, Enzymes, Human disease related genes, Plasma proteins, Potential drug targets, Predicted intracellular proteins	rRNA processing, Transcription, Transcription regulation	Chromatin regulator, DNA-binding, Helicase, Hydrolase	Cancer-related genes, Disease variant, Hypogonadotropic hypogonadism, Kallmann syndrome	Evidence at protein level	Evidence at protein level	Cluster 69: Cerebellum - Gene expression regulation	unprognostic (9.59e-2)											X
IFQIIQSIRMGM	Q8N6R1	ENSG00000151778	SERP2	Stress associated endoplasmic reticulum protein family member 2	Q8N6R1	Predicted intracellular proteins, Predicted membrane proteins	Protein transport, Translocation, Transport			Evidence at protein level	Evidence at protein level	Cluster 73: Brain - Neuropeptide signaling	unprognostic (9.62e-2)	X						X
IGNEILRR	Q96DZ5	ENSG00000105270	CLIP3	CAP-Gly domain containing linker protein 3	Q96DZ5	Predicted intracellular proteins				Evidence at protein level	Evidence at protein level	Cluster 57: Non-specific - Angiogenesis	unprognostic (1.19e-1)											X
IIAIPTGVK	P00395	ENSG00000198804	MT-CO1	Mitochondrially encoded cytochrome c oxidase I	P00395	Disease related genes, Enzymes, Human disease related genes, Metabolic proteins, Potential drug targets, Predicted membrane proteins, Transporters	Electron transport, Respiratory chain, Transport	Translocase	Deafness, Disease variant, Leber hereditary optic neuropathy, Non-syndromic deafness, Primary mitochondrial disease	Evidence at protein level	Evidence at protein level	Cluster 39: Non-specific - Mitochondria	unprognostic (1.59e-1)									X		X
IIDERTGDIY	Q9H159	ENSG00000071991	CDH19	Cadherin 19	Q9H159	Predicted intracellular proteins, Predicted membrane proteins	Cell adhesion			Evidence at protein level	Evidence at transcript level	Cluster 44: Heart - Cardiac muscle contraction	unprognostic (4.10e-2)										X
IIKLAPPPK	Q15121	ENSG00000162734	PEA15	Proliferation and apoptosis adaptor protein 15	Q15121	Plasma proteins, Predicted intracellular proteins	Apoptosis, Sugar transport, Transport			Evidence at protein level	Evidence at protein level	Cluster 73: Brain - Neuropeptide signaling	unprognostic (2.53e-1)						X
IILDPEKIKKK	Q9UL51	ENSG00000099822	HCN2	Hyperpolarization activated cyclic nucleotide gated potassium and sodium channel 2	Q9UL51	Predicted membrane proteins, Transporters, Voltage-gated ion channels	Ion transport, Potassium transport, Sodium transport, Transport	Ion channel, Ligand-gated ion channel, Potassium channel, Sodium channel, Voltage-gated channel	Disease variant	Evidence at protein level	Evidence at protein level	Cluster 70: Brain - Nervous system development	unprognostic (2.44e-1)									X
IINPFPASK	Q7Z4S6	ENSG00000139116	KIF21A	Kinesin family member 21A	Q7Z4S6	Disease related genes, Human disease related genes, Predicted intracellular proteins		Motor protein	Disease variant	Evidence at protein level	Evidence at protein level	Cluster 77: Retina - Visual perception	unprognostic (1.13e-1)									X
IIQNVPVHQR	O94915	ENSG00000075539	FRYL	FRY like transcription coactivator	O94915	Disease related genes, Predicted intracellular proteins	Transcription, Transcription regulation			Evidence at protein level	Evidence at protein level	Cluster 70: Brain - Nervous system development	unprognostic (5.37e-2)											X
IIQSIRMGM	Q8N6R1	ENSG00000151778	SERP2	Stress associated endoplasmic reticulum protein family member 2	Q8N6R1	Predicted intracellular proteins, Predicted membrane proteins	Protein transport, Translocation, Transport			Evidence at protein level	Evidence at protein level	Cluster 73: Brain - Neuropeptide signaling	unprognostic (9.62e-2)	X		X		X		X
IKYIIDTY	Q5VSG8	ENSG00000185090	MANEAL	Mannosidase endo-alpha like	Q5VSG8	Predicted intracellular proteins		Hydrolase		Evidence at protein level	Evidence at transcript level	Cluster 26: Pituitary gland - Hormone signaling	unprognostic (7.92e-2)										X
ILDSQAGQIRA	Q86UU1	ENSG00000019144	PHLDB1	Pleckstrin homology like domain family B member 1	Q86UU1	Predicted intracellular proteins				Evidence at protein level	Evidence at protein level	Cluster 57: Non-specific - Angiogenesis	unprognostic (8.28e-2)	X
ILDTSVAYV	O60333	ENSG00000054523	KIF1B	Kinesin family member 1B	O60333	Disease related genes, Human disease related genes, Plasma proteins, Predicted intracellular proteins	Apoptosis	Motor protein	Charcot-Marie-Tooth disease, Disease variant, Neurodegeneration, Neuropathy	Evidence at protein level	Evidence at protein level	Cluster 54: Non-specific - Microtubule organization	unprognostic (7.15e-2)	X						X
ILGVIVKV	O95237	ENSG00000121207	LRAT	Lecithin retinol acyltransferase	O95237	Disease related genes, Enzymes, Human disease related genes, Metabolic proteins, Potential drug targets, Predicted intracellular proteins, Predicted membrane proteins	Sensory transduction, Vision	Acyltransferase, Transferase	Disease variant, Leber congenital amaurosis	Evidence at protein level	Evidence at protein level	Cluster 45: Intestine - Brush border	unprognostic (4.75e-2)							X
ILNERVELL	Q8NF91	ENSG00000131018	SYNE1	Spectrin repeat containing nuclear envelope protein 1	Q8NF91	Cancer-related genes, Disease related genes, Human disease related genes, Plasma proteins, Predicted intracellular proteins, Predicted membrane proteins	Differentiation, Spermatogenesis	Actin-binding	Cancer-related genes, Disease variant, Emery-Dreifuss muscular dystrophy, Neurodegeneration	Evidence at protein level	Evidence at protein level	Cluster 88: Choroid plexus - Transmembrane transport	unprognostic (2.28e-1)			X
ILNKKLLEH	Q9Y4B5	ENSG00000168502	MTCL1	Microtubule crosslinking factor 1	Q9Y4B5	Plasma proteins, Predicted intracellular proteins				Evidence at protein level	Evidence at protein level	Cluster 69: Cerebellum - Gene expression regulation	unprognostic (1.70e-1)									X
ILPPPRPPL	O60241	ENSG00000121753	ADGRB2	Adhesion G protein-coupled receptor B2	O60241	G-protein coupled receptors, Predicted intracellular proteins, Predicted membrane proteins, Transporters		G-protein coupled receptor, Receptor, Transducer	Disease variant	Evidence at protein level	Evidence at protein level	Cluster 10: Brain - Neuronal signaling	unprognostic (1.90e-1)											X
ILQRELQNV	P27987	ENSG00000143772	ITPKB	Inositol-trisphosphate 3-kinase B	P27987	Cancer-related genes, Enzymes, Metabolic proteins, Predicted intracellular proteins		Calmodulin-binding, Kinase, Transferase	Cancer-related genes	Evidence at protein level	Evidence at protein level	Cluster 70: Brain - Nervous system development	unprognostic (1.53e-1)			X
ILSKETEVL	P23471	ENSG00000106278	PTPRZ1	Protein tyrosine phosphatase receptor type Z1	P23471	Enzymes, Metabolic proteins, Plasma proteins, Predicted membrane proteins, Predicted secreted proteins		Hydrolase, Protein phosphatase		Evidence at protein level	Evidence at protein level	Cluster 27: Brain & Skin - Unknown function	unprognostic (9.18e-2)						X
ILSVTATDR	P17066	ENSG00000173110	HSPA6	Heat shock protein family A (Hsp70) member 6	P17066	Plasma proteins, Predicted intracellular proteins	Stress response			Evidence at protein level	Evidence at protein level	Cluster 10: Brain - Neuronal signaling	unprognostic (2.40e-1)											X
ILTGKPVSV	Q14DG7	ENSG00000139364	TMEM132B	Transmembrane protein 132B	Q14DG7	Predicted membrane proteins				Evidence at protein level	Evidence at transcript level	Cluster 10: Brain - Neuronal signaling	unprognostic (1.06e-1)							X
ILVDQVTGI	Q12926	ENSG00000107105	ELAVL2	ELAV like RNA binding protein 2	Q12926	Predicted intracellular proteins		RNA-binding		Evidence at protein level	Evidence at protein level	Cluster 78: Testis - Spermatogenesis	unprognostic (6.67e-2)			X
ILVDQVTGV	Q14576	ENSG00000196361	ELAVL3	ELAV like RNA binding protein 3	Q14576	Predicted intracellular proteins	Differentiation, Neurogenesis	Developmental protein, RNA-binding		Evidence at protein level	Evidence at transcript level	Cluster 70: Brain - Nervous system development	unprognostic (8.76e-2)	X		X				X
ILYEDLVHI	A8MVW0	ENSG00000161682	FAM171A2	Family with sequence similarity 171 member A2	A8MVW0	Predicted membrane proteins				Evidence at protein level	Evidence at protein level	Cluster 10: Brain - Neuronal signaling	unprognostic (9.98e-2)							X
ILYPKTLFL	Q08209	ENSG00000138814	PPP3CA	Protein phosphatase 3 catalytic subunit alpha	Q08209	Disease related genes, Enzymes, Human disease related genes, Metabolic proteins, Plasma proteins, Potential drug targets, Predicted intracellular proteins		Calmodulin-binding, Hydrolase, Protein phosphatase	Craniosynostosis, Disease variant, Dwarfism, Epilepsy, Mental retardation	Evidence at protein level	Evidence at protein level	Cluster 10: Brain - Neuronal signaling	unprognostic (1.56e-1)						X
IMSPGLLSP	Q9UPW6	ENSG00000119042	SATB2	SATB homeobox 2	Q9UPW6	Disease related genes, Human disease related genes, Predicted intracellular proteins, Transcription factors	Transcription, Transcription regulation	Chromatin regulator, Developmental protein, DNA-binding, Repressor	Disease variant, Mental retardation	Evidence at protein level	Evidence at protein level	Cluster 37: Intestine - Unknown function	unprognostic (1.07e-1)											X
INDNPPVFER	Q8TDW7	ENSG00000165323	FAT3	FAT atypical cadherin 3	Q8TDW7	Predicted membrane proteins	Cell adhesion	Developmental protein		Evidence at protein level	Evidence at transcript level	Cluster 65: Brain - Ion transport	unprognostic (1.27e-1)											X
INPTVTRSL	Q9P2D8	ENSG00000133958	UNC79	Unc-79 homolog, NALCN channel complex subunit	Q9P2D8	Predicted membrane proteins, Transporters				Evidence at protein level	Evidence at transcript level	Cluster 58: Brain - Synaptic function	unprognostic (1.06e-1)	X
IPFGTPIVV	Q8TD22	ENSG00000144040	SFXN5	Sideroflexin 5	Q8TD22	Predicted intracellular proteins, Predicted membrane proteins	Amino-acid transport, Transport			Evidence at protein level	Evidence at protein level	Cluster 65: Brain - Ion transport	unprognostic (1.16e-1)											X
IPHQPMGII	Q9NZR2	ENSG00000168702	LRP1B	LDL receptor related protein 1B	Q9NZR2	Cancer-related genes, Plasma proteins, Predicted intracellular proteins, Predicted membrane proteins	Endocytosis	Receptor	Cancer-related genes	Evidence at protein level	Evidence at protein level	Cluster 10: Brain - Neuronal signaling	unprognostic (5.19e-2)											X
IPIELIPHI	Q5SW79	ENSG00000143702	CEP170	Centrosomal protein 170	Q5SW79	Predicted intracellular proteins, Predicted membrane proteins				Evidence at protein level	Evidence at protein level	Cluster 76: Brain & Bone marrow - Chromatin organization	unprognostic (1.48e-1)											X
IPYQPTPTL	O43424	ENSG00000152208	GRID2	Glutamate ionotropic receptor delta type subunit 2	O43424	Disease related genes, Human disease related genes, Predicted intracellular proteins, Predicted membrane proteins	Ion transport, Transport	Ion channel, Ligand-gated ion channel, Receptor	Neurodegeneration	Evidence at protein level	Evidence at protein level	Cluster 21: Non-specific - Transcription	unprognostic (7.23e-3)											X
IQKNLHPTY	P10827	ENSG00000126351	THRA	Thyroid hormone receptor alpha	P10827	Cancer-related genes, Disease related genes, FDA approved drug targets, Human disease related genes, Nuclear receptors, Predicted intracellular proteins, Transcription factors	Transcription, Transcription regulation	DNA-binding, Receptor	Cancer-related genes, Congenital hypothyroidism, Disease variant, FDA approved drug targets	Evidence at protein level	Evidence at protein level	Cluster 57: Non-specific - Angiogenesis	unprognostic (8.78e-2)						X
ISAGNIQER	Q8TCU6	ENSG00000124126	PREX1	Phosphatidylinositol-3,4,5-trisphosphate dependent Rac exchange factor 1	Q8TCU6	Predicted intracellular proteins		Guanine-nucleotide releasing factor		Evidence at protein level	Evidence at protein level	Cluster 76: Brain & Bone marrow - Chromatin organization	unprognostic (7.47e-2)											X
ISALGDKSKR	Q7Z4S6	ENSG00000139116	KIF21A	Kinesin family member 21A	Q7Z4S6	Disease related genes, Human disease related genes, Predicted intracellular proteins		Motor protein	Disease variant	Evidence at protein level	Evidence at protein level	Cluster 77: Retina - Visual perception	unprognostic (1.13e-1)											X
ISCYPHISLT	Q86XX4	ENSG00000138759	FRAS1	Fraser extracellular matrix complex subunit 1	Q86XX4	Disease related genes, Human disease related genes, Predicted intracellular proteins, Predicted membrane proteins				Evidence at protein level	Evidence at protein level	Cluster 7: Kidney - Transmembrane transport	unprognostic (2.97e-1)					X
ISDLFIDNY	A6NLC5	ENSG00000187068	C3orf70	Chromosome 3 open reading frame 70	A6NLC5	Cancer-related genes, Predicted intracellular proteins	Neurogenesis		Cancer-related genes	Evidence at protein level	Evidence at transcript level	Cluster 57: Non-specific - Angiogenesis	unprognostic (2.31e-1)										X	X
ISDSSGVMVY	Q9Y4J8	ENSG00000134769	DTNA	Dystrobrevin alpha	Q9Y4J8	Disease related genes, Human disease related genes, Plasma proteins, Potential drug targets, Predicted intracellular proteins, Predicted membrane proteins, Transporters			Cardiomyopathy, Disease variant	Evidence at protein level	Evidence at protein level	Cluster 70: Brain - Nervous system development	unprognostic (5.03e-1)										X
ISENISQGY	P23471	ENSG00000106278	PTPRZ1	Protein tyrosine phosphatase receptor type Z1	P23471	Enzymes, Metabolic proteins, Plasma proteins, Predicted membrane proteins, Predicted secreted proteins		Hydrolase, Protein phosphatase		Evidence at protein level	Evidence at protein level	Cluster 27: Brain & Skin - Unknown function	unprognostic (9.18e-2)											X
ISIHRPLAY	P21554	ENSG00000118432	CNR1	Cannabinoid receptor 1	P21554	Disease related genes, FDA approved drug targets, G-protein coupled receptors, Predicted intracellular proteins, Predicted membrane proteins, Transporters		G-protein coupled receptor, Receptor, Transducer	FDA approved drug targets, Obesity	Evidence at protein level	Evidence at protein level	Cluster 10: Brain - Neuronal signaling	unprognostic (1.21e-1)											X
ISKPPGVAL	P56693	ENSG00000100146	SOX10	SRY-box transcription factor 10	P56693	Disease related genes, Human disease related genes, Predicted intracellular proteins, Transcription factors	Transcription, Transcription regulation	Activator, DNA-binding	Deafness, Disease variant, Hirschsprung disease, Kallmann syndrome, Waardenburg syndrome	Evidence at protein level	Evidence at protein level	Cluster 70: Brain - Nervous system development											X
ISKRLGAEW	Q9Y651	ENSG00000125285	SOX21	SRY-box transcription factor 21	Q9Y651	Predicted intracellular proteins, Transcription factors	Transcription, Transcription regulation	Activator, DNA-binding		Evidence at protein level	Evidence at transcript level	Cluster 27: Brain & Skin - Unknown function	prognostic favorable (8.79e-5)											X
ISWEGTSTEK	Q9H7Z3	ENSG00000119720	NRDE2	NRDE-2, necessary for RNA interference, domain containing	Q9H7Z3	Plasma proteins, Predicted intracellular proteins, Predicted membrane proteins	Cell cycle, Cell division, DNA damage, Mitosis, mRNA processing, mRNA splicing			Evidence at protein level	Evidence at protein level	Cluster 69: Cerebellum - Gene expression regulation	unprognostic (4.51e-2)									X
ITAPPSRVL	O00767	ENSG00000099194	SCD	Stearoyl-CoA desaturase	O00767	Enzymes, Metabolic proteins, Predicted membrane proteins	Fatty acid biosynthesis, Fatty acid metabolism, Lipid biosynthesis, Lipid metabolism	Oxidoreductase		Evidence at protein level	Evidence at protein level	Cluster 15: Liver - Metabolism	unprognostic (1.24e-1)			X			X				X	X
ITASGVTVTSR	Q8IVL1	ENSG00000166833	NAV2	Neuron navigator 2	Q8IVL1	Enzymes, Predicted intracellular proteins		Helicase, Hydrolase		Evidence at protein level	Evidence at protein level	Cluster 44: Heart - Cardiac muscle contraction	unprognostic (3.01e-1)											X
ITNIRPSF	Q9BT88	ENSG00000132718	SYT11	Synaptotagmin 11	Q9BT88	Predicted intracellular proteins				Evidence at protein level	Evidence at protein level	Cluster 70: Brain - Nervous system development	unprognostic (2.14e-1)								X			X
ITNLVEKGR	P23471	ENSG00000106278	PTPRZ1	Protein tyrosine phosphatase receptor type Z1	P23471	Enzymes, Metabolic proteins, Plasma proteins, Predicted membrane proteins, Predicted secreted proteins		Hydrolase, Protein phosphatase		Evidence at protein level	Evidence at protein level	Cluster 27: Brain & Skin - Unknown function	unprognostic (9.18e-2)											X
ITSPESLNLPR	Q9NR80	ENSG00000136002	ARHGEF4	Rho guanine nucleotide exchange factor 4	Q9NR80	Plasma proteins, Predicted intracellular proteins		Guanine-nucleotide releasing factor		Evidence at protein level	Evidence at protein level	Cluster 27: Brain & Skin - Unknown function	unprognostic (4.44e-1)											X
ITTVSPGAFD	O75093	ENSG00000187122	SLIT1	Slit guidance ligand 1	O75093	Predicted secreted proteins	Differentiation, Neurogenesis	Developmental protein		Evidence at protein level	Evidence at protein level	Cluster 10: Brain - Neuronal signaling	unprognostic (8.40e-2)											X
IVFKDTVSI	P23471	ENSG00000106278	PTPRZ1	Protein tyrosine phosphatase receptor type Z1	P23471	Enzymes, Metabolic proteins, Plasma proteins, Predicted membrane proteins, Predicted secreted proteins		Hydrolase, Protein phosphatase		Evidence at protein level	Evidence at protein level	Cluster 27: Brain & Skin - Unknown function	unprognostic (9.18e-2)			X			X
IVLELIPLK	P00403	ENSG00000198712	MT-CO2	Mitochondrially encoded cytochrome c oxidase II	P00403	Disease related genes, Enzymes, Human disease related genes, Metabolic proteins, Potential drug targets, Predicted membrane proteins, Transporters	Electron transport, Respiratory chain, Transport	Translocase	Disease variant, Primary mitochondrial disease	Evidence at protein level	Evidence at protein level	Cluster 39: Non-specific - Mitochondria	unprognostic (2.77e-2)									X
IVVDPVNGWMY	Q9NZR2	ENSG00000168702	LRP1B	LDL receptor related protein 1B	Q9NZR2	Cancer-related genes, Plasma proteins, Predicted intracellular proteins, Predicted membrane proteins	Endocytosis	Receptor	Cancer-related genes	Evidence at protein level	Evidence at protein level	Cluster 10: Brain - Neuronal signaling	unprognostic (5.19e-2)											X
IYDEIQQEM	Q9UPW6	ENSG00000119042	SATB2	SATB homeobox 2	Q9UPW6	Disease related genes, Human disease related genes, Predicted intracellular proteins, Transcription factors	Transcription, Transcription regulation	Chromatin regulator, Developmental protein, DNA-binding, Repressor	Disease variant, Mental retardation	Evidence at protein level	Evidence at protein level	Cluster 37: Intestine - Unknown function	unprognostic (1.07e-1)		X
IYEETRGVL	P62805	ENSG00000273542	H4C12	H4 clustered histone 12	P62805	Disease related genes, Predicted intracellular proteins		DNA-binding		Evidence at protein level	Evidence at protein level	Cluster 76: Brain & Bone marrow - Chromatin organization	unprognostic (9.63e-2)		X								X
IYIYPKHLKY	Q96BY6	ENSG00000135905	DOCK10	Dedicator of cytokinesis 10	Q96BY6	Plasma proteins, Predicted intracellular proteins		Guanine-nucleotide releasing factor		Evidence at protein level	Evidence at protein level	Cluster 32: Brain & Lymphoid tissue - Unknown function	unprognostic (1.14e-1)											X
IYPKHLKY	Q96BY6	ENSG00000135905	DOCK10	Dedicator of cytokinesis 10	Q96BY6	Plasma proteins, Predicted intracellular proteins		Guanine-nucleotide releasing factor		Evidence at protein level	Evidence at protein level	Cluster 32: Brain & Lymphoid tissue - Unknown function	unprognostic (1.14e-1)											X
IYSPLLFKY	Q96EB1	ENSG00000109911	ELP4	Elongator acetyltransferase complex subunit 4	Q96EB1	Disease related genes, Human disease related genes, Predicted intracellular proteins	Transcription, Transcription regulation, tRNA processing			Evidence at protein level	Evidence at protein level	Cluster 69: Cerebellum - Gene expression regulation	unprognostic (1.73e-1)											X
KAEIAIAPLT	P48058	ENSG00000152578	GRIA4	Glutamate ionotropic receptor AMPA type subunit 4	P48058	Disease related genes, Human disease related genes, Predicted intracellular proteins, Predicted membrane proteins	Ion transport, Transport	Ion channel, Ligand-gated ion channel, Receptor	Disease variant, Mental retardation	Evidence at protein level	Evidence at protein level	Cluster 69: Cerebellum - Gene expression regulation	unprognostic (1.92e-3)		X
KAFDHDSSRLLY	Q9P273	ENSG00000218336	TENM3	Teneurin transmembrane protein 3	Q9P273	Disease related genes, Human disease related genes, Predicted intracellular proteins, Predicted membrane proteins	Cell adhesion, Differentiation		Disease variant, Microphthalmia	Evidence at protein level	Evidence at transcript level	Cluster 10: Brain - Neuronal signaling	unprognostic (1.46e-2)											X
KAYPFPLSH	Q9NR11	ENSG00000089335	ZNF302	Zinc finger protein 302	Q9NR11	Predicted intracellular proteins, Transcription factors	Transcription, Transcription regulation	DNA-binding		Evidence at protein level	Evidence at protein level	Cluster 73: Brain - Neuropeptide signaling	unprognostic (2.25e-1)									X
KEAEPDLLAVL	Q9UBB6	ENSG00000020129	NCDN	Neurochondrin	Q9UBB6	Predicted intracellular proteins				Evidence at protein level	Evidence at protein level	Cluster 10: Brain - Neuronal signaling	unprognostic (6.12e-3)			X			X
KEAPKSFSF	O60333	ENSG00000054523	KIF1B	Kinesin family member 1B	O60333	Disease related genes, Human disease related genes, Plasma proteins, Predicted intracellular proteins	Apoptosis	Motor protein	Charcot-Marie-Tooth disease, Disease variant, Neurodegeneration, Neuropathy	Evidence at protein level	Evidence at protein level	Cluster 54: Non-specific - Microtubule organization	unprognostic (7.15e-2)											X
KEATLAKRF	P20309	ENSG00000133019	CHRM3	Cholinergic receptor muscarinic 3	P20309	Disease related genes, FDA approved drug targets, G-protein coupled receptors, Human disease related genes, Predicted membrane proteins		G-protein coupled receptor, Receptor, Transducer	FDA approved drug targets	Evidence at protein level	Evidence at protein level	Cluster 22: Non-specific - Unknown function	unprognostic (3.48e-3)											X
KEDPTYTVW	Q6ZT52	ENSG00000183114	FAM43B	Family with sequence similarity 43 member B	Q6ZT52	Predicted intracellular proteins				Evidence at protein level	Evidence at transcript level	Cluster 73: Brain - Neuropeptide signaling	unprognostic (5.97e-3)											X
KEFDAGIIEL	Q8NF91	ENSG00000131018	SYNE1	Spectrin repeat containing nuclear envelope protein 1	Q8NF91	Cancer-related genes, Disease related genes, Human disease related genes, Plasma proteins, Predicted intracellular proteins, Predicted membrane proteins	Differentiation, Spermatogenesis	Actin-binding	Cancer-related genes, Disease variant, Emery-Dreifuss muscular dystrophy, Neurodegeneration	Evidence at protein level	Evidence at protein level	Cluster 88: Choroid plexus - Transmembrane transport	unprognostic (2.28e-1)			X			X
KEFDKEKAW	Q15049	ENSG00000100427	MLC1	Modulator of VRAC current 1	Q15049	Disease related genes, Human disease related genes, Potential drug targets, Predicted membrane proteins, Transporters	Ion transport, Transport	Ion channel	Disease variant	Evidence at protein level	Evidence at protein level	Cluster 73: Brain - Neuropeptide signaling	unprognostic (1.47e-1)											X
KEFEGKTLV	P07900	ENSG00000080824	HSP90AA1	Heat shock protein 90 alpha family class A member 1	P07900	Cancer-related genes, Enzymes, Plasma proteins, Predicted intracellular proteins	Host-virus interaction, Stress response	Chaperone, Hydrolase	Cancer-related genes	Evidence at protein level	Evidence at protein level	Cluster 58: Brain - Synaptic function	unprognostic (2.53e-1)						X
KEGANINKSL	O60333	ENSG00000054523	KIF1B	Kinesin family member 1B	O60333	Disease related genes, Human disease related genes, Plasma proteins, Predicted intracellular proteins	Apoptosis	Motor protein	Charcot-Marie-Tooth disease, Disease variant, Neurodegeneration, Neuropathy	Evidence at protein level	Evidence at protein level	Cluster 54: Non-specific - Microtubule organization	unprognostic (7.15e-2)											X
KEGGVQLLL	Q16181	ENSG00000122545	SEPTIN7	Septin 7	Q16181	Plasma proteins, Predicted intracellular proteins	Cell cycle, Cell division, Differentiation, Mitosis, Spermatogenesis			Evidence at protein level	Evidence at protein level	Cluster 32: Brain & Lymphoid tissue - Unknown function	unprognostic (1.04e-1)											X
KEGKWLNEYK	Q8TDW7	ENSG00000165323	FAT3	FAT atypical cadherin 3	Q8TDW7	Predicted membrane proteins	Cell adhesion	Developmental protein		Evidence at protein level	Evidence at transcript level	Cluster 65: Brain - Ion transport	unprognostic (1.27e-1)											X
KEGPSPKVEY	O00767	ENSG00000099194	SCD	Stearoyl-CoA desaturase	O00767	Enzymes, Metabolic proteins, Predicted membrane proteins	Fatty acid biosynthesis, Fatty acid metabolism, Lipid biosynthesis, Lipid metabolism	Oxidoreductase		Evidence at protein level	Evidence at protein level	Cluster 15: Liver - Metabolism	unprognostic (1.24e-1)											X
KEIDKEEHL	Q96JG8	ENSG00000154545	MAGED4	MAGE family member D4	Q96JG8	Predicted intracellular proteins, Predicted membrane proteins	Ubl conjugation pathway	Tumor antigen		Evidence at protein level	Evidence at protein level	Cluster 65: Brain - Ion transport	unprognostic (7.71e-2)											X
KEIDKEEHLY	Q96JG8	ENSG00000154545	MAGED4	MAGE family member D4	Q96JG8	Predicted intracellular proteins, Predicted membrane proteins	Ubl conjugation pathway	Tumor antigen		Evidence at protein level	Evidence at protein level	Cluster 65: Brain - Ion transport	unprognostic (7.71e-2)											X
KELEQLFSQY	Q12926	ENSG00000107105	ELAVL2	ELAV like RNA binding protein 2	Q12926	Predicted intracellular proteins		RNA-binding		Evidence at protein level	Evidence at protein level	Cluster 78: Testis - Spermatogenesis	unprognostic (6.67e-2)											X
KELETQTGY	Q96AA8	ENSG00000176049	JAKMIP2	Janus kinase and microtubule interacting protein 2	Q96AA8	Plasma proteins, Predicted intracellular proteins, Predicted membrane proteins				Evidence at protein level	Evidence at protein level	Cluster 69: Cerebellum - Gene expression regulation	unprognostic (1.63e-1)											X
KEMERIKGY	Q8IZQ1	ENSG00000163625	WDFY3	WD repeat and FYVE domain containing 3	Q8IZQ1	Disease related genes, Human disease related genes, Predicted intracellular proteins	Autophagy	Developmental protein	Disease variant, Primary microcephaly	Evidence at protein level	Evidence at protein level	Cluster 69: Cerebellum - Gene expression regulation	unprognostic (1.84e-2)											X
KESEKIIAEL	O60333	ENSG00000054523	KIF1B	Kinesin family member 1B	O60333	Disease related genes, Human disease related genes, Plasma proteins, Predicted intracellular proteins	Apoptosis	Motor protein	Charcot-Marie-Tooth disease, Disease variant, Neurodegeneration, Neuropathy	Evidence at protein level	Evidence at protein level	Cluster 54: Non-specific - Microtubule organization	unprognostic (7.15e-2)						X
KETEPVEAY	P46821	ENSG00000131711	MAP1B	Microtubule associated protein 1B	P46821	Plasma proteins, Predicted intracellular proteins			Disease variant	Evidence at protein level	Evidence at protein level	Cluster 73: Brain - Neuropeptide signaling	unprognostic (4.67e-3)											X
KETIEIIDL	Q7Z4S6	ENSG00000139116	KIF21A	Kinesin family member 21A	Q7Z4S6	Disease related genes, Human disease related genes, Predicted intracellular proteins		Motor protein	Disease variant	Evidence at protein level	Evidence at protein level	Cluster 77: Retina - Visual perception	unprognostic (1.13e-1)						X
KEWFEQRKVY	O60315	ENSG00000169554	ZEB2	Zinc finger E-box binding homeobox 2	O60315	Disease related genes, Human disease related genes, Predicted intracellular proteins, Transcription factors	Transcription, Transcription regulation	DNA-binding, Repressor	Disease variant, Epilepsy, Hirschsprung disease, Mental retardation	Evidence at protein level	Evidence at protein level	Cluster 70: Brain - Nervous system development	unprognostic (4.12e-1)											X
KFSPLPLKY	Q9H2X6	ENSG00000064393	HIPK2	Homeodomain interacting protein kinase 2	Q9H2X6	Enzymes, Metabolic proteins, Plasma proteins, Predicted membrane proteins	Apoptosis, DNA damage, Transcription, Transcription regulation	Kinase, Serine/threonine-protein kinase, Transferase		Evidence at protein level	Evidence at protein level	Cluster 70: Brain - Nervous system development	unprognostic (5.50e-2)											X
KGGQTIVQ	Q9UNW9	ENSG00000104967	NOVA2	NOVA alternative splicing regulator 2	Q9UNW9	Human disease related genes, Predicted intracellular proteins		RNA-binding		Evidence at protein level	Evidence at protein level	Cluster 10: Brain - Neuronal signaling	unprognostic (1.79e-1)							X
KHSVAFSK	Q4KMQ1	ENSG00000176058	TPRN	Taperin	Q4KMQ1	Disease related genes, Human disease related genes, Predicted intracellular proteins	Hearing		Deafness, Non-syndromic deafness	Evidence at protein level	Evidence at protein level	Cluster 22: Non-specific - Unknown function	unprognostic (1.68e-1)											X
KIFEMGPVFTL	P00403	ENSG00000198712	MT-CO2	Mitochondrially encoded cytochrome c oxidase II	P00403	Disease related genes, Enzymes, Human disease related genes, Metabolic proteins, Potential drug targets, Predicted membrane proteins, Transporters	Electron transport, Respiratory chain, Transport	Translocase	Disease variant, Primary mitochondrial disease	Evidence at protein level	Evidence at protein level	Cluster 39: Non-specific - Mitochondria	unprognostic (2.77e-2)	X	X	X		X		X
KIIDWIPKV	Q8IVL1	ENSG00000166833	NAV2	Neuron navigator 2	Q8IVL1	Enzymes, Predicted intracellular proteins		Helicase, Hydrolase		Evidence at protein level	Evidence at protein level	Cluster 44: Heart - Cardiac muscle contraction	unprognostic (3.01e-1)			X
KILDTENLFEA	Q8NF91	ENSG00000131018	SYNE1	Spectrin repeat containing nuclear envelope protein 1	Q8NF91	Cancer-related genes, Disease related genes, Human disease related genes, Plasma proteins, Predicted intracellular proteins, Predicted membrane proteins	Differentiation, Spermatogenesis	Actin-binding	Cancer-related genes, Disease variant, Emery-Dreifuss muscular dystrophy, Neurodegeneration	Evidence at protein level	Evidence at protein level	Cluster 88: Choroid plexus - Transmembrane transport	unprognostic (2.28e-1)			X			X
KILDTSVAYV	O60333	ENSG00000054523	KIF1B	Kinesin family member 1B	O60333	Disease related genes, Human disease related genes, Plasma proteins, Predicted intracellular proteins	Apoptosis	Motor protein	Charcot-Marie-Tooth disease, Disease variant, Neurodegeneration, Neuropathy	Evidence at protein level	Evidence at protein level	Cluster 54: Non-specific - Microtubule organization	unprognostic (7.15e-2)	X		X		X		X
KIMEQSPDM	P35716	ENSG00000176887	SOX11	SRY-box transcription factor 11	P35716	Disease related genes, Human disease related genes, Predicted intracellular proteins, Transcription factors	Differentiation, Neurogenesis, Transcription, Transcription regulation	Activator, Developmental protein, DNA-binding	Disease variant, Mental retardation	Evidence at protein level	Evidence at protein level	Cluster 73: Brain - Neuropeptide signaling	unprognostic (2.79e-1)			X
KIMKDILEK	P07900	ENSG00000080824	HSP90AA1	Heat shock protein 90 alpha family class A member 1	P07900	Cancer-related genes, Enzymes, Plasma proteins, Predicted intracellular proteins	Host-virus interaction, Stress response	Chaperone, Hydrolase	Cancer-related genes	Evidence at protein level	Evidence at protein level	Cluster 58: Brain - Synaptic function	unprognostic (2.53e-1)									X
KIMKDILEKK	P07900	ENSG00000080824	HSP90AA1	Heat shock protein 90 alpha family class A member 1	P07900	Cancer-related genes, Enzymes, Plasma proteins, Predicted intracellular proteins	Host-virus interaction, Stress response	Chaperone, Hydrolase	Cancer-related genes	Evidence at protein level	Evidence at protein level	Cluster 58: Brain - Synaptic function	unprognostic (2.53e-1)									X
KIPPVTPSI	Q8NCT1	ENSG00000140450	ARRDC4	Arrestin domain containing 4	Q8NCT1	Predicted intracellular proteins				Evidence at protein level	Evidence at protein level	Cluster 70: Brain - Nervous system development	unprognostic (4.49e-3)	X		X		X
KIYNANYLK	Q8WUB2	ENSG00000204856	FAM216A	Family with sequence similarity 216 member A	Q8WUB2	Predicted intracellular proteins				Evidence at protein level	Evidence at transcript level	Cluster 78: Testis - Spermatogenesis	unprognostic (3.04e-1)									X
KKDCSKEL	Q9P2F8	ENSG00000116991	SIPA1L2	Signal induced proliferation associated 1 like 2	Q9P2F8	Plasma proteins, Predicted intracellular proteins		GTPase activation		Evidence at protein level	Evidence at protein level	Cluster 44: Heart - Cardiac muscle contraction	unprognostic (2.98e-1)							X
KKDHYILT	Q9H251	ENSG00000107736	CDH23	Cadherin related 23	Q9H251	Disease related genes, Human disease related genes, Predicted intracellular proteins, Predicted membrane proteins	Cell adhesion, Hearing, Sensory transduction, Vision		Deafness, Disease variant, Non-syndromic deafness, Retinitis pigmentosa, Usher syndrome	Evidence at protein level	Evidence at protein level	Cluster 21: Non-specific - Transcription	unprognostic (1.07e-1)								X
KLADQYPHL	P57073	ENSG00000005513	SOX8	SRY-box transcription factor 8	P57073	Predicted intracellular proteins, Transcription factors	Transcription, Transcription regulation	DNA-binding		Evidence at protein level	Evidence at transcript level	Cluster 70: Brain - Nervous system development	unprognostic (4.58e-2)			X		X		X
KLAEHFLAK	P0DJJ0	ENSG00000171943	SRGAP2C	SLIT-ROBO Rho GTPase activating protein 2C	P0DJJ0	Predicted intracellular proteins	Neurogenesis			Evidence at protein level	Evidence at protein level	Cluster 69: Cerebellum - Gene expression regulation	unprognostic (2.40e-2)									X
KLAEYVITK	Q8IVL0	ENSG00000067798	NAV3	Neuron navigator 3	Q8IVL0	Cancer-related genes, Disease related genes, Human disease related genes, Predicted intracellular proteins			Cancer-related genes	Evidence at protein level	Evidence at protein level	Cluster 10: Brain - Neuronal signaling	unprognostic (8.98e-2)									X
KLAPISIMY	P03891	ENSG00000198763	MT-ND2	Mitochondrially encoded NADH:ubiquinone oxidoreductase core subunit 2	P03891	Disease related genes, Enzymes, Human disease related genes, Metabolic proteins, Potential drug targets, Predicted membrane proteins	Electron transport, Respiratory chain, Transport	Translocase	Alzheimer disease, Amyloidosis, Disease variant, Leber hereditary optic neuropathy, Leigh syndrome, Neurodegeneration, Primary mitochondrial disease	Evidence at protein level	Evidence at protein level	Cluster 39: Non-specific - Mitochondria	unprognostic (4.77e-1)									X
KLDPTTTTF	Q9ULP0	ENSG00000103034	NDRG4	NDRG family member 4	Q9ULP0	Predicted intracellular proteins, Predicted membrane proteins				Evidence at protein level	Evidence at protein level	Cluster 44: Heart - Cardiac muscle contraction	unprognostic (3.97e-1)	X			X	X
KLFAFGGTSV	O14682	ENSG00000171617	ENC1	Ectodermal-neural cortex 1	O14682	Cancer-related genes, Predicted intracellular proteins		Actin-binding, Developmental protein	Cancer-related genes	Evidence at protein level	Evidence at protein level	Cluster 10: Brain - Neuronal signaling	unprognostic (1.05e-1)	X						X
KLFDSDPITV	P10909	ENSG00000120885	CLU	Clusterin	P10909	Cancer-related genes, Candidate cardiovascular disease genes, Plasma proteins, Predicted intracellular proteins, Predicted secreted proteins	Apoptosis, Complement pathway, Immunity, Innate immunity	Chaperone	Cancer-related genes	Evidence at protein level	Evidence at protein level	Cluster 68: Epididymis - Unknown function	unprognostic (5.59e-2)			X			X
KLFDSDPITVTV	P10909	ENSG00000120885	CLU	Clusterin	P10909	Cancer-related genes, Candidate cardiovascular disease genes, Plasma proteins, Predicted intracellular proteins, Predicted secreted proteins	Apoptosis, Complement pathway, Immunity, Innate immunity	Chaperone	Cancer-related genes	Evidence at protein level	Evidence at protein level	Cluster 68: Epididymis - Unknown function	unprognostic (5.59e-2)			X
KLFEEIREI	Q8N4U5	ENSG00000166046	TCP11L2	T-complex 11 like 2	Q8N4U5	Cancer-related genes, Predicted intracellular proteins			Cancer-related genes	Evidence at protein level	Evidence at protein level	Cluster 73: Brain - Neuropeptide signaling	unprognostic (1.97e-1)					X
KLFEEIREILL	Q8N4U5	ENSG00000166046	TCP11L2	T-complex 11 like 2	Q8N4U5	Cancer-related genes, Predicted intracellular proteins			Cancer-related genes	Evidence at protein level	Evidence at protein level	Cluster 73: Brain - Neuropeptide signaling	unprognostic (1.97e-1)	X
KLGDFGLATVV	Q8N568	ENSG00000170390	DCLK2	Doublecortin like kinase 2	Q8N568	Enzymes, Metabolic proteins, Predicted intracellular proteins		Kinase, Serine/threonine-protein kinase, Transferase		Evidence at protein level	Evidence at protein level	Cluster 65: Brain - Ion transport	unprognostic (4.06e-1)	X		X				X
KLGTLFFSL	Q9H2B2	ENSG00000132872	SYT4	Synaptotagmin 4	Q9H2B2	Predicted intracellular proteins	Differentiation			Evidence at protein level	Evidence at protein level	Cluster 69: Cerebellum - Gene expression regulation	unprognostic (2.03e-1)					X
KLIDKLDSL	Q8N1I0	ENSG00000128512	DOCK4	Dedicator of cytokinesis 4	Q8N1I0	Plasma proteins, Predicted intracellular proteins		Guanine-nucleotide releasing factor	Proto-oncogene	Evidence at protein level	Evidence at protein level	Cluster 65: Brain - Ion transport	unprognostic (7.10e-2)	X		X				X
KLIDYIYTA	Q9UH77	ENSG00000146021	KLHL3	Kelch like family member 3	Q9UH77	Disease related genes, Human disease related genes, Predicted intracellular proteins	Ubl conjugation pathway	Actin-binding	Disease variant	Evidence at protein level	Evidence at protein level	Cluster 21: Non-specific - Transcription	unprognostic (1.54e-1)	X		X
KLKETLVAV	Q8NF91	ENSG00000131018	SYNE1	Spectrin repeat containing nuclear envelope protein 1	Q8NF91	Cancer-related genes, Disease related genes, Human disease related genes, Plasma proteins, Predicted intracellular proteins, Predicted membrane proteins	Differentiation, Spermatogenesis	Actin-binding	Cancer-related genes, Disease variant, Emery-Dreifuss muscular dystrophy, Neurodegeneration	Evidence at protein level	Evidence at protein level	Cluster 88: Choroid plexus - Transmembrane transport	unprognostic (2.28e-1)			X
KLLDDPSKQK	Q6STE5	ENSG00000082014	SMARCD3	SWI/SNF related, matrix associated, actin dependent regulator of chromatin, subfamily d, member 3	Q6STE5	Metabolic proteins, Predicted intracellular proteins	Neurogenesis, Transcription, Transcription regulation	Chromatin regulator		Evidence at protein level	Evidence at protein level	Cluster 47: Non-specific - Unknown function	unprognostic (4.67e-1)											X
KLLPGDLTQV	Q9H7D0	ENSG00000147459	DOCK5	Dedicator of cytokinesis 5	Q9H7D0	Predicted intracellular proteins		Guanine-nucleotide releasing factor		Evidence at protein level	Evidence at protein level	Cluster 70: Brain - Nervous system development	unprognostic (8.44e-2)			X
KLMDEVAGIVA	O00154	ENSG00000097021	ACOT7	Acyl-CoA thioesterase 7	O00154	Enzymes, Metabolic proteins, Predicted intracellular proteins	Fatty acid metabolism, Lipid metabolism	Hydrolase, Serine esterase		Evidence at protein level	Evidence at protein level	Cluster 45: Intestine - Brush border	unprognostic (4.10e-2)			X
KLMDNIDQA	Q8IYK4	ENSG00000198756	COLGALT2	Collagen beta(1-O)galactosyltransferase 2	Q8IYK4	Enzymes, Metabolic proteins, Predicted intracellular proteins		Glycosyltransferase, Transferase		Evidence at protein level	Evidence at protein level	Cluster 70: Brain - Nervous system development	unprognostic (4.41e-2)			X
KLMDNIDQAQL	Q8IYK4	ENSG00000198756	COLGALT2	Collagen beta(1-O)galactosyltransferase 2	Q8IYK4	Enzymes, Metabolic proteins, Predicted intracellular proteins		Glycosyltransferase, Transferase		Evidence at protein level	Evidence at protein level	Cluster 70: Brain - Nervous system development	unprognostic (4.41e-2)			X
KLNWTGTSK	O95433	ENSG00000100591	AHSA1	Activator of HSP90 ATPase activity 1	O95433	Plasma proteins, Predicted intracellular proteins, Transporters	Host-virus interaction, Stress response	Chaperone		Evidence at protein level	Evidence at protein level	Cluster 32: Brain & Lymphoid tissue - Unknown function	unprognostic (3.48e-1)									X
KLQDLTDVQIMA	Q8ND83	ENSG00000139737	SLAIN1	SLAIN motif family member 1	Q8ND83	Predicted intracellular proteins				Evidence at protein level	Evidence at protein level	Cluster 70: Brain - Nervous system development	unprognostic (1.60e-1)			X
KLQEAMFEL	Q8N5V2	ENSG00000066248	NGEF	Neuronal guanine nucleotide exchange factor	Q8N5V2	Predicted intracellular proteins	Differentiation, Neurogenesis	Developmental protein, Guanine-nucleotide releasing factor		Evidence at protein level	Evidence at protein level	Cluster 10: Brain - Neuronal signaling	unprognostic (5.25e-2)			X
KLQEVLDYL	Q8TBC4	ENSG00000144744	UBA3	Ubiquitin like modifier activating enzyme 3	Q8TBC4	Enzymes, Metabolic proteins, Predicted intracellular proteins	Cell cycle, Ubl conjugation pathway	Ligase		Evidence at protein level	Evidence at protein level	Cluster 70: Brain - Nervous system development	unprognostic (9.35e-3)	X
KLRLYISNT	Q6STE5	ENSG00000082014	SMARCD3	SWI/SNF related, matrix associated, actin dependent regulator of chromatin, subfamily d, member 3	Q6STE5	Metabolic proteins, Predicted intracellular proteins	Neurogenesis, Transcription, Transcription regulation	Chromatin regulator		Evidence at protein level	Evidence at protein level	Cluster 47: Non-specific - Unknown function	unprognostic (4.67e-1)											X
KLSEIDVAL	Q9BUP0	ENSG00000115468	EFHD1	EF-hand domain family member D1	Q9BUP0	Predicted intracellular proteins				Evidence at protein level	Evidence at protein level	Cluster 57: Non-specific - Angiogenesis	unprognostic (3.40e-1)					X	X	X
KLSEMSVTL	Q12756	ENSG00000130294	KIF1A	Kinesin family member 1A	Q12756	Disease related genes, Human disease related genes, Predicted intracellular proteins		Motor protein	Disease variant, Hereditary spastic paraplegia, Mental retardation, Neurodegeneration, Neuropathy	Evidence at protein level	Evidence at protein level	Cluster 58: Brain - Synaptic function	unprognostic (1.65e-1)	X				X		X
KLSGKLYLV	O60282	ENSG00000168280	KIF5C	Kinesin family member 5C	O60282	Disease related genes, Human disease related genes, Plasma proteins, Predicted intracellular proteins	Transport	Motor protein	Disease variant	Evidence at protein level	Evidence at protein level	Cluster 10: Brain - Neuronal signaling	unprognostic (1.89e-1)	X		X
KLTDFNFLM	P17252	ENSG00000154229	PRKCA	Protein kinase C alpha	P17252	Cancer-related genes, Enzymes, FDA approved drug targets, Metabolic proteins, Plasma proteins, Predicted intracellular proteins, RAS pathway related proteins	Angiogenesis, Apoptosis, Cell adhesion	Kinase, Serine/threonine-protein kinase, Transferase	Cancer-related genes, FDA approved drug targets, Proto-oncogene	Evidence at protein level	Evidence at protein level	Cluster 10: Brain - Neuronal signaling	unprognostic (1.53e-1)					X
KLTDIQIEL	Q5VZ66	ENSG00000188385	JAKMIP3	Janus kinase and microtubule interacting protein 3	Q5VZ66	Predicted intracellular proteins, Predicted membrane proteins				Evidence at protein level	Evidence at transcript level	Cluster 70: Brain - Nervous system development	unprognostic (2.72e-1)	X		X				X
KLVDNWARDAM	Q9H4A3	ENSG00000060237	WNK1	WNK lysine deficient protein kinase 1	Q9H4A3	Disease related genes, Enzymes, Human disease related genes, Metabolic proteins, Plasma proteins, Potential drug targets, Predicted intracellular proteins		Kinase, Protein kinase inhibitor, Serine/threonine-protein kinase, Transferase	Neurodegeneration, Neuropathy	Evidence at protein level	Evidence at protein level	Cluster 70: Brain - Nervous system development	unprognostic (1.27e-1)	X
KLYVPVKEY	Q96PU8	ENSG00000112531	QKI	QKI, KH domain containing RNA binding	Q96PU8	Cancer-related genes, Predicted intracellular proteins	Differentiation, mRNA processing, mRNA splicing, mRNA transport, Translation regulation, Transport	Developmental protein, RNA-binding	Cancer-related genes	Evidence at protein level	Evidence at protein level	Cluster 70: Brain - Nervous system development	unprognostic (8.57e-2)									X		X
KMDENEFVAV	O14531	ENSG00000151640	DPYSL4	Dihydropyrimidinase like 4	O14531	Plasma proteins, Predicted intracellular proteins				Evidence at protein level	Evidence at protein level	Cluster 44: Heart - Cardiac muscle contraction	unprognostic (3.95e-1)							X
KMDENQFVA	Q16555	ENSG00000092964	DPYSL2	Dihydropyrimidinase like 2	Q16555	Metabolic proteins, Plasma proteins, Predicted intracellular proteins	Differentiation, Neurogenesis	Developmental protein		Evidence at protein level	Evidence at protein level	Cluster 70: Brain - Nervous system development	unprognostic (8.23e-2)					X
KMDENQFVAV	Q16555	ENSG00000092964	DPYSL2	Dihydropyrimidinase like 2	Q16555	Metabolic proteins, Plasma proteins, Predicted intracellular proteins	Differentiation, Neurogenesis	Developmental protein		Evidence at protein level	Evidence at protein level	Cluster 70: Brain - Nervous system development	unprognostic (8.23e-2)	X		X		X		X
KMTQYITEL	Q9HBZ2	ENSG00000172379	ARNT2	Aryl hydrocarbon receptor nuclear translocator 2	Q9HBZ2	Disease related genes, Human disease related genes, Predicted intracellular proteins, Transcription factors	Transcription, Transcription regulation	DNA-binding		Evidence at protein level	Evidence at protein level	Cluster 65: Brain - Ion transport	unprognostic (1.11e-1)	X		X		X		X
KNEIVTETSPF	P11137	ENSG00000078018	MAP2	Microtubule associated protein 2	P11137	FDA approved drug targets, Plasma proteins, Predicted intracellular proteins		Calmodulin-binding	FDA approved drug targets	Evidence at protein level	Evidence at protein level	Cluster 58: Brain - Synaptic function	unprognostic (2.29e-2)					X
KNHTCLVF	Q9H2X6	ENSG00000064393	HIPK2	Homeodomain interacting protein kinase 2	Q9H2X6	Enzymes, Metabolic proteins, Plasma proteins, Predicted membrane proteins	Apoptosis, DNA damage, Transcription, Transcription regulation	Kinase, Serine/threonine-protein kinase, Transferase		Evidence at protein level	Evidence at protein level	Cluster 70: Brain - Nervous system development	unprognostic (5.50e-2)					X
KNSGIIILR	Q96FN4	ENSG00000140848	CPNE2	Copine 2	Q96FN4	Predicted intracellular proteins				Evidence at protein level	Evidence at protein level	Cluster 76: Brain & Bone marrow - Chromatin organization	unprognostic (1.42e-2)											X
KPGQNNPVPV	P25054	ENSG00000134982	APC	APC regulator of WNT signaling pathway	P25054	Cancer-related genes, Disease related genes, Human disease related genes, Plasma proteins, Predicted intracellular proteins	Wnt signaling pathway		Cancer-related genes, Disease variant, Tumor suppressor	Evidence at protein level	Evidence at protein level	Cluster 65: Brain - Ion transport	unprognostic (1.10e-1)					X
KPPATRPKPT	O75044	ENSG00000266028	SRGAP2	SLIT-ROBO Rho GTPase activating protein 2	O75044	Disease related genes, Predicted intracellular proteins	Neurogenesis	GTPase activation		Evidence at protein level	Evidence at protein level	Cluster 69: Cerebellum - Gene expression regulation	unprognostic (5.20e-2)											X
KPRSPPRAL	Q86TG7	ENSG00000242265	PEG10	Paternally expressed 10	Q86TG7	Predicted intracellular proteins	Apoptosis, Differentiation	DNA-binding		Evidence at protein level	Evidence at protein level	Cluster 73: Brain - Neuropeptide signaling	unprognostic (1.06e-1)											X
KQQDLNIMV	P46821	ENSG00000131711	MAP1B	Microtubule associated protein 1B	P46821	Plasma proteins, Predicted intracellular proteins			Disease variant	Evidence at protein level	Evidence at protein level	Cluster 73: Brain - Neuropeptide signaling	unprognostic (4.67e-3)			X
KSDPFLVFY	Q9HCH3	ENSG00000124772	CPNE5	Copine 5	Q9HCH3	Plasma proteins, Predicted intracellular proteins	Differentiation			Evidence at protein level	Evidence at protein level	Cluster 44: Heart - Cardiac muscle contraction	unprognostic (1.04e-1)										X
KSDPLCVMY	Q9HCH3	ENSG00000124772	CPNE5	Copine 5	Q9HCH3	Plasma proteins, Predicted intracellular proteins	Differentiation			Evidence at protein level	Evidence at protein level	Cluster 44: Heart - Cardiac muscle contraction	unprognostic (1.04e-1)										X
KSDPSIVRL	P37235	ENSG00000115756	HPCAL1	Hippocalcin like 1	P37235	Plasma proteins, Predicted intracellular proteins				Evidence at protein level	Evidence at protein level	Cluster 32: Brain & Lymphoid tissue - Unknown function	prognostic unfavorable (4.11e-5)											X
KSFGELVHK	O95819	ENSG00000071054	MAP4K4	Mitogen-activated protein kinase kinase kinase kinase 4	O95819	Enzymes, Metabolic proteins, Plasma proteins, Predicted intracellular proteins		Kinase, Serine/threonine-protein kinase, Transferase		Evidence at protein level	Evidence at protein level	Cluster 70: Brain - Nervous system development	unprognostic (1.88e-1)									X
KSGKPKVTK	P16402	ENSG00000124575	H1-3	H1.3 linker histone, cluster member	P16402	Predicted intracellular proteins		DNA-binding		Evidence at protein level	Evidence at protein level	Cluster 76: Brain & Bone marrow - Chromatin organization	unprognostic (2.50e-1)									X
KSKEVGQQLQ	P0DMP2	ENSG00000196369	SRGAP2B	SLIT-ROBO Rho GTPase activating protein 2B	P0DMP2	Predicted intracellular proteins	Neurogenesis			Evidence at protein level	No human protein/transcript evidence	Cluster 69: Cerebellum - Gene expression regulation	unprognostic (1.66e-2)						X
KSLDKPEQFLY	Q9NZ56	ENSG00000155816	FMN2	Formin 2	Q9NZ56	Disease related genes, Human disease related genes, Predicted intracellular proteins	DNA damage, Protein transport, Stress response, Transport	Actin-binding, Developmental protein	Mental retardation	Evidence at protein level	Evidence at protein level	Cluster 10: Brain - Neuronal signaling	unprognostic (2.77e-1)											X
KSLDQAISRF	Q96F07	ENSG00000055163	CYFIP2	Cytoplasmic FMR1 interacting protein 2	Q96F07	Disease related genes, Human disease related genes, Predicted intracellular proteins	Apoptosis, Cell adhesion		Disease variant, Epilepsy	Evidence at protein level	Evidence at protein level	Cluster 32: Brain & Lymphoid tissue - Unknown function	unprognostic (3.76e-1)									X
KSTLINSL	Q16181	ENSG00000122545	SEPTIN7	Septin 7	Q16181	Plasma proteins, Predicted intracellular proteins	Cell cycle, Cell division, Differentiation, Mitosis, Spermatogenesis			Evidence at protein level	Evidence at protein level	Cluster 32: Brain & Lymphoid tissue - Unknown function	unprognostic (1.04e-1)		X
KTDGSFIGY	Q9Y243	ENSG00000117020	AKT3	AKT serine/threonine kinase 3	Q9Y243	Cancer-related genes, Disease related genes, Enzymes, Human disease related genes, Metabolic proteins, Plasma proteins, Potential drug targets, Predicted intracellular proteins, RAS pathway related proteins		Kinase, Serine/threonine-protein kinase, Transferase	Cancer-related genes, Disease variant	Evidence at protein level	Evidence at protein level	Cluster 21: Non-specific - Transcription	unprognostic (1.89e-1)										X	X
KTFNKVLGH	Q8TB36	ENSG00000104381	GDAP1	Ganglioside induced differentiation associated protein 1	Q8TB36	Disease related genes, Human disease related genes, Predicted intracellular proteins, Predicted membrane proteins			Charcot-Marie-Tooth disease, Disease variant, Neurodegeneration, Neuropathy	Evidence at protein level	Evidence at protein level	Cluster 58: Brain - Synaptic function	unprognostic (3.31e-1)									X
KTHNSSLEY	Q16555	ENSG00000092964	DPYSL2	Dihydropyrimidinase like 2	Q16555	Metabolic proteins, Plasma proteins, Predicted intracellular proteins	Differentiation, Neurogenesis	Developmental protein		Evidence at protein level	Evidence at protein level	Cluster 70: Brain - Nervous system development	unprognostic (8.23e-2)									X
KTKEFWSTY	O14668	ENSG00000130962	PRRG1	Proline rich and Gla domain 1	O14668	Predicted intracellular proteins, Predicted membrane proteins				Evidence at protein level	Evidence at protein level	Cluster 70: Brain - Nervous system development	unprognostic (1.92e-1)						X
KTKPIVFEV	O60333	ENSG00000054523	KIF1B	Kinesin family member 1B	O60333	Disease related genes, Human disease related genes, Plasma proteins, Predicted intracellular proteins	Apoptosis	Motor protein	Charcot-Marie-Tooth disease, Disease variant, Neurodegeneration, Neuropathy	Evidence at protein level	Evidence at protein level	Cluster 54: Non-specific - Microtubule organization	unprognostic (7.15e-2)			X			X
KTLESAVVK	Q8WUY3	ENSG00000106772	PRUNE2	Prune homolog 2 with BCH domain	Q8WUY3	Predicted intracellular proteins, Predicted membrane proteins	Apoptosis			Evidence at protein level	Evidence at protein level	Cluster 57: Non-specific - Angiogenesis	unprognostic (3.23e-1)									X
KVANIIAEV	P52306	ENSG00000138698	RAP1GDS1	Rap1 GTPase-GDP dissociation stimulator 1	P52306	Cancer-related genes, Disease related genes, Predicted intracellular proteins		GTPase activation	Cancer-related genes	Evidence at protein level	Evidence at protein level	Cluster 77: Retina - Visual perception	unprognostic (9.11e-2)			X				X
KVAVPGPTR	Q6PGN9	ENSG00000134222	PSRC1	Proline and serine rich coiled-coil 1	Q6PGN9	Predicted intracellular proteins	Cell cycle, Cell division, Mitosis			Evidence at protein level	Evidence at protein level	Cluster 77: Retina - Visual perception	unprognostic (2.17e-1)											X
KVFAGIPTV	P23471	ENSG00000106278	PTPRZ1	Protein tyrosine phosphatase receptor type Z1	P23471	Enzymes, Metabolic proteins, Plasma proteins, Predicted membrane proteins, Predicted secreted proteins		Hydrolase, Protein phosphatase		Evidence at protein level	Evidence at protein level	Cluster 27: Brain & Skin - Unknown function	unprognostic (9.18e-2)							X
KVFDHEISQV	P23471	ENSG00000106278	PTPRZ1	Protein tyrosine phosphatase receptor type Z1	P23471	Enzymes, Metabolic proteins, Plasma proteins, Predicted membrane proteins, Predicted secreted proteins		Hydrolase, Protein phosphatase		Evidence at protein level	Evidence at protein level	Cluster 27: Brain & Skin - Unknown function	unprognostic (9.18e-2)			X
KVFPSPHILQI	Q99592	ENSG00000179456	ZBTB18	Zinc finger and BTB domain containing 18	Q99592	Disease related genes, Human disease related genes, Predicted intracellular proteins, Transcription factors	Transcription, Transcription regulation	Developmental protein, DNA-binding, Repressor	Mental retardation	Evidence at protein level	Evidence at protein level	Cluster 69: Cerebellum - Gene expression regulation	unprognostic (6.83e-2)			X
KVISALAEV	O60333	ENSG00000054523	KIF1B	Kinesin family member 1B	O60333	Disease related genes, Human disease related genes, Plasma proteins, Predicted intracellular proteins	Apoptosis	Motor protein	Charcot-Marie-Tooth disease, Disease variant, Neurodegeneration, Neuropathy	Evidence at protein level	Evidence at protein level	Cluster 54: Non-specific - Microtubule organization	unprognostic (7.15e-2)			X				X
KVLKAAEVAR	Q5VV43	ENSG00000137261	KIAA0319	KIAA0319	Q5VV43	Disease related genes, Human disease related genes, Metabolic proteins, Predicted membrane proteins, Predicted secreted proteins	Neurogenesis	Developmental protein		Evidence at protein level	Evidence at protein level	Cluster 65: Brain - Ion transport	unprognostic (1.08e-1)		X
KVLNELYSV	P0DMP2	ENSG00000196369	SRGAP2B	SLIT-ROBO Rho GTPase activating protein 2B	P0DMP2	Predicted intracellular proteins	Neurogenesis			Evidence at protein level	No human protein/transcript evidence	Cluster 69: Cerebellum - Gene expression regulation	unprognostic (1.66e-2)	X		X		X		X
KVMELLVKY	Q01484	ENSG00000145362	ANK2	Ankyrin 2	Q01484	Disease related genes, Human disease related genes, Plasma proteins, Potential drug targets, Predicted intracellular proteins, Transporters	Endocytosis, Protein transport, Transport		Disease variant, Long QT syndrome	Evidence at protein level	Evidence at protein level	Cluster 54: Non-specific - Microtubule organization	unprognostic (2.73e-1)											X
KVSDYILQH	O75129	ENSG00000148219	ASTN2	Astrotactin 2	O75129	Predicted intracellular proteins, Predicted membrane proteins	Protein transport, Transport			Evidence at protein level	Evidence at protein level	Cluster 69: Cerebellum - Gene expression regulation	unprognostic (1.89e-1)									X
KVVEGSFVY	P31150	ENSG00000203879	GDI1	GDP dissociation inhibitor 1	P31150	Disease related genes, Human disease related genes, Plasma proteins, Predicted intracellular proteins		GTPase activation	Disease variant, Mental retardation	Evidence at protein level	Evidence at protein level	Cluster 57: Non-specific - Angiogenesis	unprognostic (1.22e-1)											X
KVVEGSFVYK	P31150	ENSG00000203879	GDI1	GDP dissociation inhibitor 1	P31150	Disease related genes, Human disease related genes, Plasma proteins, Predicted intracellular proteins		GTPase activation	Disease variant, Mental retardation	Evidence at protein level	Evidence at protein level	Cluster 57: Non-specific - Angiogenesis	unprognostic (1.22e-1)									X
KWPEPQST	Q8NFU7	ENSG00000138336	TET1	Tet methylcytosine dioxygenase 1	Q8NFU7	Cancer-related genes, Disease related genes, Enzymes, Potential drug targets, Predicted intracellular proteins, Transcription factors	Transcription, Transcription regulation	Activator, Chromatin regulator, Dioxygenase, DNA-binding, Oxidoreductase, Repressor	Cancer-related genes	Evidence at protein level	Evidence at protein level	Cluster 69: Cerebellum - Gene expression regulation	unprognostic (1.27e-1)			X
LAAFLTVER	P39086	ENSG00000171189	GRIK1	Glutamate ionotropic receptor kainate type subunit 1	P39086	FDA approved drug targets, Predicted membrane proteins	Ion transport, Transport	Ion channel, Ligand-gated ion channel, Receptor	FDA approved drug targets	Evidence at protein level	Evidence at protein level	Cluster 77: Retina - Visual perception	unprognostic (1.03e-3)											X
LAALAREY	Q5M775	ENSG00000128487	SPECC1	Sperm antigen with calponin homology and coiled-coil domains 1	Q5M775	Disease related genes, Predicted intracellular proteins			Proto-oncogene	Evidence at protein level	Evidence at protein level	Cluster 65: Brain - Ion transport	unprognostic (8.32e-2)											X
LAAPSAPTV	A6NEQ2	ENSG00000182103	FAM181B	Family with sequence similarity 181 member B	A6NEQ2	Predicted intracellular proteins				Evidence at protein level	Evidence at protein level	Cluster 70: Brain - Nervous system development	unprognostic (6.71e-3)											X
LAAQGARVY	P22303	ENSG00000087085	ACHE	Acetylcholinesterase (Cartwright blood group)	P22303	Blood group antigen proteins, Enzymes, FDA approved drug targets, Metabolic proteins, Predicted intracellular proteins, Predicted membrane proteins	Neurotransmitter degradation	Blood group antigen, Hydrolase, Serine esterase	FDA approved drug targets	Evidence at protein level	Evidence at protein level	Cluster 80: Striated muscle - Unknown function	prognostic unfavorable (5.27e-4)											X
LAQQPGTVKPPV	Q9Y6V0	ENSG00000186472	PCLO	Piccolo presynaptic cytomatrix protein	Q9Y6V0	Disease related genes, Human disease related genes, Plasma proteins, Predicted intracellular proteins, Predicted membrane proteins			Neurodegeneration	Evidence at protein level	Evidence at protein level	Cluster 58: Brain - Synaptic function	unprognostic (2.08e-2)	X
LARNYILML	Q13516	ENSG00000205927	OLIG2	Oligodendrocyte transcription factor 2	Q13516	Cancer-related genes, Disease related genes, Predicted intracellular proteins, Transcription factors	Transcription, Transcription regulation	Developmental protein, DNA-binding	Cancer-related genes, Proto-oncogene	Evidence at protein level	Evidence at protein level	Cluster 70: Brain - Nervous system development	unprognostic (1.44e-2)											X
LASDLLLQY	O15240	ENSG00000128564	VGF	VGF nerve growth factor inducible	O15240	Plasma proteins, Predicted secreted proteins		Antibiotic, Antimicrobial, Growth factor		Evidence at protein level	Evidence at protein level	Cluster 73: Brain - Neuropeptide signaling	prognostic unfavorable (3.31e-4)											X
LASLVELNL	Q9HBW1	ENSG00000128594	LRRC4	Leucine rich repeat containing 4	Q9HBW1	Predicted intracellular proteins, Predicted membrane proteins				Evidence at protein level	Evidence at protein level	Cluster 10: Brain - Neuronal signaling	unprognostic (2.33e-1)							X
LAVANSMAFQND	Q86SK9	ENSG00000145284	SCD5	Stearoyl-CoA desaturase 5	Q86SK9	Enzymes, Metabolic proteins, Predicted membrane proteins	Fatty acid biosynthesis, Fatty acid metabolism, Lipid biosynthesis, Lipid metabolism	Oxidoreductase		Evidence at protein level	Evidence at protein level	Cluster 70: Brain - Nervous system development	unprognostic (1.58e-1)			X
LAVPESTGAL	Q8TEU7	ENSG00000158987	RAPGEF6	Rap guanine nucleotide exchange factor 6	Q8TEU7	Predicted intracellular proteins		Guanine-nucleotide releasing factor		Evidence at protein level	Evidence at protein level	Cluster 69: Cerebellum - Gene expression regulation	unprognostic (3.54e-2)											X
LAYDRMPTL	Q15049	ENSG00000100427	MLC1	Modulator of VRAC current 1	Q15049	Disease related genes, Human disease related genes, Potential drug targets, Predicted membrane proteins, Transporters	Ion transport, Transport	Ion channel	Disease variant	Evidence at protein level	Evidence at protein level	Cluster 73: Brain - Neuropeptide signaling	unprognostic (1.47e-1)											X
LDFADESANK	Q15911	ENSG00000140836	ZFHX3	Zinc finger homeobox 3	Q15911	Cancer-related genes, Plasma proteins, Predicted intracellular proteins, Transcription factors	Myogenesis, Transcription, Transcription regulation	Activator, DNA-binding, Repressor	Cancer-related genes	Evidence at protein level	Evidence at protein level	Cluster 10: Brain - Neuronal signaling	unprognostic (2.81e-2)								X
LDINDNPPVFER	Q8TDW7	ENSG00000165323	FAT3	FAT atypical cadherin 3	Q8TDW7	Predicted membrane proteins	Cell adhesion	Developmental protein		Evidence at protein level	Evidence at transcript level	Cluster 65: Brain - Ion transport	unprognostic (1.27e-1)											X
LDKIRYESL	P07900	ENSG00000080824	HSP90AA1	Heat shock protein 90 alpha family class A member 1	P07900	Cancer-related genes, Enzymes, Plasma proteins, Predicted intracellular proteins	Host-virus interaction, Stress response	Chaperone, Hydrolase	Cancer-related genes	Evidence at protein level	Evidence at protein level	Cluster 58: Brain - Synaptic function	unprognostic (2.53e-1)										X
LDSHIHAY	P23471	ENSG00000106278	PTPRZ1	Protein tyrosine phosphatase receptor type Z1	P23471	Enzymes, Metabolic proteins, Plasma proteins, Predicted membrane proteins, Predicted secreted proteins		Hydrolase, Protein phosphatase		Evidence at protein level	Evidence at protein level	Cluster 27: Brain & Skin - Unknown function	unprognostic (9.18e-2)										X	X
LEHLPANLFY	O60346	ENSG00000081913	PHLPP1	PH domain and leucine rich repeat protein phosphatase 1	O60346	Enzymes, Metabolic proteins, Predicted intracellular proteins	Apoptosis	Hydrolase, Protein phosphatase	Tumor suppressor	Evidence at protein level	Evidence at protein level	Cluster 70: Brain - Nervous system development	unprognostic (1.89e-1)											X
LEMPHYSTF	P23471	ENSG00000106278	PTPRZ1	Protein tyrosine phosphatase receptor type Z1	P23471	Enzymes, Metabolic proteins, Plasma proteins, Predicted membrane proteins, Predicted secreted proteins		Hydrolase, Protein phosphatase		Evidence at protein level	Evidence at protein level	Cluster 27: Brain & Skin - Unknown function	unprognostic (9.18e-2)											X
LEMVKIFRY	Q9Y6X6	ENSG00000041515	MYO16	Myosin XVI	Q9Y6X6	Predicted intracellular proteins		Actin-binding, Motor protein, Myosin		Evidence at protein level	Evidence at protein level	Cluster 65: Brain - Ion transport	unprognostic (1.38e-1)											X
LENNVILRI	Q9NT68	ENSG00000145934	TENM2	Teneurin transmembrane protein 2	Q9NT68	Predicted membrane proteins, Transporters	Cell adhesion, Transcription, Transcription regulation	Repressor		Evidence at protein level	Evidence at protein level	Cluster 44: Heart - Cardiac muscle contraction	unprognostic (3.88e-3)											X
LEPGLTYNI	Q92752	ENSG00000116147	TNR	Tenascin R	Q92752	Predicted intracellular proteins, Predicted secreted proteins	Cell adhesion			Evidence at protein level	Evidence at protein level	Cluster 58: Brain - Synaptic function	unprognostic (2.38e-1)					X
LESQVRELL	Q5M775	ENSG00000128487	SPECC1	Sperm antigen with calponin homology and coiled-coil domains 1	Q5M775	Disease related genes, Predicted intracellular proteins			Proto-oncogene	Evidence at protein level	Evidence at protein level	Cluster 65: Brain - Ion transport	unprognostic (8.32e-2)						X
LETGVVKKL	O43602	ENSG00000077279	DCX	Doublecortin	O43602	Disease related genes, Human disease related genes, Predicted intracellular proteins	Differentiation, Neurogenesis	Developmental protein	Disease variant, Epilepsy, Lissencephaly	Evidence at protein level	Evidence at protein level	Cluster 58: Brain - Synaptic function	unprognostic (1.50e-1)											X
LEYHDTFVL	Q8NF91	ENSG00000131018	SYNE1	Spectrin repeat containing nuclear envelope protein 1	Q8NF91	Cancer-related genes, Disease related genes, Human disease related genes, Plasma proteins, Predicted intracellular proteins, Predicted membrane proteins	Differentiation, Spermatogenesis	Actin-binding	Cancer-related genes, Disease variant, Emery-Dreifuss muscular dystrophy, Neurodegeneration	Evidence at protein level	Evidence at protein level	Cluster 88: Choroid plexus - Transmembrane transport	unprognostic (2.28e-1)						X
LFDPARPSL	Q9BZC7	ENSG00000107331	ABCA2	ATP binding cassette subfamily A member 2	Q9BZC7	Disease related genes, Human disease related genes, Plasma proteins, Potential drug targets, Predicted intracellular proteins, Predicted membrane proteins, Transporters	Transport	Translocase	Disease variant, Epilepsy, Mental retardation	Evidence at protein level	Evidence at protein level	Cluster 70: Brain - Nervous system development	unprognostic (1.02e-1)							X
LFLTLTTK	P00403	ENSG00000198712	MT-CO2	Mitochondrially encoded cytochrome c oxidase II	P00403	Disease related genes, Enzymes, Human disease related genes, Metabolic proteins, Potential drug targets, Predicted membrane proteins, Transporters	Electron transport, Respiratory chain, Transport	Translocase	Disease variant, Primary mitochondrial disease	Evidence at protein level	Evidence at protein level	Cluster 39: Non-specific - Mitochondria	unprognostic (2.77e-2)									X
LFSFCLTI	Q8WXX0	ENSG00000118997	DNAH7	Dynein axonemal heavy chain 7	Q8WXX0	Plasma proteins, Predicted intracellular proteins		Motor protein		Evidence at protein level	Evidence at protein level	Cluster 42: Ciliated cells - Cilium & Cell projection	unprognostic (3.56e-1)		X
LGRAEDLHLL	Q8NF91	ENSG00000131018	SYNE1	Spectrin repeat containing nuclear envelope protein 1	Q8NF91	Cancer-related genes, Disease related genes, Human disease related genes, Plasma proteins, Predicted intracellular proteins, Predicted membrane proteins	Differentiation, Spermatogenesis	Actin-binding	Cancer-related genes, Disease variant, Emery-Dreifuss muscular dystrophy, Neurodegeneration	Evidence at protein level	Evidence at protein level	Cluster 88: Choroid plexus - Transmembrane transport	unprognostic (2.28e-1)							X
LHLGALYGI	O00767	ENSG00000099194	SCD	Stearoyl-CoA desaturase	O00767	Enzymes, Metabolic proteins, Predicted membrane proteins	Fatty acid biosynthesis, Fatty acid metabolism, Lipid biosynthesis, Lipid metabolism	Oxidoreductase		Evidence at protein level	Evidence at protein level	Cluster 15: Liver - Metabolism	unprognostic (1.24e-1)			X			X
LILDHQWEL	Q12756	ENSG00000130294	KIF1A	Kinesin family member 1A	Q12756	Disease related genes, Human disease related genes, Predicted intracellular proteins		Motor protein	Disease variant, Hereditary spastic paraplegia, Mental retardation, Neurodegeneration, Neuropathy	Evidence at protein level	Evidence at protein level	Cluster 58: Brain - Synaptic function	unprognostic (1.65e-1)							X
LINQPLPDLK	P11137	ENSG00000078018	MAP2	Microtubule associated protein 2	P11137	FDA approved drug targets, Plasma proteins, Predicted intracellular proteins		Calmodulin-binding	FDA approved drug targets	Evidence at protein level	Evidence at protein level	Cluster 58: Brain - Synaptic function	unprognostic (2.29e-2)					X
LIYEETRGVLK	P62805	ENSG00000275126	H4C13	H4 clustered histone 13	P62805	Disease related genes, Predicted intracellular proteins		DNA-binding		Evidence at protein level	Evidence at protein level	Cluster 73: Brain - Neuropeptide signaling										X
LKARLVPA	Q6P995	ENSG00000144369	FAM171B	Family with sequence similarity 171 member B	Q6P995	Predicted intracellular proteins, Predicted membrane proteins				Evidence at protein level	Evidence at transcript level	Cluster 58: Brain - Synaptic function	unprognostic (4.03e-2)			X		X		X			X
LLAEVSKQV	Q7LC44	ENSG00000198576	ARC	Activity regulated cytoskeleton associated protein	Q7LC44	Predicted intracellular proteins	Endocytosis, Transport	Developmental protein, RNA-binding		Evidence at protein level	Evidence at protein level	Cluster 10: Brain - Neuronal signaling	unprognostic (6.83e-2)	X		X				X
LLDEEISRV	Q96PU8	ENSG00000112531	QKI	QKI, KH domain containing RNA binding	Q96PU8	Cancer-related genes, Predicted intracellular proteins	Differentiation, mRNA processing, mRNA splicing, mRNA transport, Translation regulation, Transport	Developmental protein, RNA-binding	Cancer-related genes	Evidence at protein level	Evidence at protein level	Cluster 70: Brain - Nervous system development	unprognostic (8.57e-2)			X			X	X
LLDHAPPEI	Q13574	ENSG00000149091	DGKZ	Diacylglycerol kinase zeta	Q13574	Enzymes, Metabolic proteins, Plasma proteins, Predicted intracellular proteins		Kinase, Transferase		Evidence at protein level	Evidence at protein level	Cluster 10: Brain - Neuronal signaling	unprognostic (1.40e-1)			X				X
LLDNMPRIY	Q96BY6	ENSG00000135905	DOCK10	Dedicator of cytokinesis 10	Q96BY6	Plasma proteins, Predicted intracellular proteins		Guanine-nucleotide releasing factor		Evidence at protein level	Evidence at protein level	Cluster 32: Brain & Lymphoid tissue - Unknown function	unprognostic (1.14e-1)											X
LLIEMEQRL	P12277	ENSG00000166165	CKB	Creatine kinase B	P12277	Cancer-related genes, Candidate cardiovascular disease genes, Enzymes, FDA approved drug targets, Metabolic proteins, Plasma proteins, Predicted intracellular proteins		Kinase, Transferase	Cancer-related genes, FDA approved drug targets	Evidence at protein level	Evidence at protein level	Cluster 57: Non-specific - Angiogenesis	unprognostic (7.63e-2)			X
LLKARLVPA	Q6P995	ENSG00000144369	FAM171B	Family with sequence similarity 171 member B	Q6P995	Predicted intracellular proteins, Predicted membrane proteins				Evidence at protein level	Evidence at transcript level	Cluster 58: Brain - Synaptic function	unprognostic (4.03e-2)			X							X
LLLLPMAPA	P41586	ENSG00000078549	ADCYAP1R1	ADCYAP receptor type I	P41586	G-protein coupled receptors, Predicted intracellular proteins, Predicted membrane proteins, Transporters	Differentiation, Spermatogenesis	Developmental protein, G-protein coupled receptor, Receptor, Transducer		Evidence at protein level	Evidence at protein level	Cluster 73: Brain - Neuropeptide signaling	unprognostic (2.17e-1)	X
LLMTSLTES	Q6UXK5	ENSG00000175928	LRRN1	Leucine rich repeat neuronal 1	Q6UXK5	Predicted membrane proteins				Evidence at protein level	Evidence at protein level	Cluster 70: Brain - Nervous system development	unprognostic (2.01e-2)	X	X	X		X		X
LLNEEVLSY	Q8NF91	ENSG00000131018	SYNE1	Spectrin repeat containing nuclear envelope protein 1	Q8NF91	Cancer-related genes, Disease related genes, Human disease related genes, Plasma proteins, Predicted intracellular proteins, Predicted membrane proteins	Differentiation, Spermatogenesis	Actin-binding	Cancer-related genes, Disease variant, Emery-Dreifuss muscular dystrophy, Neurodegeneration	Evidence at protein level	Evidence at protein level	Cluster 88: Choroid plexus - Transmembrane transport	unprognostic (2.28e-1)											X
LLPPPPCPA	Q9NYG8	ENSG00000182450	KCNK4	Potassium two pore domain channel subfamily K member 4	Q9NYG8	Disease related genes, Human disease related genes, Potential drug targets, Predicted intracellular proteins, Predicted membrane proteins, Voltage-gated ion channels	Ion transport, Potassium transport, Transport	Ion channel, Potassium channel, Voltage-gated channel	Disease variant, Epilepsy, Mental retardation	Evidence at protein level	Evidence at protein level	Cluster 10: Brain - Neuronal signaling	unprognostic (1.85e-1)			X
LLPPPPLL	O75129	ENSG00000148219	ASTN2	Astrotactin 2	O75129	Predicted intracellular proteins, Predicted membrane proteins	Protein transport, Transport			Evidence at protein level	Evidence at protein level	Cluster 69: Cerebellum - Gene expression regulation	unprognostic (1.89e-1)			X		X
LLPPPPLLA	O75129	ENSG00000148219	ASTN2	Astrotactin 2	O75129	Predicted intracellular proteins, Predicted membrane proteins	Protein transport, Transport			Evidence at protein level	Evidence at protein level	Cluster 69: Cerebellum - Gene expression regulation	unprognostic (1.89e-1)	X	X	X	X	X	X	X	X
LLQATDFMSL	P04216	ENSG00000154096	THY1	Thy-1 cell surface antigen	P04216	CD markers, Plasma proteins, Predicted intracellular proteins, Predicted membrane proteins				Evidence at protein level	Evidence at protein level	Cluster 10: Brain - Neuronal signaling	prognostic unfavorable (6.87e-4)	X
LLRRSISEIE	Q9Y4B5	ENSG00000168502	MTCL1	Microtubule crosslinking factor 1	Q9Y4B5	Plasma proteins, Predicted intracellular proteins				Evidence at protein level	Evidence at protein level	Cluster 69: Cerebellum - Gene expression regulation	unprognostic (1.70e-1)									X
LLSESNERL	O75335	ENSG00000143847	PPFIA4	PTPRF interacting protein alpha 4	O75335	Plasma proteins, Predicted intracellular proteins				Evidence at protein level	Evidence at transcript level	Cluster 39: Non-specific - Mitochondria	unprognostic (6.58e-2)	X				X
LLSPPPLPLTGA	Q9ULL4	ENSG00000198753	PLXNB3	Plexin B3	Q9ULL4	Metabolic proteins, Plasma proteins, Predicted intracellular proteins, Predicted membrane proteins	Neurogenesis	Receptor		Evidence at protein level	Evidence at protein level	Cluster 70: Brain - Nervous system development	unprognostic (1.45e-1)	X			X	X
LLTQAKNQF	O60673	ENSG00000009413	REV3L	REV3 like, DNA directed polymerase zeta catalytic subunit	O60673	Enzymes, Metabolic proteins, Plasma proteins, Predicted intracellular proteins	DNA damage, DNA repair, DNA replication	DNA-binding, DNA-directed DNA polymerase, Nucleotidyltransferase, Transferase		Evidence at protein level	Evidence at protein level	Cluster 77: Retina - Visual perception	unprognostic (1.59e-1)											X
LLVDVDQRFSA	O15075	ENSG00000133083	DCLK1	Doublecortin like kinase 1	O15075	Enzymes, Metabolic proteins, Plasma proteins, Predicted intracellular proteins, Predicted membrane proteins	Differentiation, Neurogenesis	Developmental protein, Kinase, Serine/threonine-protein kinase, Transferase		Evidence at protein level	Evidence at protein level	Cluster 10: Brain - Neuronal signaling	unprognostic (1.99e-1)			X
LLYDAVHIV	Q13003	ENSG00000163873	GRIK3	Glutamate ionotropic receptor kainate type subunit 3	Q13003	FDA approved drug targets, Plasma proteins, Predicted membrane proteins	Ion transport, Transport	Ion channel, Ligand-gated ion channel, Receptor	FDA approved drug targets	Evidence at protein level	Evidence at transcript level	Cluster 26: Pituitary gland - Hormone signaling	unprognostic (2.87e-1)	X		X			X	X
LLYDAVHIVSV	Q13003	ENSG00000163873	GRIK3	Glutamate ionotropic receptor kainate type subunit 3	Q13003	FDA approved drug targets, Plasma proteins, Predicted membrane proteins	Ion transport, Transport	Ion channel, Ligand-gated ion channel, Receptor	FDA approved drug targets	Evidence at protein level	Evidence at transcript level	Cluster 26: Pituitary gland - Hormone signaling	unprognostic (2.87e-1)	X		X
LLYPEPWSV	A6NEQ2	ENSG00000182103	FAM181B	Family with sequence similarity 181 member B	A6NEQ2	Predicted intracellular proteins				Evidence at protein level	Evidence at protein level	Cluster 70: Brain - Nervous system development	unprognostic (6.71e-3)			X			X
LLYPVPLIH	O60333	ENSG00000054523	KIF1B	Kinesin family member 1B	O60333	Disease related genes, Human disease related genes, Plasma proteins, Predicted intracellular proteins	Apoptosis	Motor protein	Charcot-Marie-Tooth disease, Disease variant, Neurodegeneration, Neuropathy	Evidence at protein level	Evidence at protein level	Cluster 54: Non-specific - Microtubule organization	unprognostic (7.15e-2)									X
LLYPVPLVH	Q12756	ENSG00000130294	KIF1A	Kinesin family member 1A	Q12756	Disease related genes, Human disease related genes, Predicted intracellular proteins		Motor protein	Disease variant, Hereditary spastic paraplegia, Mental retardation, Neurodegeneration, Neuropathy	Evidence at protein level	Evidence at protein level	Cluster 58: Brain - Synaptic function	unprognostic (1.65e-1)									X
LMLDYQPPQF	Q6STE5	ENSG00000082014	SMARCD3	SWI/SNF related, matrix associated, actin dependent regulator of chromatin, subfamily d, member 3	Q6STE5	Metabolic proteins, Predicted intracellular proteins	Neurogenesis, Transcription, Transcription regulation	Chromatin regulator		Evidence at protein level	Evidence at protein level	Cluster 47: Non-specific - Unknown function	unprognostic (4.67e-1)							X
LMYDAVHVV	Q13002	ENSG00000164418	GRIK2	Glutamate ionotropic receptor kainate type subunit 2	Q13002	Disease related genes, FDA approved drug targets, Human disease related genes, Predicted intracellular proteins, Predicted membrane proteins	Ion transport, Transport	Ion channel, Ligand-gated ion channel, Receptor	Disease variant, FDA approved drug targets, Mental retardation	Evidence at protein level	Evidence at protein level	Cluster 69: Cerebellum - Gene expression regulation	unprognostic (1.92e-1)					X
LNDQHWHY	P78357	ENSG00000108797	CNTNAP1	Contactin associated protein 1	P78357	Disease related genes, Human disease related genes, Predicted membrane proteins	Cell adhesion		Disease variant, Neuropathy	Evidence at protein level	Evidence at protein level	Cluster 10: Brain - Neuronal signaling	unprognostic (5.02e-3)											X
LNNEQDIR	P03915	ENSG00000198786	MT-ND5	Mitochondrially encoded NADH:ubiquinone oxidoreductase core subunit 5	P03915	Disease related genes, Enzymes, Human disease related genes, Metabolic proteins, Potential drug targets, Predicted membrane proteins	Electron transport, Respiratory chain, Transport	Translocase	Disease variant, Leber hereditary optic neuropathy, Leigh syndrome, MELAS syndrome, Primary mitochondrial disease	Evidence at protein level	Evidence at protein level	Cluster 39: Non-specific - Mitochondria	unprognostic (2.99e-1)		X				X
LNPPPAPPAR	A6NGB9	ENSG00000122574	WIPF3	WAS/WASL interacting protein family member 3	A6NGB9	Predicted intracellular proteins	Differentiation, Spermatogenesis	Actin-binding, Developmental protein		Evidence at protein level	Evidence at protein level	Cluster 47: Non-specific - Unknown function	unprognostic (3.65e-3)		X
LPAAPLEH	Q9NYC9	ENSG00000007174	DNAH9	Dynein axonemal heavy chain 9	Q9NYC9	Disease related genes, Human disease related genes, Plasma proteins, Predicted intracellular proteins	Cilium biogenesis/degradation	Motor protein	Ciliopathy, Disease variant, Kartagener syndrome, Primary ciliary dyskinesia	Evidence at protein level	Evidence at protein level	Cluster 88: Choroid plexus - Transmembrane transport	unprognostic (8.37e-3)			X
LPAPPAESV	O00213	ENSG00000166313	APBB1	Amyloid beta precursor protein binding family B member 1	O00213	Plasma proteins, Predicted intracellular proteins	Apoptosis, DNA damage, Transcription, Transcription regulation	Activator, Chromatin regulator, Repressor		Evidence at protein level	Evidence at protein level	Cluster 70: Brain - Nervous system development	unprognostic (6.84e-2)											X
LPDIGGRNI	Q5DX21	ENSG00000144847	IGSF11	Immunoglobulin superfamily member 11	Q5DX21	Predicted intracellular proteins, Predicted membrane proteins	Cell adhesion, Growth regulation	Receptor		Evidence at protein level	Evidence at protein level	Cluster 77: Retina - Visual perception	unprognostic (1.17e-2)											X
LPFDRVVTI	Q96RD6	ENSG00000073150	PANX2	Pannexin 2	Q96RD6	Predicted membrane proteins, Transporters	Ion transport, Transport	Ion channel		Evidence at protein level	Evidence at transcript level	Cluster 70: Brain - Nervous system development	unprognostic (3.01e-3)											X
LPFSHSSAI	Q86YM7	ENSG00000152413	HOMER1	Homer scaffold protein 1	Q86YM7	Predicted intracellular proteins				Evidence at protein level	Evidence at protein level	Cluster 47: Non-specific - Unknown function	unprognostic (8.83e-2)											X
LPFSLPHRR	P10909	ENSG00000120885	CLU	Clusterin	P10909	Cancer-related genes, Candidate cardiovascular disease genes, Plasma proteins, Predicted intracellular proteins, Predicted secreted proteins	Apoptosis, Complement pathway, Immunity, Innate immunity	Chaperone	Cancer-related genes	Evidence at protein level	Evidence at protein level	Cluster 68: Epididymis - Unknown function	unprognostic (5.59e-2)											X
LPFTPKNI	O60292	ENSG00000105738	SIPA1L3	Signal induced proliferation associated 1 like 3	O60292	Disease related genes, Human disease related genes, Predicted intracellular proteins		GTPase activation	Cataract	Evidence at protein level	Evidence at protein level	Cluster 10: Brain - Neuronal signaling	unprognostic (9.99e-2)											X
LPFTPKSI	Q9P2F8	ENSG00000116991	SIPA1L2	Signal induced proliferation associated 1 like 2	Q9P2F8	Plasma proteins, Predicted intracellular proteins		GTPase activation		Evidence at protein level	Evidence at protein level	Cluster 44: Heart - Cardiac muscle contraction	unprognostic (2.98e-1)											X
LPIARVLTV	Q9NZR2	ENSG00000168702	LRP1B	LDL receptor related protein 1B	Q9NZR2	Cancer-related genes, Plasma proteins, Predicted intracellular proteins, Predicted membrane proteins	Endocytosis	Receptor	Cancer-related genes	Evidence at protein level	Evidence at protein level	Cluster 10: Brain - Neuronal signaling	unprognostic (5.19e-2)											X
LPKDMHVI	Q8WY21	ENSG00000108018	SORCS1	Sortilin related VPS10 domain containing receptor 1	Q8WY21	Predicted membrane proteins, Transporters				Evidence at protein level	Evidence at protein level	Cluster 58: Brain - Synaptic function	unprognostic (1.13e-1)			X
LPLAPRPLL	Q96B86	ENSG00000182175	RGMA	Repulsive guidance molecule BMP co-receptor a	Q96B86	Predicted intracellular proteins, Predicted secreted proteins				Evidence at protein level	Evidence at protein level	Cluster 80: Striated muscle - Unknown function	unprognostic (5.73e-2)											X
LPQICLLS	Q8N5V2	ENSG00000066248	NGEF	Neuronal guanine nucleotide exchange factor	Q8N5V2	Predicted intracellular proteins	Differentiation, Neurogenesis	Developmental protein, Guanine-nucleotide releasing factor		Evidence at protein level	Evidence at protein level	Cluster 10: Brain - Neuronal signaling	unprognostic (5.25e-2)											X
LPYGLERAI	Q02790	ENSG00000004478	FKBP4	FKBP prolyl isomerase 4	Q02790	Enzymes, Metabolic proteins, Plasma proteins, Predicted intracellular proteins		Chaperone, Isomerase, Rotamase		Evidence at protein level	Evidence at protein level	Cluster 65: Brain - Ion transport	unprognostic (1.97e-1)											X
LPYPPQKVV	Q6ZU35	ENSG00000109265	CRACD	Capping protein inhibiting regulator of actin dynamics	Q6ZU35	Disease related genes, Predicted intracellular proteins				Evidence at protein level	Evidence at protein level	Cluster 45: Intestine - Brush border	unprognostic (6.04e-1)											X
LQFDGIHVV	Q969H0	ENSG00000109670	FBXW7	F-box and WD repeat domain containing 7	Q969H0	Cancer-related genes, Predicted intracellular proteins	Biological rhythms, Host-virus interaction, Ubl conjugation pathway		Cancer-related genes	Evidence at protein level	Evidence at protein level	Cluster 27: Brain & Skin - Unknown function	unprognostic (3.87e-1)			X
LSADPAVLGK	Q9HCC6	ENSG00000188290	HES4	Hes family bHLH transcription factor 4	Q9HCC6	Predicted intracellular proteins, Transcription factors	Differentiation, Neurogenesis, Transcription, Transcription regulation	Developmental protein, DNA-binding, Repressor		Evidence at protein level	Evidence at protein level	Cluster 35: Non-specific - Unknown function	unprognostic (1.18e-1)		X									X
LSAEVEQATR	O95670	ENSG00000213760	ATP6V1G2	ATPase H+ transporting V1 subunit G2	O95670	Metabolic proteins, Predicted intracellular proteins	Hydrogen ion transport, Ion transport, Transport			Evidence at protein level	Evidence at protein level	Cluster 65: Brain - Ion transport	unprognostic (2.40e-1)											X
LSAKPTFLS	O15034	ENSG00000060709	RIMBP2	RIMS binding protein 2	O15034	Predicted intracellular proteins				Evidence at protein level	Evidence at protein level	Cluster 26: Pituitary gland - Hormone signaling	unprognostic (1.91e-3)					X
LSEVQLQQY	Q07912	ENSG00000061938	TNK2	Tyrosine kinase non receptor 2	Q07912	Cancer-related genes, Enzymes, Metabolic proteins, Plasma proteins, Predicted intracellular proteins	Endocytosis	Kinase, Serine/threonine-protein kinase, Transferase, Tyrosine-protein kinase	Cancer-related genes	Evidence at protein level	Evidence at protein level	Cluster 76: Brain & Bone marrow - Chromatin organization	unprognostic (1.34e-1)										X
LSHLEEYLR	Q7LC44	ENSG00000198576	ARC	Activity regulated cytoskeleton associated protein	Q7LC44	Predicted intracellular proteins	Endocytosis, Transport	Developmental protein, RNA-binding		Evidence at protein level	Evidence at protein level	Cluster 10: Brain - Neuronal signaling	unprognostic (6.83e-2)											X
LTDFIREEY	A2RTX5	ENSG00000185418	TARS3	Threonyl-tRNA synthetase 3	A2RTX5	Enzymes, Predicted intracellular proteins	Protein biosynthesis	Aminoacyl-tRNA synthetase, Ligase		Evidence at protein level	Evidence at protein level	Cluster 80: Striated muscle - Unknown function	unprognostic (8.44e-2)										X
LTDYINANY	P23471	ENSG00000106278	PTPRZ1	Protein tyrosine phosphatase receptor type Z1	P23471	Enzymes, Metabolic proteins, Plasma proteins, Predicted membrane proteins, Predicted secreted proteins		Hydrolase, Protein phosphatase		Evidence at protein level	Evidence at protein level	Cluster 27: Brain & Skin - Unknown function	unprognostic (9.18e-2)										X	X
LTENITEFEK	P26012	ENSG00000105855	ITGB8	Integrin subunit beta 8	P26012	Cancer-related genes, Predicted membrane proteins	Cell adhesion	Integrin, Receptor	Cancer-related genes	Evidence at protein level	Evidence at protein level	Cluster 68: Epididymis - Unknown function	unprognostic (5.63e-2)											X
LTFGDGVLER	Q8TF42	ENSG00000154127	UBASH3B	Ubiquitin associated and SH3 domain containing B	Q8TF42	Enzymes, Predicted intracellular proteins		Hydrolase, Protein phosphatase		Evidence at protein level	Evidence at protein level	Cluster 32: Brain & Lymphoid tissue - Unknown function	unprognostic (2.02e-1)											X
LTFGDVANK	P25054	ENSG00000134982	APC	APC regulator of WNT signaling pathway	P25054	Cancer-related genes, Disease related genes, Human disease related genes, Plasma proteins, Predicted intracellular proteins	Wnt signaling pathway		Cancer-related genes, Disease variant, Tumor suppressor	Evidence at protein level	Evidence at protein level	Cluster 65: Brain - Ion transport	unprognostic (1.10e-1)											X
LTFGDVVAVR	O15540	ENSG00000164434	FABP7	Fatty acid binding protein 7	O15540	Metabolic proteins, Predicted intracellular proteins	Transport			Evidence at protein level	Evidence at protein level	Cluster 58: Brain - Synaptic function	unprognostic (5.80e-2)		X									X
LTMLIKIV	Q8N2C7	ENSG00000144406	UNC80	Unc-80 homolog, NALCN channel complex subunit	Q8N2C7	Disease related genes, Human disease related genes, Potential drug targets, Predicted intracellular proteins, Transporters			Disease variant, Neurodegeneration	Evidence at protein level	Evidence at transcript level	Cluster 58: Brain - Synaptic function	unprognostic (1.92e-1)							X
LTQGEDQYYLR	P10909	ENSG00000120885	CLU	Clusterin	P10909	Cancer-related genes, Candidate cardiovascular disease genes, Plasma proteins, Predicted intracellular proteins, Predicted secreted proteins	Apoptosis, Complement pathway, Immunity, Innate immunity	Chaperone	Cancer-related genes	Evidence at protein level	Evidence at protein level	Cluster 68: Epididymis - Unknown function	unprognostic (5.59e-2)											X
LTSLSLPVRE	Q9UN73	ENSG00000081842	PCDHA6	Protocadherin alpha 6	Q9UN73	Predicted membrane proteins, Predicted secreted proteins	Cell adhesion			Evidence at protein level	Evidence at transcript level	Cluster 69: Cerebellum - Gene expression regulation	unprognostic (4.39e-1)											X
LVAEKVTVITK	P07900	ENSG00000080824	HSP90AA1	Heat shock protein 90 alpha family class A member 1	P07900	Cancer-related genes, Enzymes, Plasma proteins, Predicted intracellular proteins	Host-virus interaction, Stress response	Chaperone, Hydrolase	Cancer-related genes	Evidence at protein level	Evidence at protein level	Cluster 58: Brain - Synaptic function	unprognostic (2.53e-1)											X
LVAGSGVYITR	Q96BF6	ENSG00000148411	NACC2	NACC family member 2	Q96BF6	Predicted intracellular proteins	Transcription, Transcription regulation	Repressor		Evidence at protein level	Evidence at protein level	Cluster 70: Brain - Nervous system development	unprognostic (1.31e-1)											X
LVENILAKR	Q8TCU6	ENSG00000124126	PREX1	Phosphatidylinositol-3,4,5-trisphosphate dependent Rac exchange factor 1	Q8TCU6	Predicted intracellular proteins		Guanine-nucleotide releasing factor		Evidence at protein level	Evidence at protein level	Cluster 76: Brain & Bone marrow - Chromatin organization	unprognostic (7.47e-2)											X
LVTSPCCIV	P07900	ENSG00000080824	HSP90AA1	Heat shock protein 90 alpha family class A member 1	P07900	Cancer-related genes, Enzymes, Plasma proteins, Predicted intracellular proteins	Host-virus interaction, Stress response	Chaperone, Hydrolase	Cancer-related genes	Evidence at protein level	Evidence at protein level	Cluster 58: Brain - Synaptic function	unprognostic (2.53e-1)											X
LVVYVPSVR	Q75T13	ENSG00000197121	PGAP1	Post-GPI attachment to proteins inositol deacylase 1	Q75T13	Disease related genes, Human disease related genes, Metabolic proteins, Predicted intracellular proteins, Predicted membrane proteins	Protein transport, Transport	Hydrolase	Disease variant, Mental retardation	Evidence at protein level	Evidence at protein level	Cluster 26: Pituitary gland - Hormone signaling	unprognostic (1.81e-1)											X
LVWDPARLVLA	P47869	ENSG00000151834	GABRA2	Gamma-aminobutyric acid type A receptor subunit alpha2	P47869	Disease related genes, FDA approved drug targets, Human disease related genes, Predicted intracellular proteins, Predicted membrane proteins, Transporters	Ion transport, Transport	Chloride channel, Ion channel, Ligand-gated ion channel, Receptor	Disease variant, Epilepsy, FDA approved drug targets	Evidence at protein level	Evidence at protein level	Cluster 10: Brain - Neuronal signaling	unprognostic (6.87e-3)	X
LYDRVLKY	Q9UHB9	ENSG00000167881	SRP68	Signal recognition particle 68	Q9UHB9	Plasma proteins, Predicted intracellular proteins, Transporters		Ribonucleoprotein, RNA-binding		Evidence at protein level	Evidence at protein level	Cluster 80: Striated muscle - Unknown function	unprognostic (1.62e-1)									X		X
LYLAGKGDGNI	Q9UQ03	ENSG00000103647	CORO2B	Coronin 2B	Q9UQ03	Plasma proteins, Predicted intracellular proteins		Actin-binding		Evidence at protein level	Evidence at protein level	Cluster 69: Cerebellum - Gene expression regulation	unprognostic (3.28e-1)											X
LYLNGELRGS	O60299	ENSG00000088899	LZTS3	Leucine zipper tumor suppressor family member 3	O60299	Predicted intracellular proteins				Evidence at protein level	Evidence at transcript level	Cluster 6: Brain - Smell perception	unprognostic (1.15e-1)						X
LYSPEYPGPS	Q16181	ENSG00000122545	SEPTIN7	Septin 7	Q16181	Plasma proteins, Predicted intracellular proteins	Cell cycle, Cell division, Differentiation, Mitosis, Spermatogenesis			Evidence at protein level	Evidence at protein level	Cluster 32: Brain & Lymphoid tissue - Unknown function	unprognostic (1.04e-1)											X
LYTLDGKQV	O15075	ENSG00000133083	DCLK1	Doublecortin like kinase 1	O15075	Enzymes, Metabolic proteins, Plasma proteins, Predicted intracellular proteins, Predicted membrane proteins	Differentiation, Neurogenesis	Developmental protein, Kinase, Serine/threonine-protein kinase, Transferase		Evidence at protein level	Evidence at protein level	Cluster 10: Brain - Neuronal signaling	unprognostic (1.99e-1)											X
LYVGSKTK	P37840	ENSG00000145335	SNCA	Synuclein alpha	P37840	Disease related genes, Human disease related genes, Plasma proteins, Potential drug targets, Predicted intracellular proteins, Transporters			Alzheimer disease, Disease variant, Neurodegeneration, Parkinson disease, Parkinsonism	Evidence at protein level	Evidence at protein level	Cluster 76: Brain & Bone marrow - Chromatin organization	unprognostic (2.65e-2)									X
MAALGLAYDR	O00767	ENSG00000099194	SCD	Stearoyl-CoA desaturase	O00767	Enzymes, Metabolic proteins, Predicted membrane proteins	Fatty acid biosynthesis, Fatty acid metabolism, Lipid biosynthesis, Lipid metabolism	Oxidoreductase		Evidence at protein level	Evidence at protein level	Cluster 15: Liver - Metabolism	unprognostic (1.24e-1)											X
MAATVIIAAR	Q15049	ENSG00000100427	MLC1	Modulator of VRAC current 1	Q15049	Disease related genes, Human disease related genes, Potential drug targets, Predicted membrane proteins, Transporters	Ion transport, Transport	Ion channel	Disease variant	Evidence at protein level	Evidence at protein level	Cluster 73: Brain - Neuropeptide signaling	unprognostic (1.47e-1)											X
MADKNIQYY	Q5VWJ9	ENSG00000148158	SNX30	Sorting nexin family member 30	Q5VWJ9	Predicted intracellular proteins	Protein transport, Transport			Evidence at protein level	Evidence at protein level	Cluster 76: Brain & Bone marrow - Chromatin organization	unprognostic (3.61e-1)										X
MAISSGAVVHR	Q9BXK1	ENSG00000129911	KLF16	Kruppel like factor 16	Q9BXK1	Predicted intracellular proteins, Transcription factors	Transcription, Transcription regulation	DNA-binding		Evidence at protein level	Evidence at protein level	Cluster 10: Brain - Neuronal signaling	unprognostic (4.12e-2)											X
MALSVPLLY	Q9BXQ6	ENSG00000183307	TMEM121B	Transmembrane protein 121B	Q9BXQ6	Predicted membrane proteins				Evidence at protein level	Evidence at transcript level	Cluster 10: Brain - Neuronal signaling	unprognostic (3.36e-1)											X
MDVVYALK	P62805	ENSG00000197837	H4-16	H4 histone 16	P62805	Disease related genes, Predicted intracellular proteins		DNA-binding		Evidence at protein level	Evidence at protein level	Cluster 73: Brain - Neuropeptide signaling	unprognostic (2.16e-2)											X
MEDGLIKQI	Q16555	ENSG00000092964	DPYSL2	Dihydropyrimidinase like 2	Q16555	Metabolic proteins, Plasma proteins, Predicted intracellular proteins	Differentiation, Neurogenesis	Developmental protein		Evidence at protein level	Evidence at protein level	Cluster 70: Brain - Nervous system development	unprognostic (8.23e-2)											X
MEELHQLAW	Q92753	ENSG00000198963	RORB	RAR related orphan receptor B	Q92753	Disease related genes, Human disease related genes, Nuclear receptors, Predicted intracellular proteins, Transcription factors	Biological rhythms, Sensory transduction, Transcription, Transcription regulation, Vision	Activator, Developmental protein, DNA-binding, Receptor	Disease variant, Epilepsy	Evidence at protein level	Evidence at protein level	Cluster 77: Retina - Visual perception	unprognostic (1.34e-1)											X
MELAILNGTY	Q96PU8	ENSG00000112531	QKI	QKI, KH domain containing RNA binding	Q96PU8	Cancer-related genes, Predicted intracellular proteins	Differentiation, mRNA processing, mRNA splicing, mRNA transport, Translation regulation, Transport	Developmental protein, RNA-binding	Cancer-related genes	Evidence at protein level	Evidence at protein level	Cluster 70: Brain - Nervous system development	unprognostic (8.57e-2)											X
MELDAAVQKF	Q8NF91	ENSG00000131018	SYNE1	Spectrin repeat containing nuclear envelope protein 1	Q8NF91	Cancer-related genes, Disease related genes, Human disease related genes, Plasma proteins, Predicted intracellular proteins, Predicted membrane proteins	Differentiation, Spermatogenesis	Actin-binding	Cancer-related genes, Disease variant, Emery-Dreifuss muscular dystrophy, Neurodegeneration	Evidence at protein level	Evidence at protein level	Cluster 88: Choroid plexus - Transmembrane transport	unprognostic (2.28e-1)											X
MEMEQVFEM	Q16181	ENSG00000122545	SEPTIN7	Septin 7	Q16181	Plasma proteins, Predicted intracellular proteins	Cell cycle, Cell division, Differentiation, Mitosis, Spermatogenesis			Evidence at protein level	Evidence at protein level	Cluster 32: Brain & Lymphoid tissue - Unknown function	unprognostic (1.04e-1)											X
MENPIVKSL	Q9NZW5	ENSG00000105926	MPP6	Membrane palmitoylated protein 6	Q9NZW5	Predicted intracellular proteins				Evidence at protein level	Evidence at protein level	Cluster 78: Testis - Spermatogenesis	unprognostic (1.10e-2)											X
MENRPIETY	Q00005	ENSG00000156475	PPP2R2B	Protein phosphatase 2 regulatory subunit Bbeta	Q00005	Disease related genes, Human disease related genes, Metabolic proteins, Predicted intracellular proteins	Apoptosis		Disease variant, Neurodegeneration, Spinocerebellar ataxia	Evidence at protein level	Evidence at protein level	Cluster 58: Brain - Synaptic function	unprognostic (2.48e-1)											X
METVWTILP	P00403	ENSG00000198712	MT-CO2	Mitochondrially encoded cytochrome c oxidase II	P00403	Disease related genes, Enzymes, Human disease related genes, Metabolic proteins, Potential drug targets, Predicted membrane proteins, Transporters	Electron transport, Respiratory chain, Transport	Translocase	Disease variant, Primary mitochondrial disease	Evidence at protein level	Evidence at protein level	Cluster 39: Non-specific - Mitochondria	unprognostic (2.77e-2)								X
MFSQSVAHLY	Q9UBJ2	ENSG00000173208	ABCD2	ATP binding cassette subfamily D member 2	Q9UBJ2	Metabolic proteins, Predicted membrane proteins, Transporters	Transport			Evidence at protein level	Evidence at protein level	Cluster 57: Non-specific - Angiogenesis	unprognostic (2.06e-1)											X
MIGAPDMAFPR	P00395	ENSG00000198804	MT-CO1	Mitochondrially encoded cytochrome c oxidase I	P00395	Disease related genes, Enzymes, Human disease related genes, Metabolic proteins, Potential drug targets, Predicted membrane proteins, Transporters	Electron transport, Respiratory chain, Transport	Translocase	Deafness, Disease variant, Leber hereditary optic neuropathy, Non-syndromic deafness, Primary mitochondrial disease	Evidence at protein level	Evidence at protein level	Cluster 39: Non-specific - Mitochondria	unprognostic (1.59e-1)		X									X
MIIAIPTGVK	P00395	ENSG00000198804	MT-CO1	Mitochondrially encoded cytochrome c oxidase I	P00395	Disease related genes, Enzymes, Human disease related genes, Metabolic proteins, Potential drug targets, Predicted membrane proteins, Transporters	Electron transport, Respiratory chain, Transport	Translocase	Deafness, Disease variant, Leber hereditary optic neuropathy, Non-syndromic deafness, Primary mitochondrial disease	Evidence at protein level	Evidence at protein level	Cluster 39: Non-specific - Mitochondria	unprognostic (1.59e-1)									X
MISHIVTYY	P00395	ENSG00000198804	MT-CO1	Mitochondrially encoded cytochrome c oxidase I	P00395	Disease related genes, Enzymes, Human disease related genes, Metabolic proteins, Potential drug targets, Predicted membrane proteins, Transporters	Electron transport, Respiratory chain, Transport	Translocase	Deafness, Disease variant, Leber hereditary optic neuropathy, Non-syndromic deafness, Primary mitochondrial disease	Evidence at protein level	Evidence at protein level	Cluster 39: Non-specific - Mitochondria	unprognostic (1.59e-1)											X
MIWEHNVEV	P23471	ENSG00000106278	PTPRZ1	Protein tyrosine phosphatase receptor type Z1	P23471	Enzymes, Metabolic proteins, Plasma proteins, Predicted membrane proteins, Predicted secreted proteins		Hydrolase, Protein phosphatase		Evidence at protein level	Evidence at protein level	Cluster 27: Brain & Skin - Unknown function	unprognostic (9.18e-2)			X				X
MLAEKVLAGK	P38405	ENSG00000141404	GNAL	G protein subunit alpha L	P38405	Disease related genes, Human disease related genes, Predicted intracellular proteins		Transducer	Disease variant, Dystonia	Evidence at protein level	Evidence at protein level	Cluster 10: Brain - Neuronal signaling	unprognostic (4.71e-2)									X
MLHDVVLGV	P49356	ENSG00000257365	FNTB	Farnesyltransferase, CAAX box, beta	P49356	Enzymes, FDA approved drug targets, Metabolic proteins, Predicted intracellular proteins		Prenyltransferase, Transferase	FDA approved drug targets	Evidence at protein level	Evidence at protein level	Cluster 70: Brain - Nervous system development	unprognostic (1.88e-1)			X
MLLAPIIHA	Q9HAR2	ENSG00000150471	ADGRL3	Adhesion G protein-coupled receptor L3	Q9HAR2	G-protein coupled receptors, Plasma proteins, Predicted membrane proteins, Transporters		G-protein coupled receptor, Receptor, Transducer		Evidence at protein level	Evidence at protein level	Cluster 65: Brain - Ion transport	unprognostic (1.88e-1)	X				X
MLQDVYHVV	Q9UPW6	ENSG00000119042	SATB2	SATB homeobox 2	Q9UPW6	Disease related genes, Human disease related genes, Predicted intracellular proteins, Transcription factors	Transcription, Transcription regulation	Chromatin regulator, Developmental protein, DNA-binding, Repressor	Disease variant, Mental retardation	Evidence at protein level	Evidence at protein level	Cluster 37: Intestine - Unknown function	unprognostic (1.07e-1)			X				X
MNIGDEALIGR	Q96JG8	ENSG00000187243	MAGED4B	MAGE family member D4B	Q96JG8	Predicted intracellular proteins, Predicted membrane proteins	Ubl conjugation pathway	Tumor antigen		Evidence at protein level	Evidence at protein level	Cluster 26: Pituitary gland - Hormone signaling	unprognostic (7.75e-2)	X	X									X
MPFPGATII	Q92786	ENSG00000117707	PROX1	Prospero homeobox 1	Q92786	Plasma proteins, Predicted intracellular proteins, Transcription factors	Biological rhythms, Transcription, Transcription regulation	Developmental protein, DNA-binding, Repressor		Evidence at protein level	Evidence at protein level	Cluster 15: Liver - Metabolism	unprognostic (7.71e-2)											X
MPGGPRVSI	Q7Z2D5	ENSG00000117600	PLPPR4	Phospholipid phosphatase related 4	Q7Z2D5	Enzymes, Metabolic proteins, Predicted membrane proteins		Hydrolase		Evidence at protein level	Evidence at protein level	Cluster 10: Brain - Neuronal signaling	unprognostic (1.67e-2)											X
MPHPATGKTV	Q13428	ENSG00000070814	TCOF1	Treacle ribosome biogenesis factor 1	Q13428	Disease related genes, Human disease related genes, Plasma proteins, Predicted intracellular proteins			Disease variant	Evidence at protein level	Evidence at protein level	Cluster 65: Brain - Ion transport	unprognostic (9.40e-3)											X
MPIVLELIPLK	P00403	ENSG00000198712	MT-CO2	Mitochondrially encoded cytochrome c oxidase II	P00403	Disease related genes, Enzymes, Human disease related genes, Metabolic proteins, Potential drug targets, Predicted membrane proteins, Transporters	Electron transport, Respiratory chain, Transport	Translocase	Disease variant, Primary mitochondrial disease	Evidence at protein level	Evidence at protein level	Cluster 39: Non-specific - Mitochondria	unprognostic (2.77e-2)	X	X									X
MPLQTGTAQI	Q9H2X6	ENSG00000064393	HIPK2	Homeodomain interacting protein kinase 2	Q9H2X6	Enzymes, Metabolic proteins, Plasma proteins, Predicted membrane proteins	Apoptosis, DNA damage, Transcription, Transcription regulation	Kinase, Serine/threonine-protein kinase, Transferase		Evidence at protein level	Evidence at protein level	Cluster 70: Brain - Nervous system development	unprognostic (5.50e-2)											X
MPMERQMSV	Q02930	ENSG00000146592	CREB5	CAMP responsive element binding protein 5	Q02930	Predicted intracellular proteins, Transcription factors	Transcription, Transcription regulation	Activator, DNA-binding		Evidence at protein level	Evidence at protein level	Cluster 70: Brain - Nervous system development	unprognostic (1.01e-1)											X
MPPPPPPPP	Q96PY5	ENSG00000157827	FMNL2	Formin like 2	Q96PY5	Predicted intracellular proteins				Evidence at protein level	Evidence at protein level	Cluster 70: Brain - Nervous system development	unprognostic (7.40e-2)										X	X
MPTSVAYI	Q9UKE5	ENSG00000154310	TNIK	TRAF2 and NCK interacting kinase	Q9UKE5	Disease related genes, Enzymes, Human disease related genes, Metabolic proteins, Potential drug targets, Predicted intracellular proteins	Neurogenesis, Wnt signaling pathway	Kinase, Serine/threonine-protein kinase, Transferase	Mental retardation	Evidence at protein level	Evidence at protein level	Cluster 10: Brain - Neuronal signaling	unprognostic (5.25e-2)											X
MPVDVNSAAFR	O75093	ENSG00000187122	SLIT1	Slit guidance ligand 1	O75093	Predicted secreted proteins	Differentiation, Neurogenesis	Developmental protein		Evidence at protein level	Evidence at protein level	Cluster 10: Brain - Neuronal signaling	unprognostic (8.40e-2)											X
MPYAHGPSV	Q13516	ENSG00000205927	OLIG2	Oligodendrocyte transcription factor 2	Q13516	Cancer-related genes, Disease related genes, Predicted intracellular proteins, Transcription factors	Transcription, Transcription regulation	Developmental protein, DNA-binding	Cancer-related genes, Proto-oncogene	Evidence at protein level	Evidence at protein level	Cluster 70: Brain - Nervous system development	unprognostic (1.44e-2)											X
MPYAHGPSVR	Q13516	ENSG00000205927	OLIG2	Oligodendrocyte transcription factor 2	Q13516	Cancer-related genes, Disease related genes, Predicted intracellular proteins, Transcription factors	Transcription, Transcription regulation	Developmental protein, DNA-binding	Cancer-related genes, Proto-oncogene	Evidence at protein level	Evidence at protein level	Cluster 70: Brain - Nervous system development	unprognostic (1.44e-2)											X
MPYRPVVL	P52951	ENSG00000168505	GBX2	Gastrulation brain homeobox 2	P52951	Predicted intracellular proteins, Transcription factors	Transcription, Transcription regulation	DNA-binding		Evidence at protein level	Evidence at transcript level	Cluster 73: Brain - Neuropeptide signaling	unprognostic (2.91e-2)											X
MQVVPQET	Q01650	ENSG00000103257	SLC7A5	Solute carrier family 7 member 5	Q01650	Metabolic proteins, Predicted membrane proteins, Transporters	Amino-acid transport, Transport			Evidence at protein level	Evidence at protein level	Cluster 76: Brain & Bone marrow - Chromatin organization	unprognostic (3.22e-2)			X
MSHSPSVALR	Q92786	ENSG00000117707	PROX1	Prospero homeobox 1	Q92786	Plasma proteins, Predicted intracellular proteins, Transcription factors	Biological rhythms, Transcription, Transcription regulation	Developmental protein, DNA-binding, Repressor		Evidence at protein level	Evidence at protein level	Cluster 15: Liver - Metabolism	unprognostic (7.71e-2)											X
MTAQVGITMPR	Q8IVL1	ENSG00000166833	NAV2	Neuron navigator 2	Q8IVL1	Enzymes, Predicted intracellular proteins		Helicase, Hydrolase		Evidence at protein level	Evidence at protein level	Cluster 44: Heart - Cardiac muscle contraction	unprognostic (3.01e-1)											X
MTDGGLGLYTR	Q8IVL1	ENSG00000166833	NAV2	Neuron navigator 2	Q8IVL1	Enzymes, Predicted intracellular proteins		Helicase, Hydrolase		Evidence at protein level	Evidence at protein level	Cluster 44: Heart - Cardiac muscle contraction	unprognostic (3.01e-1)											X
MTVVVLKAR	Q9BT88	ENSG00000132718	SYT11	Synaptotagmin 11	Q9BT88	Predicted intracellular proteins				Evidence at protein level	Evidence at protein level	Cluster 70: Brain - Nervous system development	unprognostic (2.14e-1)											X
MTWGEVENTPLR	Q96DF8	ENSG00000100056	ESS2	Ess-2 splicing factor homolog	Q96DF8	Predicted intracellular proteins	mRNA processing, mRNA splicing			Evidence at protein level	Evidence at protein level	Cluster 69: Cerebellum - Gene expression regulation	unprognostic (5.75e-3)											X
MVEEPSMNL	P00395	ENSG00000198804	MT-CO1	Mitochondrially encoded cytochrome c oxidase I	P00395	Disease related genes, Enzymes, Human disease related genes, Metabolic proteins, Potential drug targets, Predicted membrane proteins, Transporters	Electron transport, Respiratory chain, Transport	Translocase	Deafness, Disease variant, Leber hereditary optic neuropathy, Non-syndromic deafness, Primary mitochondrial disease	Evidence at protein level	Evidence at protein level	Cluster 39: Non-specific - Mitochondria	unprognostic (1.59e-1)					X
MVFKAPIKEK	Q9UQ03	ENSG00000103647	CORO2B	Coronin 2B	Q9UQ03	Plasma proteins, Predicted intracellular proteins		Actin-binding		Evidence at protein level	Evidence at protein level	Cluster 69: Cerebellum - Gene expression regulation	unprognostic (3.28e-1)											X
MVFTPEDRLGK	Q9UN73	ENSG00000081842	PCDHA6	Protocadherin alpha 6	Q9UN73	Predicted membrane proteins, Predicted secreted proteins	Cell adhesion			Evidence at protein level	Evidence at transcript level	Cluster 69: Cerebellum - Gene expression regulation	unprognostic (4.39e-1)											X
MVIPGGIDVHTR	Q16555	ENSG00000092964	DPYSL2	Dihydropyrimidinase like 2	Q16555	Metabolic proteins, Plasma proteins, Predicted intracellular proteins	Differentiation, Neurogenesis	Developmental protein		Evidence at protein level	Evidence at protein level	Cluster 70: Brain - Nervous system development	unprognostic (8.23e-2)											X
MVSLLGVAVR	Q2TBF2	ENSG00000075035	WSCD2	WSC domain containing 2	Q2TBF2	Predicted intracellular proteins				Evidence at protein level	Evidence at transcript level	Cluster 6: Brain - Smell perception	unprognostic (1.68e-1)		X
MVVDYRTRVLK	Q15121	ENSG00000162734	PEA15	Proliferation and apoptosis adaptor protein 15	Q15121	Plasma proteins, Predicted intracellular proteins	Apoptosis, Sugar transport, Transport			Evidence at protein level	Evidence at protein level	Cluster 73: Brain - Neuropeptide signaling	unprognostic (2.53e-1)											X
NAAMVHINR	O95197	ENSG00000133318	RTN3	Reticulon 3	O95197	Predicted intracellular proteins, Predicted membrane proteins	Apoptosis, ER-Golgi transport, Host-virus interaction, Stress response, Transport			Evidence at protein level	Evidence at protein level	Cluster 65: Brain - Ion transport	unprognostic (1.41e-1)											X
NAASTLTER	Q6AI12	ENSG00000154945	ANKRD40	Ankyrin repeat domain 40	Q6AI12	Predicted intracellular proteins				Evidence at protein level	Evidence at protein level	Cluster 70: Brain - Nervous system development	unprognostic (4.99e-1)											X
NAFGNAFLNR	Q9NZN3	ENSG00000013016	EHD3	EH domain containing 3	Q9NZN3	Plasma proteins, Predicted intracellular proteins	Cilium biogenesis/degradation, Protein transport, Transport			Evidence at protein level	Evidence at protein level	Cluster 27: Brain & Skin - Unknown function	unprognostic (3.70e-2)		X
NAHGFIMEL	Q9NP78	ENSG00000150967	ABCB9	ATP binding cassette subfamily B member 9	Q9NP78	Predicted intracellular proteins, Predicted membrane proteins, Transporters	Peptide transport, Protein transport, Transport	Translocase		Evidence at protein level	Evidence at protein level	Cluster 6: Brain - Smell perception	prognostic unfavorable (5.65e-4)											X
NAPQIITI	Q70EL1	ENSG00000166348	USP54	Ubiquitin specific peptidase 54	Q70EL1	Enzymes, Predicted intracellular proteins				Evidence at protein level	Evidence at protein level	Cluster 70: Brain - Nervous system development	unprognostic (2.48e-2)											X
NASDVVLRV	A6NE02	ENSG00000204347	BTBD17	BTB domain containing 17	A6NE02	Predicted secreted proteins				Evidence at protein level	No human protein/transcript evidence	Cluster 73: Brain - Neuropeptide signaling	unprognostic (2.63e-1)											X
NASLQETSV	P23471	ENSG00000106278	PTPRZ1	Protein tyrosine phosphatase receptor type Z1	P23471	Enzymes, Metabolic proteins, Plasma proteins, Predicted membrane proteins, Predicted secreted proteins		Hydrolase, Protein phosphatase		Evidence at protein level	Evidence at protein level	Cluster 27: Brain & Skin - Unknown function	unprognostic (9.18e-2)											X
NASSVIVTR	Q8NF91	ENSG00000131018	SYNE1	Spectrin repeat containing nuclear envelope protein 1	Q8NF91	Cancer-related genes, Disease related genes, Human disease related genes, Plasma proteins, Predicted intracellular proteins, Predicted membrane proteins	Differentiation, Spermatogenesis	Actin-binding	Cancer-related genes, Disease variant, Emery-Dreifuss muscular dystrophy, Neurodegeneration	Evidence at protein level	Evidence at protein level	Cluster 88: Choroid plexus - Transmembrane transport	unprognostic (2.28e-1)											X
NASYIMGYY	P23471	ENSG00000106278	PTPRZ1	Protein tyrosine phosphatase receptor type Z1	P23471	Enzymes, Metabolic proteins, Plasma proteins, Predicted membrane proteins, Predicted secreted proteins		Hydrolase, Protein phosphatase		Evidence at protein level	Evidence at protein level	Cluster 27: Brain & Skin - Unknown function	unprognostic (9.18e-2)											X
NATWLVNSAAHL	O00767	ENSG00000099194	SCD	Stearoyl-CoA desaturase	O00767	Enzymes, Metabolic proteins, Predicted membrane proteins	Fatty acid biosynthesis, Fatty acid metabolism, Lipid biosynthesis, Lipid metabolism	Oxidoreductase		Evidence at protein level	Evidence at protein level	Cluster 15: Liver - Metabolism	unprognostic (1.24e-1)		X				X
NAVHGFIAEK	P51513	ENSG00000139910	NOVA1	NOVA alternative splicing regulator 1	P51513	Predicted intracellular proteins		RNA-binding		Evidence at protein level	Evidence at protein level	Cluster 70: Brain - Nervous system development	unprognostic (6.69e-3)											X
NAWDTLPSPR	Q9P2G1	ENSG00000001629	ANKIB1	Ankyrin repeat and IBR domain containing 1	Q9P2G1	Enzymes, Predicted intracellular proteins	Ubl conjugation pathway	Transferase		Evidence at protein level	Evidence at protein level	Cluster 70: Brain - Nervous system development	unprognostic (2.75e-1)											X
NDNPPVFER	Q8TDW7	ENSG00000165323	FAT3	FAT atypical cadherin 3	Q8TDW7	Predicted membrane proteins	Cell adhesion	Developmental protein		Evidence at protein level	Evidence at transcript level	Cluster 65: Brain - Ion transport	unprognostic (1.27e-1)											X
NDPSLTIK	P00403	ENSG00000198712	MT-CO2	Mitochondrially encoded cytochrome c oxidase II	P00403	Disease related genes, Enzymes, Human disease related genes, Metabolic proteins, Potential drug targets, Predicted membrane proteins, Transporters	Electron transport, Respiratory chain, Transport	Translocase	Disease variant, Primary mitochondrial disease	Evidence at protein level	Evidence at protein level	Cluster 39: Non-specific - Mitochondria	unprognostic (2.77e-2)											X
NEAPKRIHS	Q9Y661	ENSG00000182601	HS3ST4	Heparan sulfate-glucosamine 3-sulfotransferase 4	Q9Y661	Enzymes, Metabolic proteins, Predicted membrane proteins		Transferase		Evidence at protein level	Evidence at transcript level	Cluster 65: Brain - Ion transport	unprognostic (2.24e-1)										X
NEFIGETRF	Q9Y2J0	ENSG00000089169	RPH3A	Rabphilin 3A	Q9Y2J0	Predicted intracellular proteins	Protein transport, Transport			Evidence at protein level	Evidence at protein level	Cluster 76: Brain & Bone marrow - Chromatin organization	unprognostic (7.72e-3)											X
NEFLDAEGRTW	Q86V59	ENSG00000182013	PNMA8A	PNMA family member 8A	Q86V59	Predicted intracellular proteins				Evidence at protein level	Evidence at protein level	Cluster 26: Pituitary gland - Hormone signaling	unprognostic (2.21e-1)											X
NEFPHAIAM	Q8N1I0	ENSG00000128512	DOCK4	Dedicator of cytokinesis 4	Q8N1I0	Plasma proteins, Predicted intracellular proteins		Guanine-nucleotide releasing factor	Proto-oncogene	Evidence at protein level	Evidence at protein level	Cluster 65: Brain - Ion transport	unprognostic (7.10e-2)											X
NEILGTERDY	Q8TCU6	ENSG00000124126	PREX1	Phosphatidylinositol-3,4,5-trisphosphate dependent Rac exchange factor 1	Q8TCU6	Predicted intracellular proteins		Guanine-nucleotide releasing factor		Evidence at protein level	Evidence at protein level	Cluster 76: Brain & Bone marrow - Chromatin organization	unprognostic (7.47e-2)											X
NELLKSYQW	P10909	ENSG00000120885	CLU	Clusterin	P10909	Cancer-related genes, Candidate cardiovascular disease genes, Plasma proteins, Predicted intracellular proteins, Predicted secreted proteins	Apoptosis, Complement pathway, Immunity, Innate immunity	Chaperone	Cancer-related genes	Evidence at protein level	Evidence at protein level	Cluster 68: Epididymis - Unknown function	unprognostic (5.59e-2)											X
NELYSVMKTY	O75044	ENSG00000266028	SRGAP2	SLIT-ROBO Rho GTPase activating protein 2	O75044	Disease related genes, Predicted intracellular proteins	Neurogenesis	GTPase activation		Evidence at protein level	Evidence at protein level	Cluster 69: Cerebellum - Gene expression regulation	unprognostic (5.20e-2)											X
NENPMVQQF	P42263	ENSG00000125675	GRIA3	Glutamate ionotropic receptor AMPA type subunit 3	P42263	Disease related genes, Human disease related genes, Potential drug targets, Predicted intracellular proteins, Predicted membrane proteins, Transporters	Ion transport, Transport	Ion channel, Ligand-gated ion channel, Receptor	Disease variant, Mental retardation	Evidence at protein level	Evidence at protein level	Cluster 58: Brain - Synaptic function	unprognostic (5.09e-2)											X
NETSTDFSF	P23471	ENSG00000106278	PTPRZ1	Protein tyrosine phosphatase receptor type Z1	P23471	Enzymes, Metabolic proteins, Plasma proteins, Predicted membrane proteins, Predicted secreted proteins		Hydrolase, Protein phosphatase		Evidence at protein level	Evidence at protein level	Cluster 27: Brain & Skin - Unknown function	unprognostic (9.18e-2)											X
NETSVIHSL	Q9GZU2	ENSG00000198300	PEG3	Paternally expressed 3	Q9GZU2	Predicted intracellular proteins, Transcription factors	Apoptosis			Evidence at protein level	Evidence at protein level	Cluster 42: Ciliated cells - Cilium & Cell projection	unprognostic (1.58e-1)						X
NFFTRESL	P35498	ENSG00000144285	SCN1A	Sodium voltage-gated channel alpha subunit 1	P35498	Disease related genes, FDA approved drug targets, Human disease related genes, Predicted intracellular proteins, Predicted membrane proteins, Transporters, Voltage-gated ion channels	Ion transport, Sodium transport, Transport	Ion channel, Sodium channel, Voltage-gated channel	Autism, Autism spectrum disorder, Disease variant, Epilepsy, FDA approved drug targets	Evidence at protein level	Evidence at protein level	Cluster 65: Brain - Ion transport	unprognostic (7.44e-2)											X
NFSDLVFT	P35716	ENSG00000176887	SOX11	SRY-box transcription factor 11	P35716	Disease related genes, Human disease related genes, Predicted intracellular proteins, Transcription factors	Differentiation, Neurogenesis, Transcription, Transcription regulation	Activator, Developmental protein, DNA-binding	Disease variant, Mental retardation	Evidence at protein level	Evidence at protein level	Cluster 73: Brain - Neuropeptide signaling	unprognostic (2.79e-1)											X
NFSDLVFTY	P35716	ENSG00000176887	SOX11	SRY-box transcription factor 11	P35716	Disease related genes, Human disease related genes, Predicted intracellular proteins, Transcription factors	Differentiation, Neurogenesis, Transcription, Transcription regulation	Activator, Developmental protein, DNA-binding	Disease variant, Mental retardation	Evidence at protein level	Evidence at protein level	Cluster 73: Brain - Neuropeptide signaling	unprognostic (2.79e-1)											X
NGATRKLAL	P31689	ENSG00000086061	DNAJA1	DnaJ heat shock protein family (Hsp40) member A1	P31689	Predicted intracellular proteins		Chaperone		Evidence at protein level	Evidence at protein level	Cluster 65: Brain - Ion transport	unprognostic (1.07e-1)										X
NGVPFVRTI	P09972	ENSG00000109107	ALDOC	Aldolase, fructose-bisphosphate C	P09972	Cancer-related genes, Candidate cardiovascular disease genes, Enzymes, Metabolic proteins, Plasma proteins, Predicted intracellular proteins	Glycolysis	Lyase	Cancer-related genes	Evidence at protein level	Evidence at protein level	Cluster 77: Retina - Visual perception	unprognostic (3.56e-1)			X
NIADLAVRR	P78357	ENSG00000108797	CNTNAP1	Contactin associated protein 1	P78357	Disease related genes, Human disease related genes, Predicted membrane proteins	Cell adhesion		Disease variant, Neuropathy	Evidence at protein level	Evidence at protein level	Cluster 10: Brain - Neuronal signaling	unprognostic (5.02e-3)											X
NIDFPGHNY	Q99572	ENSG00000089041	P2RX7	Purinergic receptor P2X 7	Q99572	Predicted membrane proteins, Transporters	Ion transport, Transport	Ion channel, Ligand-gated ion channel, Receptor		Evidence at protein level	Evidence at protein level	Cluster 70: Brain - Nervous system development	unprognostic (4.49e-2)										X
NIFLIWDC	P35498	ENSG00000144285	SCN1A	Sodium voltage-gated channel alpha subunit 1	P35498	Disease related genes, FDA approved drug targets, Human disease related genes, Predicted intracellular proteins, Predicted membrane proteins, Transporters, Voltage-gated ion channels	Ion transport, Sodium transport, Transport	Ion channel, Sodium channel, Voltage-gated channel	Autism, Autism spectrum disorder, Disease variant, Epilepsy, FDA approved drug targets	Evidence at protein level	Evidence at protein level	Cluster 65: Brain - Ion transport	unprognostic (7.44e-2)											X
NIHSIVVQV	Q96QU1	ENSG00000150275	PCDH15	Protocadherin related 15	Q96QU1	Disease related genes, Human disease related genes, Plasma proteins, Predicted intracellular proteins, Predicted membrane proteins	Cell adhesion, Hearing		Deafness, Disease variant, Non-syndromic deafness, Retinitis pigmentosa, Usher syndrome	Evidence at protein level	Evidence at protein level	Cluster 77: Retina - Visual perception	unprognostic (3.07e-3)							X
NIIPRFVQV	P0DMP2	ENSG00000196369	SRGAP2B	SLIT-ROBO Rho GTPase activating protein 2B	P0DMP2	Predicted intracellular proteins	Neurogenesis			Evidence at protein level	No human protein/transcript evidence	Cluster 69: Cerebellum - Gene expression regulation	unprognostic (1.66e-2)	X						X
NIIQNVPVHQR	O94915	ENSG00000075539	FRYL	FRY like transcription coactivator	O94915	Disease related genes, Predicted intracellular proteins	Transcription, Transcription regulation			Evidence at protein level	Evidence at protein level	Cluster 70: Brain - Nervous system development	unprognostic (5.37e-2)											X
NILEQIVSV	P48058	ENSG00000152578	GRIA4	Glutamate ionotropic receptor AMPA type subunit 4	P48058	Disease related genes, Human disease related genes, Predicted intracellular proteins, Predicted membrane proteins	Ion transport, Transport	Ion channel, Ligand-gated ion channel, Receptor	Disease variant, Mental retardation	Evidence at protein level	Evidence at protein level	Cluster 69: Cerebellum - Gene expression regulation	unprognostic (1.92e-3)	X	X		X	X		X
NISSPVTVR	Q8ND83	ENSG00000139737	SLAIN1	SLAIN motif family member 1	Q8ND83	Predicted intracellular proteins				Evidence at protein level	Evidence at protein level	Cluster 70: Brain - Nervous system development	unprognostic (1.60e-1)											X
NITEFEKAVHR	P26012	ENSG00000105855	ITGB8	Integrin subunit beta 8	P26012	Cancer-related genes, Predicted membrane proteins	Cell adhesion	Integrin, Receptor	Cancer-related genes	Evidence at protein level	Evidence at protein level	Cluster 68: Epididymis - Unknown function	unprognostic (5.63e-2)											X
NIYEVVNPK	Q9HCH3	ENSG00000124772	CPNE5	Copine 5	Q9HCH3	Plasma proteins, Predicted intracellular proteins	Differentiation			Evidence at protein level	Evidence at protein level	Cluster 44: Heart - Cardiac muscle contraction	unprognostic (1.04e-1)									X
NLAIPVINK	P52306	ENSG00000138698	RAP1GDS1	Rap1 GTPase-GDP dissociation stimulator 1	P52306	Cancer-related genes, Disease related genes, Predicted intracellular proteins		GTPase activation	Cancer-related genes	Evidence at protein level	Evidence at protein level	Cluster 77: Retina - Visual perception	unprognostic (9.11e-2)									X
NLDTLMTYV	Q8N0W4	ENSG00000146938	NLGN4X	Neuroligin 4 X-linked	Q8N0W4	Disease related genes, Human disease related genes, Potential drug targets, Predicted intracellular proteins, Predicted membrane proteins, Transporters	Cell adhesion		Asperger syndrome, Autism, Autism spectrum disorder	Evidence at protein level	Evidence at protein level	Cluster 32: Brain & Lymphoid tissue - Unknown function	unprognostic (1.28e-1)	X				X
NLISQLTTV	Q9Y2G0	ENSG00000084710	EFR3B	EFR3 homolog B	Q9Y2G0	Predicted intracellular proteins				Evidence at protein level	Evidence at protein level	Cluster 10: Brain - Neuronal signaling	unprognostic (1.90e-1)							X
NLQERVVTV	Q9UNW9	ENSG00000104967	NOVA2	NOVA alternative splicing regulator 2	Q9UNW9	Human disease related genes, Predicted intracellular proteins		RNA-binding		Evidence at protein level	Evidence at protein level	Cluster 10: Brain - Neuronal signaling	unprognostic (1.79e-1)	X		X		X		X
NLWQDLPE	Q8N5V2	ENSG00000066248	NGEF	Neuronal guanine nucleotide exchange factor	Q8N5V2	Predicted intracellular proteins	Differentiation, Neurogenesis	Developmental protein, Guanine-nucleotide releasing factor		Evidence at protein level	Evidence at protein level	Cluster 10: Brain - Neuronal signaling	unprognostic (5.25e-2)			X
NLYGPTHTL	Q8N608	ENSG00000175497	DPP10	Dipeptidyl peptidase like 10	Q8N608	Disease related genes, Enzymes, Potential drug targets, Predicted intracellular proteins, Predicted membrane proteins, Transporters			Asthma	Evidence at protein level	Evidence at protein level	Cluster 22: Non-specific - Unknown function	unprognostic (1.77e-2)	X		X		X
NPASRLTAL	O00238	ENSG00000138696	BMPR1B	Bone morphogenetic protein receptor type 1B	O00238	CD markers, Disease related genes, Enzymes, Human disease related genes, Metabolic proteins, Potential drug targets, Predicted intracellular proteins, Predicted membrane proteins	Chondrogenesis	Kinase, Receptor, Serine/threonine-protein kinase, Transferase	Disease variant, Dwarfism	Evidence at protein level	Evidence at protein level	Cluster 57: Non-specific - Angiogenesis	unprognostic (1.57e-1)										X
NSDLSNIEY	Q8TDW7	ENSG00000165323	FAT3	FAT atypical cadherin 3	Q8TDW7	Predicted membrane proteins	Cell adhesion	Developmental protein		Evidence at protein level	Evidence at transcript level	Cluster 65: Brain - Ion transport	unprognostic (1.27e-1)										X	X
NSDPNINQFFKY	P03915	ENSG00000198786	MT-ND5	Mitochondrially encoded NADH:ubiquinone oxidoreductase core subunit 5	P03915	Disease related genes, Enzymes, Human disease related genes, Metabolic proteins, Potential drug targets, Predicted membrane proteins	Electron transport, Respiratory chain, Transport	Translocase	Disease variant, Leber hereditary optic neuropathy, Leigh syndrome, MELAS syndrome, Primary mitochondrial disease	Evidence at protein level	Evidence at protein level	Cluster 39: Non-specific - Mitochondria	unprognostic (2.99e-1)										X
NSDTLLFHY	Q9HCU4	ENSG00000143126	CELSR2	Cadherin EGF LAG seven-pass G-type receptor 2	Q9HCU4	G-protein coupled receptors, Predicted membrane proteins		Developmental protein, G-protein coupled receptor, Receptor, Transducer		Evidence at protein level	Evidence at protein level	Cluster 27: Brain & Skin - Unknown function	unprognostic (2.19e-1)										X
NSELIQKY	Q9UN36	ENSG00000165795	NDRG2	NDRG family member 2	Q9UN36	Predicted intracellular proteins, Predicted membrane proteins	Differentiation, Neurogenesis, Wnt signaling pathway	Developmental protein	Tumor suppressor	Evidence at protein level	Evidence at protein level	Cluster 80: Striated muscle - Unknown function	unprognostic (2.00e-2)										X
NSLMDQNNPIS	P23471	ENSG00000106278	PTPRZ1	Protein tyrosine phosphatase receptor type Z1	P23471	Enzymes, Metabolic proteins, Plasma proteins, Predicted membrane proteins, Predicted secreted proteins		Hydrolase, Protein phosphatase		Evidence at protein level	Evidence at protein level	Cluster 27: Brain & Skin - Unknown function	unprognostic (9.18e-2)										X
NSSNIWALR	P35612	ENSG00000075340	ADD2	Adducin 2	P35612	Predicted intracellular proteins		Actin-binding, Calmodulin-binding		Evidence at protein level	Evidence at protein level	Cluster 76: Brain & Bone marrow - Chromatin organization	unprognostic (1.94e-1)											X
NSTSIINPK	O60333	ENSG00000054523	KIF1B	Kinesin family member 1B	O60333	Disease related genes, Human disease related genes, Plasma proteins, Predicted intracellular proteins	Apoptosis	Motor protein	Charcot-Marie-Tooth disease, Disease variant, Neurodegeneration, Neuropathy	Evidence at protein level	Evidence at protein level	Cluster 54: Non-specific - Microtubule organization	unprognostic (7.15e-2)											X
NSVDVYQVA	P23471	ENSG00000106278	PTPRZ1	Protein tyrosine phosphatase receptor type Z1	P23471	Enzymes, Metabolic proteins, Plasma proteins, Predicted membrane proteins, Predicted secreted proteins		Hydrolase, Protein phosphatase		Evidence at protein level	Evidence at protein level	Cluster 27: Brain & Skin - Unknown function	unprognostic (9.18e-2)											X
NSVDVYQVAK	P23471	ENSG00000106278	PTPRZ1	Protein tyrosine phosphatase receptor type Z1	P23471	Enzymes, Metabolic proteins, Plasma proteins, Predicted membrane proteins, Predicted secreted proteins		Hydrolase, Protein phosphatase		Evidence at protein level	Evidence at protein level	Cluster 27: Brain & Skin - Unknown function	unprognostic (9.18e-2)											X
NSYASTPELR	Q96BY6	ENSG00000135905	DOCK10	Dedicator of cytokinesis 10	Q96BY6	Plasma proteins, Predicted intracellular proteins		Guanine-nucleotide releasing factor		Evidence at protein level	Evidence at protein level	Cluster 32: Brain & Lymphoid tissue - Unknown function	unprognostic (1.14e-1)											X
NTFPKGEPDLK	P48436	ENSG00000125398	SOX9	SRY-box transcription factor 9	P48436	Cancer-related genes, Disease related genes, Human disease related genes, Predicted intracellular proteins, Transcription factors	Differentiation, Transcription, Transcription regulation	Activator, DNA-binding	Cancer-related genes, Disease variant	Evidence at protein level	Evidence at protein level	Cluster 22: Non-specific - Unknown function	unprognostic (2.55e-2)											X
NTFRSEKRYSR	Q99426	ENSG00000105254	TBCB	Tubulin folding cofactor B	Q99426	Metabolic proteins, Predicted intracellular proteins	Differentiation, Neurogenesis	Chaperone, Developmental protein		Evidence at protein level	Evidence at protein level	Cluster 73: Brain - Neuropeptide signaling	unprognostic (7.94e-2)											X
NTFTVVPKR	Q4KMQ1	ENSG00000176058	TPRN	Taperin	Q4KMQ1	Disease related genes, Human disease related genes, Predicted intracellular proteins	Hearing		Deafness, Non-syndromic deafness	Evidence at protein level	Evidence at protein level	Cluster 22: Non-specific - Unknown function	unprognostic (1.68e-1)											X
NTHEATYIQR	O00750	ENSG00000133056	PIK3C2B	Phosphatidylinositol-4-phosphate 3-kinase catalytic subunit type 2 beta	O00750	Enzymes, Metabolic proteins, Plasma proteins, Predicted intracellular proteins		Kinase, Transferase		Evidence at protein level	Evidence at protein level	Cluster 70: Brain - Nervous system development	unprognostic (3.45e-1)											X
NTIDPVILFQK	P46821	ENSG00000131711	MAP1B	Microtubule associated protein 1B	P46821	Plasma proteins, Predicted intracellular proteins			Disease variant	Evidence at protein level	Evidence at protein level	Cluster 73: Brain - Neuropeptide signaling	unprognostic (4.67e-3)											X
NTIDSGELDIGR	Q9P273	ENSG00000218336	TENM3	Teneurin transmembrane protein 3	Q9P273	Disease related genes, Human disease related genes, Predicted intracellular proteins, Predicted membrane proteins	Cell adhesion, Differentiation		Disease variant, Microphthalmia	Evidence at protein level	Evidence at transcript level	Cluster 10: Brain - Neuronal signaling	unprognostic (1.46e-2)											X
NTLFKERQR	Q86UP3	ENSG00000091656	ZFHX4	Zinc finger homeobox 4	Q86UP3	Disease related genes, Predicted intracellular proteins, Transcription factors	Transcription, Transcription regulation	DNA-binding, Repressor		Evidence at protein level	Evidence at protein level	Cluster 73: Brain - Neuropeptide signaling	unprognostic (3.81e-1)											X
NTMGKVVFPR	Q9H2E6	ENSG00000092421	SEMA6A	Semaphorin 6A	Q9H2E6	Plasma proteins, Predicted intracellular proteins, Predicted membrane proteins	Differentiation, Neurogenesis	Developmental protein		Evidence at protein level	Evidence at protein level	Cluster 70: Brain - Nervous system development	unprognostic (2.69e-2)											X
NTNDFVTLR	Q92673	ENSG00000137642	SORL1	Sortilin related receptor 1	Q92673	Disease related genes, Plasma proteins, Potential drug targets, Predicted membrane proteins, Predicted secreted proteins, Transporters	Endocytosis, Transport	Receptor	Alzheimer disease, Amyloidosis, Disease variant, Neurodegeneration	Evidence at protein level	Evidence at protein level	Cluster 15: Liver - Metabolism	unprognostic (3.06e-1)											X
NTSPYSVQQR	Q9H2X6	ENSG00000064393	HIPK2	Homeodomain interacting protein kinase 2	Q9H2X6	Enzymes, Metabolic proteins, Plasma proteins, Predicted membrane proteins	Apoptosis, DNA damage, Transcription, Transcription regulation	Kinase, Serine/threonine-protein kinase, Transferase		Evidence at protein level	Evidence at protein level	Cluster 70: Brain - Nervous system development	unprognostic (5.50e-2)											X
NTVELIIVR	Q96RT1	ENSG00000112851	ERBIN	Erbb2 interacting protein	Q96RT1	Predicted intracellular proteins				Evidence at protein level	Evidence at protein level	Cluster 70: Brain - Nervous system development	unprognostic (2.04e-1)											X
NTVIPYEKK	Q99689	ENSG00000149557	FEZ1	Fasciculation and elongation protein zeta 1	Q99689	Predicted intracellular proteins	Transport			Evidence at protein level	Evidence at protein level	Cluster 70: Brain - Nervous system development	unprognostic (1.08e-1)											X
NTYEVLEFLGR	Q9H2X6	ENSG00000064393	HIPK2	Homeodomain interacting protein kinase 2	Q9H2X6	Enzymes, Metabolic proteins, Plasma proteins, Predicted membrane proteins	Apoptosis, DNA damage, Transcription, Transcription regulation	Kinase, Serine/threonine-protein kinase, Transferase		Evidence at protein level	Evidence at protein level	Cluster 70: Brain - Nervous system development	unprognostic (5.50e-2)											X
NVADILTKH	Q01484	ENSG00000145362	ANK2	Ankyrin 2	Q01484	Disease related genes, Human disease related genes, Plasma proteins, Potential drug targets, Predicted intracellular proteins, Transporters	Endocytosis, Protein transport, Transport		Disease variant, Long QT syndrome	Evidence at protein level	Evidence at protein level	Cluster 54: Non-specific - Microtubule organization	unprognostic (2.73e-1)		X									X
NVAPLKTHFR	P78357	ENSG00000108797	CNTNAP1	Contactin associated protein 1	P78357	Disease related genes, Human disease related genes, Predicted membrane proteins	Cell adhesion		Disease variant, Neuropathy	Evidence at protein level	Evidence at protein level	Cluster 10: Brain - Neuronal signaling	unprognostic (5.02e-3)											X
NVAQLINER	Q9NR80	ENSG00000136002	ARHGEF4	Rho guanine nucleotide exchange factor 4	Q9NR80	Plasma proteins, Predicted intracellular proteins		Guanine-nucleotide releasing factor		Evidence at protein level	Evidence at protein level	Cluster 27: Brain & Skin - Unknown function	unprognostic (4.44e-1)											X
NVEEIAFYR	Q9UBJ2	ENSG00000173208	ABCD2	ATP binding cassette subfamily D member 2	Q9UBJ2	Metabolic proteins, Predicted membrane proteins, Transporters	Transport			Evidence at protein level	Evidence at protein level	Cluster 57: Non-specific - Angiogenesis	unprognostic (2.06e-1)											X
NVFGQPRLR	O60292	ENSG00000105738	SIPA1L3	Signal induced proliferation associated 1 like 3	O60292	Disease related genes, Human disease related genes, Predicted intracellular proteins		GTPase activation	Cataract	Evidence at protein level	Evidence at protein level	Cluster 10: Brain - Neuronal signaling	unprognostic (9.99e-2)											X
NVFPGTTTR	P05129	ENSG00000126583	PRKCG	Protein kinase C gamma	P05129	Disease related genes, Enzymes, FDA approved drug targets, Human disease related genes, Metabolic proteins, Predicted intracellular proteins, RAS pathway related proteins	Biological rhythms	Kinase, Serine/threonine-protein kinase, Transferase	Disease variant, FDA approved drug targets, Neurodegeneration, Spinocerebellar ataxia	Evidence at protein level	Evidence at protein level	Cluster 10: Brain - Neuronal signaling	unprognostic (1.41e-1)		X
NVFPSNTQPFQR	Q8IZQ1	ENSG00000163625	WDFY3	WD repeat and FYVE domain containing 3	Q8IZQ1	Disease related genes, Human disease related genes, Predicted intracellular proteins	Autophagy	Developmental protein	Disease variant, Primary microcephaly	Evidence at protein level	Evidence at protein level	Cluster 69: Cerebellum - Gene expression regulation	unprognostic (1.84e-2)	X	X									X
NVHGGTILK	O00154	ENSG00000097021	ACOT7	Acyl-CoA thioesterase 7	O00154	Enzymes, Metabolic proteins, Predicted intracellular proteins	Fatty acid metabolism, Lipid metabolism	Hydrolase, Serine esterase		Evidence at protein level	Evidence at protein level	Cluster 45: Intestine - Brush border	unprognostic (4.10e-2)		X									X
NVISALGDKSKR	Q7Z4S6	ENSG00000139116	KIF21A	Kinesin family member 21A	Q7Z4S6	Disease related genes, Human disease related genes, Predicted intracellular proteins		Motor protein	Disease variant	Evidence at protein level	Evidence at protein level	Cluster 77: Retina - Visual perception	unprognostic (1.13e-1)											X
NVLDVLAVSER	Q8N5V2	ENSG00000066248	NGEF	Neuronal guanine nucleotide exchange factor	Q8N5V2	Predicted intracellular proteins	Differentiation, Neurogenesis	Developmental protein, Guanine-nucleotide releasing factor		Evidence at protein level	Evidence at protein level	Cluster 10: Brain - Neuronal signaling	unprognostic (5.25e-2)											X
NVNLPQGVR	Q8N568	ENSG00000170390	DCLK2	Doublecortin like kinase 2	Q8N568	Enzymes, Metabolic proteins, Predicted intracellular proteins		Kinase, Serine/threonine-protein kinase, Transferase		Evidence at protein level	Evidence at protein level	Cluster 65: Brain - Ion transport	unprognostic (4.06e-1)											X
NVSFINEKR	Q9Y5K3	ENSG00000102230	PCYT1B	Phosphate cytidylyltransferase 1, choline, beta	Q9Y5K3	Enzymes, Metabolic proteins, Predicted intracellular proteins	Lipid biosynthesis, Lipid metabolism, Phospholipid biosynthesis, Phospholipid metabolism	Nucleotidyltransferase, Transferase		Evidence at protein level	Evidence at protein level	Cluster 77: Retina - Visual perception	unprognostic (9.88e-2)											X
NVVDFTTRY	O43424	ENSG00000152208	GRID2	Glutamate ionotropic receptor delta type subunit 2	O43424	Disease related genes, Human disease related genes, Predicted intracellular proteins, Predicted membrane proteins	Ion transport, Transport	Ion channel, Ligand-gated ion channel, Receptor	Neurodegeneration	Evidence at protein level	Evidence at protein level	Cluster 21: Non-specific - Transcription	unprognostic (7.23e-3)											X
NVVLPLVHR	Q8IXF0	ENSG00000151322	NPAS3	Neuronal PAS domain protein 3	Q8IXF0	Disease related genes, Predicted intracellular proteins, Transcription factors	Transcription, Transcription regulation	DNA-binding		Evidence at protein level	Evidence at transcript level	Cluster 70: Brain - Nervous system development	unprognostic (3.24e-1)											X
NVYGKVANR	Q9UQ03	ENSG00000103647	CORO2B	Coronin 2B	Q9UQ03	Plasma proteins, Predicted intracellular proteins		Actin-binding		Evidence at protein level	Evidence at protein level	Cluster 69: Cerebellum - Gene expression regulation	unprognostic (3.28e-1)											X
NYGMQPLMY	Q9UPW5	ENSG00000135049	AGTPBP1	ATP/GTP binding protein 1	Q9UPW5	Disease related genes, Enzymes, Potential drug targets, Predicted intracellular proteins		Carboxypeptidase, Hydrolase, Metalloprotease, Protease	Disease variant, Neurodegeneration	Evidence at protein level	Evidence at protein level	Cluster 76: Brain & Bone marrow - Chromatin organization	unprognostic (1.42e-1)											X
PADLAHKI	P25054	ENSG00000134982	APC	APC regulator of WNT signaling pathway	P25054	Cancer-related genes, Disease related genes, Human disease related genes, Plasma proteins, Predicted intracellular proteins	Wnt signaling pathway		Cancer-related genes, Disease variant, Tumor suppressor	Evidence at protein level	Evidence at protein level	Cluster 65: Brain - Ion transport	unprognostic (1.10e-1)											X
PAEDGGSDA	Q96RG2	ENSG00000115687	PASK	PAS domain containing serine/threonine kinase	Q96RG2	Enzymes, Metabolic proteins, Predicted intracellular proteins		Kinase, Serine/threonine-protein kinase, Transferase		Evidence at protein level	Evidence at protein level	Cluster 3: T-cells - Adaptive immune response	unprognostic (1.14e-1)											X
PAGITTGAPF	Q8IZQ1	ENSG00000163625	WDFY3	WD repeat and FYVE domain containing 3	Q8IZQ1	Disease related genes, Human disease related genes, Predicted intracellular proteins	Autophagy	Developmental protein	Disease variant, Primary microcephaly	Evidence at protein level	Evidence at protein level	Cluster 69: Cerebellum - Gene expression regulation	unprognostic (1.84e-2)											X
PAHLLQDDIS	O00767	ENSG00000099194	SCD	Stearoyl-CoA desaturase	O00767	Enzymes, Metabolic proteins, Predicted membrane proteins	Fatty acid biosynthesis, Fatty acid metabolism, Lipid biosynthesis, Lipid metabolism	Oxidoreductase		Evidence at protein level	Evidence at protein level	Cluster 15: Liver - Metabolism	unprognostic (1.24e-1)	X
PAHLLQDDISS	O00767	ENSG00000099194	SCD	Stearoyl-CoA desaturase	O00767	Enzymes, Metabolic proteins, Predicted membrane proteins	Fatty acid biosynthesis, Fatty acid metabolism, Lipid biosynthesis, Lipid metabolism	Oxidoreductase		Evidence at protein level	Evidence at protein level	Cluster 15: Liver - Metabolism	unprognostic (1.24e-1)	X
PAPPPPPPP	Q96Q04	ENSG00000142235	LMTK3	Lemur tyrosine kinase 3	Q96Q04	Enzymes, Metabolic proteins, Predicted intracellular proteins, Predicted membrane proteins		Kinase, Serine/threonine-protein kinase, Transferase		Evidence at protein level	Evidence at protein level	Cluster 10: Brain - Neuronal signaling	unprognostic (2.95e-1)		X
PAPVLPPAALR	Q96PU8	ENSG00000112531	QKI	QKI, KH domain containing RNA binding	Q96PU8	Cancer-related genes, Predicted intracellular proteins	Differentiation, mRNA processing, mRNA splicing, mRNA transport, Translation regulation, Transport	Developmental protein, RNA-binding	Cancer-related genes	Evidence at protein level	Evidence at protein level	Cluster 70: Brain - Nervous system development	unprognostic (8.57e-2)											X
PASRSPQR	Q9BXA9	ENSG00000256463	SALL3	Spalt like transcription factor 3	Q9BXA9	Plasma proteins, Predicted intracellular proteins, Transcription factors	Transcription, Transcription regulation	DNA-binding		Evidence at protein level	Evidence at protein level	Cluster 27: Brain & Skin - Unknown function	unprognostic (8.16e-2)											X
PAVSVGLEECN	Q658N2	ENSG00000179314	WSCD1	WSC domain containing 1	Q658N2	Predicted intracellular proteins				Evidence at protein level	Evidence at transcript level	Cluster 70: Brain - Nervous system development	unprognostic (2.61e-1)											X
PEDLIDGII	Q99767	ENSG00000034053	APBA2	Amyloid beta precursor protein binding family A member 2	Q99767	Predicted intracellular proteins, Transporters	Protein transport, Transport			Evidence at protein level	Evidence at protein level	Cluster 32: Brain & Lymphoid tissue - Unknown function	unprognostic (2.42e-1)			X
PEFPLSPPK	P16949	ENSG00000117632	STMN1	Stathmin 1	P16949	Cancer-related genes, Predicted intracellular proteins	Differentiation, Neurogenesis	Developmental protein	Cancer-related genes	Evidence at protein level	Evidence at protein level	Cluster 32: Brain & Lymphoid tissue - Unknown function	unprognostic (1.89e-1)											X
PEFPLSPPKK	P16949	ENSG00000117632	STMN1	Stathmin 1	P16949	Cancer-related genes, Predicted intracellular proteins	Differentiation, Neurogenesis	Developmental protein	Cancer-related genes	Evidence at protein level	Evidence at protein level	Cluster 32: Brain & Lymphoid tissue - Unknown function	unprognostic (1.89e-1)											X
PIIVTPPIQA	Q96QU1	ENSG00000150275	PCDH15	Protocadherin related 15	Q96QU1	Disease related genes, Human disease related genes, Plasma proteins, Predicted intracellular proteins, Predicted membrane proteins	Cell adhesion, Hearing		Deafness, Disease variant, Non-syndromic deafness, Retinitis pigmentosa, Usher syndrome	Evidence at protein level	Evidence at protein level	Cluster 77: Retina - Visual perception	unprognostic (3.07e-3)										X
PKVWHHLN	Q8IVL1	ENSG00000166833	NAV2	Neuron navigator 2	Q8IVL1	Enzymes, Predicted intracellular proteins		Helicase, Hydrolase		Evidence at protein level	Evidence at protein level	Cluster 44: Heart - Cardiac muscle contraction	unprognostic (3.01e-1)											X
PLGQSQPTV	Q16849	ENSG00000054356	PTPRN	Protein tyrosine phosphatase receptor type N	Q16849	Disease related genes, Metabolic proteins, Predicted intracellular proteins, Predicted membrane proteins	Transcription, Transcription regulation	Receptor	Diabetes mellitus	Evidence at protein level	Evidence at protein level	Cluster 26: Pituitary gland - Hormone signaling	prognostic unfavorable (1.45e-7)											X
PLVTPLLL	P23471	ENSG00000106278	PTPRZ1	Protein tyrosine phosphatase receptor type Z1	P23471	Enzymes, Metabolic proteins, Plasma proteins, Predicted membrane proteins, Predicted secreted proteins		Hydrolase, Protein phosphatase		Evidence at protein level	Evidence at protein level	Cluster 27: Brain & Skin - Unknown function	unprognostic (9.18e-2)											X
PPMPPPPPP	Q96PY5	ENSG00000157827	FMNL2	Formin like 2	Q96PY5	Predicted intracellular proteins				Evidence at protein level	Evidence at protein level	Cluster 70: Brain - Nervous system development	unprognostic (7.40e-2)								X		X	X
PPPAPPPPP	Q96T25	ENSG00000139800	ZIC5	Zic family member 5	Q96T25	Predicted intracellular proteins, Transcription factors	Differentiation, Neurogenesis	Developmental protein, DNA-binding		Evidence at protein level	Evidence at protein level	Cluster 69: Cerebellum - Gene expression regulation	unprognostic (1.07e-1)		X				X
PPPPLPPPP	A6NGB9	ENSG00000122574	WIPF3	WAS/WASL interacting protein family member 3	A6NGB9	Predicted intracellular proteins	Differentiation, Spermatogenesis	Actin-binding, Developmental protein		Evidence at protein level	Evidence at protein level	Cluster 47: Non-specific - Unknown function	unprognostic (3.65e-3)										X
PPPQPPPPP	Q86TG7	ENSG00000242265	PEG10	Paternally expressed 10	Q86TG7	Predicted intracellular proteins	Apoptosis, Differentiation	DNA-binding		Evidence at protein level	Evidence at protein level	Cluster 73: Brain - Neuropeptide signaling	unprognostic (1.06e-1)											X
PPPTPPPPP	A6NGB9	ENSG00000122574	WIPF3	WAS/WASL interacting protein family member 3	A6NGB9	Predicted intracellular proteins	Differentiation, Spermatogenesis	Actin-binding, Developmental protein		Evidence at protein level	Evidence at protein level	Cluster 47: Non-specific - Unknown function	unprognostic (3.65e-3)				X							X
PPPVPPPPP	Q92558	ENSG00000112290	WASF1	WASP family member 1	Q92558	Disease related genes, Human disease related genes, Predicted intracellular proteins		Actin-binding	Disease variant, Epilepsy, Mental retardation	Evidence at protein level	Evidence at protein level	Cluster 78: Testis - Spermatogenesis	unprognostic (5.50e-2)										X
PPQEEYQEYEPE	Q16143	ENSG00000074317	SNCB	Synuclein beta	Q16143	Human disease related genes, Predicted intracellular proteins, Transporters				Evidence at protein level	Evidence at protein level	Cluster 58: Brain - Synaptic function	unprognostic (3.41e-3)						X
PPQPPPPPP	Q86TG7	ENSG00000242265	PEG10	Paternally expressed 10	Q86TG7	Predicted intracellular proteins	Apoptosis, Differentiation	DNA-binding		Evidence at protein level	Evidence at protein level	Cluster 73: Brain - Neuropeptide signaling	unprognostic (1.06e-1)											X
PPSPPSIPL	Q96QU1	ENSG00000150275	PCDH15	Protocadherin related 15	Q96QU1	Disease related genes, Human disease related genes, Plasma proteins, Predicted intracellular proteins, Predicted membrane proteins	Cell adhesion, Hearing		Deafness, Disease variant, Non-syndromic deafness, Retinitis pigmentosa, Usher syndrome	Evidence at protein level	Evidence at protein level	Cluster 77: Retina - Visual perception	unprognostic (3.07e-3)											X
PPVPPPPPP	Q92558	ENSG00000112290	WASF1	WASP family member 1	Q92558	Disease related genes, Human disease related genes, Predicted intracellular proteins		Actin-binding	Disease variant, Epilepsy, Mental retardation	Evidence at protein level	Evidence at protein level	Cluster 78: Testis - Spermatogenesis	unprognostic (5.50e-2)		X								X	X
PQPPPPPPP	Q86TG7	ENSG00000242265	PEG10	Paternally expressed 10	Q86TG7	Predicted intracellular proteins	Apoptosis, Differentiation	DNA-binding		Evidence at protein level	Evidence at protein level	Cluster 73: Brain - Neuropeptide signaling	unprognostic (1.06e-1)											X
PRPPPPPPP	Q96Q04	ENSG00000142235	LMTK3	Lemur tyrosine kinase 3	Q96Q04	Enzymes, Metabolic proteins, Predicted intracellular proteins, Predicted membrane proteins		Kinase, Serine/threonine-protein kinase, Transferase		Evidence at protein level	Evidence at protein level	Cluster 10: Brain - Neuronal signaling	unprognostic (2.95e-1)		X		X		X		X
PTPPPPPPP	A6NGB9	ENSG00000122574	WIPF3	WAS/WASL interacting protein family member 3	A6NGB9	Predicted intracellular proteins	Differentiation, Spermatogenesis	Actin-binding, Developmental protein		Evidence at protein level	Evidence at protein level	Cluster 47: Non-specific - Unknown function	unprognostic (3.65e-3)		X						X		X
PTYAAYPTY	Q86TG7	ENSG00000242265	PEG10	Paternally expressed 10	Q86TG7	Predicted intracellular proteins	Apoptosis, Differentiation	DNA-binding		Evidence at protein level	Evidence at protein level	Cluster 73: Brain - Neuropeptide signaling	unprognostic (1.06e-1)											X
PVPPPPPPP	A6NGB9	ENSG00000122574	WIPF3	WAS/WASL interacting protein family member 3	A6NGB9	Predicted intracellular proteins	Differentiation, Spermatogenesis	Actin-binding, Developmental protein		Evidence at protein level	Evidence at protein level	Cluster 47: Non-specific - Unknown function	unprognostic (3.65e-3)		X				X		X		X
PVTEKVTEN	Q9NQW6	ENSG00000011426	ANLN	Anillin actin binding protein	Q9NQW6	Disease related genes, Human disease related genes, Predicted intracellular proteins	Cell cycle, Cell division, Mitosis	Actin-binding	Disease variant	Evidence at protein level	Evidence at protein level	Cluster 70: Brain - Nervous system development	unprognostic (1.67e-2)											X
PYAHGPSVR	Q13516	ENSG00000205927	OLIG2	Oligodendrocyte transcription factor 2	Q13516	Cancer-related genes, Disease related genes, Predicted intracellular proteins, Transcription factors	Transcription, Transcription regulation	Developmental protein, DNA-binding	Cancer-related genes, Proto-oncogene	Evidence at protein level	Evidence at protein level	Cluster 70: Brain - Nervous system development	unprognostic (1.44e-2)											X
PYGQFQYGDPG	P78414	ENSG00000170549	IRX1	Iroquois homeobox 1	P78414	Plasma proteins, Predicted intracellular proteins, Transcription factors		DNA-binding		Evidence at protein level	Evidence at transcript level	Cluster 21: Non-specific - Transcription	unprognostic (1.26e-2)											X
PYVKLKLIPD	P17252	ENSG00000154229	PRKCA	Protein kinase C alpha	P17252	Cancer-related genes, Enzymes, FDA approved drug targets, Metabolic proteins, Plasma proteins, Predicted intracellular proteins, RAS pathway related proteins	Angiogenesis, Apoptosis, Cell adhesion	Kinase, Serine/threonine-protein kinase, Transferase	Cancer-related genes, FDA approved drug targets, Proto-oncogene	Evidence at protein level	Evidence at protein level	Cluster 10: Brain - Neuronal signaling	unprognostic (1.53e-1)					X
PYYAAVQVD	Q8TDW7	ENSG00000165323	FAT3	FAT atypical cadherin 3	Q8TDW7	Predicted membrane proteins	Cell adhesion	Developmental protein		Evidence at protein level	Evidence at transcript level	Cluster 65: Brain - Ion transport	unprognostic (1.27e-1)											X
QAEPLYRVV	P78559	ENSG00000166963	MAP1A	Microtubule associated protein 1A	P78559	FDA approved drug targets, Plasma proteins, Predicted intracellular proteins			FDA approved drug targets	Evidence at protein level	Evidence at protein level	Cluster 65: Brain - Ion transport	unprognostic (4.45e-2)											X
QAIDDLMPAQK	P12277	ENSG00000166165	CKB	Creatine kinase B	P12277	Cancer-related genes, Candidate cardiovascular disease genes, Enzymes, FDA approved drug targets, Metabolic proteins, Plasma proteins, Predicted intracellular proteins		Kinase, Transferase	Cancer-related genes, FDA approved drug targets	Evidence at protein level	Evidence at protein level	Cluster 57: Non-specific - Angiogenesis	unprognostic (7.63e-2)											X
QASDVDTLLK	P23471	ENSG00000106278	PTPRZ1	Protein tyrosine phosphatase receptor type Z1	P23471	Enzymes, Metabolic proteins, Plasma proteins, Predicted membrane proteins, Predicted secreted proteins		Hydrolase, Protein phosphatase		Evidence at protein level	Evidence at protein level	Cluster 27: Brain & Skin - Unknown function	unprognostic (9.18e-2)											X
QATEIVKEW	Q9UL42	ENSG00000240694	PNMA2	PNMA family member 2	Q9UL42	Predicted intracellular proteins		Tumor antigen		Evidence at protein level	Evidence at protein level	Cluster 65: Brain - Ion transport	unprognostic (1.18e-1)											X
QAVDPDIGINR	Q8TDW7	ENSG00000165323	FAT3	FAT atypical cadherin 3	Q8TDW7	Predicted membrane proteins	Cell adhesion	Developmental protein		Evidence at protein level	Evidence at transcript level	Cluster 65: Brain - Ion transport	unprognostic (1.27e-1)											X
QEAEAAQRL	Q99426	ENSG00000105254	TBCB	Tubulin folding cofactor B	Q99426	Metabolic proteins, Predicted intracellular proteins	Differentiation, Neurogenesis	Chaperone, Developmental protein		Evidence at protein level	Evidence at protein level	Cluster 73: Brain - Neuropeptide signaling	unprognostic (7.94e-2)											X
QEAFFVKEY	Q8N1I0	ENSG00000128512	DOCK4	Dedicator of cytokinesis 4	Q8N1I0	Plasma proteins, Predicted intracellular proteins		Guanine-nucleotide releasing factor	Proto-oncogene	Evidence at protein level	Evidence at protein level	Cluster 65: Brain - Ion transport	unprognostic (7.10e-2)											X
QEAHGLPVM	Q9BT88	ENSG00000132718	SYT11	Synaptotagmin 11	Q9BT88	Predicted intracellular proteins				Evidence at protein level	Evidence at protein level	Cluster 70: Brain - Nervous system development	unprognostic (2.14e-1)											X
QEAISKIKW	Q96AA8	ENSG00000176049	JAKMIP2	Janus kinase and microtubule interacting protein 2	Q96AA8	Plasma proteins, Predicted intracellular proteins, Predicted membrane proteins				Evidence at protein level	Evidence at protein level	Cluster 69: Cerebellum - Gene expression regulation	unprognostic (1.63e-1)											X
QEALTFARNW	Q5T4B2	ENSG00000167123	CERCAM	Cerebral endothelial cell adhesion molecule	Q5T4B2	Metabolic proteins, Predicted intracellular proteins	Cell adhesion			Evidence at protein level	Evidence at protein level	Cluster 70: Brain - Nervous system development	unprognostic (4.68e-3)											X
QEAQVLKQL	Q93045	ENSG00000104435	STMN2	Stathmin 2	Q93045	Predicted intracellular proteins				Evidence at protein level	Evidence at protein level	Cluster 10: Brain - Neuronal signaling	unprognostic (8.20e-2)											X
QEASEAYLVGL	Q71DI3	ENSG00000183598	H3C13	H3 clustered histone 13	Q71DI3	Predicted intracellular proteins		DNA-binding		Evidence at protein level	Evidence at protein level	Cluster 69: Cerebellum - Gene expression regulation	unprognostic (9.27e-3)						X
QEELAGLQRHW	Q9UDT6	ENSG00000106665	CLIP2	CAP-Gly domain containing linker protein 2	Q9UDT6	Human disease related genes, Plasma proteins, Predicted intracellular proteins			Williams-Beuren syndrome	Evidence at protein level	Evidence at protein level	Cluster 70: Brain - Nervous system development	unprognostic (1.10e-1)											X
QEESLRQDY	Q8ND83	ENSG00000139737	SLAIN1	SLAIN motif family member 1	Q8ND83	Predicted intracellular proteins				Evidence at protein level	Evidence at protein level	Cluster 70: Brain - Nervous system development	unprognostic (1.60e-1)											X
QEETGVRVEL	Q9H4A3	ENSG00000060237	WNK1	WNK lysine deficient protein kinase 1	Q9H4A3	Disease related genes, Enzymes, Human disease related genes, Metabolic proteins, Plasma proteins, Potential drug targets, Predicted intracellular proteins		Kinase, Protein kinase inhibitor, Serine/threonine-protein kinase, Transferase	Neurodegeneration, Neuropathy	Evidence at protein level	Evidence at protein level	Cluster 70: Brain - Nervous system development	unprognostic (1.27e-1)						X
QEFVNITKY	P46821	ENSG00000131711	MAP1B	Microtubule associated protein 1B	P46821	Plasma proteins, Predicted intracellular proteins			Disease variant	Evidence at protein level	Evidence at protein level	Cluster 73: Brain - Neuropeptide signaling	unprognostic (4.67e-3)											X
QEGEFMLKF	Q9C040	ENSG00000109654	TRIM2	Tripartite motif containing 2	Q9C040	Disease related genes, Enzymes, Human disease related genes, Potential drug targets, Predicted intracellular proteins	Ubl conjugation pathway	Transferase	Charcot-Marie-Tooth disease, Disease variant, Neurodegeneration, Neuropathy	Evidence at protein level	Evidence at protein level	Cluster 45: Intestine - Brush border	unprognostic (2.07e-2)											X
QEIADKIYNL	O14525	ENSG00000152092	ASTN1	Astrotactin 1	O14525	Plasma proteins, Predicted membrane proteins, Transporters	Cell adhesion			Evidence at protein level	Evidence at protein level	Cluster 65: Brain - Ion transport	unprognostic (2.55e-1)						X
QEIDGKSLL	Q5VXD3	ENSG00000203943	SAMD13	Sterile alpha motif domain containing 13	Q5VXD3	Predicted intracellular proteins				Evidence at protein level	Evidence at transcript level	Cluster 73: Brain - Neuropeptide signaling	prognostic favorable (1.14e-8)						X
QEIDGKSLLL	Q5VXD3	ENSG00000203943	SAMD13	Sterile alpha motif domain containing 13	Q5VXD3	Predicted intracellular proteins				Evidence at protein level	Evidence at transcript level	Cluster 73: Brain - Neuropeptide signaling	prognostic favorable (1.14e-8)						X
QEIMSLGGHPN	Q7Z4S6	ENSG00000139116	KIF21A	Kinesin family member 21A	Q7Z4S6	Disease related genes, Human disease related genes, Predicted intracellular proteins		Motor protein	Disease variant	Evidence at protein level	Evidence at protein level	Cluster 77: Retina - Visual perception	unprognostic (1.13e-1)											X
QEISALDSKI	Q6STE5	ENSG00000082014	SMARCD3	SWI/SNF related, matrix associated, actin dependent regulator of chromatin, subfamily d, member 3	Q6STE5	Metabolic proteins, Predicted intracellular proteins	Neurogenesis, Transcription, Transcription regulation	Chromatin regulator		Evidence at protein level	Evidence at protein level	Cluster 47: Non-specific - Unknown function	unprognostic (4.67e-1)											X
QELNAIYKEY	O15068	ENSG00000126217	MCF2L	MCF.2 cell line derived transforming sequence like	O15068	Predicted intracellular proteins		Guanine-nucleotide releasing factor	Proto-oncogene	Evidence at protein level	Evidence at protein level	Cluster 69: Cerebellum - Gene expression regulation	unprognostic (9.07e-2)											X
QEMQALTQTF	Q99689	ENSG00000149557	FEZ1	Fasciculation and elongation protein zeta 1	Q99689	Predicted intracellular proteins	Transport			Evidence at protein level	Evidence at protein level	Cluster 70: Brain - Nervous system development	unprognostic (1.08e-1)											X
QENANAVLL	Q9UL42	ENSG00000240694	PNMA2	PNMA family member 2	Q9UL42	Predicted intracellular proteins		Tumor antigen		Evidence at protein level	Evidence at protein level	Cluster 65: Brain - Ion transport	unprognostic (1.18e-1)											X
QENLKPKQF	Q14289	ENSG00000120899	PTK2B	Protein tyrosine kinase 2 beta	Q14289	Disease related genes, Enzymes, FDA approved drug targets, Metabolic proteins, Plasma proteins, Predicted intracellular proteins	Adaptive immunity, Angiogenesis, Immunity	Kinase, Transferase, Tyrosine-protein kinase	FDA approved drug targets	Evidence at protein level	Evidence at protein level	Cluster 10: Brain - Neuronal signaling	unprognostic (3.72e-2)											X
QEQPFKFSY	P50549	ENSG00000006468	ETV1	ETS variant transcription factor 1	P50549	Cancer-related genes, Disease related genes, Human disease related genes, Predicted intracellular proteins, Transcription factors	Transcription, Transcription regulation	Activator, DNA-binding	Cancer-related genes, Proto-oncogene	Evidence at protein level	Evidence at protein level	Cluster 21: Non-specific - Transcription	unprognostic (1.49e-2)											X
QEQTRPKPEF	Q5JVS0	ENSG00000130956	HABP4	Hyaluronan binding protein 4	Q5JVS0	Predicted intracellular proteins	mRNA processing, mRNA splicing, Transcription, Transcription regulation, Translation regulation	RNA-binding		Evidence at protein level	Evidence at protein level	Cluster 76: Brain & Bone marrow - Chromatin organization	unprognostic (1.77e-1)											X
QETIANLERW	Q7LC44	ENSG00000198576	ARC	Activity regulated cytoskeleton associated protein	Q7LC44	Predicted intracellular proteins	Endocytosis, Transport	Developmental protein, RNA-binding		Evidence at protein level	Evidence at protein level	Cluster 10: Brain - Neuronal signaling	unprognostic (6.83e-2)											X
QEVDLPISY	P46821	ENSG00000131711	MAP1B	Microtubule associated protein 1B	P46821	Plasma proteins, Predicted intracellular proteins			Disease variant	Evidence at protein level	Evidence at protein level	Cluster 73: Brain - Neuropeptide signaling	unprognostic (4.67e-3)											X
QEVSPKVYF	P09936	ENSG00000154277	UCHL1	Ubiquitin C-terminal hydrolase L1	P09936	Disease related genes, Enzymes, Human disease related genes, Plasma proteins, Potential drug targets, Predicted intracellular proteins	Ubl conjugation pathway	Hydrolase, Protease, Thiol protease	Disease variant, Hereditary spastic paraplegia, Neurodegeneration, Parkinson disease, Parkinsonism	Evidence at protein level	Evidence at protein level	Cluster 26: Pituitary gland - Hormone signaling	unprognostic (2.34e-1)											X
QEYQDLLNVKL	P14136	ENSG00000131095	GFAP	Glial fibrillary acidic protein	P14136	Candidate cardiovascular disease genes, Disease related genes, Human disease related genes, Plasma proteins, Predicted intracellular proteins			Disease variant, Leukodystrophy	Evidence at protein level	Evidence at protein level	Cluster 70: Brain - Nervous system development	unprognostic (4.08e-1)						X
QEYQQALLL	Q9H313	ENSG00000167614	TTYH1	Tweety family member 1	Q9H313	Predicted membrane proteins, Transporters	Cell adhesion, Ion transport, Transport	Chloride channel, Ion channel		Evidence at protein level	Evidence at protein level	Cluster 76: Brain & Bone marrow - Chromatin organization	unprognostic (1.46e-2)											X
QIASTLLNY	Q01484	ENSG00000145362	ANK2	Ankyrin 2	Q01484	Disease related genes, Human disease related genes, Plasma proteins, Potential drug targets, Predicted intracellular proteins, Transporters	Endocytosis, Protein transport, Transport		Disease variant, Long QT syndrome	Evidence at protein level	Evidence at protein level	Cluster 54: Non-specific - Microtubule organization	unprognostic (2.73e-1)											X
QITAVIINR	Q2Y0W8	ENSG00000050438	SLC4A8	Solute carrier family 4 member 8	Q2Y0W8	Metabolic proteins, Predicted membrane proteins, Transporters	Anion exchange, Antiport, Ion transport, Sodium transport, Transport			Evidence at protein level	Evidence at protein level	Cluster 77: Retina - Visual perception	unprognostic (1.29e-1)		X
QITHAIQYVVE	Q92753	ENSG00000198963	RORB	RAR related orphan receptor B	Q92753	Disease related genes, Human disease related genes, Nuclear receptors, Predicted intracellular proteins, Transcription factors	Biological rhythms, Sensory transduction, Transcription, Transcription regulation, Vision	Activator, Developmental protein, DNA-binding, Receptor	Disease variant, Epilepsy	Evidence at protein level	Evidence at protein level	Cluster 77: Retina - Visual perception	unprognostic (1.34e-1)											X
QLAEDIEALKV	Q9ULS5	ENSG00000057704	TMCC3	Transmembrane and coiled-coil domain family 3	Q9ULS5	Predicted intracellular proteins, Predicted membrane proteins, Transporters				Evidence at protein level	Evidence at protein level	Cluster 70: Brain - Nervous system development	unprognostic (1.30e-1)			X
QLDPYPAAY	Q9Y651	ENSG00000125285	SOX21	SRY-box transcription factor 21	Q9Y651	Predicted intracellular proteins, Transcription factors	Transcription, Transcription regulation	Activator, DNA-binding		Evidence at protein level	Evidence at transcript level	Cluster 27: Brain & Skin - Unknown function	prognostic favorable (8.79e-5)										X
QLFGQRLT	Q96JG9	ENSG00000225614	ZNF469	Zinc finger protein 469	Q96JG9	Disease related genes, Human disease related genes, Predicted intracellular proteins, Transcription factors	Transcription, Transcription regulation	DNA-binding		Evidence at protein level	Evidence at transcript level	Cluster 10: Brain - Neuronal signaling	unprognostic (2.97e-1)							X
QLQDYQHFV	Q9ULL8	ENSG00000158352	SHROOM4	Shroom family member 4	Q9ULL8	Disease related genes, Human disease related genes, Predicted intracellular proteins		Actin-binding, Developmental protein	Disease variant, Mental retardation	Evidence at protein level	Evidence at protein level	Cluster 70: Brain - Nervous system development	unprognostic (1.34e-1)			X
QLQKQIQL	Q8TBF8	ENSG00000157470	FAM81A	Family with sequence similarity 81 member A	Q8TBF8	Predicted intracellular proteins				Evidence at protein level	Evidence at protein level	Cluster 10: Brain - Neuronal signaling	unprognostic (2.15e-1)							X
QNAESWINR	Q9P265	ENSG00000066084	DIP2B	Disco interacting protein 2 homolog B	Q9P265	Human disease related genes, Predicted intracellular proteins	Neurogenesis			Evidence at protein level	Evidence at protein level	Cluster 70: Brain - Nervous system development	unprognostic (9.56e-2)											X
QNNFREQQY	P23471	ENSG00000106278	PTPRZ1	Protein tyrosine phosphatase receptor type Z1	P23471	Enzymes, Metabolic proteins, Plasma proteins, Predicted membrane proteins, Predicted secreted proteins		Hydrolase, Protein phosphatase		Evidence at protein level	Evidence at protein level	Cluster 27: Brain & Skin - Unknown function	unprognostic (9.18e-2)											X
QPFSSEGLGR	Q9ULL4	ENSG00000198753	PLXNB3	Plexin B3	Q9ULL4	Metabolic proteins, Plasma proteins, Predicted intracellular proteins, Predicted membrane proteins	Neurogenesis	Receptor		Evidence at protein level	Evidence at protein level	Cluster 70: Brain - Nervous system development	unprognostic (1.45e-1)											X
QQITAVIINR	Q2Y0W8	ENSG00000050438	SLC4A8	Solute carrier family 4 member 8	Q2Y0W8	Metabolic proteins, Predicted membrane proteins, Transporters	Anion exchange, Antiport, Ion transport, Sodium transport, Transport			Evidence at protein level	Evidence at protein level	Cluster 77: Retina - Visual perception	unprognostic (1.29e-1)		X
QRWDGKETTI	P02689	ENSG00000147588	PMP2	Peripheral myelin protein 2	P02689	Disease related genes, Human disease related genes, Predicted intracellular proteins	Transport		Charcot-Marie-Tooth disease, Disease variant, Neurodegeneration, Neuropathy	Evidence at protein level	Evidence at protein level	Cluster 70: Brain - Nervous system development	unprognostic (5.81e-2)										X
QSAYLIVDR	Q12765	ENSG00000136193	SCRN1	Secernin 1	Q12765	Enzymes, Predicted intracellular proteins	Exocytosis			Evidence at protein level	Evidence at protein level	Cluster 77: Retina - Visual perception	unprognostic (1.87e-2)											X
QSDIFVIDT	Q8N6Y1	ENSG00000280165	PCDH20	Protocadherin 20	Q8N6Y1	Predicted membrane proteins	Cell adhesion			Evidence at protein level	Evidence at transcript level	Cluster 10: Brain - Neuronal signaling	unprognostic (2.45e-1)			X
QSDKHLNNV	Q86UP3	ENSG00000091656	ZFHX4	Zinc finger homeobox 4	Q86UP3	Disease related genes, Predicted intracellular proteins, Transcription factors	Transcription, Transcription regulation	DNA-binding, Repressor		Evidence at protein level	Evidence at protein level	Cluster 73: Brain - Neuropeptide signaling	unprognostic (3.81e-1)											X
QSVSPRESY	Q92786	ENSG00000117707	PROX1	Prospero homeobox 1	Q92786	Plasma proteins, Predicted intracellular proteins, Transcription factors	Biological rhythms, Transcription, Transcription regulation	Developmental protein, DNA-binding, Repressor		Evidence at protein level	Evidence at protein level	Cluster 15: Liver - Metabolism	unprognostic (7.71e-2)											X
QTFPVPQNISQR	O43424	ENSG00000152208	GRID2	Glutamate ionotropic receptor delta type subunit 2	O43424	Disease related genes, Human disease related genes, Predicted intracellular proteins, Predicted membrane proteins	Ion transport, Transport	Ion channel, Ligand-gated ion channel, Receptor	Neurodegeneration	Evidence at protein level	Evidence at protein level	Cluster 21: Non-specific - Transcription	unprognostic (7.23e-3)											X
QTFWSVVNR	O00291	ENSG00000127946	HIP1	Huntingtin interacting protein 1	O00291	Cancer-related genes, Disease related genes, Predicted intracellular proteins	Apoptosis, Differentiation, Endocytosis, Transcription, Transcription regulation	Actin-binding, Activator	Cancer-related genes, Neurodegeneration	Evidence at protein level	Evidence at protein level	Cluster 76: Brain & Bone marrow - Chromatin organization	unprognostic (1.04e-1)											X
[truncated: 619 more rows]

## Sheet: 2b-HBPA_IEDB_matches
Peptide	Assay IRI	Reference IRI	Type	PubMed ID	Authors	Journal	Date	Title	Submission ID	Epitope IRI	Object Type	Sequence	Starting Position	Ending Position	Non-peptidic epitope IRI	Antigen Name	Antigen IRI	Parent Protein	Parent Protein IRI	Organism Name	Organism IRI	Parent Species	Parent Species IRI	Epitope Comments	Epitope Relationship	Object Type.1	Description.1	Starting Position.1	Ending Position.1	Non-peptidic object IRI	Synonyms	Antigen Name.1	Antigen IRI.1	Parent Protein.1	Parent Protein IRI.1	Organism Name.1	Organism IRI.1	Parent Organism	Parent Organism IRI	Name	Host IRI	Geolocation	Geolocation IRI	MHC Types Present	Process Type	Disease State	Disease IRI	Disease Stage	Processed Antigen Epitope Relation
[truncated: 1,783 more rows]
[truncated: 51 more columns]

[truncated: 12 more sheets: 2c-HBPA_IEDB-TCELL_matches, DIPG27_A2, DIPG27_w632, DIPG35_A2, DIPG35_w632, DIPG38_A2, DIPG38_w632, DIPG43_A2, DIPG43_w632, DIPG58_A3, DIPG58_w632, SF7761_w632]
