# Supplementary material for: A combined immunopeptidomics, proteomics, and cell surface proteomics approach to identify immunotherapy targets for diffuse intrinsic pontine glioma
Source: Front Oncol. 2023 Aug 11;13:1192448. doi: 10.3389/fonc.2023.1192448 (PMC10455951; doi:10.3389/fonc.2023.1192448)
Supplement: Supplementary file 4 [file Table_3.xlsx]

## Sheet: 3a-Combined_all
Sample	Peptide	Length	Accession_orig	Protein_Present in T_Tantigen	T_antigenv2_ACCESSION	T_antigen_HLA allele	T_antigen_Epitope type	Present in Tantigen as epitope	Protein names_CTA	Gene names_y
DIPG35_A2	GLAPPQHLIRV	11	P04637|P53_HUMAN	Protein in T_Antigen	T000277	A*0201	Overexpressed antigen	listed as epitope in T_antigen
DIPG35_A2	ALTPVVVTL	9	P11802|CDK4_HUMAN	Protein in T_Antigen	T000361	A*0201	Shared tumor specific antigen	listed as epitope in T_antigen
DIPG58_w632	FLDPRPLTV	9	Q16678|CP1B1_HUMAN	Protein in T_Antigen	T000701	A*0201	Overexpressed antigen	listed as epitope in T_antigen
DIPG27_w632	ETIPLTAEKL	10	P24385	Protein in T_Antigen	T000697	A*6801	Overexpressed antigen	listed as epitope in T_antigen
DIPG27_A2	FLYDDNQRV	9	P11388|TOP2A_HUMAN	Protein in T_Antigen	T000889	A2	Overexpressed antigen	listed as epitope in T_antigen
DIPG27_A2	KLQELNYNL	9	P42224|STAT1_HUMAN	Protein in T_Antigen	T000895	A2	Unclassified	listed as epitope in T_antigen
DIPG27_A2	KLDVGNAEV	9	P51572|BAP31_HUMAN	Protein in T_Antigen	T000888	A2	Unclassified	listed as epitope in T_antigen
DIPG27_A2	LLDRFLATV	9	Q14094|CCNI_HUMAN	Protein in T_Antigen	T000893	A2	Overexpressed antigen	listed as epitope in T_antigen
DIPG27_A2	RLYPWGVVEV	10	Q15019|SEPT2_HUMAN		T000894	A2	Unclassified	listed as epitope in T_antigen
DIPG27_A2	ILDDIGHGV	9	Q9NYB9|ABI2_HUMAN	Protein in T_Antigen	T000892	A2	Unclassified	listed as epitope in T_antigen
DIPG35_A2	GLQHWVPEL	9	Q08431|MFGM_HUMAN	Protein in T_Antigen	T000861	A2	Unclassified	listed as epitope in T_antigen
DIPG38_A2	RIDITLSSV	9	Q08380|LG3BP_HUMAN	Protein in T_Antigen	T000900	A2	Unclassified	listed as epitope in T_antigen
DIPG58_w632	VGLIRNLAL	9	P35222|CTNB1_HUMAN	Protein in T_Antigen	T000354	B8	neoepitope	listed as epitope in T_antigen
DIPG27_A2	KIQEILTQV	9	O00425|IF2B3_HUMAN	Protein in T_Antigen
DIPG27_A2	VLIDYQRNV	9	O14980|XPO1_HUMAN	Protein in T_Antigen
DIPG27_A2	KLFEFMHET	9	O14980|XPO1_HUMAN	Protein in T_Antigen
DIPG27_A2	QLLDFSQKL	9	O14980|XPO1_HUMAN	Protein in T_Antigen
DIPG27_A2	AMFDKKVQL	9	O15061|SYNEM_HUMAN	Protein in T_Antigen
DIPG27_A2	KLGLKPLEV	9	O43290|SNUT1_HUMAN	Protein in T_Antigen
DIPG27_A2	KILEELQKV	9	O75179|ANR17_HUMAN	Protein in T_Antigen
DIPG27_A2	EIYGGSDSRF	10	O75533|SF3B1_HUMAN	Protein in T_Antigen
DIPG27_A2	SLEPVAVEL	9	P00558|PGK1_HUMAN	Protein in T_Antigen
DIPG27_A2	VLPGVDALSNI	11	P00558|PGK1_HUMAN	Protein in T_Antigen
DIPG27_A2	VLMQDSRLYL	10	P06493|CDK1_HUMAN	Protein in T_Antigen
DIPG27_A2	LLIDDKGTIKL	11	P06493|CDK1_HUMAN	Protein in T_Antigen
DIPG27_A2	DFGLARAFGI	10	P06493|CDK1_HUMAN	Protein in T_Antigen
DIPG27_A2	NLLIDDKGTIKL	12	P06493|CDK1_HUMAN	Protein in T_Antigen
DIPG27_A2	EITPPVVLR	9	P06748|NPM_HUMAN	Protein in T_Antigen
DIPG27_A2	GFEITPPVVLR	11	P06748|NPM_HUMAN	Protein in T_Antigen
DIPG27_A2	SLDKDIVAL	9	P11388|TOP2A_HUMAN	Protein in T_Antigen
DIPG27_A2	KIFDEILVNA	10	P11388|TOP2A_HUMAN	Protein in T_Antigen
DIPG27_A2	AVSGLGVVGR	10	P11388|TOP2A_HUMAN	Protein in T_Antigen
DIPG27_A2	EAFEHPNVVRL	11	P11802|CDK4_HUMAN	Protein in T_Antigen
DIPG27_A2	EAFEHPNVVR	10	P11802|CDK4_HUMAN	Protein in T_Antigen
DIPG27_A2	TLWYRAPEV	9	P11802|CDK4_HUMAN	Protein in T_Antigen
DIPG27_A2	LILDPIFKV	9	P13639|EF2_HUMAN	Protein in T_Antigen
DIPG27_A2	YFDPANGK	8	P13639|EF2_HUMAN	Protein in T_Antigen
DIPG27_A2	GLHGWAFTL	9	P13639|EF2_HUMAN	Protein in T_Antigen
DIPG27_A2	ILTDITKGV	9	P13639|EF2_HUMAN	Protein in T_Antigen
DIPG27_A2	YFDPANGKF	9	P13639|EF2_HUMAN	Protein in T_Antigen
DIPG27_A2	ALVQDLAKA	9	P14635|CCNB1_HUMAN	Protein in T_Antigen
DIPG27_A2	KLSPEPILV	9	P14635|CCNB1_HUMAN	Protein in T_Antigen
DIPG27_A2	TLAKYLMEL	9	P14635|CCNB1_HUMAN	Protein in T_Antigen
DIPG27_A2	NLMEQPIKV	9	P14923|PLAK_HUMAN	Protein in T_Antigen
DIPG27_A2	YLSPDLSKV	9	P15056|BRAF_HUMAN	Protein in T_Antigen
DIPG27_A2	KIGDFGLATV	10	P15056|BRAF_HUMAN	Protein in T_Antigen
DIPG27_A2	GLLGQPEATMV	11	P18583|SON_HUMAN	Protein in T_Antigen
DIPG27_A2	LLLPGPSAA	9	P23284|PPIB_HUMAN	Protein in T_Antigen
DIPG27_A2	KHYGPGWV	8	P23284|PPIB_HUMAN	Protein in T_Antigen
DIPG27_A2	ALLESSLRQA	10	P24385|CCND1_HUMAN	Protein in T_Antigen
DIPG27_A2	SLVSIFGNR	9	P30044|PRDX5_HUMAN	Protein in T_Antigen
DIPG27_A2	KGVQVVACLSV	11	P30044|PRDX5_HUMAN	Protein in T_Antigen
DIPG27_A2	KISTITPQI	9	P30260|CDC27_HUMAN	Protein in T_Antigen
DIPG27_A2	NLYPFVKTV	9	P31939|PUR9_HUMAN	Protein in T_Antigen
DIPG27_A2	YGLPVVVKL	9	P35222|CTNB1_HUMAN	Protein in T_Antigen
DIPG27_A2	VLWDRTFSL	9	P42224|STAT1_HUMAN	Protein in T_Antigen
DIPG27_A2	VLWDRTFSLF	10	P42224|STAT1_HUMAN	Protein in T_Antigen
DIPG27_A2	QMISRIEYV	9	P48729|KC1A_HUMAN	Protein in T_Antigen
DIPG27_A2	TLVPMPVRV	9	P56693|SOX10_HUMAN	Protein in T_Antigen
DIPG27_A2	TLAEVSTRL	9	P57059|SIK1_HUMAN	Protein in T_Antigen
DIPG27_A2	SIIGRLLEV	9	P62136|PP1A_HUMAN	Protein in T_Antigen
DIPG27_A2	LLVDVEPKV	9	P62314|SMD1_HUMAN	Protein in T_Antigen
DIPG27_A2	FLASESLIKQI	11	P62906|RL10A_HUMAN	Protein in T_Antigen
DIPG27_A2	TLYEAVREV	9	P62906|RL10A_HUMAN	Protein in T_Antigen
DIPG27_A2	NMVAKVDEV	9	P62906|RL10A_HUMAN	Protein in T_Antigen
DIPG27_A2	YLIELIDRV	9	P78536|ADA17_HUMAN	Protein in T_Antigen
DIPG27_A2	EVPDVTATPARL	12	Q07820|MCL1_HUMAN	Protein in T_Antigen
DIPG27_A2	YLQVDLQRL	9	Q08345|DDR1_HUMAN	Protein in T_Antigen
DIPG27_A2	FLAEDALNTV	10	Q08345|DDR1_HUMAN	Protein in T_Antigen
DIPG27_A2	NQMPTQPQV	9	Q09472|EP300_HUMAN	Protein in T_Antigen
DIPG27_A2	ALDEKLLNI	9	Q10570|CPSF1_HUMAN	Protein in T_Antigen
DIPG27_A2	FLPSYIIDV	9	Q10570|CPSF1_HUMAN	Protein in T_Antigen
DIPG27_A2	DIFNSDVVIVER	12	Q13111|CAF1A_HUMAN	Protein in T_Antigen
DIPG27_A2	KVPMVVLQ	8	Q13111|CAF1A_HUMAN	Protein in T_Antigen
DIPG27_A2	SLLESVQKL	9	Q13535|ATR_HUMAN	Protein in T_Antigen
DIPG27_A2	SLLDRFLATV	10	Q14094|CCNI_HUMAN	Protein in T_Antigen
DIPG27_A2	FVEEYLKEV	9	Q14571|ITPR2_HUMAN	Protein in T_Antigen
DIPG27_A2	TLLNVIKSV	9	Q14571|ITPR2_HUMAN:Q14643|ITPR1_HUMAN	Protein in T_Antigen
DIPG27_A2	IMHDYPPLL	9	Q14571|ITPR2_HUMAN	Protein in T_Antigen
DIPG27_A2	DIYFNPKTR	9	Q15029|U5S1_HUMAN	Protein in T_Antigen
DIPG27_A2	TLASSLHTL	9	Q15345|LRC41_HUMAN	Protein in T_Antigen
DIPG27_A2	SLAQYLINV	9	Q15366|PCBP2_HUMAN	Protein in T_Antigen
DIPG27_A2	KLVEYIVKA	9	Q2TAK8|MUM1_HUMAN	Protein in T_Antigen
DIPG27_A2	FLLGKEVSL	9	Q66K14|TBC9B_HUMAN	Protein in T_Antigen
DIPG27_A2	YITERIIAV	9	Q68CZ2|TENS3_HUMAN	Protein in T_Antigen
DIPG27_A2	TMLARLASA	9	Q6UVK1|CSPG4_HUMAN	Protein in T_Antigen
DIPG27_A2	QLYSGRLQV	9	Q6UVK1|CSPG4_HUMAN	Protein in T_Antigen
DIPG27_A2	ALTDIDLQL	9	Q6UVK1|CSPG4_HUMAN	Protein in T_Antigen
DIPG27_A2	VLTNVLLVV	9	Q6UVK1|CSPG4_HUMAN	Protein in T_Antigen
DIPG27_A2	NLAEKLIGV	9	Q86X10|RLGPB_HUMAN	Protein in T_Antigen
DIPG27_A2	MNIGDEALIGR	11	Q96JG8|MAGD4_HUMAN	Protein in T_Antigen
DIPG27_A2	MTSALPIIQK	10	Q99541|PLIN2_HUMAN	Protein in T_Antigen
DIPG27_A2	EPAAVIVEK	9	Q9BWT3|PAPOG_HUMAN	Protein in T_Antigen
DIPG27_A2	AQWDIGIAHA	10	Q9BZ95|NSD3_HUMAN	Protein in T_Antigen
DIPG27_A2	GLPRFGIEMV	10	Q9H2Y7|ZN106_HUMAN	Protein in T_Antigen
DIPG27_A2	KLLDISELDMV	11	Q9H3P2|NELFA_HUMAN	Protein in T_Antigen
DIPG27_A2	EIVDFLTGVLTR	12	Q9P2N6|KANL3_HUMAN	Protein in T_Antigen
DIPG27_A2	SVMEYVTAV	9	Q9P2N6|KANL3_HUMAN	Protein in T_Antigen
DIPG27_A2	KILEDVVGV	9	Q9ULW0|TPX2_HUMAN	Protein in T_Antigen
DIPG27_A2	GLFQGKTPL	9	Q9ULW0|TPX2_HUMAN	Protein in T_Antigen
DIPG27_A2	RLQDELVTL	9	Q9UPN3|MACF1_HUMAN	Protein in T_Antigen
DIPG27_A2	GLIDRQVTV	9	Q9UPN3|MACF1_HUMAN	Protein in T_Antigen
DIPG27_A2	AMFDHIPVGV	10	Q9Y3I0|RTCB_HUMAN	Protein in T_Antigen
DIPG27_A2	LRKSSEGGV	9	Q9Y4H2|IRS2_HUMAN	Protein in T_Antigen
DIPG27_A2	GLMADPMKV	9	Q9Y618|NCOR2_HUMAN	Protein in T_Antigen
DIPG27_w632	EVENQILTR	9	O43707	Protein in T_Antigen
DIPG27_w632	GSSPVFNQR	9	O94864	Protein in T_Antigen
DIPG27_w632	AEPVTPTSKA	10	P00519	Protein in T_Antigen
DIPG27_w632	ELIKVLIQR	9	P11388	Protein in T_Antigen
DIPG27_w632	DLYLKPIQR	9	P13639	Protein in T_Antigen
DIPG27_w632	PASPVVHIR	9	P14866	Protein in T_Antigen
DIPG27_w632	HPPPPPPPP	9	P14866	Protein in T_Antigen
DIPG27_w632	ETIPLTAEK	9	P24385	Protein in T_Antigen
DIPG27_w632	EVFPLAMNY	9	P24385	Protein in T_Antigen
DIPG27_w632	FPTGDSKVVL	10	P24928	Protein in T_Antigen
DIPG27_w632	ISFDGSYVNYR	11	P24928	Protein in T_Antigen
DIPG27_w632	DAAHPTNVQRL	11	P35222	Protein in T_Antigen
DIPG27_w632	FSYMGPSQR	9	P56693	Protein in T_Antigen
DIPG27_w632	GSAFPSISR	9	P56693	Protein in T_Antigen
DIPG27_w632	AVSGLGVIGR	10	Q02880	Protein in T_Antigen
DIPG27_w632	DTTSYLIGR	9	Q07954	Protein in T_Antigen
DIPG27_w632	MPSQFRDIL	9	Q09472	Protein in T_Antigen
DIPG27_w632	FNSDVVIVER	10	Q13111	Protein in T_Antigen
DIPG27_w632	EVVQITWNR	9	Q15029	Protein in T_Antigen
DIPG27_w632	EVGSIIGKK	9	Q15366	Protein in T_Antigen
DIPG27_w632	PFSPLAPEPVL	11	Q6UWU4	Protein in T_Antigen
DIPG27_w632	SVPPPPAVGR	10	Q8WWM7	Protein in T_Antigen
DIPG27_w632	MKIFVGNVD	9	Q96PK6	Protein in T_Antigen
DIPG27_w632	MAGDIYSVFR	10	Q99541	Protein in T_Antigen
DIPG27_w632	EVISWGSGR	9	Q99700	Protein in T_Antigen
DIPG27_w632	TVISQEPFVPK	11	Q9ULW0	Protein in T_Antigen
DIPG27_w632	FPSAPDVKA	9	Q9Y3F4	Protein in T_Antigen
DIPG35_A2	LMDHTIPEV	9	O00560|SDCB1_HUMAN	Protein in T_Antigen
DIPG35_A2	SLMDHTIPEV	10	O00560|SDCB1_HUMAN	Protein in T_Antigen
DIPG35_A2	LMDHTIPE	8	O00560|SDCB1_HUMAN	Protein in T_Antigen
DIPG35_A2	GLLETTVQKV	10	O43290|SNUT1_HUMAN	Protein in T_Antigen
DIPG35_A2	FIASKGVKLV	10	O43707|ACTN4_HUMAN:P12814|ACTN1_HUMAN:Q08043|ACTN3_HUMAN	Protein in T_Antigen
DIPG35_A2	FLFSSDHLIEM	11	O43795|MYO1B_HUMAN	Protein in T_Antigen
DIPG35_A2	SLLDNMIGV	9	O43795|MYO1B_HUMAN	Protein in T_Antigen
DIPG35_A2	YLGLLENVRV	10	O43795|MYO1B_HUMAN	Protein in T_Antigen
DIPG35_A2	LAAGPLPPG	9	O75179|ANR17_HUMAN	Protein in T_Antigen
DIPG35_A2	QLVDTTVEL	9	O75533|SF3B1_HUMAN	Protein in T_Antigen
DIPG35_A2	ALMDEVVKA	9	P00558|PGK1_HUMAN	Protein in T_Antigen
DIPG35_A2	QMVSLEDDVA	10	P01130|LDLR_HUMAN	Protein in T_Antigen
DIPG35_A2	VEECRVLQGL	10	P04626|ERBB2_HUMAN	Protein in T_Antigen
DIPG35_A2	GPEAAKSDETAA	12	P04792|HSPB1_HUMAN	Protein in T_Antigen
DIPG35_A2	RLFDQAFGL	9	P04792|HSPB1_HUMAN	Protein in T_Antigen
DIPG35_A2	IESPAVAAPAY	11	P04792|HSPB1_HUMAN	Protein in T_Antigen
DIPG35_A2	LPPGVDPTQVS	11	P04792|HSPB1_HUMAN	Protein in T_Antigen
DIPG35_A2	TQSNEITIPVTF	12	P04792|HSPB1_HUMAN	Protein in T_Antigen
DIPG35_A2	TLWYRSPEV	9	P06493|CDK1_HUMAN	Protein in T_Antigen
DIPG35_A2	LIDQDARDL	9	P07355|ANXA2_HUMAN	Protein in T_Antigen
DIPG35_A2	YLYGQTTTYL	10	P11388|TOP2A_HUMAN	Protein in T_Antigen
DIPG35_A2	SLMMTIINL	9	P11388|TOP2A_HUMAN	Protein in T_Antigen
DIPG35_A2	GVFPLRGKILNV	12	P11388|TOP2A_HUMAN	Protein in T_Antigen
DIPG35_A2	YLNEIKDSV	9	P13639|EF2_HUMAN	Protein in T_Antigen
DIPG35_A2	YLAEKYEWDV	10	P13639|EF2_HUMAN	Protein in T_Antigen
DIPG35_A2	RLMEPIYLV	9	P13639|EF2_HUMAN	Protein in T_Antigen
DIPG35_A2	RLMEPIYL	8	P13639|EF2_HUMAN	Protein in T_Antigen
DIPG35_A2	GLKEGIPAL	9	P13639|EF2_HUMAN	Protein in T_Antigen
DIPG35_A2	RETVSEESNVL	11	P13639|EF2_HUMAN	Protein in T_Antigen
DIPG35_A2	ALCEENMRGV	10	P13639|EF2_HUMAN	Protein in T_Antigen
DIPG35_A2	KLIEKLDIKL	10	P13639|EF2_HUMAN	Protein in T_Antigen
DIPG35_A2	RLLQETMYMTV	11	P14635|CCNB1_HUMAN	Protein in T_Antigen
DIPG35_A2	GEVDVEQHTL	10	P14635|CCNB1_HUMAN	Protein in T_Antigen
DIPG35_A2	ITTDVLYTI	9	P14866|HNRPL_HUMAN	Protein in T_Antigen
DIPG35_A2	KVLEPSETLVV	11	P18583|SON_HUMAN	Protein in T_Antigen
DIPG35_A2	YLMDTSGKVVTA	12	P27694|RFA1_HUMAN	Protein in T_Antigen
DIPG35_A2	REDITEPAI	9	P35222|CTNB1_HUMAN	Protein in T_Antigen
DIPG35_A2	KIMEQSPDM	9	P35716|SOX11_HUMAN	Protein in T_Antigen
DIPG35_A2	AEEDHVDLSL	10	P38936|CDN1A_HUMAN	Protein in T_Antigen
DIPG35_A2	VLWDRTFS	8	P42224|STAT1_HUMAN	Protein in T_Antigen
DIPG35_A2	QQLDSKFLEQV	11	P42224|STAT1_HUMAN	Protein in T_Antigen
DIPG35_A2	FGAEIKANV	9	P50281|MMP14_HUMAN	Protein in T_Antigen
DIPG35_A2	SLPNGKPVSV	10	P57729|RAB38_HUMAN	Protein in T_Antigen
DIPG35_A2	SIIGRLLE	8	P62136|PP1A_HUMAN	Protein in T_Antigen
DIPG35_A2	REIFLSQPILL	11	P62136|PP1A_HUMAN:P62140|PP1B_HUMAN:P36873|PP1G_HUMAN	Protein in T_Antigen
DIPG35_A2	LFHPSNVEM	9	P78536|ADA17_HUMAN	Protein in T_Antigen
DIPG35_A2	HETAFQGML	9	Q07820|MCL1_HUMAN	Protein in T_Antigen
DIPG35_A2	RGPEDEIGDPLA	12	Q07954|LRP1_HUMAN	Protein in T_Antigen
DIPG35_A2	TLITDGMRSV	10	Q10570|CPSF1_HUMAN	Protein in T_Antigen
DIPG35_A2	REEPEKIIL	9	Q12802|AKP13_HUMAN	Protein in T_Antigen
DIPG35_A2	SEIKGEVLYL	10	Q13438|OS9_HUMAN	Protein in T_Antigen
DIPG35_A2	VMIPTLPSI	9	Q13535|ATR_HUMAN	Protein in T_Antigen
DIPG35_A2	QLSTVITQV	9	Q13535|ATR_HUMAN	Protein in T_Antigen
DIPG35_A2	YLQPKLLGI	9	Q13535|ATR_HUMAN	Protein in T_Antigen
DIPG35_A2	KLDEDVKMI	9	Q13952|NFYC_HUMAN	Protein in T_Antigen
DIPG35_A2	EEIRNLTV	8	Q13952|NFYC_HUMAN	Protein in T_Antigen
DIPG35_A2	NLYPETFAL	9	Q14094|CCNI_HUMAN	Protein in T_Antigen
DIPG35_A2	SELIRNVTL	9	Q15029|U5S1_HUMAN	Protein in T_Antigen
DIPG35_A2	VEESGEHVIL	10	Q15029|U5S1_HUMAN	Protein in T_Antigen
DIPG35_A2	NLWNSTHHV	9	Q15262|PTPRK_HUMAN	Protein in T_Antigen
DIPG35_A2	AQYLINVRL	9	Q15366|PCBP2_HUMAN	Protein in T_Antigen
DIPG35_A2	MLDDNNHLI	9	Q15532|SSXT_HUMAN	Protein in T_Antigen
DIPG35_A2	MLHTNLVYL	9	Q15532|SSXT_HUMAN	Protein in T_Antigen
DIPG35_A2	ILWETVPSM	9	Q53EP0|FND3B_HUMAN	Protein in T_Antigen
DIPG35_A2	VVWGTVIRV	9	Q5T011|SZT2_HUMAN	Protein in T_Antigen
DIPG35_A2	RLFNEHLVSA	10	Q5T011|SZT2_HUMAN	Protein in T_Antigen
DIPG35_A2	KLIDETQDMLL	11	Q5T4S7|UBR4_HUMAN	Protein in T_Antigen
DIPG35_A2	TLASIIKEV	9	Q5T4S7|UBR4_HUMAN	Protein in T_Antigen
DIPG35_A2	RLLQTLPQL	9	Q5T4S7|UBR4_HUMAN	Protein in T_Antigen
DIPG35_A2	KLLEEQGIFL	10	Q5T4S7|UBR4_HUMAN	Protein in T_Antigen
DIPG35_A2	LASSHLDTV	9	Q5THJ4|VP13D_HUMAN	Protein in T_Antigen
DIPG35_A2	RLPPEGILHNV	11	Q5THJ4|VP13D_HUMAN	Protein in T_Antigen
DIPG35_A2	LLFPESIRV	9	Q66K14|TBC9B_HUMAN	Protein in T_Antigen
DIPG35_A2	RLFDEPQLA	9	Q9BX70|BTBD2_HUMAN:Q9H0C5|BTBD1_HUMAN	Protein in T_Antigen
DIPG35_A2	RLFDEPQLASL	11	Q9BX70|BTBD2_HUMAN:Q9H0C5|BTBD1_HUMAN	Protein in T_Antigen
DIPG35_A2	YLFGERLLE	9	Q9BYG3|MK67I_HUMAN	Protein in T_Antigen
DIPG35_A2	RLWDHATMTEV	11	Q9Y3F4|STRAP_HUMAN	Protein in T_Antigen
DIPG35_A2	SLAEGLRTV	9	Q9Y6K5|OAS3_HUMAN	Protein in T_Antigen
DIPG35_w632	DLQPQQVHTF	10	O14980	Protein in T_Antigen
DIPG35_w632	QEIYGGSDSRF	11	O75533	Protein in T_Antigen
DIPG35_w632	IQNKPLYF	8	P07355	Protein in T_Antigen
DIPG35_w632	NTDSPLRY	8	P08865	Protein in T_Antigen
DIPG35_w632	ITIHLPSPVTAQ	12	P13639	Protein in T_Antigen
DIPG35_w632	FLGASLKDEVL	11	P15880	Protein in T_Antigen
DIPG35_w632	GEWASGGVRSF	11	P30044	Protein in T_Antigen
DIPG35_w632	VDIINAKQ	8	P60174	Protein in T_Antigen
DIPG35_w632	FILPDSLPLDTL	12	P62314	Protein in T_Antigen
DIPG35_w632	PDSLPLDTL	9	P62314	Protein in T_Antigen
DIPG35_w632	FILPDSLPLDT	11	P62314	Protein in T_Antigen
DIPG35_w632	RNPLIAGK	8	P62316	Protein in T_Antigen
DIPG35_w632	LRNPLIAGK	9	P62316	Protein in T_Antigen
DIPG35_w632	IKSTMGKPQRLY	12	P62906	Protein in T_Antigen
DIPG35_w632	SILHANPQLLAA	12	Q09472	Protein in T_Antigen
DIPG35_w632	RVQAVLTSD	9	Q14956	Protein in T_Antigen
DIPG35_w632	GRVQAVLTSD	10	Q14956	Protein in T_Antigen
DIPG35_w632	AVNLIFPR	8	Q14956	Protein in T_Antigen
DIPG35_w632	GGRVQAVLTSD	11	Q14956	Protein in T_Antigen
DIPG35_w632	GGRVQAVLT	9	Q14956	Protein in T_Antigen
DIPG35_w632	AKQDVVLNYPM	11	Q15029	Protein in T_Antigen
DIPG35_w632	EESGARINI	9	Q15366	Protein in T_Antigen
DIPG35_w632	RKVEPGQAIPLT	12	Q6UVK1	Protein in T_Antigen
DIPG35_w632	KEGEFVAQF	9	Q9UQ80	Protein in T_Antigen
DIPG38_A2	TLMEALHYM	9	O14980|XPO1_HUMAN	Protein in T_Antigen
DIPG38_A2	VEAPMPKLA	9	P04792|HSPB1_HUMAN	Protein in T_Antigen
DIPG38_A2	ALSGHLETV	9	P07355|ANXA2_HUMAN	Protein in T_Antigen
DIPG38_A2	KMDRALLEL	9	P13639|EF2_HUMAN	Protein in T_Antigen
DIPG38_A2	FLLLPGPSAA	10	P23284|PPIB_HUMAN	Protein in T_Antigen
DIPG38_A2	KPGQNNPVPV	10	P25054|APC_HUMAN	Protein in T_Antigen
DIPG38_A2	RLAEPSQML	9	P35222|CTNB1_HUMAN	Protein in T_Antigen
DIPG38_A2	KLADQYPHL	9	P56693|SOX10_HUMAN:P48436|SOX9_HUMAN:P57073|SOX8_HUMAN	Protein in T_Antigen
DIPG38_A2	KLDETGVAL	9	Q02880|TOP2B_HUMAN	Protein in T_Antigen
DIPG38_A2	RLLEGVNQL	9	Q10570|CPSF1_HUMAN	Protein in T_Antigen
DIPG38_A2	SLLSHVIVA	9	Q13535|ATR_HUMAN	Protein in T_Antigen
DIPG38_A2	LISVPDRDPASP	12	Q14956|GPNMB_HUMAN	Protein in T_Antigen
DIPG38_A2	TLGPQLMEV	9	Q14956|GPNMB_HUMAN	Protein in T_Antigen
DIPG38_A2	EVGSIIGK	8	Q15366|PCBP2_HUMAN:Q15365|PCBP1_HUMAN:P57721|PCBP3_HUMAN:P57723|PCBP4_HUMAN	Protein in T_Antigen
DIPG38_A2	TPNPALKNGQYW	12	Q6UVK1|CSPG4_HUMAN	Protein in T_Antigen
DIPG38_A2	GVMKENYLV	9	Q7Z2W7|TRPM8_HUMAN	Protein in T_Antigen
DIPG38_A2	VMFKEPVEV	9	Q9BX70|BTBD2_HUMAN	Protein in T_Antigen
DIPG38_A2	FTQDSNYLL	9	Q9Y3F4|STRAP_HUMAN	Protein in T_Antigen
DIPG38_w632	KQMLPLNTNI	10	O14980	Protein in T_Antigen
DIPG38_w632	MQLKQMLPLNTN	12	O14980	Protein in T_Antigen
DIPG38_w632	VEEGKISTSL	10	O14980	Protein in T_Antigen
DIPG38_w632	AEANHFIDL	9	O15294	Protein in T_Antigen
DIPG38_w632	SEHELDVAL	9	O94964	Protein in T_Antigen
DIPG38_w632	KVLPGVDALSNI	12	P00558	Protein in T_Antigen
DIPG38_w632	GLAPPQHLI	9	P04637	Protein in T_Antigen
DIPG38_w632	DVNHFAPDEL	10	P04792	Protein in T_Antigen
DIPG38_w632	FEITPPVVL	9	P06748	Protein in T_Antigen
DIPG38_w632	MSVQPTVSL	9	P06748	Protein in T_Antigen
DIPG38_w632	YEGSPIKVTL	10	P06748	Protein in T_Antigen
DIPG38_w632	AEINNIIKI	9	P11388	Protein in T_Antigen
DIPG38_w632	TAISLFYEL	9	P13639	Protein in T_Antigen
DIPG38_w632	GEHIIAGAGEL	11	P13639	Protein in T_Antigen
DIPG38_w632	IQRTILMMG	9	P13639	Protein in T_Antigen
DIPG38_w632	SEHGINIDL	9	P18583	Protein in T_Antigen
DIPG38_w632	AEIVTPFNIDRL	12	P24928	Protein in T_Antigen
DIPG38_w632	KFFPLIEV	8	P27694	Protein in T_Antigen
DIPG38_w632	IVIDPKNPL	9	P30260	Protein in T_Antigen
DIPG38_w632	RVLKVLSV	8	P35222	Protein in T_Antigen
DIPG38_w632	TVGLIRNL	8	P35222	Protein in T_Antigen
DIPG38_w632	VLHAPPPTK	9	P41161	Protein in T_Antigen
DIPG38_w632	WQNVRALYI	9	P62906	Protein in T_Antigen
DIPG38_w632	KEIETFVSL	9	Q14571	Protein in T_Antigen
DIPG38_w632	RQYLAINQI	9	Q14571	Protein in T_Antigen
DIPG38_w632	AEDPLSITF	9	Q15262	Protein in T_Antigen
DIPG38_w632	AEWAAANHVL	10	Q15751	Protein in T_Antigen
DIPG38_w632	RVKSEYMRL	9	Q15910	Protein in T_Antigen
DIPG38_w632	SESLPVRTL	9	Q53EP0	Protein in T_Antigen
DIPG38_w632	SEITDPESFL	10	Q5T4S7	Protein in T_Antigen
DIPG38_w632	NEISIYDKL	9	Q6UWU4	Protein in T_Antigen
DIPG38_w632	NQWQLSGELKA	11	Q86W42	Protein in T_Antigen
DIPG38_w632	KEGFPITAI	9	Q9NYV4	Protein in T_Antigen
DIPG38_w632	AAAYPHTSL	9	Q9P2R6	Protein in T_Antigen
DIPG38_w632	KEVNFTSEL	9	Q9ULW0	Protein in T_Antigen
DIPG38_w632	YRFGDSQQL	9	Q9UPN3	Protein in T_Antigen
DIPG38_w632	SEEPAGQIL	9	Q9UQ35	Protein in T_Antigen
DIPG38_w632	FESSPDPEL	9	Q9UQ35	Protein in T_Antigen
DIPG38_w632	MEYIPEGEIL	10	Q9Y3F4	Protein in T_Antigen
DIPG43_A2	TLDDIMAAV	9	O75179|ANR17_HUMAN	Protein in T_Antigen
DIPG43_A2	KVLPGVDAL	9	P00558|PGK1_HUMAN	Protein in T_Antigen
DIPG43_A2	APPKPEPKP	9	P05204|HMGN2_HUMAN:Q15651|HMGN3_HUMAN	Protein in T_Antigen
DIPG43_A2	QDLWQWRK	8	P06748|NPM_HUMAN	Protein in T_Antigen
DIPG43_A2	ALFEEVPEL	9	P31939|PUR9_HUMAN	Protein in T_Antigen
DIPG43_A2	FLETVELQISLK	12	P62906|RL10A_HUMAN	Protein in T_Antigen
DIPG43_A2	GAPVYVDL	8	P78559|MAP1A_HUMAN	Protein in T_Antigen
DIPG43_A2	IAIDWVAGNV	10	Q07954|LRP1_HUMAN	Protein in T_Antigen
DIPG43_A2	YLADVTNAL	9	Q5T4S7|UBR4_HUMAN	Protein in T_Antigen
DIPG43_A2	KLIGVLFEV	9	Q86X10|RLGPB_HUMAN	Protein in T_Antigen
DIPG43_A2	KLEAVNPI	8	Q9UHJ3|SMBT1_HUMAN	Protein in T_Antigen
DIPG43_A2	VLQGKLAEV	9	Q9UPN3|MACF1_HUMAN	Protein in T_Antigen
DIPG43_A2	ALGPIRLE	8	Q9UPN3|MACF1_HUMAN	Protein in T_Antigen
DIPG43_w632	NEIKDSVVA	9	P13639	Protein in T_Antigen
DIPG43_w632	GEFKALQEW	9	P24928	Protein in T_Antigen
DIPG43_w632	ASSPVLRQM	9	Q15788	Protein in T_Antigen
DIPG43_w632	FGTIRTIDY	9	Q96T37	Protein in T_Antigen
DIPG58_A3	KLISTLIYK	9	O14980|XPO1_HUMAN	Protein in T_Antigen
DIPG58_A3	RMAQEVLTH	9	O14980|XPO1_HUMAN	Protein in T_Antigen
DIPG58_A3	GTYQPLSTR	9	O15213|WDR46_HUMAN	Protein in T_Antigen
DIPG58_A3	TTLPIRNK	8	O75179|ANR17_HUMAN	Protein in T_Antigen
DIPG58_A3	ATYPMPTAK	9	O75179|ANR17_HUMAN	Protein in T_Antigen
DIPG58_A3	ATTLPIRNK	9	O75179|ANR17_HUMAN	Protein in T_Antigen
DIPG58_A3	KSFDEQNVPK	10	O95425|SVIL_HUMAN	Protein in T_Antigen
DIPG58_A3	KLISEEDLLRK	11	P01106|MYC_HUMAN	Protein in T_Antigen
DIPG58_A3	KLDSVRVLR	9	P01106|MYC_HUMAN	Protein in T_Antigen
DIPG58_A3	SEEDLLRK	8	P01106|MYC_HUMAN	Protein in T_Antigen
DIPG58_A3	KLAEAERVGLHK	12	P11388|TOP2A_HUMAN	Protein in T_Antigen
DIPG58_A3	KLDETGNSLK	10	P11388|TOP2A_HUMAN	Protein in T_Antigen
DIPG58_A3	RVIPRITIEMK	11	P11388|TOP2A_HUMAN	Protein in T_Antigen
DIPG58_A3	LTYNDFINK	9	P11388|TOP2A_HUMAN:Q02880|TOP2B_HUMAN	Protein in T_Antigen
DIPG58_A3	KSTAISLFY	9	P13639|EF2_HUMAN	Protein in T_Antigen
DIPG58_A3	LTDITKGVQY	10	P13639|EF2_HUMAN	Protein in T_Antigen
DIPG58_A3	RVFSGLVSTGLK	12	P13639|EF2_HUMAN	Protein in T_Antigen
DIPG58_A3	RGYWGNKIGK	10	P15880|RS2_HUMAN	Protein in T_Antigen
DIPG58_A3	AMSERALAQK	10	P18583|SON_HUMAN	Protein in T_Antigen
DIPG58_A3	KILPTSETK	9	P18583|SON_HUMAN	Protein in T_Antigen
DIPG58_A3	KTYQDIQNTIKK	12	P24928|RPB1_HUMAN	Protein in T_Antigen
DIPG58_A3	PSSPRYTPQ	9	P24928|RPB1_HUMAN	Protein in T_Antigen
DIPG58_A3	KTYQDIQNTIK	11	P24928|RPB1_HUMAN	Protein in T_Antigen
DIPG58_A3	RLAEPSQMLKH	11	P35222|CTNB1_HUMAN	Protein in T_Antigen
DIPG58_A3	AVMVHQLSK	9	P35222|CTNB1_HUMAN	Protein in T_Antigen
DIPG58_A3	RLAEPSQMLK	10	P35222|CTNB1_HUMAN	Protein in T_Antigen
DIPG58_A3	GQFSGFPFEK	10	P35659|DEK_HUMAN	Protein in T_Antigen
DIPG58_A3	KVYENYPTY	9	P35659|DEK_HUMAN	Protein in T_Antigen
DIPG58_A3	RILGPGLNK	9	P62906|RL10A_HUMAN	Protein in T_Antigen
DIPG58_A3	GTATKHLTY	9	Q02880|TOP2B_HUMAN	Protein in T_Antigen
DIPG58_A3	KLIEVVKKK	9	Q02880|TOP2B_HUMAN	Protein in T_Antigen
DIPG58_A3	KLDETGVALK	10	Q02880|TOP2B_HUMAN	Protein in T_Antigen
DIPG58_A3	RHLKKTSK	8	Q03164|KMT2A_HUMAN	Protein in T_Antigen
DIPG58_A3	YPVGRVSK	8	Q03164|KMT2A_HUMAN	Protein in T_Antigen
DIPG58_A3	RTTSHLLRY	9	Q03164|KMT2A_HUMAN	Protein in T_Antigen
DIPG58_A3	RVYWSTTDARK	11	Q03164|KMT2A_HUMAN	Protein in T_Antigen
DIPG58_A3	ALYPVGRVSK	10	Q03164|KMT2A_HUMAN	Protein in T_Antigen
DIPG58_A3	TSYLIGRQK	9	Q07954|LRP1_HUMAN	Protein in T_Antigen
DIPG58_A3	ALFTPWKLSSQK	12	Q09328|MGT5A_HUMAN	Protein in T_Antigen
DIPG58_A3	QIFQRPIQH	9	Q09472|EP300_HUMAN	Protein in T_Antigen
DIPG58_A3	SLPTVIMRNK	10	Q12802|AKP13_HUMAN	Protein in T_Antigen
DIPG58_A3	KLNPQQAPLY	10	Q12802|AKP13_HUMAN	Protein in T_Antigen
DIPG58_A3	ALSEPAVVQK	10	Q13084|RM28_HUMAN	Protein in T_Antigen
DIPG58_A3	YDSNTVKQKYL	11	Q13177|PAK2_HUMAN	Protein in T_Antigen
DIPG58_A3	SIFSGTEKGSK	11	Q13177|PAK2_HUMAN	Protein in T_Antigen
DIPG58_A3	FSGTEKGSK	9	Q13177|PAK2_HUMAN	Protein in T_Antigen
DIPG58_A3	KLYEEPLSK	9	Q13535|ATR_HUMAN	Protein in T_Antigen
DIPG58_A3	VLTKQLLH	8	Q14094|CCNI_HUMAN	Protein in T_Antigen
DIPG58_A3	AVLTKQLLH	9	Q14094|CCNI_HUMAN	Protein in T_Antigen
DIPG58_A3	KHLNLFLT	8	Q14571|ITPR2_HUMAN	Protein in T_Antigen
DIPG58_A3	KADLEVLTY	9	Q14571|ITPR2_HUMAN	Protein in T_Antigen
DIPG58_A3	RLWTEIPTK	9	Q14571|ITPR2_HUMAN	Protein in T_Antigen
DIPG58_A3	KGLSVFLNR	9	Q14956|GPNMB_HUMAN	Protein in T_Antigen
DIPG58_A3	VVAQEPLHR	9	Q15029|U5S1_HUMAN	Protein in T_Antigen
DIPG58_A3	RLWGDIYFNPK	11	Q15029|U5S1_HUMAN	Protein in T_Antigen
DIPG58_A3	KSYPSLTTK	9	Q15029|U5S1_HUMAN	Protein in T_Antigen
DIPG58_A3	VAQEPLHR	8	Q15029|U5S1_HUMAN	Protein in T_Antigen
DIPG58_A3	GLYADTREK	9	Q53F19|NCBP3_HUMAN	Protein in T_Antigen
DIPG58_A3	RIGVVISSY	9	Q68CZ2|TENS3_HUMAN	Protein in T_Antigen
DIPG58_A3	QLAAGQLVY	9	Q6UVK1|CSPG4_HUMAN	Protein in T_Antigen
DIPG58_A3	SVKSPPSAGY	10	Q6UVK1|CSPG4_HUMAN	Protein in T_Antigen
DIPG58_A3	LSADHLFVK	9	Q6UVK1|CSPG4_HUMAN	Protein in T_Antigen
DIPG58_A3	RLMSLPIAK	9	Q6UWU4|CF089_HUMAN	Protein in T_Antigen
DIPG58_A3	RLMSLPIAKK	10	Q6UWU4|CF089_HUMAN	Protein in T_Antigen
DIPG58_A3	LMSLPIAKK	9	Q6UWU4|CF089_HUMAN	Protein in T_Antigen
DIPG58_A3	VLFPEGGFLRK	11	Q92604|LGAT1_HUMAN	Protein in T_Antigen
DIPG58_A3	RVIDLKSELK	10	Q9NWH9|SLTM_HUMAN	Protein in T_Antigen
DIPG58_A3	RTFSGSLSH	9	Q9NYV4|CDK12_HUMAN	Protein in T_Antigen
DIPG58_A3	GLFQGKTPLRK	11	Q9ULW0|TPX2_HUMAN	Protein in T_Antigen
DIPG58_A3	SLAERSSLLQK	11	Q9UPN3|MACF1_HUMAN	Protein in T_Antigen
DIPG58_A3	SFAPVLPPP	9	Q9Y3S1|WNK2_HUMAN	Protein in T_Antigen
DIPG58_A3	HTRTPPIIHR	10	Q9Y3S1|WNK2_HUMAN:Q9H4A3|WNK1_HUMAN:Q9BYP7|WNK3_HUMAN	Protein in T_Antigen
DIPG58_A3	MTMDRPLSH	9	Q9Y4H2|IRS2_HUMAN	Protein in T_Antigen
DIPG58_A3	YIAIDVREE	9	Q9Y4H2|IRS2_HUMAN	Protein in T_Antigen
DIPG58_A3	KCGYLRKQK	9	Q9Y4H2|IRS2_HUMAN	Protein in T_Antigen
DIPG58_A3	TMDRPLSH	8	Q9Y4H2|IRS2_HUMAN	Protein in T_Antigen
DIPG58_A3	ALLPAGGALQH	11	Q9Y4H2|IRS2_HUMAN	Protein in T_Antigen
DIPG58_w632	AIDQLHLEY	9	O43707|ACTN4_HUMAN	Protein in T_Antigen
DIPG58_w632	YLLEKSRVV	9	O43795|MYO1B_HUMAN:O00159|MYO1C_HUMAN	Protein in T_Antigen
DIPG58_w632	KRFDHSEIYTY	11	O43795|MYO1B_HUMAN	Protein in T_Antigen
DIPG58_w632	FTDQQKLIY	9	O43795|MYO1B_HUMAN	Protein in T_Antigen
DIPG58_w632	FVDKNNDLLY	10	O43795|MYO1B_HUMAN	Protein in T_Antigen
DIPG58_w632	APRVPVQAL	9	O75179|ANR17_HUMAN	Protein in T_Antigen
DIPG58_w632	HSDPESDFY	9	O94864|ST65G_HUMAN	Protein in T_Antigen
DIPG58_w632	SPGQRSISL	9	P00519|ABL1_HUMAN	Protein in T_Antigen
DIPG58_w632	SPKATGVFTTL	11	P02751|FINC_HUMAN	Protein in T_Antigen
DIPG58_w632	RPAQGVVTTL	10	P02751|FINC_HUMAN	Protein in T_Antigen
DIPG58_w632	FTDVRAAVY	9	P02751|FINC_HUMAN	Protein in T_Antigen
DIPG58_w632	LSDLQPGVQY	10	P02751|FINC_HUMAN	Protein in T_Antigen
DIPG58_w632	AAPAYSRAL	9	P04792|HSPB1_HUMAN	Protein in T_Antigen
DIPG58_w632	NSELSCQLY	9	P04818|TYSY_HUMAN	Protein in T_Antigen
DIPG58_w632	NTDSPLRYV	9	P08865|RSSA_HUMAN	Protein in T_Antigen
DIPG58_w632	TDITKGVQY	9	P13639|EF2_HUMAN	Protein in T_Antigen
DIPG58_w632	DITKGVQY	8	P13639|EF2_HUMAN	Protein in T_Antigen
DIPG58_w632	TAKLIEKL	8	P13639|EF2_HUMAN	Protein in T_Antigen
DIPG58_w632	SPVVRVAV	8	P13639|EF2_HUMAN	Protein in T_Antigen
DIPG58_w632	YTDTYTEAYM	10	P18583|SON_HUMAN	Protein in T_Antigen
DIPG58_w632	YTDTYTEAY	9	P18583|SON_HUMAN	Protein in T_Antigen
DIPG58_w632	YTDSYTDTY	9	P18583|SON_HUMAN	Protein in T_Antigen
DIPG58_w632	NLKPAPPPTI	10	P18583|SON_HUMAN	Protein in T_Antigen
DIPG58_w632	SMDPVTGYQY	10	P23760|PAX3_HUMAN	Protein in T_Antigen
DIPG58_w632	DTEFPNFKY	9	P27694|RFA1_HUMAN	Protein in T_Antigen
DIPG58_w632	VIDQQNGLY	9	P27694|RFA1_HUMAN	Protein in T_Antigen
DIPG58_w632	EALVRTVL	8	P35222|CTNB1_HUMAN	Protein in T_Antigen
DIPG58_w632	EPSQMLKHAV	10	P35222|CTNB1_HUMAN	Protein in T_Antigen
DIPG58_w632	DVDTSQVLY	9	P35222|CTNB1_HUMAN	Protein in T_Antigen
DIPG58_w632	QVADIDGQY	9	P35222|CTNB1_HUMAN	Protein in T_Antigen
DIPG58_w632	LTDPSQRLV	9	P35222|CTNB1_HUMAN	Protein in T_Antigen
DIPG58_w632	MSEDKPQDY	9	P35222|CTNB1_HUMAN	Protein in T_Antigen
DIPG58_w632	GPAPAPHSL	9	P41161|ETV5_HUMAN	Protein in T_Antigen
DIPG58_w632	FSSSHEGFSY	10	P41161|ETV5_HUMAN	Protein in T_Antigen
DIPG58_w632	ISKPPGVAL	9	P56693|SOX10_HUMAN	Protein in T_Antigen
DIPG58_w632	YTDQPSTSQIAY	12	P56693|SOX10_HUMAN	Protein in T_Antigen
DIPG58_w632	RPPPIGAEV	9	Q07820|MCL1_HUMAN	Protein in T_Antigen
DIPG58_w632	VVDPLNGWMY	10	Q07954|LRP1_HUMAN	Protein in T_Antigen
DIPG58_w632	LVPVSGTSL	9	Q07954|LRP1_HUMAN	Protein in T_Antigen
DIPG58_w632	ETVSGLKGY	9	Q10570|CPSF1_HUMAN	Protein in T_Antigen
DIPG58_w632	VSDRDRNLMVY	11	Q10570|CPSF1_HUMAN	Protein in T_Antigen
DIPG58_w632	YTDPAGLRNY	10	Q12770|SCAP_HUMAN	Protein in T_Antigen
DIPG58_w632	ETFGGFDSHQM	11	Q12802|AKP13_HUMAN	Protein in T_Antigen
DIPG58_w632	SPLTKSISL	9	Q12802|AKP13_HUMAN	Protein in T_Antigen
DIPG58_w632	APAPSTVHF	9	Q13118|KLF10_HUMAN	Protein in T_Antigen
DIPG58_w632	RVDEPLSCSY	10	Q13438|OS9_HUMAN	Protein in T_Antigen
DIPG58_w632	YSQADALKY	9	Q15910|EZH2_HUMAN:Q92800|EZH1_HUMAN	Protein in T_Antigen
DIPG58_w632	ATDYHVRVY	9	Q53EP0|FND3B_HUMAN	Protein in T_Antigen
DIPG58_w632	TDYHVRVY	8	Q53EP0|FND3B_HUMAN	Protein in T_Antigen
DIPG58_w632	SRTSVQPTF	9	Q5T4S7|UBR4_HUMAN	Protein in T_Antigen
DIPG58_w632	LTDKAVKDYSAY	12	Q5T4S7|UBR4_HUMAN	Protein in T_Antigen
DIPG58_w632	GIFLRASVVT	10	Q5T4S7|UBR4_HUMAN	Protein in T_Antigen
DIPG58_w632	QPSNGRVVL	9	Q6UVK1|CSPG4_HUMAN	Protein in T_Antigen
DIPG58_w632	VSDREEPEAAY	11	Q6UVK1|CSPG4_HUMAN	Protein in T_Antigen
DIPG58_w632	PAQDLTFRV	9	Q6UVK1|CSPG4_HUMAN	Protein in T_Antigen
DIPG58_w632	GTDPQLLLY	9	Q6UVK1|CSPG4_HUMAN	Protein in T_Antigen
DIPG58_w632	ITDIVNKY	8	Q86X10|RLGPB_HUMAN	Protein in T_Antigen
DIPG58_w632	HSDPMFSSY	9	Q9BZ95|NSD3_HUMAN	Protein in T_Antigen
DIPG58_w632	VSSTSEIGTRY	11	Q9H2Y7|ZN106_HUMAN	Protein in T_Antigen
DIPG58_w632	PLLPGDDDMD	10	Q9NYV4|CDK12_HUMAN	Protein in T_Antigen
DIPG58_w632	PGPPPPPPP	9	Q9NYV4|CDK12_HUMAN:P17483|HXB4_HUMAN	Protein in T_Antigen
DIPG58_w632	RTDTGEITSY	10	Q9P2R6|RERE_HUMAN	Protein in T_Antigen
DIPG58_w632	VSDDGTLHM	9	Q9ULX3|NOB1_HUMAN	Protein in T_Antigen
DIPG58_w632	ATEVDSRWQEY	11	Q9UPN3|MACF1_HUMAN	Protein in T_Antigen
DIPG58_w632	MSDVNLKY	8	Q9UPN3|MACF1_HUMAN	Protein in T_Antigen
DIPG58_w632	TQGTPLKY	8	Q9Y618|NCOR2_HUMAN	Protein in T_Antigen
DIPG58_w632	ISEVITQDY	9	Q9Y618|NCOR2_HUMAN	Protein in T_Antigen
DIPG58_w632	ITQGTPLKY	9	Q9Y618|NCOR2_HUMAN	Protein in T_Antigen
DIPG58_w632	HTDVGLLEY	9	Q9Y618|NCOR2_HUMAN	Protein in T_Antigen
SF7761_w632	AEEEIMKKI	9	O00425|IF2B3_HUMAN	Protein in T_Antigen
SF7761_w632	NNFVGRLIGK	10	O00425|IF2B3_HUMAN	Protein in T_Antigen
SF7761_w632	FIFEHIIKR	9	O00560|SDCB1_HUMAN	Protein in T_Antigen
SF7761_w632	IFEHIIKR	8	O00560|SDCB1_HUMAN	Protein in T_Antigen
SF7761_w632	SANPANPAI	9	O00560|SDCB1_HUMAN	Protein in T_Antigen
SF7761_w632	MPAFIFEHI	9	O00560|SDCB1_HUMAN	Protein in T_Antigen
SF7761_w632	STMAIIVNK	9	O14980|XPO1_HUMAN	Protein in T_Antigen
SF7761_w632	FPHLQDAQV	9	O14980|XPO1_HUMAN	Protein in T_Antigen
SF7761_w632	DAVLIDYQR	9	O14980|XPO1_HUMAN	Protein in T_Antigen
SF7761_w632	KEHDQLIEKRL	11	O14980|XPO1_HUMAN	Protein in T_Antigen
SF7761_w632	PEVLSTMAIIVN	12	O14980|XPO1_HUMAN	Protein in T_Antigen
SF7761_w632	HTFYEAVGY	9	O14980|XPO1_HUMAN	Protein in T_Antigen
SF7761_w632	EVPRTIIVTTR	11	O15294|OGT1_HUMAN	Protein in T_Antigen
SF7761_w632	AAYLRALSL	9	O15294|OGT1_HUMAN	Protein in T_Antigen
SF7761_w632	MPVIPMNTI	9	O15294|OGT1_HUMAN	Protein in T_Antigen
SF7761_w632	PRTIIVTTR	9	O15294|OGT1_HUMAN	Protein in T_Antigen
SF7761_w632	NTGVLLLLSSI	11	O15294|OGT1_HUMAN	Protein in T_Antigen
SF7761_w632	MLYPLSHGF	9	O15294|OGT1_HUMAN	Protein in T_Antigen
SF7761_w632	LPYLQGQV	8	O15533|TPSN_HUMAN	Protein in T_Antigen
SF7761_w632	AELELQKQL	9	O43290|SNUT1_HUMAN	Protein in T_Antigen
SF7761_w632	DVINPMALR	9	O43290|SNUT1_HUMAN	Protein in T_Antigen
SF7761_w632	EEYRGFTQDF	10	O43290|SNUT1_HUMAN	Protein in T_Antigen
SF7761_w632	NVVGPWIQTK	10	O43707|ACTN4_HUMAN	Protein in T_Antigen
SF7761_w632	FDKDHGGALGPE	12	O43707|ACTN4_HUMAN	Protein in T_Antigen
SF7761_w632	AEFNRIMSL	9	O43707|ACTN4_HUMAN	Protein in T_Antigen
SF7761_w632	ELAALLIER	9	O75179|ANR17_HUMAN:Q8IWZ3|ANKH1_HUMAN	Protein in T_Antigen
SF7761_w632	EVVSLLLDR	9	O75179|ANR17_HUMAN:Q8IWZ3|ANKH1_HUMAN	Protein in T_Antigen
SF7761_w632	HAFWGGSVV	9	O75179|ANR17_HUMAN	Protein in T_Antigen
SF7761_w632	AAQEGHLEL	9	O75179|ANR17_HUMAN	Protein in T_Antigen
SF7761_w632	SVPSTVISR	9	O75179|ANR17_HUMAN	Protein in T_Antigen
SF7761_w632	TVISRVIGR	9	O75179|ANR17_HUMAN	Protein in T_Antigen
SF7761_w632	KAFADPEVL	9	O75179|ANR17_HUMAN:Q8IWZ3|ANKH1_HUMAN	Protein in T_Antigen
SF7761_w632	DIMAAVSGR	9	O75179|ANR17_HUMAN	Protein in T_Antigen
SF7761_w632	AEINSRTGSKL	11	O75179|ANR17_HUMAN:Q8IWZ3|ANKH1_HUMAN	Protein in T_Antigen
SF7761_w632	AELTEEINKW	10	O75330|HMMR_HUMAN	Protein in T_Antigen
SF7761_w632	FDSVLKPL	8	O75533|SF3B1_HUMAN	Protein in T_Antigen
SF7761_w632	YANYYTREV	9	O75533|SF3B1_HUMAN	Protein in T_Antigen
SF7761_w632	EIYGGSDSRFA	11	O75533|SF3B1_HUMAN	Protein in T_Antigen
SF7761_w632	TPVLTPGKTPI	11	O75533|SF3B1_HUMAN	Protein in T_Antigen
SF7761_w632	EEQLIDGILY	10	O75533|SF3B1_HUMAN	Protein in T_Antigen
SF7761_w632	ETPGHTPSLR	10	O75533|SF3B1_HUMAN	Protein in T_Antigen
SF7761_w632	EQLIDGILY	9	O75533|SF3B1_HUMAN	Protein in T_Antigen
SF7761_w632	KAIGPHDVL	9	O75533|SF3B1_HUMAN	Protein in T_Antigen
SF7761_w632	AAFLKAIGY	9	O75533|SF3B1_HUMAN	Protein in T_Antigen
SF7761_w632	REFGAGPLF	9	O75533|SF3B1_HUMAN	Protein in T_Antigen
SF7761_w632	PGHTPSLR	8	O75533|SF3B1_HUMAN	Protein in T_Antigen
SF7761_w632	AEAATPYGI	9	O75533|SF3B1_HUMAN	Protein in T_Antigen
SF7761_w632	KAIVNVIGM	9	O75533|SF3B1_HUMAN	Protein in T_Antigen
SF7761_w632	AEYVSAREW	9	O75533|SF3B1_HUMAN	Protein in T_Antigen
SF7761_w632	IGYLIPLM	8	O75533|SF3B1_HUMAN	Protein in T_Antigen
SF7761_w632	HTIQLIQHNR	10	O94864|ST65G_HUMAN	Protein in T_Antigen
SF7761_w632	TTRDSPVLR	9	O94964|SOGA1_HUMAN	Protein in T_Antigen
SF7761_w632	REAEVLPGL	9	O94964|SOGA1_HUMAN	Protein in T_Antigen
SF7761_w632	VYYSPPVARR	10	O94964|SOGA1_HUMAN	Protein in T_Antigen
SF7761_w632	YYSPPVARR	9	O94964|SOGA1_HUMAN	Protein in T_Antigen
SF7761_w632	SELEKQDNSW	10	O94964|SOGA1_HUMAN	Protein in T_Antigen
SF7761_w632	RVYYSPPVARR	11	O94964|SOGA1_HUMAN	Protein in T_Antigen
SF7761_w632	EASYPILNR	9	O95425|SVIL_HUMAN	Protein in T_Antigen
SF7761_w632	YPARAPSVV	9	O95425|SVIL_HUMAN	Protein in T_Antigen
SF7761_w632	SVKEISDIVQR	11	P00519|ABL1_HUMAN	Protein in T_Antigen
SF7761_w632	MTYGNLLDY	9	P00519|ABL1_HUMAN	Protein in T_Antigen
SF7761_w632	QEILHGAVRF	10	P00533|EGFR_HUMAN	Protein in T_Antigen
SF7761_w632	GGKVPIKW	8	P00533|EGFR_HUMAN	Protein in T_Antigen
SF7761_w632	STAENAEYLR	10	P00533|EGFR_HUMAN	Protein in T_Antigen
SF7761_w632	EGGKVPIKW	9	P00533|EGFR_HUMAN	Protein in T_Antigen
SF7761_w632	ITQLMPFGC	9	P00533|EGFR_HUMAN	Protein in T_Antigen
SF7761_w632	HAFENLEIIR	10	P00533|EGFR_HUMAN	Protein in T_Antigen
SF7761_w632	EISSILEKGER	11	P00533|EGFR_HUMAN	Protein in T_Antigen
SF7761_w632	STFDSPAHWAQK	12	P00533|EGFR_HUMAN	Protein in T_Antigen
SF7761_w632	FDSPAHWAQK	10	P00533|EGFR_HUMAN	Protein in T_Antigen
SF7761_w632	AEGGKVPIKW	10	P00533|EGFR_HUMAN	Protein in T_Antigen
SF7761_w632	KATAYILSV	9	P01106|MYC_HUMAN	Protein in T_Antigen
SF7761_w632	EDSSGNLLGR	10	P04637|P53_HUMAN	Protein in T_Antigen
SF7761_w632	VPYEPPEV	8	P04637|P53_HUMAN	Protein in T_Antigen
SF7761_w632	NEITIPVTF	9	P04792|HSPB1_HUMAN	Protein in T_Antigen
SF7761_w632	SEIRHTADRW	10	P04792|HSPB1_HUMAN	Protein in T_Antigen
SF7761_w632	LSSGVSEIR	9	P04792|HSPB1_HUMAN	Protein in T_Antigen
SF7761_w632	AHIYLNHI	8	P04818|TYSY_HUMAN	Protein in T_Antigen
SF7761_w632	AEDFQIEGY	9	P04818|TYSY_HUMAN	Protein in T_Antigen
SF7761_w632	REEGDLGPVYGF	12	P04818|TYSY_HUMAN	Protein in T_Antigen
SF7761_w632	DAHIYLNHI	9	P04818|TYSY_HUMAN	Protein in T_Antigen
SF7761_w632	SVFGMQARY	9	P04818|TYSY_HUMAN	Protein in T_Antigen
SF7761_w632	TTGQVVAMK	9	P06493|CDK1_HUMAN	Protein in T_Antigen
SF7761_w632	SSLVKSYLY	9	P06493|CDK1_HUMAN	Protein in T_Antigen
SF7761_w632	FEITPPVVLR	10	P06748|NPM_HUMAN	Protein in T_Antigen
SF7761_w632	DENEHQLSL	9	P06748|NPM_HUMAN	Protein in T_Antigen
SF7761_w632	GGFEITPPVVLR	12	P06748|NPM_HUMAN	Protein in T_Antigen
SF7761_w632	AEKAVTKEEF	10	P08865|RSSA_HUMAN	Protein in T_Antigen
SF7761_w632	NPADVSVISSR	11	P08865|RSSA_HUMAN	Protein in T_Antigen
SF7761_w632	KAVTKEEF	8	P08865|RSSA_HUMAN	Protein in T_Antigen
SF7761_w632	EVIPYTPAMQR	11	P09601|HMOX1_HUMAN	Protein in T_Antigen
SF7761_w632	PEEISSMVL	9	P0DMV9|HS71B_HUMAN	Protein in T_Antigen
SF7761_w632	ETAGGVMTALIK	12	P0DMV9|HS71B_HUMAN:P0DMV8|HS71A_HUMAN	Protein in T_Antigen
SF7761_w632	GVIAGLNVLR	10	P0DMV9|HS71B_HUMAN:P0DMV8|HS71A_HUMAN	Protein in T_Antigen
SF7761_w632	DNNLLGRF	8	P0DMV9|HS71B_HUMAN:P0DMV8|HS71A_HUMAN:P17066|HSP76_HUMAN	Protein in T_Antigen
SF7761_w632	ANKITITND	9	P0DMV9|HS71B_HUMAN:P0DMV8|HS71A_HUMAN	Protein in T_Antigen
SF7761_w632	IEISELPVRTW	11	P11388|TOP2A_HUMAN	Protein in T_Antigen
SF7761_w632	MELKPFNGEDY	11	P11388|TOP2A_HUMAN	Protein in T_Antigen
SF7761_w632	FTVETASREY	10	P11388|TOP2A_HUMAN	Protein in T_Antigen
SF7761_w632	AERVGLHKVF	10	P11388|TOP2A_HUMAN	Protein in T_Antigen
SF7761_w632	IPNFDVREI	9	P11388|TOP2A_HUMAN	Protein in T_Antigen
SF7761_w632	AEAERVGLHKVF	12	P11388|TOP2A_HUMAN	Protein in T_Antigen
SF7761_w632	YLYGQTTTY	9	P11388|TOP2A_HUMAN	Protein in T_Antigen
SF7761_w632	TTIEISELPVR	11	P11388|TOP2A_HUMAN	Protein in T_Antigen
SF7761_w632	TTLAFKPIKK	10	P11388|TOP2A_HUMAN	Protein in T_Antigen
SF7761_w632	AFEHPNVVRL	10	P11802|CDK4_HUMAN	Protein in T_Antigen
SF7761_w632	EAFEHPNVV	9	P11802|CDK4_HUMAN	Protein in T_Antigen
SF7761_w632	FGLARIYSY	9	P11802|CDK4_HUMAN	Protein in T_Antigen
SF7761_w632	LPISTVREV	9	P11802|CDK4_HUMAN	Protein in T_Antigen
SF7761_w632	AFEHPNVVR	9	P11802|CDK4_HUMAN	Protein in T_Antigen
SF7761_w632	EMLTFNPHKR	10	P11802|CDK4_HUMAN	Protein in T_Antigen
SF7761_w632	LEPEELYQTF	10	P13639|EF2_HUMAN	Protein in T_Antigen
SF7761_w632	LPSPVTAQK	9	P13639|EF2_HUMAN	Protein in T_Antigen
SF7761_w632	KVEDMMKKL	9	P13639|EF2_HUMAN	Protein in T_Antigen
SF7761_w632	TTFEHAHNM	9	P13639|EF2_HUMAN	Protein in T_Antigen
SF7761_w632	QVVGGIYGVLNR	12	P13639|EF2_HUMAN	Protein in T_Antigen
SF7761_w632	GEVSARQEL	9	P13639|EF2_HUMAN	Protein in T_Antigen
SF7761_w632	NEIKDSVVAGF	11	P13639|EF2_HUMAN	Protein in T_Antigen
SF7761_w632	TTFEHAHNMR	10	P13639|EF2_HUMAN	Protein in T_Antigen
SF7761_w632	SVSPVVRVA	9	P13639|EF2_HUMAN	Protein in T_Antigen
SF7761_w632	EAKNPADLPK	10	P13639|EF2_HUMAN	Protein in T_Antigen
SF7761_w632	DALLQMITI	9	P13639|EF2_HUMAN	Protein in T_Antigen
SF7761_w632	FAFVTDNTY	9	P14635|CCNB1_HUMAN	Protein in T_Antigen
SF7761_w632	GEWTPTLQHY	10	P14635|CCNB1_HUMAN	Protein in T_Antigen
SF7761_w632	EEEQAVRPKY	10	P14635|CCNB1_HUMAN	Protein in T_Antigen
SF7761_w632	EEQAVRPKY	9	P14635|CCNB1_HUMAN	Protein in T_Antigen
SF7761_w632	YVKDIYAY	8	P14635|CCNB1_HUMAN	Protein in T_Antigen
SF7761_w632	YAADNQIYI	9	P14866|HNRPL_HUMAN	Protein in T_Antigen
SF7761_w632	ASPVVHIR	8	P14866|HNRPL_HUMAN	Protein in T_Antigen
SF7761_w632	AEYGGPHGGY	10	P14866|HNRPL_HUMAN	Protein in T_Antigen
SF7761_w632	SVFQNPTDVAR	11	P15056|BRAF_HUMAN	Protein in T_Antigen
SF7761_w632	EVLKIMPVQK	10	P15880|RS2_HUMAN	Protein in T_Antigen
SF7761_w632	STLSLVNKY	9	P18583|SON_HUMAN	Protein in T_Antigen
SF7761_w632	MMMSYAAER	9	P18583|SON_HUMAN	Protein in T_Antigen
SF7761_w632	HPVSALMEI	9	P18583|SON_HUMAN	Protein in T_Antigen
SF7761_w632	GVLDTELRY	9	P18583|SON_HUMAN	Protein in T_Antigen
SF7761_w632	VAIESTPMI	9	P18583|SON_HUMAN	Protein in T_Antigen
SF7761_w632	VPFEQIQKV	9	P21579|SYT1_HUMAN	Protein in T_Antigen
SF7761_w632	EIVTPFNIDR	10	P24928|RPB1_HUMAN	Protein in T_Antigen
SF7761_w632	DIVKINNQLR	10	P24928|RPB1_HUMAN	Protein in T_Antigen
SF7761_w632	KTAETGYIQR	10	P24928|RPB1_HUMAN	Protein in T_Antigen
SF7761_w632	DPNPQSTVV	9	P24928|RPB1_HUMAN	Protein in T_Antigen
SF7761_w632	SIDQVGVPR	9	P24928|RPB1_HUMAN	Protein in T_Antigen
SF7761_w632	QTFENQVNR	9	P24928|RPB1_HUMAN	Protein in T_Antigen
SF7761_w632	VKINNQLR	8	P24928|RPB1_HUMAN	Protein in T_Antigen
SF7761_w632	NTFHYAGVSAK	11	P24928|RPB1_HUMAN	Protein in T_Antigen
SF7761_w632	TPFNYNPSPR	10	P25054|APC_HUMAN	Protein in T_Antigen
SF7761_w632	TTVLPSSSSSR	11	P25054|APC_HUMAN	Protein in T_Antigen
SF7761_w632	LTFGDVANK	9	P25054|APC_HUMAN:O95996|APCL_HUMAN	Protein in T_Antigen
SF7761_w632	GELDTPINY	9	P25054|APC_HUMAN	Protein in T_Antigen
SF7761_w632	ETNESSIVER	10	P25054|APC_HUMAN	Protein in T_Antigen
SF7761_w632	YPADLAHKI	9	P25054|APC_HUMAN	Protein in T_Antigen
SF7761_w632	PADLAHKI	8	P25054|APC_HUMAN	Protein in T_Antigen
SF7761_w632	LPEPSIRSV	9	P25098|ARBK1_HUMAN	Protein in T_Antigen
SF7761_w632	EEARPLVEFY	10	P25098|ARBK1_HUMAN	Protein in T_Antigen
SF7761_w632	ETAKIHIHR	9	P26012|ITB8_HUMAN	Protein in T_Antigen
SF7761_w632	NITEFEKAVHR	11	P26012|ITB8_HUMAN	Protein in T_Antigen
SF7761_w632	LTENITEFEK	10	P26012|ITB8_HUMAN	Protein in T_Antigen
SF7761_w632	ETAKIHIHRN	10	P26012|ITB8_HUMAN	Protein in T_Antigen
SF7761_w632	EVFQNANFR	9	P27694|RFA1_HUMAN	Protein in T_Antigen
SF7761_w632	SVATVVYLR	9	P27694|RFA1_HUMAN	Protein in T_Antigen
SF7761_w632	AEAILGQNAAY	11	P27694|RFA1_HUMAN	Protein in T_Antigen
SF7761_w632	DAFVTGEWGR	10	P30044|PRDX5_HUMAN	Protein in T_Antigen
SF7761_w632	EVFEGEPGNK	10	P30044|PRDX5_HUMAN	Protein in T_Antigen
SF7761_w632	REHDIAIKFF	10	P30260|CDC27_HUMAN	Protein in T_Antigen
SF7761_w632	ITSPPNALPR	10	P30260|CDC27_HUMAN	Protein in T_Antigen
SF7761_w632	REHDIAIKF	9	P30260|CDC27_HUMAN	Protein in T_Antigen
SF7761_w632	QVDPNYAYAY	10	P30260|CDC27_HUMAN	Protein in T_Antigen
SF7761_w632	AQNAVRLHY	9	P35222|CTNB1_HUMAN	Protein in T_Antigen
SF7761_w632	HPPSHWPLI	9	P35222|CTNB1_HUMAN	Protein in T_Antigen
SF7761_w632	WEQGFSQSF	9	P35222|CTNB1_HUMAN	Protein in T_Antigen
SF7761_w632	AAHPTNVQRL	10	P35222|CTNB1_HUMAN	Protein in T_Antigen
SF7761_w632	AHPTNVQRL	9	P35222|CTNB1_HUMAN	Protein in T_Antigen
SF7761_w632	AEMAQNAVRL	10	P35222|CTNB1_HUMAN	Protein in T_Antigen
SF7761_w632	SPIENIQRV	9	P35222|CTNB1_HUMAN	Protein in T_Antigen
SF7761_w632	FTAPPVLGK	9	P35658|NU214_HUMAN	Protein in T_Antigen
SF7761_w632	SVFGSGNTGR	10	P35658|NU214_HUMAN	Protein in T_Antigen
SF7761_w632	EELKETIKKL	10	P35659|DEK_HUMAN	Protein in T_Antigen
SF7761_w632	NFSDLVFT	8	P35716|SOX11_HUMAN	Protein in T_Antigen
SF7761_w632	NFSDLVFTY	9	P35716|SOX11_HUMAN	Protein in T_Antigen
SF7761_w632	EEDHVDLSL	9	P38936|CDN1A_HUMAN	Protein in T_Antigen
SF7761_w632	ETPLEGDFAWER	12	P38936|CDN1A_HUMAN	Protein in T_Antigen
SF7761_w632	TSMTDFYHSKR	11	P38936|CDN1A_HUMAN	Protein in T_Antigen
SF7761_w632	HGFQSPMGIK	10	P41161|ETV5_HUMAN	Protein in T_Antigen
SF7761_w632	STPLHVPVPR	10	P41212|ETV6_HUMAN	Protein in T_Antigen
SF7761_w632	PLHVPVPR	8	P41212|ETV6_HUMAN	Protein in T_Antigen
SF7761_w632	DSIRLPAHLR	10	P41212|ETV6_HUMAN	Protein in T_Antigen
SF7761_w632	SVSEVHPSRLQ	11	P42224|STAT1_HUMAN	Protein in T_Antigen
SF7761_w632	VSEVHPSRL	9	P42224|STAT1_HUMAN	Protein in T_Antigen
SF7761_w632	YTYEHDPITK	10	P42224|STAT1_HUMAN	Protein in T_Antigen
SF7761_w632	SVSEVHPSRL	10	P42224|STAT1_HUMAN	Protein in T_Antigen
SF7761_w632	AENIPENPLKY	11	P42224|STAT1_HUMAN	Protein in T_Antigen
SF7761_w632	TYEHDPITK	9	P42224|STAT1_HUMAN	Protein in T_Antigen
SF7761_w632	LPVVVISNV	9	P42224|STAT1_HUMAN	Protein in T_Antigen
SF7761_w632	SEVHPSRL	8	P42224|STAT1_HUMAN	Protein in T_Antigen
SF7761_w632	EELEQKYTY	9	P42224|STAT1_HUMAN	Protein in T_Antigen
SF7761_w632	SMMQDQLGY	9	P48431|SOX2_HUMAN	Protein in T_Antigen
SF7761_w632	RYDVSALQY	9	P48431|SOX2_HUMAN	Protein in T_Antigen
SF7761_w632	EVPEPAAPSRL	11	P48431|SOX2_HUMAN	Protein in T_Antigen
SF7761_w632	LPNGKPVSV	9	P57729|RAB38_HUMAN	Protein in T_Antigen
SF7761_w632	NESEYTVKW	9	P78536|ADA17_HUMAN	Protein in T_Antigen
SF7761_w632	DTVTSIPSSR	10	P78559|MAP1A_HUMAN	Protein in T_Antigen
SF7761_w632	QAEPLYRVV	9	P78559|MAP1A_HUMAN	Protein in T_Antigen
SF7761_w632	YTMKEVLFY	9	Q00987|MDM2_HUMAN	Protein in T_Antigen
SF7761_w632	DAREIVNNV	9	Q02880|TOP2B_HUMAN	Protein in T_Antigen
SF7761_w632	AEAAGLHKVF	10	Q02880|TOP2B_HUMAN	Protein in T_Antigen
SF7761_w632	RLHGLPEQFLY	11	Q02880|TOP2B_HUMAN	Protein in T_Antigen
SF7761_w632	EVTFVPGLYK	10	Q02880|TOP2B_HUMAN:P11388|TOP2A_HUMAN	Protein in T_Antigen
SF7761_w632	ETMPSPYGR	9	Q02880|TOP2B_HUMAN	Protein in T_Antigen
SF7761_w632	DLIQMLVQR	9	Q02880|TOP2B_HUMAN	Protein in T_Antigen
SF7761_w632	YESDPVKAW	9	Q02880|TOP2B_HUMAN	Protein in T_Antigen
SF7761_w632	ESLKTLRY	8	Q02880|TOP2B_HUMAN	Protein in T_Antigen
SF7761_w632	QVVGKLIEVVK	11	Q02880|TOP2B_HUMAN	Protein in T_Antigen
SF7761_w632	HGLPEQFLY	9	Q02880|TOP2B_HUMAN	Protein in T_Antigen
SF7761_w632	AESLKTLRY	9	Q02880|TOP2B_HUMAN	Protein in T_Antigen
SF7761_w632	KSYDDAESL	9	Q02880|TOP2B_HUMAN	Protein in T_Antigen
SF7761_w632	EVFEDDDGSLK	11	Q03164|KMT2A_HUMAN	Protein in T_Antigen
SF7761_w632	LPNGVTQKI	9	Q03164|KMT2A_HUMAN	Protein in T_Antigen
SF7761_w632	LPWEEREKI	9	Q03164|KMT2A_HUMAN	Protein in T_Antigen
SF7761_w632	TTVATPSSGLK	11	Q03164|KMT2A_HUMAN	Protein in T_Antigen
SF7761_w632	EVPDVTATPAR	11	Q07820|MCL1_HUMAN	Protein in T_Antigen
SF7761_w632	ESITDVLVRTKR	12	Q07820|MCL1_HUMAN	Protein in T_Antigen
SF7761_w632	ETAFQGMLR	9	Q07820|MCL1_HUMAN	Protein in T_Antigen
SF7761_w632	ESITDVLVRTK	11	Q07820|MCL1_HUMAN	Protein in T_Antigen
SF7761_w632	ESITDVLVR	9	Q07820|MCL1_HUMAN	Protein in T_Antigen
SF7761_w632	TSYTTSTITR	10	Q07954|LRP1_HUMAN	Protein in T_Antigen
SF7761_w632	STEYQVVTR	9	Q07954|LRP1_HUMAN	Protein in T_Antigen
SF7761_w632	ETILLNGTDR	10	Q07954|LRP1_HUMAN	Protein in T_Antigen
SF7761_w632	REYAGYLLY	9	Q07954|LRP1_HUMAN	Protein in T_Antigen
SF7761_w632	LAIDHRAEK	9	Q07954|LRP1_HUMAN	Protein in T_Antigen
SF7761_w632	QEIDPVMQSLGY	12	Q09472|EP300_HUMAN	Protein in T_Antigen
SF7761_w632	DPSQPQTTI	9	Q09472|EP300_HUMAN	Protein in T_Antigen
SF7761_w632	DSVHFFRPK	9	Q09472|EP300_HUMAN	Protein in T_Antigen
SF7761_w632	QEIDPVMQSL	10	Q09472|EP300_HUMAN	Protein in T_Antigen
SF7761_w632	EETVSGLKGY	10	Q10570|CPSF1_HUMAN	Protein in T_Antigen
SF7761_w632	GTSQLYVYR	9	Q10570|CPSF1_HUMAN	Protein in T_Antigen
SF7761_w632	EVVPEPGQPLTK	12	Q10570|CPSF1_HUMAN	Protein in T_Antigen
SF7761_w632	VADPYVVIM	9	Q10570|CPSF1_HUMAN	Protein in T_Antigen
SF7761_w632	SVLPAYLSY	9	Q10570|CPSF1_HUMAN	Protein in T_Antigen
SF7761_w632	ADPYVVIM	8	Q10570|CPSF1_HUMAN	Protein in T_Antigen
SF7761_w632	SEETVSGLKGY	11	Q10570|CPSF1_HUMAN	Protein in T_Antigen
SF7761_w632	NVLDGELLNR	10	Q10570|CPSF1_HUMAN	Protein in T_Antigen
SF7761_w632	EEHGQGGNYF	10	Q12765|SCRN1_HUMAN	Protein in T_Antigen
SF7761_w632	QSAYLIVDR	9	Q12765|SCRN1_HUMAN	Protein in T_Antigen
SF7761_w632	AEHPELRSY	9	Q12765|SCRN1_HUMAN	Protein in T_Antigen
SF7761_w632	YNITLAKRY	9	Q12770|SCAP_HUMAN	Protein in T_Antigen
SF7761_w632	YYNITLAKRY	10	Q12770|SCAP_HUMAN	Protein in T_Antigen
SF7761_w632	VPGKYSGVSL	10	Q12770|SCAP_HUMAN	Protein in T_Antigen
SF7761_w632	DVFRSPLSR	9	Q12770|SCAP_HUMAN	Protein in T_Antigen
SF7761_w632	TTPIFANRR	9	Q12802|AKP13_HUMAN	Protein in T_Antigen
SF7761_w632	DVVGPVSLPR	10	Q12802|AKP13_HUMAN	Protein in T_Antigen
SF7761_w632	DRAVGLSTSS	10	Q12802|AKP13_HUMAN	Protein in T_Antigen
SF7761_w632	VVGPVSLPR	9	Q12802|AKP13_HUMAN	Protein in T_Antigen
SF7761_w632	DTSSLPTVIMR	11	Q12802|AKP13_HUMAN	Protein in T_Antigen
SF7761_w632	ETATTPIFANR	11	Q12802|AKP13_HUMAN	Protein in T_Antigen
SF7761_w632	ATTPIFANR	9	Q12802|AKP13_HUMAN	Protein in T_Antigen
SF7761_w632	ETFGGFDSH	9	Q12802|AKP13_HUMAN	Protein in T_Antigen
SF7761_w632	NENPLRALY	9	Q13177|PAK2_HUMAN:Q13153|PAK1_HUMAN:O75914|PAK3_HUMAN	Protein in T_Antigen
SF7761_w632	GEFTGMPEQW	10	Q13177|PAK2_HUMAN:Q13153|PAK1_HUMAN	Protein in T_Antigen
SF7761_w632	SEMRYGIEI	9	Q13438|OS9_HUMAN	Protein in T_Antigen
SF7761_w632	AEGTEEGARW	10	Q13438|OS9_HUMAN	Protein in T_Antigen
SF7761_w632	YLLPHILVY	9	Q13535|ATR_HUMAN	Protein in T_Antigen
SF7761_w632	EAYTHAQISR	10	Q13535|ATR_HUMAN	Protein in T_Antigen
SF7761_w632	NEISERVVQHF	11	Q14571|ITPR2_HUMAN	Protein in T_Antigen
SF7761_w632	SENAERILF	9	Q14571|ITPR2_HUMAN	Protein in T_Antigen
SF7761_w632	EVLDVVITK	9	Q14571|ITPR2_HUMAN	Protein in T_Antigen
SF7761_w632	EELDGLFRRY	10	Q14814|MEF2D_HUMAN	Protein in T_Antigen
SF7761_w632	SPAPPPPAV	9	Q14814|MEF2D_HUMAN	Protein in T_Antigen
SF7761_w632	TNADIIETLR	10	Q14814|MEF2D_HUMAN	Protein in T_Antigen
SF7761_w632	EVVQIRPIFSNR	12	Q15020|SART3_HUMAN	Protein in T_Antigen
SF7761_w632	AEAPRLAEY	9	Q15020|SART3_HUMAN	Protein in T_Antigen
SF7761_w632	ESAIVEAARL	10	Q15020|SART3_HUMAN	Protein in T_Antigen
SF7761_w632	EDSQICTVGR	10	Q15029|U5S1_HUMAN	Protein in T_Antigen
SF7761_w632	DPLDKSIVI	9	Q15029|U5S1_HUMAN	Protein in T_Antigen
SF7761_w632	EGVMLNTER	9	Q15029|U5S1_HUMAN	Protein in T_Antigen
SF7761_w632	EEAQIFRPL	9	Q15029|U5S1_HUMAN	Protein in T_Antigen
SF7761_w632	NAGPPSHII	9	Q15345|LRC41_HUMAN	Protein in T_Antigen
SF7761_w632	PVTLRLVVPASQ	12	Q15366|PCBP2_HUMAN	Protein in T_Antigen
SF7761_w632	LEGPPLEAY	9	Q15366|PCBP2_HUMAN	Protein in T_Antigen
SF7761_w632	LANALAACCL	10	Q15751|HERC1_HUMAN	Protein in T_Antigen
SF7761_w632	SEDRPFAVGY	10	Q15751|HERC1_HUMAN	Protein in T_Antigen
SF7761_w632	EVVDVSTMHR	10	Q15751|HERC1_HUMAN	Protein in T_Antigen
SF7761_w632	PTTTVLPT	8	Q15751|HERC1_HUMAN	Protein in T_Antigen
SF7761_w632	EFAAALTAER	10	Q15910|EZH2_HUMAN	Protein in T_Antigen
SF7761_w632	EYAAGGPLS	9	Q16584|M3K11_HUMAN	Protein in T_Antigen
SF7761_w632	IDPWSFVS	8	Q16584|M3K11_HUMAN	Protein in T_Antigen
SF7761_w632	EVASFQELRL	10	Q16584|M3K11_HUMAN	Protein in T_Antigen
SF7761_w632	EVIGIGGFGK	10	Q16584|M3K11_HUMAN	Protein in T_Antigen
SF7761_w632	GTPKLIQR	8	Q16584|M3K11_HUMAN	Protein in T_Antigen
SF7761_w632	REDFNQDIGW	10	Q2TAK8|MUM1_HUMAN	Protein in T_Antigen
SF7761_w632	EIFDNQLLEER	11	Q2TAK8|MUM1_HUMAN	Protein in T_Antigen
SF7761_w632	SFAGSFLEY	9	Q2TAK8|MUM1_HUMAN	Protein in T_Antigen
SF7761_w632	EATRLLAEK	9	Q3KQU3|MA7D1_HUMAN	Protein in T_Antigen
SF7761_w632	SVSAVNLPK	9	Q3KQU3|MA7D1_HUMAN	Protein in T_Antigen
SF7761_w632	HVDSIINKR	9	Q3KQU3|MA7D1_HUMAN	Protein in T_Antigen
SF7761_w632	DIFPPKSEK	9	Q5JXC2|MIIP_HUMAN	Protein in T_Antigen
SF7761_w632	SEESAVPKRSW	11	Q5JXC2|MIIP_HUMAN	Protein in T_Antigen
SF7761_w632	EESAVPKRSW	10	Q5JXC2|MIIP_HUMAN	Protein in T_Antigen
SF7761_w632	QPISTQTLV	9	Q5T4S7|UBR4_HUMAN	Protein in T_Antigen
SF7761_w632	AEIAAQRTINW	11	Q5T4S7|UBR4_HUMAN	Protein in T_Antigen
SF7761_w632	VPVEALTTV	9	Q5T4S7|UBR4_HUMAN	Protein in T_Antigen
SF7761_w632	LPYVGNLITK	10	Q5T4S7|UBR4_HUMAN	Protein in T_Antigen
SF7761_w632	SVAEISSNSLER	12	Q5T4S7|UBR4_HUMAN	Protein in T_Antigen
SF7761_w632	TTPGWEVAVR	10	Q5T4S7|UBR4_HUMAN	Protein in T_Antigen
SF7761_w632	IPRNQLQSV	9	Q5T4S7|UBR4_HUMAN	Protein in T_Antigen
SF7761_w632	NEFPNIGSW	9	Q5T4S7|UBR4_HUMAN	Protein in T_Antigen
SF7761_w632	FAVGPIIEK	9	Q5T4S7|UBR4_HUMAN	Protein in T_Antigen
SF7761_w632	SVISIMKPVRK	11	Q5T4S7|UBR4_HUMAN	Protein in T_Antigen
SF7761_w632	LPYQIKKI	8	Q5T4S7|UBR4_HUMAN	Protein in T_Antigen
SF7761_w632	LNLPYFLRY	9	Q5T4S7|UBR4_HUMAN	Protein in T_Antigen
SF7761_w632	IQENRQLLQ	9	Q5T4S7|UBR4_HUMAN	Protein in T_Antigen
SF7761_w632	RLQDVTVL	8	Q5T4S7|UBR4_HUMAN	Protein in T_Antigen
SF7761_w632	SMMAFDTRY	9	Q5THJ4|VP13D_HUMAN	Protein in T_Antigen
SF7761_w632	YTFSGLQEGTGR	12	Q5THJ4|VP13D_HUMAN	Protein in T_Antigen
SF7761_w632	QESLIKLEY	9	Q5THJ4|VP13D_HUMAN	Protein in T_Antigen
SF7761_w632	LQSWFPGWGG	10	Q5THJ4|VP13D_HUMAN	Protein in T_Antigen
SF7761_w632	GLQDPVNT	8	Q5THJ4|VP13D_HUMAN	Protein in T_Antigen
SF7761_w632	FQDNRQLYY	9	Q5THJ4|VP13D_HUMAN	Protein in T_Antigen
SF7761_w632	QALDIRLSY	9	Q5THJ4|VP13D_HUMAN	Protein in T_Antigen
SF7761_w632	SQLLLAEFKVNC	12	Q5THJ4|VP13D_HUMAN	Protein in T_Antigen
SF7761_w632	AEQGGTPIRY	10	Q5THJ4|VP13D_HUMAN	Protein in T_Antigen
SF7761_w632	EVIETGPAVQ	10	Q5THJ4|VP13D_HUMAN	Protein in T_Antigen
SF7761_w632	AVINLDPFTR	10	Q5THJ4|VP13D_HUMAN	Protein in T_Antigen
SF7761_w632	AEQGGTPIRYY	11	Q5THJ4|VP13D_HUMAN	Protein in T_Antigen
SF7761_w632	SPPIPHLR	8	Q66K14|TBC9B_HUMAN	Protein in T_Antigen
SF7761_w632	TLPRPRPV	8	Q68EM7|RHG17_HUMAN	Protein in T_Antigen
SF7761_w632	EIPNIQKQR	9	Q68EM7|RHG17_HUMAN:Q17R89|RHG44_HUMAN	Protein in T_Antigen
SF7761_w632	EIYRPPASR	9	Q6PJT7|ZC3HE_HUMAN	Protein in T_Antigen
SF7761_w632	IYRPPASR	8	Q6PJT7|ZC3HE_HUMAN	Protein in T_Antigen
SF7761_w632	FTQQDLEDGR	10	Q6UVK1|CSPG4_HUMAN	Protein in T_Antigen
SF7761_w632	EPEAAYRLI	9	Q6UVK1|CSPG4_HUMAN	Protein in T_Antigen
SF7761_w632	GAPGTEVRSFT	11	Q6UVK1|CSPG4_HUMAN	Protein in T_Antigen
SF7761_w632	LSFPVTIQR	9	Q6UVK1|CSPG4_HUMAN	Protein in T_Antigen
SF7761_w632	LVYTIEQPSNGR	12	Q6UVK1|CSPG4_HUMAN	Protein in T_Antigen
SF7761_w632	AVDTGRVLY	9	Q6UVK1|CSPG4_HUMAN	Protein in T_Antigen
SF7761_w632	FSQEAVDTGR	10	Q6UVK1|CSPG4_HUMAN	Protein in T_Antigen
SF7761_w632	FPSRGQLLV	9	Q6UVK1|CSPG4_HUMAN	Protein in T_Antigen
SF7761_w632	IPHTVVLTV	9	Q6UVK1|CSPG4_HUMAN	Protein in T_Antigen
SF7761_w632	RELEAGSLVY	10	Q6UVK1|CSPG4_HUMAN	Protein in T_Antigen
SF7761_w632	TLSVDGFLNA	10	Q6UVK1|CSPG4_HUMAN	Protein in T_Antigen
SF7761_w632	LTLAPPLLR	9	Q6UVK1|CSPG4_HUMAN	Protein in T_Antigen
SF7761_w632	LAVDILPSA	9	Q6UVK1|CSPG4_HUMAN	Protein in T_Antigen
SF7761_w632	YTIEQPSNGR	10	Q6UVK1|CSPG4_HUMAN	Protein in T_Antigen
SF7761_w632	PRDTMAFSV	9	Q6UVK1|CSPG4_HUMAN	Protein in T_Antigen
SF7761_w632	PPSAGYLV	8	Q6UVK1|CSPG4_HUMAN	Protein in T_Antigen
SF7761_w632	SVNSAAVLRL	10	Q6Y7W6|PERQ2_HUMAN	Protein in T_Antigen
SF7761_w632	SVNSAAVLR	9	Q6Y7W6|PERQ2_HUMAN	Protein in T_Antigen
SF7761_w632	DSYSPPHVR	9	Q86X10|RLGPB_HUMAN	Protein in T_Antigen
SF7761_w632	DSYSPPHVRR	10	Q86X10|RLGPB_HUMAN	Protein in T_Antigen
SF7761_w632	DSAPPTPVNRL	11	Q86X10|RLGPB_HUMAN	Protein in T_Antigen
SF7761_w632	YPESVGREV	9	Q86X10|RLGPB_HUMAN	Protein in T_Antigen
SF7761_w632	ATIDDVLSAR	10	Q8NFD5|ARI1B_HUMAN	Protein in T_Antigen
SF7761_w632	TSVPPPPAVGR	11	Q8WWM7|ATX2L_HUMAN	Protein in T_Antigen
SF7761_w632	EENYGVKTTY	10	Q8WWM7|ATX2L_HUMAN	Protein in T_Antigen
SF7761_w632	YPYPVSNSV	9	Q8WWM7|ATX2L_HUMAN	Protein in T_Antigen
SF7761_w632	REIESSPQY	9	Q8WWM7|ATX2L_HUMAN	Protein in T_Antigen
SF7761_w632	PPPPAVGR	8	Q8WWM7|ATX2L_HUMAN	Protein in T_Antigen
SF7761_w632	TAMDQVFHV	9	Q93052|LPP_HUMAN	Protein in T_Antigen
SF7761_w632	SVSGIPNAR	9	Q96GE4|CEP95_HUMAN	Protein in T_Antigen
SF7761_w632	EVYPAQVQGPR	11	Q96GE4|CEP95_HUMAN	Protein in T_Antigen
SF7761_w632	LIVIPRSQEDD	11	Q96GE4|CEP95_HUMAN	Protein in T_Antigen
SF7761_w632	SFDIHILR	8	Q96JG8|MAGD4_HUMAN	Protein in T_Antigen
SF7761_w632	TSFDIHILR	9	Q96JG8|MAGD4_HUMAN	Protein in T_Antigen
SF7761_w632	KEIDKEEHL	9	Q96JG8|MAGD4_HUMAN:Q9Y5V3|MAGD1_HUMAN	Protein in T_Antigen
SF7761_w632	FSQVVASHR	9	Q96JG8|MAGD4_HUMAN	Protein in T_Antigen
SF7761_w632	KEIDKEEHLY	10	Q96JG8|MAGD4_HUMAN:Q9Y5V3|MAGD1_HUMAN	Protein in T_Antigen
SF7761_w632	AFSQVVASHR	10	Q96JG8|MAGD4_HUMAN	Protein in T_Antigen
SF7761_w632	AAAAARTAF	9	Q96JG8|MAGD4_HUMAN	Protein in T_Antigen
SF7761_w632	TAFSQVVASHR	11	Q96JG8|MAGD4_HUMAN	Protein in T_Antigen
SF7761_w632	RETPAVPPTW	10	Q96JG8|MAGD4_HUMAN	Protein in T_Antigen
SF7761_w632	REVDANRPSTAF	12	Q96JG8|MAGD4_HUMAN	Protein in T_Antigen
SF7761_w632	EAVLWEALR	9	Q96JG8|MAGD4_HUMAN:Q9Y5V3|MAGD1_HUMAN	Protein in T_Antigen
SF7761_w632	VVFDKSDLAKY	11	Q96JT2|S45A3_HUMAN	Protein in T_Antigen
SF7761_w632	RAIEALHGHEL	11	Q96PK6|RBM14_HUMAN	Protein in T_Antigen
SF7761_w632	IPIPTLPSV	9	Q96T58|MINT_HUMAN	Protein in T_Antigen
SF7761_w632	NVSDQYLTR	9	Q96T58|MINT_HUMAN	Protein in T_Antigen
SF7761_w632	NASPVISSV	9	Q96T58|MINT_HUMAN	Protein in T_Antigen
SF7761_w632	EVHYHLPVAR	10	Q96T58|MINT_HUMAN	Protein in T_Antigen
SF7761_w632	SEGGPPLRI	9	Q96T58|MINT_HUMAN	Protein in T_Antigen
SF7761_w632	ETYQGDYYESR	11	Q96T58|MINT_HUMAN	Protein in T_Antigen
SF7761_w632	YPVPVSPGV	9	Q99700|ATX2_HUMAN	Protein in T_Antigen
SF7761_w632	EEIESSAQY	9	Q99700|ATX2_HUMAN	Protein in T_Antigen
SF7761_w632	HPHVYSPVI	9	Q99700|ATX2_HUMAN	Protein in T_Antigen
SF7761_w632	EAAGPGAAALQR	12	Q9BX70|BTBD2_HUMAN	Protein in T_Antigen
SF7761_w632	EEIKQSHSF	9	Q9BYW2|SETD2_HUMAN	Protein in T_Antigen
SF7761_w632	VTEPVALPHT	10	Q9BYW2|SETD2_HUMAN	Protein in T_Antigen
SF7761_w632	NQYPNGSANG	10	Q9BZ95|NSD3_HUMAN	Protein in T_Antigen
SF7761_w632	EEPPPVKIAW	10	Q9BZ95|NSD3_HUMAN	Protein in T_Antigen
SF7761_w632	EEAPVQPIL	9	Q9BZ95|NSD3_HUMAN	Protein in T_Antigen
SF7761_w632	ATLQQGFQY	9	Q9BZ95|NSD3_HUMAN	Protein in T_Antigen
SF7761_w632	AEIIKEDLW	9	Q9H0U9|TSYL1_HUMAN	Protein in T_Antigen
SF7761_w632	STPIIWRR	8	Q9H0U9|TSYL1_HUMAN	Protein in T_Antigen
SF7761_w632	QTAYVEVQRL	10	Q9H2Y7|ZN106_HUMAN	Protein in T_Antigen
SF7761_w632	QTAYVEVQR	9	Q9H2Y7|ZN106_HUMAN	Protein in T_Antigen
SF7761_w632	FIPFLPLEY	9	Q9H497|TOR3A_HUMAN	Protein in T_Antigen
SF7761_w632	ETIDNGFGHSR	11	Q9H497|TOR3A_HUMAN	Protein in T_Antigen
SF7761_w632	KAITPPQQPY	10	Q9NYV4|CDK12_HUMAN	Protein in T_Antigen
SF7761_w632	EYARPHVM	8	Q9P2R6|RERE_HUMAN:P54259|ATN1_HUMAN	Protein in T_Antigen
SF7761_w632	SAGPVHPLV	9	Q9P2R6|RERE_HUMAN	Protein in T_Antigen
SF7761_w632	FGTPYPRDL	9	Q9P2R6|RERE_HUMAN	Protein in T_Antigen
SF7761_w632	SEVPDSVYQHL	11	Q9P2R6|RERE_HUMAN	Protein in T_Antigen
SF7761_w632	SEYARPHVM	9	Q9P2R6|RERE_HUMAN:P54259|ATN1_HUMAN	Protein in T_Antigen
SF7761_w632	GGLFQGKTPLR	11	Q9ULW0|TPX2_HUMAN	Protein in T_Antigen
SF7761_w632	AEVEAQKAQQL	11	Q9ULW0|TPX2_HUMAN	Protein in T_Antigen
SF7761_w632	EELEKLQQY	9	Q9ULW0|TPX2_HUMAN	Protein in T_Antigen
SF7761_w632	LPLPHFDTI	9	Q9ULW0|TPX2_HUMAN	Protein in T_Antigen
SF7761_w632	AEFVGVSHL	9	Q9ULX3|NOB1_HUMAN	Protein in T_Antigen
SF7761_w632	EVVTEIRDKATR	12	Q9ULX3|NOB1_HUMAN	Protein in T_Antigen
SF7761_w632	HVVADAGAFLR	11	Q9ULX3|NOB1_HUMAN	Protein in T_Antigen
SF7761_w632	HAALQDIGK	9	Q9ULX3|NOB1_HUMAN	Protein in T_Antigen
SF7761_w632	VVADAGAFLR	10	Q9ULX3|NOB1_HUMAN	Protein in T_Antigen
SF7761_w632	QEKGSQLQERW	11	Q9UPN3|MACF1_HUMAN	Protein in T_Antigen
SF7761_w632	QPTPPPMPIL	10	Q9UPN3|MACF1_HUMAN	Protein in T_Antigen
SF7761_w632	AIKLDLITS	9	Q9UPN3|MACF1_HUMAN	Protein in T_Antigen
SF7761_w632	GTVEIFPIFK	10	Q9UPN3|MACF1_HUMAN	Protein in T_Antigen
SF7761_w632	SEAEQTLRF	9	Q9UPN3|MACF1_HUMAN	Protein in T_Antigen
SF7761_w632	SEDEGNLRF	9	Q9UPN3|MACF1_HUMAN	Protein in T_Antigen
SF7761_w632	EVQRQLIGTQR	11	Q9UPN3|MACF1_HUMAN	Protein in T_Antigen
SF7761_w632	IIREPLTEL	9	Q9UPN3|MACF1_HUMAN	Protein in T_Antigen
SF7761_w632	EAISLLNSER	10	Q9UPN3|MACF1_HUMAN	Protein in T_Antigen
SF7761_w632	EVAERLGVTR	10	Q9UPN3|MACF1_HUMAN	Protein in T_Antigen
SF7761_w632	ASTGAKTNR	9	Q9UPN3|MACF1_HUMAN	Protein in T_Antigen
SF7761_w632	TTAQLQVQK	9	Q9UPN3|MACF1_HUMAN	Protein in T_Antigen
SF7761_w632	LKNDVLAHQAT	11	Q9UPN3|MACF1_HUMAN	Protein in T_Antigen
SF7761_w632	TEVDSRWQEY	10	Q9UPN3|MACF1_HUMAN	Protein in T_Antigen
SF7761_w632	NQFWETYEELS	11	Q9UPN3|MACF1_HUMAN	Protein in T_Antigen
SF7761_w632	AAMNLASAR	9	Q9UQ35|SRRM2_HUMAN	Protein in T_Antigen
SF7761_w632	AEDLVVTKY	9	Q9UQ80|PA2G4_HUMAN	Protein in T_Antigen
SF7761_w632	AEFEVHEVY	9	Q9UQ80|PA2G4_HUMAN	Protein in T_Antigen
SF7761_w632	SEDGTLRLW	9	Q9Y3F4|STRAP_HUMAN	Protein in T_Antigen
SF7761_w632	SAVSLDPIK	9	Q9Y3F4|STRAP_HUMAN	Protein in T_Antigen
SF7761_w632	NVAALPGIVHR	11	Q9Y3I0|RTCB_HUMAN	Protein in T_Antigen
SF7761_w632	AALPGIVHR	9	Q9Y3I0|RTCB_HUMAN	Protein in T_Antigen
SF7761_w632	NSASVENVSLR	11	Q9Y4H2|IRS2_HUMAN	Protein in T_Antigen
SF7761_w632	QTVQSELFRSR	11	Q9Y5R8|TPPC1_HUMAN	Protein in T_Antigen
SF7761_w632	HISEVITQDY	10	Q9Y618|NCOR2_HUMAN	Protein in T_Antigen
SF7761_w632	TAPQPFSSR	9	Q9Y618|NCOR2_HUMAN	Protein in T_Antigen

## Sheet: Combined_a2
Sample	Peptide	Length	Accession_orig	Protein_Present in T_Tantigen	T_antigenv2_ACCESSION	T_antigen_HLA allele	T_antigen_Epitope type	Present in Tantigen as epitope	Protein names_CTA	Gene names_y	Present in CTA
DIPG35_A2	GLAPPQHLIRV	11	P04637|P53_HUMAN	Protein in T_Antigen	T000277	A*0201	Overexpressed antigen	listed as epitope in T_antigen
DIPG35_A2	ALTPVVVTL	9	P11802|CDK4_HUMAN	Protein in T_Antigen	T000361	A*0201	Shared tumor specific antigen	listed as epitope in T_antigen
DIPG27_A2	FLYDDNQRV	9	P11388|TOP2A_HUMAN	Protein in T_Antigen	T000889	A2	Overexpressed antigen	listed as epitope in T_antigen
DIPG27_A2	KLQELNYNL	9	P42224|STAT1_HUMAN	Protein in T_Antigen	T000895	A2	Unclassified	listed as epitope in T_antigen
DIPG27_A2	KLDVGNAEV	9	P51572|BAP31_HUMAN	Protein in T_Antigen	T000888	A2	Unclassified	listed as epitope in T_antigen
DIPG27_A2	LLDRFLATV	9	Q14094|CCNI_HUMAN	Protein in T_Antigen	T000893	A2	Overexpressed antigen	listed as epitope in T_antigen
DIPG27_A2	RLYPWGVVEV	10	Q15019|SEPT2_HUMAN		T000894	A2	Unclassified	listed as epitope in T_antigen
DIPG27_A2	ILDDIGHGV	9	Q9NYB9|ABI2_HUMAN	Protein in T_Antigen	T000892	A2	Unclassified	listed as epitope in T_antigen
DIPG35_A2	SLLQHLIGL	9	P78395|PRAME_HUMAN	Protein in T_Antigen	T000349	A2	Overexpressed antigen	listed as epitope in T_antigen	Melanoma antigen preferentially expressed in tumors (Opa-interacting protein 4) (OIP-4) (Preferentially expressed antigen of melanoma)	PRAME MAPE OIP4	CTA
DIPG35_A2	GLQHWVPEL	9	Q08431|MFGM_HUMAN	Protein in T_Antigen	T000861	A2	Unclassified	listed as epitope in T_antigen
DIPG38_A2	RIDITLSSV	9	Q08380|LG3BP_HUMAN	Protein in T_Antigen	T000900	A2	Unclassified	listed as epitope in T_antigen
DIPG43_A2	KVLEYVIKV	9	P43355|MAGA1_HUMAN	Protein in T_Antigen	T000135	A2	Shared tumor specific antigen	listed as epitope in T_antigen	Melanoma-associated antigen 1 (Antigen MZ2-E) (Cancer/testis antigen 1.1) (CT1.1) (MAGE-1 antigen)	MAGEA1 MAGE1 MAGE1A	CTA
DIPG27_A2	KIQEILTQV	9	O00425|IF2B3_HUMAN	Protein in T_Antigen
DIPG27_A2	VLIDYQRNV	9	O14980|XPO1_HUMAN	Protein in T_Antigen
DIPG27_A2	KLFEFMHET	9	O14980|XPO1_HUMAN	Protein in T_Antigen
DIPG27_A2	QLLDFSQKL	9	O14980|XPO1_HUMAN	Protein in T_Antigen
DIPG27_A2	AMFDKKVQL	9	O15061|SYNEM_HUMAN	Protein in T_Antigen
DIPG27_A2	KLGLKPLEV	9	O43290|SNUT1_HUMAN	Protein in T_Antigen
DIPG27_A2	KILEELQKV	9	O75179|ANR17_HUMAN	Protein in T_Antigen
DIPG27_A2	EIYGGSDSRF	10	O75533|SF3B1_HUMAN	Protein in T_Antigen
DIPG27_A2	SLEPVAVEL	9	P00558|PGK1_HUMAN	Protein in T_Antigen
DIPG27_A2	VLPGVDALSNI	11	P00558|PGK1_HUMAN	Protein in T_Antigen
DIPG27_A2	VLMQDSRLYL	10	P06493|CDK1_HUMAN	Protein in T_Antigen
DIPG27_A2	LLIDDKGTIKL	11	P06493|CDK1_HUMAN	Protein in T_Antigen
DIPG27_A2	DFGLARAFGI	10	P06493|CDK1_HUMAN	Protein in T_Antigen
DIPG27_A2	NLLIDDKGTIKL	12	P06493|CDK1_HUMAN	Protein in T_Antigen
DIPG27_A2	EITPPVVLR	9	P06748|NPM_HUMAN	Protein in T_Antigen
DIPG27_A2	GFEITPPVVLR	11	P06748|NPM_HUMAN	Protein in T_Antigen
DIPG27_A2	SLDKDIVAL	9	P11388|TOP2A_HUMAN	Protein in T_Antigen
DIPG27_A2	KIFDEILVNA	10	P11388|TOP2A_HUMAN	Protein in T_Antigen
DIPG27_A2	AVSGLGVVGR	10	P11388|TOP2A_HUMAN	Protein in T_Antigen
DIPG27_A2	EAFEHPNVVRL	11	P11802|CDK4_HUMAN	Protein in T_Antigen
DIPG27_A2	EAFEHPNVVR	10	P11802|CDK4_HUMAN	Protein in T_Antigen
DIPG27_A2	TLWYRAPEV	9	P11802|CDK4_HUMAN	Protein in T_Antigen
DIPG27_A2	LILDPIFKV	9	P13639|EF2_HUMAN	Protein in T_Antigen
DIPG27_A2	YFDPANGK	8	P13639|EF2_HUMAN	Protein in T_Antigen
DIPG27_A2	GLHGWAFTL	9	P13639|EF2_HUMAN	Protein in T_Antigen
DIPG27_A2	ILTDITKGV	9	P13639|EF2_HUMAN	Protein in T_Antigen
DIPG27_A2	YFDPANGKF	9	P13639|EF2_HUMAN	Protein in T_Antigen
DIPG27_A2	ALVQDLAKA	9	P14635|CCNB1_HUMAN	Protein in T_Antigen
DIPG27_A2	KLSPEPILV	9	P14635|CCNB1_HUMAN	Protein in T_Antigen
DIPG27_A2	TLAKYLMEL	9	P14635|CCNB1_HUMAN	Protein in T_Antigen
DIPG27_A2	NLMEQPIKV	9	P14923|PLAK_HUMAN	Protein in T_Antigen
DIPG27_A2	YLSPDLSKV	9	P15056|BRAF_HUMAN	Protein in T_Antigen
DIPG27_A2	KIGDFGLATV	10	P15056|BRAF_HUMAN	Protein in T_Antigen
DIPG27_A2	GLLGQPEATMV	11	P18583|SON_HUMAN	Protein in T_Antigen
DIPG27_A2	LLLPGPSAA	9	P23284|PPIB_HUMAN	Protein in T_Antigen
DIPG27_A2	KHYGPGWV	8	P23284|PPIB_HUMAN	Protein in T_Antigen
DIPG27_A2	ALLESSLRQA	10	P24385|CCND1_HUMAN	Protein in T_Antigen
DIPG27_A2	SLVSIFGNR	9	P30044|PRDX5_HUMAN	Protein in T_Antigen
DIPG27_A2	KGVQVVACLSV	11	P30044|PRDX5_HUMAN	Protein in T_Antigen
DIPG27_A2	KISTITPQI	9	P30260|CDC27_HUMAN	Protein in T_Antigen
DIPG27_A2	NLYPFVKTV	9	P31939|PUR9_HUMAN	Protein in T_Antigen
DIPG27_A2	YGLPVVVKL	9	P35222|CTNB1_HUMAN	Protein in T_Antigen
DIPG27_A2	VLWDRTFSL	9	P42224|STAT1_HUMAN	Protein in T_Antigen
DIPG27_A2	VLWDRTFSLF	10	P42224|STAT1_HUMAN	Protein in T_Antigen
DIPG27_A2	QMISRIEYV	9	P48729|KC1A_HUMAN	Protein in T_Antigen
DIPG27_A2	TLVPMPVRV	9	P56693|SOX10_HUMAN	Protein in T_Antigen
DIPG27_A2	TLAEVSTRL	9	P57059|SIK1_HUMAN	Protein in T_Antigen
DIPG27_A2	SIIGRLLEV	9	P62136|PP1A_HUMAN	Protein in T_Antigen
DIPG27_A2	LLVDVEPKV	9	P62314|SMD1_HUMAN	Protein in T_Antigen
DIPG27_A2	FLASESLIKQI	11	P62906|RL10A_HUMAN	Protein in T_Antigen
DIPG27_A2	TLYEAVREV	9	P62906|RL10A_HUMAN	Protein in T_Antigen
DIPG27_A2	NMVAKVDEV	9	P62906|RL10A_HUMAN	Protein in T_Antigen
DIPG27_A2	YLIELIDRV	9	P78536|ADA17_HUMAN	Protein in T_Antigen
DIPG27_A2	EVPDVTATPARL	12	Q07820|MCL1_HUMAN	Protein in T_Antigen
DIPG27_A2	YLQVDLQRL	9	Q08345|DDR1_HUMAN	Protein in T_Antigen
DIPG27_A2	FLAEDALNTV	10	Q08345|DDR1_HUMAN	Protein in T_Antigen
DIPG27_A2	NQMPTQPQV	9	Q09472|EP300_HUMAN	Protein in T_Antigen
DIPG27_A2	ALDEKLLNI	9	Q10570|CPSF1_HUMAN	Protein in T_Antigen
DIPG27_A2	FLPSYIIDV	9	Q10570|CPSF1_HUMAN	Protein in T_Antigen
DIPG27_A2	DIFNSDVVIVER	12	Q13111|CAF1A_HUMAN	Protein in T_Antigen
DIPG27_A2	KVPMVVLQ	8	Q13111|CAF1A_HUMAN	Protein in T_Antigen
DIPG27_A2	SLLESVQKL	9	Q13535|ATR_HUMAN	Protein in T_Antigen
DIPG27_A2	SLLDRFLATV	10	Q14094|CCNI_HUMAN	Protein in T_Antigen
DIPG27_A2	FVEEYLKEV	9	Q14571|ITPR2_HUMAN	Protein in T_Antigen
DIPG27_A2	TLLNVIKSV	9	Q14571|ITPR2_HUMAN:Q14643|ITPR1_HUMAN	Protein in T_Antigen
DIPG27_A2	IMHDYPPLL	9	Q14571|ITPR2_HUMAN	Protein in T_Antigen
DIPG27_A2	DIYFNPKTR	9	Q15029|U5S1_HUMAN	Protein in T_Antigen
DIPG27_A2	TLASSLHTL	9	Q15345|LRC41_HUMAN	Protein in T_Antigen
DIPG27_A2	SLAQYLINV	9	Q15366|PCBP2_HUMAN	Protein in T_Antigen
DIPG27_A2	KLVEYIVKA	9	Q2TAK8|MUM1_HUMAN	Protein in T_Antigen
DIPG27_A2	FLLGKEVSL	9	Q66K14|TBC9B_HUMAN	Protein in T_Antigen
DIPG27_A2	YITERIIAV	9	Q68CZ2|TENS3_HUMAN	Protein in T_Antigen
DIPG27_A2	TMLARLASA	9	Q6UVK1|CSPG4_HUMAN	Protein in T_Antigen
DIPG27_A2	QLYSGRLQV	9	Q6UVK1|CSPG4_HUMAN	Protein in T_Antigen
DIPG27_A2	ALTDIDLQL	9	Q6UVK1|CSPG4_HUMAN	Protein in T_Antigen
DIPG27_A2	VLTNVLLVV	9	Q6UVK1|CSPG4_HUMAN	Protein in T_Antigen
DIPG27_A2	NLAEKLIGV	9	Q86X10|RLGPB_HUMAN	Protein in T_Antigen
DIPG27_A2	MNIGDEALIGR	11	Q96JG8|MAGD4_HUMAN	Protein in T_Antigen
DIPG27_A2	MTSALPIIQK	10	Q99541|PLIN2_HUMAN	Protein in T_Antigen
DIPG27_A2	EPAAVIVEK	9	Q9BWT3|PAPOG_HUMAN	Protein in T_Antigen
DIPG27_A2	AQWDIGIAHA	10	Q9BZ95|NSD3_HUMAN	Protein in T_Antigen
DIPG27_A2	GLPRFGIEMV	10	Q9H2Y7|ZN106_HUMAN	Protein in T_Antigen
DIPG27_A2	KLLDISELDMV	11	Q9H3P2|NELFA_HUMAN	Protein in T_Antigen
DIPG27_A2	EIVDFLTGVLTR	12	Q9P2N6|KANL3_HUMAN	Protein in T_Antigen
DIPG27_A2	SVMEYVTAV	9	Q9P2N6|KANL3_HUMAN	Protein in T_Antigen
DIPG27_A2	KILEDVVGV	9	Q9ULW0|TPX2_HUMAN	Protein in T_Antigen
DIPG27_A2	GLFQGKTPL	9	Q9ULW0|TPX2_HUMAN	Protein in T_Antigen
DIPG27_A2	RLQDELVTL	9	Q9UPN3|MACF1_HUMAN	Protein in T_Antigen
DIPG27_A2	GLIDRQVTV	9	Q9UPN3|MACF1_HUMAN	Protein in T_Antigen
DIPG27_A2	AMFDHIPVGV	10	Q9Y3I0|RTCB_HUMAN	Protein in T_Antigen
DIPG27_A2	LRKSSEGGV	9	Q9Y4H2|IRS2_HUMAN	Protein in T_Antigen
DIPG27_A2	GLMADPMKV	9	Q9Y618|NCOR2_HUMAN	Protein in T_Antigen
DIPG35_A2	LMDHTIPEV	9	O00560|SDCB1_HUMAN	Protein in T_Antigen
DIPG35_A2	SLMDHTIPEV	10	O00560|SDCB1_HUMAN	Protein in T_Antigen
DIPG35_A2	LMDHTIPE	8	O00560|SDCB1_HUMAN	Protein in T_Antigen
DIPG35_A2	GLLETTVQKV	10	O43290|SNUT1_HUMAN	Protein in T_Antigen
DIPG35_A2	FIASKGVKLV	10	O43707|ACTN4_HUMAN:P12814|ACTN1_HUMAN:Q08043|ACTN3_HUMAN	Protein in T_Antigen
DIPG35_A2	FLFSSDHLIEM	11	O43795|MYO1B_HUMAN	Protein in T_Antigen
DIPG35_A2	SLLDNMIGV	9	O43795|MYO1B_HUMAN	Protein in T_Antigen
DIPG35_A2	YLGLLENVRV	10	O43795|MYO1B_HUMAN	Protein in T_Antigen
DIPG35_A2	LAAGPLPPG	9	O75179|ANR17_HUMAN	Protein in T_Antigen
DIPG35_A2	QLVDTTVEL	9	O75533|SF3B1_HUMAN	Protein in T_Antigen
DIPG35_A2	ALMDEVVKA	9	P00558|PGK1_HUMAN	Protein in T_Antigen
DIPG35_A2	QMVSLEDDVA	10	P01130|LDLR_HUMAN	Protein in T_Antigen
DIPG35_A2	VEECRVLQGL	10	P04626|ERBB2_HUMAN	Protein in T_Antigen
DIPG35_A2	GPEAAKSDETAA	12	P04792|HSPB1_HUMAN	Protein in T_Antigen
DIPG35_A2	RLFDQAFGL	9	P04792|HSPB1_HUMAN	Protein in T_Antigen
DIPG35_A2	IESPAVAAPAY	11	P04792|HSPB1_HUMAN	Protein in T_Antigen
DIPG35_A2	LPPGVDPTQVS	11	P04792|HSPB1_HUMAN	Protein in T_Antigen
DIPG35_A2	TQSNEITIPVTF	12	P04792|HSPB1_HUMAN	Protein in T_Antigen
DIPG35_A2	TLWYRSPEV	9	P06493|CDK1_HUMAN	Protein in T_Antigen
DIPG35_A2	LIDQDARDL	9	P07355|ANXA2_HUMAN	Protein in T_Antigen
DIPG35_A2	YLYGQTTTYL	10	P11388|TOP2A_HUMAN	Protein in T_Antigen
DIPG35_A2	SLMMTIINL	9	P11388|TOP2A_HUMAN	Protein in T_Antigen
DIPG35_A2	GVFPLRGKILNV	12	P11388|TOP2A_HUMAN	Protein in T_Antigen
DIPG35_A2	YLNEIKDSV	9	P13639|EF2_HUMAN	Protein in T_Antigen
DIPG35_A2	YLAEKYEWDV	10	P13639|EF2_HUMAN	Protein in T_Antigen
DIPG35_A2	RLMEPIYLV	9	P13639|EF2_HUMAN	Protein in T_Antigen
DIPG35_A2	RLMEPIYL	8	P13639|EF2_HUMAN	Protein in T_Antigen
DIPG35_A2	GLKEGIPAL	9	P13639|EF2_HUMAN	Protein in T_Antigen
DIPG35_A2	RETVSEESNVL	11	P13639|EF2_HUMAN	Protein in T_Antigen
DIPG35_A2	ALCEENMRGV	10	P13639|EF2_HUMAN	Protein in T_Antigen
DIPG35_A2	KLIEKLDIKL	10	P13639|EF2_HUMAN	Protein in T_Antigen
DIPG35_A2	RLLQETMYMTV	11	P14635|CCNB1_HUMAN	Protein in T_Antigen
DIPG35_A2	GEVDVEQHTL	10	P14635|CCNB1_HUMAN	Protein in T_Antigen
DIPG35_A2	ITTDVLYTI	9	P14866|HNRPL_HUMAN	Protein in T_Antigen
DIPG35_A2	KVLEPSETLVV	11	P18583|SON_HUMAN	Protein in T_Antigen
DIPG35_A2	YLMDTSGKVVTA	12	P27694|RFA1_HUMAN	Protein in T_Antigen
DIPG35_A2	NMLEAVHTI	9	P33981|TTK_HUMAN	Protein in T_Antigen					Dual specificity protein kinase TTK (EC 2.7.12.1) (Phosphotyrosine picked threonine-protein kinase) (PYT)	TTK MPS1 MPS1L1	CTA
DIPG35_A2	REDITEPAI	9	P35222|CTNB1_HUMAN	Protein in T_Antigen
DIPG35_A2	KIMEQSPDM	9	P35716|SOX11_HUMAN	Protein in T_Antigen
DIPG35_A2	AEEDHVDLSL	10	P38936|CDN1A_HUMAN	Protein in T_Antigen
DIPG35_A2	VLWDRTFS	8	P42224|STAT1_HUMAN	Protein in T_Antigen
DIPG35_A2	QQLDSKFLEQV	11	P42224|STAT1_HUMAN	Protein in T_Antigen
DIPG35_A2	FGAEIKANV	9	P50281|MMP14_HUMAN	Protein in T_Antigen
DIPG35_A2	SLPNGKPVSV	10	P57729|RAB38_HUMAN	Protein in T_Antigen
DIPG35_A2	SIIGRLLE	8	P62136|PP1A_HUMAN	Protein in T_Antigen
DIPG35_A2	REIFLSQPILL	11	P62136|PP1A_HUMAN:P62140|PP1B_HUMAN:P36873|PP1G_HUMAN	Protein in T_Antigen
DIPG35_A2	LFHPSNVEM	9	P78536|ADA17_HUMAN	Protein in T_Antigen
DIPG35_A2	HETAFQGML	9	Q07820|MCL1_HUMAN	Protein in T_Antigen
DIPG35_A2	RGPEDEIGDPLA	12	Q07954|LRP1_HUMAN	Protein in T_Antigen
DIPG35_A2	TLITDGMRSV	10	Q10570|CPSF1_HUMAN	Protein in T_Antigen
DIPG35_A2	REEPEKIIL	9	Q12802|AKP13_HUMAN	Protein in T_Antigen
DIPG35_A2	SEIKGEVLYL	10	Q13438|OS9_HUMAN	Protein in T_Antigen
DIPG35_A2	VMIPTLPSI	9	Q13535|ATR_HUMAN	Protein in T_Antigen
DIPG35_A2	QLSTVITQV	9	Q13535|ATR_HUMAN	Protein in T_Antigen
DIPG35_A2	YLQPKLLGI	9	Q13535|ATR_HUMAN	Protein in T_Antigen
DIPG35_A2	KLDEDVKMI	9	Q13952|NFYC_HUMAN	Protein in T_Antigen
DIPG35_A2	EEIRNLTV	8	Q13952|NFYC_HUMAN	Protein in T_Antigen
DIPG35_A2	NLYPETFAL	9	Q14094|CCNI_HUMAN	Protein in T_Antigen
DIPG35_A2	SELIRNVTL	9	Q15029|U5S1_HUMAN	Protein in T_Antigen
DIPG35_A2	VEESGEHVIL	10	Q15029|U5S1_HUMAN	Protein in T_Antigen
DIPG35_A2	NLWNSTHHV	9	Q15262|PTPRK_HUMAN	Protein in T_Antigen
DIPG35_A2	AQYLINVRL	9	Q15366|PCBP2_HUMAN	Protein in T_Antigen
DIPG35_A2	MLDDNNHLI	9	Q15532|SSXT_HUMAN	Protein in T_Antigen
DIPG35_A2	MLHTNLVYL	9	Q15532|SSXT_HUMAN	Protein in T_Antigen
DIPG35_A2	ILWETVPSM	9	Q53EP0|FND3B_HUMAN	Protein in T_Antigen
DIPG35_A2	VVWGTVIRV	9	Q5T011|SZT2_HUMAN	Protein in T_Antigen
DIPG35_A2	RLFNEHLVSA	10	Q5T011|SZT2_HUMAN	Protein in T_Antigen
DIPG35_A2	KLIDETQDMLL	11	Q5T4S7|UBR4_HUMAN	Protein in T_Antigen
DIPG35_A2	TLASIIKEV	9	Q5T4S7|UBR4_HUMAN	Protein in T_Antigen
DIPG35_A2	RLLQTLPQL	9	Q5T4S7|UBR4_HUMAN	Protein in T_Antigen
DIPG35_A2	KLLEEQGIFL	10	Q5T4S7|UBR4_HUMAN	Protein in T_Antigen
DIPG35_A2	LASSHLDTV	9	Q5THJ4|VP13D_HUMAN	Protein in T_Antigen
DIPG35_A2	RLPPEGILHNV	11	Q5THJ4|VP13D_HUMAN	Protein in T_Antigen
DIPG35_A2	LLFPESIRV	9	Q66K14|TBC9B_HUMAN	Protein in T_Antigen
DIPG35_A2	RLFDEPQLA	9	Q9BX70|BTBD2_HUMAN:Q9H0C5|BTBD1_HUMAN	Protein in T_Antigen
DIPG35_A2	RLFDEPQLASL	11	Q9BX70|BTBD2_HUMAN:Q9H0C5|BTBD1_HUMAN	Protein in T_Antigen
DIPG35_A2	YLFGERLLE	9	Q9BYG3|MK67I_HUMAN	Protein in T_Antigen
DIPG35_A2	RLWDHATMTEV	11	Q9Y3F4|STRAP_HUMAN	Protein in T_Antigen
DIPG35_A2	SLAEGLRTV	9	Q9Y6K5|OAS3_HUMAN	Protein in T_Antigen
DIPG38_A2	TLMEALHYM	9	O14980|XPO1_HUMAN	Protein in T_Antigen
DIPG38_A2	VEAPMPKLA	9	P04792|HSPB1_HUMAN	Protein in T_Antigen
DIPG38_A2	ALSGHLETV	9	P07355|ANXA2_HUMAN	Protein in T_Antigen
DIPG38_A2	KMDRALLEL	9	P13639|EF2_HUMAN	Protein in T_Antigen
DIPG38_A2	FLLLPGPSAA	10	P23284|PPIB_HUMAN	Protein in T_Antigen
DIPG38_A2	KPGQNNPVPV	10	P25054|APC_HUMAN	Protein in T_Antigen
DIPG38_A2	GEWASGGVRSF	11	P30044|PRDX5_HUMAN	Protein in T_Antigen
DIPG38_A2	RLAEPSQML	9	P35222|CTNB1_HUMAN	Protein in T_Antigen
DIPG38_A2	KLADQYPHL	9	P56693|SOX10_HUMAN:P48436|SOX9_HUMAN:P57073|SOX8_HUMAN	Protein in T_Antigen
DIPG38_A2	FILPDSLPLDTL	12	P62314|SMD1_HUMAN	Protein in T_Antigen
DIPG38_A2	KLDETGVAL	9	Q02880|TOP2B_HUMAN	Protein in T_Antigen
DIPG38_A2	RLLEGVNQL	9	Q10570|CPSF1_HUMAN	Protein in T_Antigen
DIPG38_A2	SLLSHVIVA	9	Q13535|ATR_HUMAN	Protein in T_Antigen
DIPG38_A2	LISVPDRDPASP	12	Q14956|GPNMB_HUMAN	Protein in T_Antigen
DIPG38_A2	TLGPQLMEV	9	Q14956|GPNMB_HUMAN	Protein in T_Antigen
DIPG38_A2	GGRVQAVLTSD	11	Q14956|GPNMB_HUMAN	Protein in T_Antigen
DIPG38_A2	GRVQAVLTSD	10	Q14956|GPNMB_HUMAN	Protein in T_Antigen
DIPG38_A2	AKQDVVLNYPM	11	Q15029|U5S1_HUMAN	Protein in T_Antigen
DIPG38_A2	EVGSIIGK	8	Q15366|PCBP2_HUMAN:Q15365|PCBP1_HUMAN:P57721|PCBP3_HUMAN:P57723|PCBP4_HUMAN	Protein in T_Antigen
DIPG38_A2	TPNPALKNGQYW	12	Q6UVK1|CSPG4_HUMAN	Protein in T_Antigen
DIPG38_A2	RKVEPGQAIPLT	12	Q6UVK1|CSPG4_HUMAN	Protein in T_Antigen
DIPG38_A2	GVMKENYLV	9	Q7Z2W7|TRPM8_HUMAN	Protein in T_Antigen
DIPG38_A2	VMFKEPVEV	9	Q9BX70|BTBD2_HUMAN	Protein in T_Antigen
DIPG38_A2	FTQDSNYLL	9	Q9Y3F4|STRAP_HUMAN	Protein in T_Antigen
DIPG43_A2	TLDDIMAAV	9	O75179|ANR17_HUMAN	Protein in T_Antigen
DIPG43_A2	KVLPGVDAL	9	P00558|PGK1_HUMAN	Protein in T_Antigen
DIPG43_A2	APPKPEPKP	9	P05204|HMGN2_HUMAN:Q15651|HMGN3_HUMAN	Protein in T_Antigen
DIPG43_A2	QDLWQWRK	8	P06748|NPM_HUMAN	Protein in T_Antigen
DIPG43_A2	ALFEEVPEL	9	P31939|PUR9_HUMAN	Protein in T_Antigen
DIPG43_A2	FLETVELQISLK	12	P62906|RL10A_HUMAN	Protein in T_Antigen
DIPG43_A2	GAPVYVDL	8	P78559|MAP1A_HUMAN	Protein in T_Antigen
DIPG43_A2	IAIDWVAGNV	10	Q07954|LRP1_HUMAN	Protein in T_Antigen
DIPG43_A2	YLADVTNAL	9	Q5T4S7|UBR4_HUMAN	Protein in T_Antigen
DIPG43_A2	KLIGVLFEV	9	Q86X10|RLGPB_HUMAN	Protein in T_Antigen
DIPG43_A2	KLEAVNPI	8	Q9UHJ3|SMBT1_HUMAN	Protein in T_Antigen
DIPG43_A2	VLQGKLAEV	9	Q9UPN3|MACF1_HUMAN	Protein in T_Antigen
DIPG43_A2	ALGPIRLE	8	Q9UPN3|MACF1_HUMAN	Protein in T_Antigen

## Sheet: DIPG27_A2
Sample	Peptide	Length	Accession_orig	Protein_Present in T_Tantigen	T_antigenv2_ACCESSION	T_antigen_HLA allele	T_antigen_Epitope type	Present in Tantigen as epitope	Protein names_CTA	Gene names_y	Present in CTA
DIPG27_A2	FLYDDNQRV	9	P11388|TOP2A_HUMAN	Protein in T_Antigen	T000889	A2	Overexpressed antigen	listed as epitope in T_antigen
DIPG27_A2	KLQELNYNL	9	P42224|STAT1_HUMAN	Protein in T_Antigen	T000895	A2	Unclassified	listed as epitope in T_antigen
DIPG27_A2	KLDVGNAEV	9	P51572|BAP31_HUMAN	Protein in T_Antigen	T000888	A2	Unclassified	listed as epitope in T_antigen
DIPG27_A2	LLDRFLATV	9	Q14094|CCNI_HUMAN	Protein in T_Antigen	T000893	A2	Overexpressed antigen	listed as epitope in T_antigen
DIPG27_A2	RLYPWGVVEV	10	Q15019|SEPT2_HUMAN		T000894	A2	Unclassified	listed as epitope in T_antigen
DIPG27_A2	ILDDIGHGV	9	Q9NYB9|ABI2_HUMAN	Protein in T_Antigen	T000892	A2	Unclassified	listed as epitope in T_antigen
DIPG27_A2	KIQEILTQV	9	O00425|IF2B3_HUMAN	Protein in T_Antigen
DIPG27_A2	VLIDYQRNV	9	O14980|XPO1_HUMAN	Protein in T_Antigen
DIPG27_A2	KLFEFMHET	9	O14980|XPO1_HUMAN	Protein in T_Antigen
DIPG27_A2	QLLDFSQKL	9	O14980|XPO1_HUMAN	Protein in T_Antigen
DIPG27_A2	AMFDKKVQL	9	O15061|SYNEM_HUMAN	Protein in T_Antigen
DIPG27_A2	KLGLKPLEV	9	O43290|SNUT1_HUMAN	Protein in T_Antigen
DIPG27_A2	KILEELQKV	9	O75179|ANR17_HUMAN	Protein in T_Antigen
DIPG27_A2	EIYGGSDSRF	10	O75533|SF3B1_HUMAN	Protein in T_Antigen
DIPG27_A2	SLEPVAVEL	9	P00558|PGK1_HUMAN	Protein in T_Antigen
DIPG27_A2	VLPGVDALSNI	11	P00558|PGK1_HUMAN	Protein in T_Antigen
DIPG27_A2	VLMQDSRLYL	10	P06493|CDK1_HUMAN	Protein in T_Antigen
DIPG27_A2	LLIDDKGTIKL	11	P06493|CDK1_HUMAN	Protein in T_Antigen
DIPG27_A2	DFGLARAFGI	10	P06493|CDK1_HUMAN	Protein in T_Antigen
DIPG27_A2	NLLIDDKGTIKL	12	P06493|CDK1_HUMAN	Protein in T_Antigen
DIPG27_A2	EITPPVVLR	9	P06748|NPM_HUMAN	Protein in T_Antigen
DIPG27_A2	GFEITPPVVLR	11	P06748|NPM_HUMAN	Protein in T_Antigen
DIPG27_A2	SLDKDIVAL	9	P11388|TOP2A_HUMAN	Protein in T_Antigen
DIPG27_A2	KIFDEILVNA	10	P11388|TOP2A_HUMAN	Protein in T_Antigen
DIPG27_A2	AVSGLGVVGR	10	P11388|TOP2A_HUMAN	Protein in T_Antigen
DIPG27_A2	EAFEHPNVVRL	11	P11802|CDK4_HUMAN	Protein in T_Antigen
DIPG27_A2	EAFEHPNVVR	10	P11802|CDK4_HUMAN	Protein in T_Antigen
DIPG27_A2	TLWYRAPEV	9	P11802|CDK4_HUMAN	Protein in T_Antigen
DIPG27_A2	LILDPIFKV	9	P13639|EF2_HUMAN	Protein in T_Antigen
DIPG27_A2	YFDPANGK	8	P13639|EF2_HUMAN	Protein in T_Antigen
DIPG27_A2	GLHGWAFTL	9	P13639|EF2_HUMAN	Protein in T_Antigen
DIPG27_A2	ILTDITKGV	9	P13639|EF2_HUMAN	Protein in T_Antigen
DIPG27_A2	YFDPANGKF	9	P13639|EF2_HUMAN	Protein in T_Antigen
DIPG27_A2	ALVQDLAKA	9	P14635|CCNB1_HUMAN	Protein in T_Antigen
DIPG27_A2	KLSPEPILV	9	P14635|CCNB1_HUMAN	Protein in T_Antigen
DIPG27_A2	TLAKYLMEL	9	P14635|CCNB1_HUMAN	Protein in T_Antigen
DIPG27_A2	NLMEQPIKV	9	P14923|PLAK_HUMAN	Protein in T_Antigen
DIPG27_A2	YLSPDLSKV	9	P15056|BRAF_HUMAN	Protein in T_Antigen
DIPG27_A2	KIGDFGLATV	10	P15056|BRAF_HUMAN	Protein in T_Antigen
DIPG27_A2	GLLGQPEATMV	11	P18583|SON_HUMAN	Protein in T_Antigen
DIPG27_A2	LLLPGPSAA	9	P23284|PPIB_HUMAN	Protein in T_Antigen
DIPG27_A2	KHYGPGWV	8	P23284|PPIB_HUMAN	Protein in T_Antigen
DIPG27_A2	ALLESSLRQA	10	P24385|CCND1_HUMAN	Protein in T_Antigen
DIPG27_A2	SLVSIFGNR	9	P30044|PRDX5_HUMAN	Protein in T_Antigen
DIPG27_A2	KGVQVVACLSV	11	P30044|PRDX5_HUMAN	Protein in T_Antigen
DIPG27_A2	KISTITPQI	9	P30260|CDC27_HUMAN	Protein in T_Antigen
DIPG27_A2	NLYPFVKTV	9	P31939|PUR9_HUMAN	Protein in T_Antigen
DIPG27_A2	YGLPVVVKL	9	P35222|CTNB1_HUMAN	Protein in T_Antigen
DIPG27_A2	VLWDRTFSL	9	P42224|STAT1_HUMAN	Protein in T_Antigen
DIPG27_A2	VLWDRTFSLF	10	P42224|STAT1_HUMAN	Protein in T_Antigen
DIPG27_A2	QMISRIEYV	9	P48729|KC1A_HUMAN	Protein in T_Antigen
DIPG27_A2	TLVPMPVRV	9	P56693|SOX10_HUMAN	Protein in T_Antigen
DIPG27_A2	TLAEVSTRL	9	P57059|SIK1_HUMAN	Protein in T_Antigen
DIPG27_A2	SIIGRLLEV	9	P62136|PP1A_HUMAN	Protein in T_Antigen
DIPG27_A2	LLVDVEPKV	9	P62314|SMD1_HUMAN	Protein in T_Antigen
DIPG27_A2	FLASESLIKQI	11	P62906|RL10A_HUMAN	Protein in T_Antigen
DIPG27_A2	TLYEAVREV	9	P62906|RL10A_HUMAN	Protein in T_Antigen
DIPG27_A2	NMVAKVDEV	9	P62906|RL10A_HUMAN	Protein in T_Antigen
DIPG27_A2	YLIELIDRV	9	P78536|ADA17_HUMAN	Protein in T_Antigen
DIPG27_A2	EVPDVTATPARL	12	Q07820|MCL1_HUMAN	Protein in T_Antigen
DIPG27_A2	YLQVDLQRL	9	Q08345|DDR1_HUMAN	Protein in T_Antigen
DIPG27_A2	FLAEDALNTV	10	Q08345|DDR1_HUMAN	Protein in T_Antigen
DIPG27_A2	NQMPTQPQV	9	Q09472|EP300_HUMAN	Protein in T_Antigen
DIPG27_A2	ALDEKLLNI	9	Q10570|CPSF1_HUMAN	Protein in T_Antigen
DIPG27_A2	FLPSYIIDV	9	Q10570|CPSF1_HUMAN	Protein in T_Antigen
DIPG27_A2	DIFNSDVVIVER	12	Q13111|CAF1A_HUMAN	Protein in T_Antigen
DIPG27_A2	KVPMVVLQ	8	Q13111|CAF1A_HUMAN	Protein in T_Antigen
DIPG27_A2	SLLESVQKL	9	Q13535|ATR_HUMAN	Protein in T_Antigen
DIPG27_A2	SLLDRFLATV	10	Q14094|CCNI_HUMAN	Protein in T_Antigen
DIPG27_A2	FVEEYLKEV	9	Q14571|ITPR2_HUMAN	Protein in T_Antigen
DIPG27_A2	TLLNVIKSV	9	Q14571|ITPR2_HUMAN:Q14643|ITPR1_HUMAN	Protein in T_Antigen
DIPG27_A2	IMHDYPPLL	9	Q14571|ITPR2_HUMAN	Protein in T_Antigen
DIPG27_A2	DIYFNPKTR	9	Q15029|U5S1_HUMAN	Protein in T_Antigen
DIPG27_A2	TLASSLHTL	9	Q15345|LRC41_HUMAN	Protein in T_Antigen
DIPG27_A2	SLAQYLINV	9	Q15366|PCBP2_HUMAN	Protein in T_Antigen
DIPG27_A2	KLVEYIVKA	9	Q2TAK8|MUM1_HUMAN	Protein in T_Antigen
DIPG27_A2	FLLGKEVSL	9	Q66K14|TBC9B_HUMAN	Protein in T_Antigen
DIPG27_A2	YITERIIAV	9	Q68CZ2|TENS3_HUMAN	Protein in T_Antigen
DIPG27_A2	TMLARLASA	9	Q6UVK1|CSPG4_HUMAN	Protein in T_Antigen
DIPG27_A2	QLYSGRLQV	9	Q6UVK1|CSPG4_HUMAN	Protein in T_Antigen
DIPG27_A2	ALTDIDLQL	9	Q6UVK1|CSPG4_HUMAN	Protein in T_Antigen
DIPG27_A2	TMLARLASA	9	Q6UVK1|CSPG4_HUMAN	Protein in T_Antigen
DIPG27_A2	VLTNVLLVV	9	Q6UVK1|CSPG4_HUMAN	Protein in T_Antigen
DIPG27_A2	NLAEKLIGV	9	Q86X10|RLGPB_HUMAN	Protein in T_Antigen
DIPG27_A2	MNIGDEALIGR	11	Q96JG8|MAGD4_HUMAN	Protein in T_Antigen
DIPG27_A2	MTSALPIIQK	10	Q99541|PLIN2_HUMAN	Protein in T_Antigen
DIPG27_A2	EPAAVIVEK	9	Q9BWT3|PAPOG_HUMAN	Protein in T_Antigen
DIPG27_A2	AQWDIGIAHA	10	Q9BZ95|NSD3_HUMAN	Protein in T_Antigen
DIPG27_A2	GLPRFGIEMV	10	Q9H2Y7|ZN106_HUMAN	Protein in T_Antigen
DIPG27_A2	KLLDISELDMV	11	Q9H3P2|NELFA_HUMAN	Protein in T_Antigen
DIPG27_A2	EIVDFLTGVLTR	12	Q9P2N6|KANL3_HUMAN	Protein in T_Antigen
DIPG27_A2	SVMEYVTAV	9	Q9P2N6|KANL3_HUMAN	Protein in T_Antigen
DIPG27_A2	KILEDVVGV	9	Q9ULW0|TPX2_HUMAN	Protein in T_Antigen
DIPG27_A2	GLFQGKTPL	9	Q9ULW0|TPX2_HUMAN	Protein in T_Antigen
DIPG27_A2	RLQDELVTL	9	Q9UPN3|MACF1_HUMAN	Protein in T_Antigen
DIPG27_A2	GLIDRQVTV	9	Q9UPN3|MACF1_HUMAN	Protein in T_Antigen
DIPG27_A2	AMFDHIPVGV	10	Q9Y3I0|RTCB_HUMAN	Protein in T_Antigen
DIPG27_A2	LRKSSEGGV	9	Q9Y4H2|IRS2_HUMAN	Protein in T_Antigen
DIPG27_A2	GLMADPMKV	9	Q9Y618|NCOR2_HUMAN	Protein in T_Antigen

## Sheet: DIPG27_w632
Sample	Peptide	Length	Accession_orig	Protein_Present in T_Tantigen	T_antigenv2_ACCESSION	T_antigen_HLA allele	T_antigen_Epitope type	Present in Tantigen as epitope	Protein names_CTA	Gene names_y	Present in CTA
DIPG27_w632	EVENQILTR	9	O43707	Protein in T_Antigen
DIPG27_w632	EIYGGSDSRF	10	O75533	Protein in T_Antigen
DIPG27_w632	GSSPVFNQR	9	O94864	Protein in T_Antigen
DIPG27_w632	AEPVTPTSKA	10	P00519	Protein in T_Antigen
DIPG27_w632	EITPPVVLR	9	P06748	Protein in T_Antigen
DIPG27_w632	GFEITPPVVLR	11	P06748	Protein in T_Antigen
DIPG27_w632	ELIKVLIQR	9	P11388	Protein in T_Antigen
DIPG27_w632	EAFEHPNVVRL	11	P11802	Protein in T_Antigen
DIPG27_w632	EAFEHPNVVR	10	P11802	Protein in T_Antigen
DIPG27_w632	YFDPANGKF	9	P13639	Protein in T_Antigen
DIPG27_w632	ILTDITKGV	9	P13639	Protein in T_Antigen
DIPG27_w632	DLYLKPIQR	9	P13639	Protein in T_Antigen
DIPG27_w632	PASPVVHIR	9	P14866	Protein in T_Antigen
DIPG27_w632	HPPPPPPPP	9	P14866	Protein in T_Antigen
DIPG27_w632	ETIPLTAEK	9	P24385	Protein in T_Antigen
DIPG27_w632	ETIPLTAEKL	10	P24385	Protein in T_Antigen	T000697	A*6801	Overexpressed antigen	listed as epitope in T_antigen
DIPG27_w632	EVFPLAMNY	9	P24385	Protein in T_Antigen
DIPG27_w632	FPTGDSKVVL	10	P24928	Protein in T_Antigen
DIPG27_w632	ISFDGSYVNYR	11	P24928	Protein in T_Antigen
DIPG27_w632	SLVSIFGNR	9	P30044	Protein in T_Antigen
DIPG27_w632	NLYPFVKTV	9	P31939	Protein in T_Antigen
DIPG27_w632	DAAHPTNVQRL	11	P35222	Protein in T_Antigen
DIPG27_w632	FSYMGPSQR	9	P56693	Protein in T_Antigen
DIPG27_w632	GSAFPSISR	9	P56693	Protein in T_Antigen
DIPG27_w632	SIIGRLLEV	9	P62136	Protein in T_Antigen
DIPG27_w632	AVSGLGVIGR	10	Q02880	Protein in T_Antigen
DIPG27_w632	EVPDVTATPARL	12	Q07820	Protein in T_Antigen
DIPG27_w632	DTTSYLIGR	9	Q07954	Protein in T_Antigen
DIPG27_w632	MPSQFRDIL	9	Q09472	Protein in T_Antigen
DIPG27_w632	FNSDVVIVER	10	Q13111	Protein in T_Antigen
DIPG27_w632	DIFNSDVVIVER	12	Q13111	Protein in T_Antigen
DIPG27_w632	DIYFNPKTR	9	Q15029	Protein in T_Antigen
DIPG27_w632	EVVQITWNR	9	Q15029	Protein in T_Antigen
DIPG27_w632	SLAQYLINV	9	Q15366	Protein in T_Antigen
DIPG27_w632	EVGSIIGKK	9	Q15366	Protein in T_Antigen
DIPG27_w632	TMLARLASA	9	Q6UVK1	Protein in T_Antigen
DIPG27_w632	PFSPLAPEPVL	11	Q6UWU4	Protein in T_Antigen
DIPG27_w632	SVPPPPAVGR	10	Q8WWM7	Protein in T_Antigen
DIPG27_w632	MNIGDEALIGR	11	Q96JG8	Protein in T_Antigen
DIPG27_w632	MKIFVGNVD	9	Q96PK6	Protein in T_Antigen
DIPG27_w632	MAGDIYSVFR	10	Q99541	Protein in T_Antigen
DIPG27_w632	MTSALPIIQK	10	Q99541	Protein in T_Antigen
DIPG27_w632	EVISWGSGR	9	Q99700	Protein in T_Antigen
DIPG27_w632	EPAAVIVEK	9	Q9BWT3	Protein in T_Antigen
DIPG27_w632	APDNVLLTL	9	Q9NXZ1	Protein in T_Antigen					Sarcoma antigen 1 (Cancer/testis antigen 14) (CT14)	SAGE1 SAGE	CTA
DIPG27_w632	EIVDFLTGVLTR	12	Q9P2N6	Protein in T_Antigen
DIPG27_w632	TVISQEPFVPK	11	Q9ULW0	Protein in T_Antigen
DIPG27_w632	GLFQGKTPL	9	Q9ULW0	Protein in T_Antigen
DIPG27_w632	FPSAPDVKA	9	Q9Y3F4	Protein in T_Antigen

## Sheet: DIPG35_A2
Sample	Peptide	Length	Accession_orig	Protein_Present in T_Tantigen	T_antigenv2_ACCESSION	T_antigen_HLA allele	T_antigen_Epitope type	Present in Tantigen as epitope	Protein names_CTA	Gene names_y	Present in CTA
DIPG35_A2	GLAPPQHLIRV	11	P04637|P53_HUMAN	Protein in T_Antigen	T000277	A*0201	Overexpressed antigen	listed as epitope in T_antigen
DIPG35_A2	ALTPVVVTL	9	P11802|CDK4_HUMAN	Protein in T_Antigen	T000361	A*0201	Shared tumor specific antigen	listed as epitope in T_antigen
DIPG35_A2	FLYDDNQRV	9	P11388|TOP2A_HUMAN	Protein in T_Antigen	T000889	A2	Overexpressed antigen	listed as epitope in T_antigen
DIPG35_A2	KLDVGNAEV	9	P51572|BAP31_HUMAN	Protein in T_Antigen	T000888	A2	Unclassified	listed as epitope in T_antigen
DIPG35_A2	SLLQHLIGL	9	P78395|PRAME_HUMAN	Protein in T_Antigen	T000349	A2	Overexpressed antigen	listed as epitope in T_antigen	Melanoma antigen preferentially expressed in tumors (Opa-interacting protein 4) (OIP-4) (Preferentially expressed antigen of melanoma)	PRAME MAPE OIP4	CTA
DIPG35_A2	GLQHWVPEL	9	Q08431|MFGM_HUMAN	Protein in T_Antigen	T000861	A2	Unclassified	listed as epitope in T_antigen
DIPG35_A2	LLDRFLATV	9	Q14094|CCNI_HUMAN	Protein in T_Antigen	T000893	A2	Overexpressed antigen	listed as epitope in T_antigen
DIPG35_A2	RLYPWGVVEV	10	Q15019|SEPT2_HUMAN		T000894	A2	Unclassified	listed as epitope in T_antigen
DIPG35_A2	ILDDIGHGV	9	Q9NYB9|ABI2_HUMAN	Protein in T_Antigen	T000892	A2	Unclassified	listed as epitope in T_antigen
DIPG35_A2	LMDHTIPEV	9	O00560|SDCB1_HUMAN	Protein in T_Antigen
DIPG35_A2	LMDHTIPEV	9	O00560|SDCB1_HUMAN	Protein in T_Antigen
DIPG35_A2	SLMDHTIPEV	10	O00560|SDCB1_HUMAN	Protein in T_Antigen
DIPG35_A2	LMDHTIPE	8	O00560|SDCB1_HUMAN	Protein in T_Antigen
DIPG35_A2	VLIDYQRNV	9	O14980|XPO1_HUMAN	Protein in T_Antigen
DIPG35_A2	KLFEFMHET	9	O14980|XPO1_HUMAN	Protein in T_Antigen
DIPG35_A2	AMFDKKVQL	9	O15061|SYNEM_HUMAN	Protein in T_Antigen
DIPG35_A2	GLLETTVQKV	10	O43290|SNUT1_HUMAN	Protein in T_Antigen
DIPG35_A2	KLGLKPLEV	9	O43290|SNUT1_HUMAN	Protein in T_Antigen
DIPG35_A2	FIASKGVKLV	10	O43707|ACTN4_HUMAN:P12814|ACTN1_HUMAN:Q08043|ACTN3_HUMAN	Protein in T_Antigen
DIPG35_A2	FLFSSDHLIEM	11	O43795|MYO1B_HUMAN	Protein in T_Antigen
DIPG35_A2	SLLDNMIGV	9	O43795|MYO1B_HUMAN	Protein in T_Antigen
DIPG35_A2	YLGLLENVRV	10	O43795|MYO1B_HUMAN	Protein in T_Antigen
DIPG35_A2	LAAGPLPPG	9	O75179|ANR17_HUMAN	Protein in T_Antigen
DIPG35_A2	KILEELQKV	9	O75179|ANR17_HUMAN	Protein in T_Antigen
DIPG35_A2	QLVDTTVEL	9	O75533|SF3B1_HUMAN	Protein in T_Antigen
DIPG35_A2	ALMDEVVKA	9	P00558|PGK1_HUMAN	Protein in T_Antigen
DIPG35_A2	QMVSLEDDVA	10	P01130|LDLR_HUMAN	Protein in T_Antigen
DIPG35_A2	VEECRVLQGL	10	P04626|ERBB2_HUMAN	Protein in T_Antigen
DIPG35_A2	GPEAAKSDETAA	12	P04792|HSPB1_HUMAN	Protein in T_Antigen
DIPG35_A2	RLFDQAFGL	9	P04792|HSPB1_HUMAN	Protein in T_Antigen
DIPG35_A2	IESPAVAAPAY	11	P04792|HSPB1_HUMAN	Protein in T_Antigen
DIPG35_A2	LPPGVDPTQVS	11	P04792|HSPB1_HUMAN	Protein in T_Antigen
DIPG35_A2	TQSNEITIPVTF	12	P04792|HSPB1_HUMAN	Protein in T_Antigen
DIPG35_A2	LLIDDKGTIKL	11	P06493|CDK1_HUMAN	Protein in T_Antigen
DIPG35_A2	VLMQDSRLYL	10	P06493|CDK1_HUMAN	Protein in T_Antigen
DIPG35_A2	TLWYRSPEV	9	P06493|CDK1_HUMAN	Protein in T_Antigen
DIPG35_A2	LIDQDARDL	9	P07355|ANXA2_HUMAN	Protein in T_Antigen
DIPG35_A2	YLYGQTTTYL	10	P11388|TOP2A_HUMAN	Protein in T_Antigen
DIPG35_A2	SLMMTIINL	9	P11388|TOP2A_HUMAN	Protein in T_Antigen
DIPG35_A2	GVFPLRGKILNV	12	P11388|TOP2A_HUMAN	Protein in T_Antigen
DIPG35_A2	KIFDEILVNA	10	P11388|TOP2A_HUMAN	Protein in T_Antigen
DIPG35_A2	TLWYRAPEV	9	P11802|CDK4_HUMAN:Q00534|CDK6_HUMAN	Protein in T_Antigen
DIPG35_A2	YLNEIKDSV	9	P13639|EF2_HUMAN	Protein in T_Antigen
DIPG35_A2	YLAEKYEWDV	10	P13639|EF2_HUMAN	Protein in T_Antigen
DIPG35_A2	RLMEPIYLV	9	P13639|EF2_HUMAN	Protein in T_Antigen
DIPG35_A2	RLMEPIYL	8	P13639|EF2_HUMAN	Protein in T_Antigen
DIPG35_A2	GLKEGIPAL	9	P13639|EF2_HUMAN	Protein in T_Antigen
DIPG35_A2	RETVSEESNVL	11	P13639|EF2_HUMAN	Protein in T_Antigen
DIPG35_A2	ILTDITKGV	9	P13639|EF2_HUMAN	Protein in T_Antigen
DIPG35_A2	GLHGWAFTL	9	P13639|EF2_HUMAN	Protein in T_Antigen
DIPG35_A2	ALCEENMRGV	10	P13639|EF2_HUMAN	Protein in T_Antigen
DIPG35_A2	KLIEKLDIKL	10	P13639|EF2_HUMAN	Protein in T_Antigen
DIPG35_A2	TLAKYLMEL	9	P14635|CCNB1_HUMAN	Protein in T_Antigen
DIPG35_A2	ALVQDLAKA	9	P14635|CCNB1_HUMAN	Protein in T_Antigen
DIPG35_A2	RLLQETMYMTV	11	P14635|CCNB1_HUMAN	Protein in T_Antigen
DIPG35_A2	GEVDVEQHTL	10	P14635|CCNB1_HUMAN	Protein in T_Antigen
DIPG35_A2	ITTDVLYTI	9	P14866|HNRPL_HUMAN	Protein in T_Antigen
DIPG35_A2	KIGDFGLATV	10	P15056|BRAF_HUMAN	Protein in T_Antigen
DIPG35_A2	YLSPDLSKV	9	P15056|BRAF_HUMAN	Protein in T_Antigen
DIPG35_A2	KVLEPSETLVV	11	P18583|SON_HUMAN	Protein in T_Antigen
DIPG35_A2	LLLPGPSAA	9	P23284|PPIB_HUMAN	Protein in T_Antigen
DIPG35_A2	YLMDTSGKVVTA	12	P27694|RFA1_HUMAN	Protein in T_Antigen
DIPG35_A2	KISTITPQI	9	P30260|CDC27_HUMAN	Protein in T_Antigen
DIPG35_A2	NLYPFVKTV	9	P31939|PUR9_HUMAN	Protein in T_Antigen
DIPG35_A2	NMLEAVHTI	9	P33981|TTK_HUMAN	Protein in T_Antigen					Dual specificity protein kinase TTK (EC 2.7.12.1) (Phosphotyrosine picked threonine-protein kinase) (PYT)	TTK MPS1 MPS1L1	CTA
DIPG35_A2	YGLPVVVKL	9	P35222|CTNB1_HUMAN	Protein in T_Antigen
DIPG35_A2	REDITEPAI	9	P35222|CTNB1_HUMAN	Protein in T_Antigen
DIPG35_A2	KIMEQSPDM	9	P35716|SOX11_HUMAN	Protein in T_Antigen
DIPG35_A2	AEEDHVDLSL	10	P38936|CDN1A_HUMAN	Protein in T_Antigen
DIPG35_A2	VLWDRTFS	8	P42224|STAT1_HUMAN	Protein in T_Antigen
DIPG35_A2	VLWDRTFSL	9	P42224|STAT1_HUMAN	Protein in T_Antigen
DIPG35_A2	QQLDSKFLEQV	11	P42224|STAT1_HUMAN	Protein in T_Antigen
DIPG35_A2	FGAEIKANV	9	P50281|MMP14_HUMAN	Protein in T_Antigen
DIPG35_A2	SLPNGKPVSV	10	P57729|RAB38_HUMAN	Protein in T_Antigen
DIPG35_A2	SIIGRLLE	8	P62136|PP1A_HUMAN	Protein in T_Antigen
DIPG35_A2	SIIGRLLEV	9	P62136|PP1A_HUMAN	Protein in T_Antigen
DIPG35_A2	REIFLSQPILL	11	P62136|PP1A_HUMAN:P62140|PP1B_HUMAN:P36873|PP1G_HUMAN	Protein in T_Antigen
DIPG35_A2	FLASESLIKQI	11	P62906|RL10A_HUMAN	Protein in T_Antigen
DIPG35_A2	TLYEAVREV	9	P62906|RL10A_HUMAN	Protein in T_Antigen
DIPG35_A2	NMVAKVDEV	9	P62906|RL10A_HUMAN	Protein in T_Antigen
DIPG35_A2	YLIELIDRV	9	P78536|ADA17_HUMAN	Protein in T_Antigen
DIPG35_A2	LFHPSNVEM	9	P78536|ADA17_HUMAN	Protein in T_Antigen
DIPG35_A2	HETAFQGML	9	Q07820|MCL1_HUMAN	Protein in T_Antigen
DIPG35_A2	RGPEDEIGDPLA	12	Q07954|LRP1_HUMAN	Protein in T_Antigen
DIPG35_A2	FLAEDALNTV	10	Q08345|DDR1_HUMAN	Protein in T_Antigen
DIPG35_A2	TLITDGMRSV	10	Q10570|CPSF1_HUMAN	Protein in T_Antigen
DIPG35_A2	ALDEKLLNI	9	Q10570|CPSF1_HUMAN	Protein in T_Antigen
DIPG35_A2	FLPSYIIDV	9	Q10570|CPSF1_HUMAN	Protein in T_Antigen
DIPG35_A2	REEPEKIIL	9	Q12802|AKP13_HUMAN	Protein in T_Antigen
DIPG35_A2	SEIKGEVLYL	10	Q13438|OS9_HUMAN	Protein in T_Antigen
DIPG35_A2	SLLESVQKL	9	Q13535|ATR_HUMAN	Protein in T_Antigen
DIPG35_A2	VMIPTLPSI	9	Q13535|ATR_HUMAN	Protein in T_Antigen
DIPG35_A2	QLSTVITQV	9	Q13535|ATR_HUMAN	Protein in T_Antigen
DIPG35_A2	YLQPKLLGI	9	Q13535|ATR_HUMAN	Protein in T_Antigen
DIPG35_A2	KLDEDVKMI	9	Q13952|NFYC_HUMAN	Protein in T_Antigen
DIPG35_A2	EEIRNLTV	8	Q13952|NFYC_HUMAN	Protein in T_Antigen
DIPG35_A2	SLLDRFLATV	10	Q14094|CCNI_HUMAN	Protein in T_Antigen
DIPG35_A2	NLYPETFAL	9	Q14094|CCNI_HUMAN	Protein in T_Antigen
DIPG35_A2	SELIRNVTL	9	Q15029|U5S1_HUMAN	Protein in T_Antigen
DIPG35_A2	VEESGEHVIL	10	Q15029|U5S1_HUMAN	Protein in T_Antigen
DIPG35_A2	NLWNSTHHV	9	Q15262|PTPRK_HUMAN	Protein in T_Antigen
DIPG35_A2	TLASSLHTL	9	Q15345|LRC41_HUMAN	Protein in T_Antigen
DIPG35_A2	AQYLINVRL	9	Q15366|PCBP2_HUMAN	Protein in T_Antigen
DIPG35_A2	SLAQYLINV	9	Q15366|PCBP2_HUMAN	Protein in T_Antigen
DIPG35_A2	MLDDNNHLI	9	Q15532|SSXT_HUMAN	Protein in T_Antigen
DIPG35_A2	MLHTNLVYL	9	Q15532|SSXT_HUMAN	Protein in T_Antigen
DIPG35_A2	KLVEYIVKA	9	Q2TAK8|MUM1_HUMAN	Protein in T_Antigen
DIPG35_A2	ILWETVPSM	9	Q53EP0|FND3B_HUMAN	Protein in T_Antigen
DIPG35_A2	VVWGTVIRV	9	Q5T011|SZT2_HUMAN	Protein in T_Antigen
DIPG35_A2	RLFNEHLVSA	10	Q5T011|SZT2_HUMAN	Protein in T_Antigen
DIPG35_A2	KLIDETQDMLL	11	Q5T4S7|UBR4_HUMAN	Protein in T_Antigen
DIPG35_A2	TLASIIKEV	9	Q5T4S7|UBR4_HUMAN	Protein in T_Antigen
DIPG35_A2	RLLQTLPQL	9	Q5T4S7|UBR4_HUMAN	Protein in T_Antigen
DIPG35_A2	KLLEEQGIFL	10	Q5T4S7|UBR4_HUMAN	Protein in T_Antigen
DIPG35_A2	LASSHLDTV	9	Q5THJ4|VP13D_HUMAN	Protein in T_Antigen
DIPG35_A2	RLPPEGILHNV	11	Q5THJ4|VP13D_HUMAN	Protein in T_Antigen
DIPG35_A2	FLLGKEVSL	9	Q66K14|TBC9B_HUMAN	Protein in T_Antigen
DIPG35_A2	LLFPESIRV	9	Q66K14|TBC9B_HUMAN	Protein in T_Antigen
DIPG35_A2	TMLARLASA	9	Q6UVK1|CSPG4_HUMAN	Protein in T_Antigen
DIPG35_A2	NLAEKLIGV	9	Q86X10|RLGPB_HUMAN	Protein in T_Antigen
DIPG35_A2	RLFDEPQLA	9	Q9BX70|BTBD2_HUMAN:Q9H0C5|BTBD1_HUMAN	Protein in T_Antigen
DIPG35_A2	RLFDEPQLASL	11	Q9BX70|BTBD2_HUMAN:Q9H0C5|BTBD1_HUMAN	Protein in T_Antigen
DIPG35_A2	YLFGERLLE	9	Q9BYG3|MK67I_HUMAN	Protein in T_Antigen
DIPG35_A2	GLPRFGIEMV	10	Q9H2Y7|ZN106_HUMAN	Protein in T_Antigen
DIPG35_A2	KLLDISELDMV	11	Q9H3P2|NELFA_HUMAN	Protein in T_Antigen
DIPG35_A2	KILEDVVGV	9	Q9ULW0|TPX2_HUMAN	Protein in T_Antigen
DIPG35_A2	GLIDRQVTV	9	Q9UPN3|MACF1_HUMAN	Protein in T_Antigen
DIPG35_A2	RLQDELVTL	9	Q9UPN3|MACF1_HUMAN	Protein in T_Antigen
DIPG35_A2	RLWDHATMTEV	11	Q9Y3F4|STRAP_HUMAN	Protein in T_Antigen
DIPG35_A2	AMFDHIPVGV	10	Q9Y3I0|RTCB_HUMAN	Protein in T_Antigen
DIPG35_A2	GLMADPMKV	9	Q9Y618|NCOR2_HUMAN	Protein in T_Antigen
DIPG35_A2	SLAEGLRTV	9	Q9Y6K5|OAS3_HUMAN	Protein in T_Antigen

## Sheet: DIPG35_w632
Sample	Peptide	Length	Accession_orig	Protein_Present in T_Tantigen	T_antigenv2_ACCESSION	T_antigen_HLA allele	T_antigen_Epitope type	Present in Tantigen as epitope	Protein names_CTA	Gene names_y	Present in CTA
DIPG35_w632	DLQPQQVHTF	10	O14980	Protein in T_Antigen
DIPG35_w632	QEIYGGSDSRF	11	O75533	Protein in T_Antigen
DIPG35_w632	AEPVTPTSKA	10	P00519	Protein in T_Antigen
DIPG35_w632	IQNKPLYF	8	P07355	Protein in T_Antigen
DIPG35_w632	NTDSPLRY	8	P08865	Protein in T_Antigen
DIPG35_w632	ILTDITKGV	9	P13639	Protein in T_Antigen
DIPG35_w632	ITIHLPSPVTAQ	12	P13639	Protein in T_Antigen
DIPG35_w632	GLKEGIPAL	9	P13639	Protein in T_Antigen
DIPG35_w632	YFDPANGKF	9	P13639	Protein in T_Antigen
DIPG35_w632	FLGASLKDEVL	11	P15880	Protein in T_Antigen
DIPG35_w632	LLLPGPSAA	9	P23284	Protein in T_Antigen
DIPG35_w632	GEWASGGVRSF	11	P30044	Protein in T_Antigen
DIPG35_w632	NLYPFVKTV	9	P31939	Protein in T_Antigen
DIPG35_w632	YGLPVVVKL	9	P35222	Protein in T_Antigen
DIPG35_w632	KLDVGNAEV	9	P51572	Protein in T_Antigen	T000888	A2	Unclassified	listed as epitope in T_antigen
DIPG35_w632	VDIINAKQ	8	P60174	Protein in T_Antigen
DIPG35_w632	SIIGRLLEV	9	P62136	Protein in T_Antigen
DIPG35_w632	FILPDSLPLDTL	12	P62314	Protein in T_Antigen
DIPG35_w632	PDSLPLDTL	9	P62314	Protein in T_Antigen
DIPG35_w632	FILPDSLPLDT	11	P62314	Protein in T_Antigen
DIPG35_w632	RNPLIAGK	8	P62316	Protein in T_Antigen
DIPG35_w632	LRNPLIAGK	9	P62316	Protein in T_Antigen
DIPG35_w632	IKSTMGKPQRLY	12	P62906	Protein in T_Antigen
DIPG35_w632	SILHANPQLLAA	12	Q09472	Protein in T_Antigen
DIPG35_w632	LLDRFLATV	9	Q14094	Protein in T_Antigen	T000893	A2	Overexpressed antigen	listed as epitope in T_antigen
DIPG35_w632	RVQAVLTSD	9	Q14956	Protein in T_Antigen
DIPG35_w632	GRVQAVLTSD	10	Q14956	Protein in T_Antigen
DIPG35_w632	AVNLIFPR	8	Q14956	Protein in T_Antigen
DIPG35_w632	GGRVQAVLTSD	11	Q14956	Protein in T_Antigen
DIPG35_w632	GGRVQAVLT	9	Q14956	Protein in T_Antigen
DIPG35_w632	AKQDVVLNYPM	11	Q15029	Protein in T_Antigen
DIPG35_w632	EESGARINI	9	Q15366	Protein in T_Antigen
DIPG35_w632	SLAQYLINV	9	Q15366	Protein in T_Antigen
DIPG35_w632	TMLARLASA	9	Q6UVK1	Protein in T_Antigen
DIPG35_w632	RKVEPGQAIPLT	12	Q6UVK1	Protein in T_Antigen
DIPG35_w632	GLIDRQVTV	9	Q9UPN3	Protein in T_Antigen
DIPG35_w632	KEGEFVAQF	9	Q9UQ80	Protein in T_Antigen

## Sheet: DIPG38_A2
Sample	Peptide	Length	Accession_orig	Protein_Present in T_Tantigen	T_antigenv2_ACCESSION	T_antigen_HLA allele	T_antigen_Epitope type	Present in Tantigen as epitope	Protein names_CTA	Gene names_y	Present in CTA
DIPG38_A2	FLYDDNQRV	9	P11388|TOP2A_HUMAN:Q02880|TOP2B_HUMAN	Protein in T_Antigen	T000889	A2	Overexpressed antigen	listed as epitope in T_antigen
DIPG38_A2	KLQELNYNL	9	P42224|STAT1_HUMAN	Protein in T_Antigen	T000895	A2	Unclassified	listed as epitope in T_antigen
DIPG38_A2	KLDVGNAEV	9	P51572|BAP31_HUMAN	Protein in T_Antigen	T000888	A2	Unclassified	listed as epitope in T_antigen
DIPG38_A2	SLLQHLIGL	9	P78395|PRAME_HUMAN	Protein in T_Antigen	T000349	A2	Overexpressed antigen	listed as epitope in T_antigen	Melanoma antigen preferentially expressed in tumors (Opa-interacting protein 4) (OIP-4) (Preferentially expressed antigen of melanoma)	PRAME MAPE OIP4	CTA
DIPG38_A2	RIDITLSSV	9	Q08380|LG3BP_HUMAN	Protein in T_Antigen	T000900	A2	Unclassified	listed as epitope in T_antigen
DIPG38_A2	LLDRFLATV	9	Q14094|CCNI_HUMAN	Protein in T_Antigen	T000893	A2	Overexpressed antigen	listed as epitope in T_antigen
DIPG38_A2	ILDDIGHGV	9	Q9NYB9|ABI2_HUMAN	Protein in T_Antigen	T000892	A2	Unclassified	listed as epitope in T_antigen
DIPG38_A2	KIQEILTQV	9	O00425|IF2B3_HUMAN	Protein in T_Antigen
DIPG38_A2	LMDHTIPEV	9	O00560|SDCB1_HUMAN	Protein in T_Antigen
DIPG38_A2	KLFEFMHET	9	O14980|XPO1_HUMAN	Protein in T_Antigen
DIPG38_A2	TLMEALHYM	9	O14980|XPO1_HUMAN	Protein in T_Antigen
DIPG38_A2	VLIDYQRNV	9	O14980|XPO1_HUMAN	Protein in T_Antigen
DIPG38_A2	QLLDFSQKL	9	O14980|XPO1_HUMAN	Protein in T_Antigen
DIPG38_A2	AMFDKKVQL	9	O15061|SYNEM_HUMAN	Protein in T_Antigen
DIPG38_A2	FIASKGVKLV	10	O43707|ACTN4_HUMAN	Protein in T_Antigen
DIPG38_A2	KILEELQKV	9	O75179|ANR17_HUMAN	Protein in T_Antigen
DIPG38_A2	ALMDEVVKA	9	P00558|PGK1_HUMAN	Protein in T_Antigen
DIPG38_A2	VLPGVDALSNI	11	P00558|PGK1_HUMAN	Protein in T_Antigen
DIPG38_A2	TQSNEITIPVTF	12	P04792|HSPB1_HUMAN	Protein in T_Antigen
DIPG38_A2	VEAPMPKLA	9	P04792|HSPB1_HUMAN	Protein in T_Antigen
DIPG38_A2	ALSGHLETV	9	P07355|ANXA2_HUMAN	Protein in T_Antigen
DIPG38_A2	SLDKDIVAL	9	P11388|TOP2A_HUMAN	Protein in T_Antigen
DIPG38_A2	KIFDEILVNA	10	P11388|TOP2A_HUMAN:Q02880|TOP2B_HUMAN	Protein in T_Antigen
DIPG38_A2	ILTDITKGV	9	P13639|EF2_HUMAN	Protein in T_Antigen
DIPG38_A2	KMDRALLEL	9	P13639|EF2_HUMAN	Protein in T_Antigen
DIPG38_A2	LILDPIFKV	9	P13639|EF2_HUMAN	Protein in T_Antigen
DIPG38_A2	GLKEGIPAL	9	P13639|EF2_HUMAN	Protein in T_Antigen
DIPG38_A2	ALVQDLAKA	9	P14635|CCNB1_HUMAN	Protein in T_Antigen
DIPG38_A2	TLAKYLMEL	9	P14635|CCNB1_HUMAN	Protein in T_Antigen
DIPG38_A2	NLMEQPIKV	9	P14923|PLAK_HUMAN	Protein in T_Antigen
DIPG38_A2	YLSPDLSKV	9	P15056|BRAF_HUMAN	Protein in T_Antigen
DIPG38_A2	FLLLPGPSAA	10	P23284|PPIB_HUMAN	Protein in T_Antigen
DIPG38_A2	LLLPGPSAA	9	P23284|PPIB_HUMAN	Protein in T_Antigen
DIPG38_A2	KPGQNNPVPV	10	P25054|APC_HUMAN	Protein in T_Antigen
DIPG38_A2	GEWASGGVRSF	11	P30044|PRDX5_HUMAN	Protein in T_Antigen
DIPG38_A2	NLYPFVKTV	9	P31939|PUR9_HUMAN	Protein in T_Antigen
DIPG38_A2	RLAEPSQML	9	P35222|CTNB1_HUMAN	Protein in T_Antigen
DIPG38_A2	YGLPVVVKL	9	P35222|CTNB1_HUMAN	Protein in T_Antigen
DIPG38_A2	KLADQYPHL	9	P56693|SOX10_HUMAN:P48436|SOX9_HUMAN:P57073|SOX8_HUMAN	Protein in T_Antigen
DIPG38_A2	TLAEVSTRL	9	P57059|SIK1_HUMAN	Protein in T_Antigen
DIPG38_A2	SIIGRLLEV	9	P62136|PP1A_HUMAN	Protein in T_Antigen
DIPG38_A2	SIIGRLLE	8	P62136|PP1A_HUMAN	Protein in T_Antigen
DIPG38_A2	FILPDSLPLDTL	12	P62314|SMD1_HUMAN	Protein in T_Antigen
DIPG38_A2	TLYEAVREV	9	P62906|RL10A_HUMAN	Protein in T_Antigen
DIPG38_A2	FLASESLIKQI	11	P62906|RL10A_HUMAN	Protein in T_Antigen
DIPG38_A2	YLIELIDRV	9	P78536|ADA17_HUMAN	Protein in T_Antigen
DIPG38_A2	KLDETGVAL	9	Q02880|TOP2B_HUMAN	Protein in T_Antigen
DIPG38_A2	RGPEDEIGDPLA	12	Q07954|LRP1_HUMAN	Protein in T_Antigen
DIPG38_A2	NQMPTQPQV	9	Q09472|EP300_HUMAN	Protein in T_Antigen
DIPG38_A2	TLITDGMRSV	10	Q10570|CPSF1_HUMAN	Protein in T_Antigen
DIPG38_A2	ALDEKLLNI	9	Q10570|CPSF1_HUMAN	Protein in T_Antigen
DIPG38_A2	RLLEGVNQL	9	Q10570|CPSF1_HUMAN	Protein in T_Antigen
DIPG38_A2	SLLESVQKL	9	Q13535|ATR_HUMAN	Protein in T_Antigen
DIPG38_A2	SLLSHVIVA	9	Q13535|ATR_HUMAN	Protein in T_Antigen
DIPG38_A2	TLLNVIKSV	9	Q14571|ITPR2_HUMAN:Q14643|ITPR1_HUMAN	Protein in T_Antigen
DIPG38_A2	LISVPDRDPASP	12	Q14956|GPNMB_HUMAN	Protein in T_Antigen
DIPG38_A2	TLGPQLMEV	9	Q14956|GPNMB_HUMAN	Protein in T_Antigen
DIPG38_A2	GGRVQAVLTSD	11	Q14956|GPNMB_HUMAN	Protein in T_Antigen
DIPG38_A2	GRVQAVLTSD	10	Q14956|GPNMB_HUMAN	Protein in T_Antigen
DIPG38_A2	AKQDVVLNYPM	11	Q15029|U5S1_HUMAN	Protein in T_Antigen
DIPG38_A2	TLASSLHTL	9	Q15345|LRC41_HUMAN	Protein in T_Antigen
DIPG38_A2	EVGSIIGK	8	Q15366|PCBP2_HUMAN:Q15365|PCBP1_HUMAN:P57721|PCBP3_HUMAN:P57723|PCBP4_HUMAN	Protein in T_Antigen
DIPG38_A2	SLAQYLINV	9	Q15366|PCBP2_HUMAN	Protein in T_Antigen
DIPG38_A2	KLVEYIVKA	9	Q2TAK8|MUM1_HUMAN	Protein in T_Antigen
DIPG38_A2	YITERIIAV	9	Q68CZ2|TENS3_HUMAN	Protein in T_Antigen
DIPG38_A2	ALTDIDLQL	9	Q6UVK1|CSPG4_HUMAN	Protein in T_Antigen
DIPG38_A2	TPNPALKNGQYW	12	Q6UVK1|CSPG4_HUMAN	Protein in T_Antigen
DIPG38_A2	TMLARLASA	9	Q6UVK1|CSPG4_HUMAN	Protein in T_Antigen
DIPG38_A2	RKVEPGQAIPLT	12	Q6UVK1|CSPG4_HUMAN	Protein in T_Antigen
DIPG38_A2	TMLARLASA	9	Q6UVK1|CSPG4_HUMAN	Protein in T_Antigen
DIPG38_A2	QLYSGRLQV	9	Q6UVK1|CSPG4_HUMAN	Protein in T_Antigen
DIPG38_A2	GVMKENYLV	9	Q7Z2W7|TRPM8_HUMAN	Protein in T_Antigen
DIPG38_A2	NLAEKLIGV	9	Q86X10|RLGPB_HUMAN	Protein in T_Antigen
DIPG38_A2	RLFDEPQLA	9	Q9BX70|BTBD2_HUMAN	Protein in T_Antigen
DIPG38_A2	RLFDEPQLASL	11	Q9BX70|BTBD2_HUMAN	Protein in T_Antigen
DIPG38_A2	VMFKEPVEV	9	Q9BX70|BTBD2_HUMAN	Protein in T_Antigen
DIPG38_A2	AQWDIGIAHA	10	Q9BZ95|NSD3_HUMAN	Protein in T_Antigen
DIPG38_A2	KLLDISELDMV	11	Q9H3P2|NELFA_HUMAN	Protein in T_Antigen
DIPG38_A2	GLFQGKTPL	9	Q9ULW0|TPX2_HUMAN	Protein in T_Antigen
DIPG38_A2	GLIDRQVTV	9	Q9UPN3|MACF1_HUMAN	Protein in T_Antigen
DIPG38_A2	RLQDELVTL	9	Q9UPN3|MACF1_HUMAN	Protein in T_Antigen
DIPG38_A2	FTQDSNYLL	9	Q9Y3F4|STRAP_HUMAN	Protein in T_Antigen
DIPG38_A2	SLAEGLRTV	9	Q9Y6K5|OAS3_HUMAN	Protein in T_Antigen

## Sheet: DIPG38_w632
Sample	Peptide	Length	Accession_orig	Protein_Present in T_Tantigen	T_antigenv2_ACCESSION	T_antigen_HLA allele	T_antigen_Epitope type	Present in Tantigen as epitope	Protein names_CTA	Gene names_y	Present in CTA
DIPG38_w632	LMDHTIPEV	9	O00560	Protein in T_Antigen
DIPG38_w632	SLMDHTIPEV	10	O00560	Protein in T_Antigen
DIPG38_w632	KQMLPLNTNI	10	O14980	Protein in T_Antigen
DIPG38_w632	DLQPQQVHTF	10	O14980	Protein in T_Antigen
DIPG38_w632	VLIDYQRNV	9	O14980	Protein in T_Antigen
DIPG38_w632	MQLKQMLPLNTN	12	O14980	Protein in T_Antigen
DIPG38_w632	VEEGKISTSL	10	O14980	Protein in T_Antigen
DIPG38_w632	AEANHFIDL	9	O15294	Protein in T_Antigen
DIPG38_w632	SEHELDVAL	9	O94964	Protein in T_Antigen
DIPG38_w632	AEPVTPTSKA	10	P00519	Protein in T_Antigen
DIPG38_w632	KVLPGVDALSNI	12	P00558	Protein in T_Antigen
DIPG38_w632	GLAPPQHLI	9	P04637	Protein in T_Antigen
DIPG38_w632	RLFDQAFGL	9	P04792	Protein in T_Antigen
DIPG38_w632	DVNHFAPDEL	10	P04792	Protein in T_Antigen
DIPG38_w632	LLIDDKGTIKL	11	P06493	Protein in T_Antigen
DIPG38_w632	FEITPPVVL	9	P06748	Protein in T_Antigen
DIPG38_w632	MSVQPTVSL	9	P06748	Protein in T_Antigen
DIPG38_w632	YEGSPIKVTL	10	P06748	Protein in T_Antigen
DIPG38_w632	AEINNIIKI	9	P11388	Protein in T_Antigen
DIPG38_w632	TAISLFYEL	9	P13639	Protein in T_Antigen
DIPG38_w632	GEHIIAGAGEL	11	P13639	Protein in T_Antigen
DIPG38_w632	RETVSEESNVL	11	P13639	Protein in T_Antigen
DIPG38_w632	ILTDITKGV	9	P13639	Protein in T_Antigen
DIPG38_w632	KLIEKLDIKL	10	P13639	Protein in T_Antigen
DIPG38_w632	IQRTILMMG	9	P13639	Protein in T_Antigen
DIPG38_w632	GEVDVEQHTL	10	P14635	Protein in T_Antigen
DIPG38_w632	SEHGINIDL	9	P18583	Protein in T_Antigen
DIPG38_w632	AEIVTPFNIDRL	12	P24928	Protein in T_Antigen
DIPG38_w632	KFFPLIEV	8	P27694	Protein in T_Antigen
DIPG38_w632	IVIDPKNPL	9	P30260	Protein in T_Antigen
DIPG38_w632	RVLKVLSV	8	P35222	Protein in T_Antigen
DIPG38_w632	TVGLIRNL	8	P35222	Protein in T_Antigen
DIPG38_w632	YGLPVVVKL	9	P35222	Protein in T_Antigen
DIPG38_w632	AEEDHVDLSL	10	P38936	Protein in T_Antigen
DIPG38_w632	VLHAPPPTK	9	P41161	Protein in T_Antigen
DIPG38_w632	VLWDRTFSL	9	P42224	Protein in T_Antigen
DIPG38_w632	SIIGRLLEV	9	P62136	Protein in T_Antigen
DIPG38_w632	SIIGRLLE	8	P62136	Protein in T_Antigen
DIPG38_w632	WQNVRALYI	9	P62906	Protein in T_Antigen
DIPG38_w632	TLYEAVREV	9	P62906	Protein in T_Antigen
DIPG38_w632	SLLQHLIGL	9	P78395	Protein in T_Antigen	T000349	A2	Overexpressed antigen	listed as epitope in T_antigen	Melanoma antigen preferentially expressed in tumors (Opa-interacting protein 4) (OIP-4) (Preferentially expressed antigen of melanoma)	PRAME MAPE OIP4	CTA
DIPG38_w632	LLDRFLATV	9	Q14094	Protein in T_Antigen	T000893	A2	Overexpressed antigen	listed as epitope in T_antigen
DIPG38_w632	SLLDRFLATV	10	Q14094	Protein in T_Antigen
DIPG38_w632	KEIETFVSL	9	Q14571	Protein in T_Antigen
DIPG38_w632	RQYLAINQI	9	Q14571	Protein in T_Antigen
DIPG38_w632	TLLNVIKSV	9	Q14571	Protein in T_Antigen
DIPG38_w632	RLYPWGVVEV	10	Q15019		T000894	A2	Unclassified	listed as epitope in T_antigen
DIPG38_w632	SELIRNVTL	9	Q15029	Protein in T_Antigen
DIPG38_w632	VEESGEHVIL	10	Q15029	Protein in T_Antigen
DIPG38_w632	AEDPLSITF	9	Q15262	Protein in T_Antigen
DIPG38_w632	SLAQYLINV	9	Q15366	Protein in T_Antigen
DIPG38_w632	AQYLINVRL	9	Q15366	Protein in T_Antigen
DIPG38_w632	AEWAAANHVL	10	Q15751	Protein in T_Antigen
DIPG38_w632	RVKSEYMRL	9	Q15910	Protein in T_Antigen
DIPG38_w632	SESLPVRTL	9	Q53EP0	Protein in T_Antigen
DIPG38_w632	SEITDPESFL	10	Q5T4S7	Protein in T_Antigen
DIPG38_w632	NEISIYDKL	9	Q6UWU4	Protein in T_Antigen
DIPG38_w632	NQWQLSGELKA	11	Q86W42	Protein in T_Antigen
DIPG38_w632	KEGFPITAI	9	Q9NYV4	Protein in T_Antigen
DIPG38_w632	AAAYPHTSL	9	Q9P2R6	Protein in T_Antigen
DIPG38_w632	KEVNFTSEL	9	Q9ULW0	Protein in T_Antigen
DIPG38_w632	GLFQGKTPL	9	Q9ULW0	Protein in T_Antigen
DIPG38_w632	YRFGDSQQL	9	Q9UPN3	Protein in T_Antigen
DIPG38_w632	SEEPAGQIL	9	Q9UQ35	Protein in T_Antigen
DIPG38_w632	FESSPDPEL	9	Q9UQ35	Protein in T_Antigen
DIPG38_w632	MEYIPEGEIL	10	Q9Y3F4	Protein in T_Antigen

## Sheet: DIPG43_A2
Sample	Peptide	Length	Accession_orig	Protein_Present in T_Tantigen	T_antigenv2_ACCESSION	T_antigen_HLA allele	T_antigen_Epitope type	Present in Tantigen as epitope	Protein names_CTA	Gene names_y	Present in CTA
DIPG43_A2	SLLQHLIGL	9			T000349	A2	Overexpressed antigen	listed as epitope in T_antigen
DIPG43_A2	FLYDDNQRV	9	P11388|TOP2A_HUMAN	Protein in T_Antigen	T000889	A2	Overexpressed antigen	listed as epitope in T_antigen
DIPG43_A2	KLQELNYNL	9	P42224|STAT1_HUMAN	Protein in T_Antigen	T000895	A2	Unclassified	listed as epitope in T_antigen
DIPG43_A2	KVLEYVIKV	9	P43355|MAGA1_HUMAN	Protein in T_Antigen	T000135	A2	Shared tumor specific antigen	listed as epitope in T_antigen	Melanoma-associated antigen 1 (Antigen MZ2-E) (Cancer/testis antigen 1.1) (CT1.1) (MAGE-1 antigen)	MAGEA1 MAGE1 MAGE1A	CTA
DIPG43_A2	GLQHWVPEL	9	Q08431|MFGM_HUMAN	Protein in T_Antigen	T000861	A2	Unclassified	listed as epitope in T_antigen
DIPG43_A2	LLDRFLATV	9	Q14094|CCNI_HUMAN	Protein in T_Antigen	T000893	A2	Overexpressed antigen	listed as epitope in T_antigen
DIPG43_A2	ILDDIGHGV	9	Q9NYB9|ABI2_HUMAN	Protein in T_Antigen	T000892	A2	Unclassified	listed as epitope in T_antigen
DIPG43_A2	SLMDHTIPEV	10	O00560|SDCB1_HUMAN	Protein in T_Antigen
DIPG43_A2	LMDHTIPEV	9	O00560|SDCB1_HUMAN	Protein in T_Antigen
DIPG43_A2	VLIDYQRNV	9	O14980|XPO1_HUMAN	Protein in T_Antigen
DIPG43_A2	AMFDKKVQL	9	O15061|SYNEM_HUMAN	Protein in T_Antigen
DIPG43_A2	KLGLKPLEV	9	O43290|SNUT1_HUMAN	Protein in T_Antigen
DIPG43_A2	TLDDIMAAV	9	O75179|ANR17_HUMAN	Protein in T_Antigen
DIPG43_A2	KILEELQKV	9	O75179|ANR17_HUMAN	Protein in T_Antigen
DIPG43_A2	VLPGVDALSNI	11	P00558|PGK1_HUMAN	Protein in T_Antigen
DIPG43_A2	ALMDEVVKA	9	P00558|PGK1_HUMAN	Protein in T_Antigen
DIPG43_A2	KVLPGVDAL	9	P00558|PGK1_HUMAN	Protein in T_Antigen
DIPG43_A2	QMVSLEDDVA	10	P01130|LDLR_HUMAN	Protein in T_Antigen
DIPG43_A2	RLFDQAFGL	9	P04792|HSPB1_HUMAN	Protein in T_Antigen
DIPG43_A2	TQSNEITIPVTF	12	P04792|HSPB1_HUMAN	Protein in T_Antigen
DIPG43_A2	APPKPEPKP	9	P05204|HMGN2_HUMAN:Q15651|HMGN3_HUMAN	Protein in T_Antigen
DIPG43_A2	VLMQDSRLYL	10	P06493|CDK1_HUMAN	Protein in T_Antigen
DIPG43_A2	LLIDDKGTIKL	11	P06493|CDK1_HUMAN	Protein in T_Antigen
DIPG43_A2	QDLWQWRK	8	P06748|NPM_HUMAN	Protein in T_Antigen
DIPG43_A2	YLYGQTTTYL	10	P11388|TOP2A_HUMAN	Protein in T_Antigen
DIPG43_A2	KIFDEILVNA	10	P11388|TOP2A_HUMAN	Protein in T_Antigen
DIPG43_A2	RLMEPIYLV	9	P13639|EF2_HUMAN	Protein in T_Antigen
DIPG43_A2	YLNEIKDSV	9	P13639|EF2_HUMAN	Protein in T_Antigen
DIPG43_A2	GLKEGIPAL	9	P13639|EF2_HUMAN	Protein in T_Antigen
DIPG43_A2	ILTDITKGV	9	P13639|EF2_HUMAN	Protein in T_Antigen
DIPG43_A2	LILDPIFKV	9	P13639|EF2_HUMAN	Protein in T_Antigen
DIPG43_A2	TLAKYLMEL	9	P14635|CCNB1_HUMAN	Protein in T_Antigen
DIPG43_A2	ALVQDLAKA	9	P14635|CCNB1_HUMAN	Protein in T_Antigen
DIPG43_A2	YLSPDLSKV	9	P15056|BRAF_HUMAN	Protein in T_Antigen
DIPG43_A2	KIGDFGLATV	10	P15056|BRAF_HUMAN	Protein in T_Antigen
DIPG43_A2	KHYGPGWV	8	P23284|PPIB_HUMAN	Protein in T_Antigen
DIPG43_A2	KISTITPQI	9	P30260|CDC27_HUMAN	Protein in T_Antigen
DIPG43_A2	NLYPFVKTV	9	P31939|PUR9_HUMAN	Protein in T_Antigen
DIPG43_A2	ALFEEVPEL	9	P31939|PUR9_HUMAN	Protein in T_Antigen
DIPG43_A2	YGLPVVVKL	9	P35222|CTNB1_HUMAN	Protein in T_Antigen
DIPG43_A2	VLWDRTFSL	9	P42224|STAT1_HUMAN	Protein in T_Antigen
DIPG43_A2	FGAEIKANV	9	P50281|MMP14_HUMAN	Protein in T_Antigen
DIPG43_A2	SIIGRLLEV	9	P62136|PP1A_HUMAN	Protein in T_Antigen
DIPG43_A2	FLASESLIKQI	11	P62906|RL10A_HUMAN	Protein in T_Antigen
DIPG43_A2	FLETVELQISLK	12	P62906|RL10A_HUMAN	Protein in T_Antigen
DIPG43_A2	TLYEAVREV	9	P62906|RL10A_HUMAN	Protein in T_Antigen
DIPG43_A2	NMVAKVDEV	9	P62906|RL10A_HUMAN	Protein in T_Antigen
DIPG43_A2	GAPVYVDL	8	P78559|MAP1A_HUMAN	Protein in T_Antigen
DIPG43_A2	IAIDWVAGNV	10	Q07954|LRP1_HUMAN	Protein in T_Antigen
DIPG43_A2	FLAEDALNTV	10	Q08345|DDR1_HUMAN	Protein in T_Antigen
DIPG43_A2	SLLESVQKL	9	Q13535|ATR_HUMAN	Protein in T_Antigen
DIPG43_A2	YLQPKLLGI	9	Q13535|ATR_HUMAN	Protein in T_Antigen
DIPG43_A2	SLLDRFLATV	10	Q14094|CCNI_HUMAN	Protein in T_Antigen
DIPG43_A2	TLASSLHTL	9	Q15345|LRC41_HUMAN	Protein in T_Antigen
DIPG43_A2	SLAQYLINV	9	Q15366|PCBP2_HUMAN	Protein in T_Antigen
DIPG43_A2	KLVEYIVKA	9	Q2TAK8|MUM1_HUMAN	Protein in T_Antigen
DIPG43_A2	ILWETVPSM	9	Q53EP0|FND3B_HUMAN	Protein in T_Antigen
DIPG43_A2	TLASIIKEV	9	Q5T4S7|UBR4_HUMAN	Protein in T_Antigen
DIPG43_A2	KLLEEQGIFL	10	Q5T4S7|UBR4_HUMAN	Protein in T_Antigen
DIPG43_A2	YLADVTNAL	9	Q5T4S7|UBR4_HUMAN	Protein in T_Antigen
DIPG43_A2	RLPPEGILHNV	11	Q5THJ4|VP13D_HUMAN	Protein in T_Antigen
DIPG43_A2	TMLARLASA	9	Q6UVK1|CSPG4_HUMAN	Protein in T_Antigen
DIPG43_A2	NLAEKLIGV	9	Q86X10|RLGPB_HUMAN	Protein in T_Antigen
DIPG43_A2	KLIGVLFEV	9	Q86X10|RLGPB_HUMAN	Protein in T_Antigen
DIPG43_A2	GLPRFGIEMV	10	Q9H2Y7|ZN106_HUMAN	Protein in T_Antigen
DIPG43_A2	KLLDISELDMV	11	Q9H3P2|NELFA_HUMAN	Protein in T_Antigen
DIPG43_A2	KLEAVNPI	8	Q9UHJ3|SMBT1_HUMAN	Protein in T_Antigen
DIPG43_A2	KILEDVVGV	9	Q9ULW0|TPX2_HUMAN	Protein in T_Antigen
DIPG43_A2	GLFQGKTPL	9	Q9ULW0|TPX2_HUMAN	Protein in T_Antigen
DIPG43_A2	VLQGKLAEV	9	Q9UPN3|MACF1_HUMAN	Protein in T_Antigen
DIPG43_A2	ALGPIRLE	8	Q9UPN3|MACF1_HUMAN	Protein in T_Antigen
DIPG43_A2	RLQDELVTL	9	Q9UPN3|MACF1_HUMAN	Protein in T_Antigen
DIPG43_A2	RLWDHATMTEV	11	Q9Y3F4|STRAP_HUMAN	Protein in T_Antigen
DIPG43_A2	AMFDHIPVGV	10	Q9Y3I0|RTCB_HUMAN	Protein in T_Antigen
DIPG43_A2	SLAEGLRTV	9	Q9Y6K5|OAS3_HUMAN	Protein in T_Antigen

## Sheet: DIPG43_w632
Sample	Peptide	Length	Accession_orig	Protein_Present in T_Tantigen	T_antigenv2_ACCESSION	T_antigen_HLA allele	T_antigen_Epitope type	Present in Tantigen as epitope	Protein names_CTA	Gene names_y	Present in CTA
DIPG43_w632	AEPVTPTSKA	10	P00519	Protein in T_Antigen
DIPG43_w632	YFDPANGKF	9	P13639	Protein in T_Antigen
DIPG43_w632	NEIKDSVVA	9	P13639	Protein in T_Antigen
DIPG43_w632	ILTDITKGV	9	P13639	Protein in T_Antigen
DIPG43_w632	GEFKALQEW	9	P24928	Protein in T_Antigen
DIPG43_w632	GEWASGGVRSF	11	P30044	Protein in T_Antigen
DIPG43_w632	NLYPFVKTV	9	P31939	Protein in T_Antigen
DIPG43_w632	SLAQYLINV	9	Q15366	Protein in T_Antigen
DIPG43_w632	ASSPVLRQM	9	Q15788	Protein in T_Antigen
DIPG43_w632	FGTIRTIDY	9	Q96T37	Protein in T_Antigen
DIPG43_w632	SLAEGLRTV	9	Q9Y6K5	Protein in T_Antigen

[truncated: 3 more sheets: DIPG58_A3, DIPG58_w632, SF7761_w632]
