# Supplementary material for: A combined immunopeptidomics, proteomics, and cell surface proteomics approach to identify immunotherapy targets for diffuse intrinsic pontine glioma
Source: Front Oncol. 2023 Aug 11;13:1192448. doi: 10.3389/fonc.2023.1192448 (PMC10455951; doi:10.3389/fonc.2023.1192448)
Supplement: Supplementary file 5 [file Table_4.xlsx]

## Sheet: 4a-Combined_all CTA
Sample	Peptide	Length	Accession_orig	Protein_Present in T_Tantigen	T_antigenv2_ACCESSION	T_antigen_HLA allele	T_antigen_Epitope type	Present in Tantigen as epitope	Protein names_CTA	Gene names_y	Present in CTA
DIPG27_A2_CTA	RLWVGTGNGV	10	O60271|JIP4_HUMAN:Q9UPT6|JIP3_HUMAN						C-Jun-amino-terminal kinase-interacting protein 4 (JIP-4) (JNK-interacting protein 4) (Cancer/testis antigen 89) (CT89) (Human lung cancer oncogene 6 protein) (HLC-6) (JNK-associated leucine-zipper protein) (JLP) (Mitogen-activated protein kinase 8-interacting protein 4) (Proliferation-inducing protein 6) (Protein highly expressed in testis) (PHET) (Sperm surface protein) (Sperm-associated antige…	SPAG9 HSS KIAA0516 MAPK8IP4 SYD1 HLC6	CTA
DIPG27_A2_CTA	KILDLETQL	9	Q5BJF6|ODFP2_HUMAN						Outer dense fiber protein 2 (Cenexin) (Outer dense fiber of sperm tails protein 2)	ODF2	CTA
DIPG27_A2_CTA	SLADVDPMQL	10	Q6PL18|ATAD2_HUMAN						ATPase family AAA domain-containing protein 2 (EC 3.6.1.3) (AAA nuclear coregulator cancer-associated protein) (ANCCA)	ATAD2 L16 PRO2000	CTA
DIPG27_A2_CTA	YMMPVNSEV	9	Q9BZD4|NUF2_HUMAN						Kinetochore protein Nuf2 (hNuf2) (hNuf2R) (hsNuf2) (Cell division cycle-associated protein 1)	NUF2 CDCA1 NUF2R	CTA
DIPG27_A2_CTA	NVAEIVIHIR	10	Q9BZD4|NUF2_HUMAN						Kinetochore protein Nuf2 (hNuf2) (hNuf2R) (hsNuf2) (Cell division cycle-associated protein 1)	NUF2 CDCA1 NUF2R	CTA
DIPG27_A2_CTA	RLIDLGVGL	9	Q9UGL1|KDM5B_HUMAN						Lysine-specific demethylase 5B (EC 1.14.11.-) (Cancer/testis antigen 31) (CT31) (Histone demethylase JARID1B) (Jumonji/ARID domain-containing protein 1B) (PLU-1) (Retinoblastoma-binding protein 2 homolog 1) (RBP2-H1)	KDM5B JARID1B PLU1 RBBP2H1	CTA
DIPG27_w632_CTA	SVFPKTSISP	10	Q58F21						Bromodomain testis-specific protein (Cancer/testis antigen 9) (CT9) (RING3-like protein)	BRDT	CTA
DIPG27_w632_CTA	EAVTPFLGK	9	Q6NUI2						Glycerol-3-phosphate acyltransferase 2, mitochondrial (GPAT-2) (EC 2.3.1.15) (xGPAT1)	GPAT2	CTA
DIPG27_w632_CTA	NVILVKEENTR	11	Q6NUI2						Glycerol-3-phosphate acyltransferase 2, mitochondrial (GPAT-2) (EC 2.3.1.15) (xGPAT1)	GPAT2	CTA
DIPG27_w632_CTA	KYLTVKDYL	9	Q6PL18						ATPase family AAA domain-containing protein 2 (EC 3.6.1.3) (AAA nuclear coregulator cancer-associated protein) (ANCCA)	ATAD2 L16 PRO2000	CTA
DIPG27_w632_CTA	EVPDYVTVIK	10	Q6PL18						ATPase family AAA domain-containing protein 2 (EC 3.6.1.3) (AAA nuclear coregulator cancer-associated protein) (ANCCA)	ATAD2 L16 PRO2000	CTA
DIPG27_w632_CTA	YPNPKPEVL	9	Q9BZD4						Kinetochore protein Nuf2 (hNuf2) (hNuf2R) (hsNuf2) (Cell division cycle-associated protein 1)	NUF2 CDCA1 NUF2R	CTA
DIPG35_A2_CTA	YLQEKLHAL	9	O15078|CE290_HUMAN						Centrosomal protein of 290 kDa (Cep290) (Bardet-Biedl syndrome 14 protein) (Cancer/testis antigen 87) (CT87) (Nephrocystin-6) (Tumor antigen se2-2)	CEP290 BBS14 KIAA0373 NPHP6	CTA
DIPG35_A2_CTA	VSGVPEPGSPR	11	Q6UWB4|PRS55_HUMAN						Serine protease 55 (EC 3.4.21.-) (Testis serine protease 1) (T-SP1)	PRSS55 TSP1 UNQ9391/PRO34284	CTA
DIPG35_A2_CTA	TNNLIPYKLMHD	12	Q9C093|SPEF2_HUMAN						Sperm flagellar protein 2 (Protein KPL2)	SPEF2 KIAA1770 KPL2	CTA
DIPG35_A2_CTA	ILNPYNLFL	9	Q9UGL1|KDM5B_HUMAN						Lysine-specific demethylase 5B (EC 1.14.11.-) (Cancer/testis antigen 31) (CT31) (Histone demethylase JARID1B) (Jumonji/ARID domain-containing protein 1B) (PLU-1) (Retinoblastoma-binding protein 2 homolog 1) (RBP2-H1)	KDM5B JARID1B PLU1 RBBP2H1	CTA
DIPG35_A2_CTA	VLAHITADI	9	Q9UGL1|KDM5B_HUMAN						Lysine-specific demethylase 5B (EC 1.14.11.-) (Cancer/testis antigen 31) (CT31) (Histone demethylase JARID1B) (Jumonji/ARID domain-containing protein 1B) (PLU-1) (Retinoblastoma-binding protein 2 homolog 1) (RBP2-H1)	KDM5B JARID1B PLU1 RBBP2H1	CTA
DIPG35_w632_CTA	LPGPAMLIP	9	Q96J94						Piwi-like protein 1 (EC 3.1.26.-)	PIWIL1 HIWI	CTA
DIPG38_w632_CTA	HVFTDPLGV	9	O60271						C-Jun-amino-terminal kinase-interacting protein 4 (JIP-4) (JNK-interacting protein 4) (Cancer/testis antigen 89) (CT89) (Human lung cancer oncogene 6 protein) (HLC-6) (JNK-associated leucine-zipper protein) (JLP) (Mitogen-activated protein kinase 8-interacting protein 4) (Proliferation-inducing protein 6) (Protein highly expressed in testis) (PHET) (Sperm surface protein) (Sperm-associated antige…	SPAG9 HSS KIAA0516 MAPK8IP4 SYD1 HLC6	CTA
DIPG38_w632_CTA	FAFGEPREL	9	O60732						Melanoma-associated antigen C1 (Cancer/testis antigen 7.1) (CT7.1) (MAGE-C1 antigen)	MAGEC1	CTA
DIPG38_w632_CTA	QQLPDILKI	9	Q5BJF6						Outer dense fiber protein 2 (Cenexin) (Outer dense fiber of sperm tails protein 2)	ODF2	CTA
DIPG38_w632_CTA	HTANIQTLI	9	Q8NG31						Kinetochore scaffold 1 (ALL1-fused gene from chromosome 15q14 protein) (AF15q14) (Bub-linking kinetochore protein) (Blinkin) (Cancer susceptibility candidate gene 5 protein) (Cancer/testis antigen 29) (CT29) (Kinetochore-null protein 1) (Protein CASC5) (Protein D40/AF15q14)	KNL1 CASC5 KIAA1570	CTA
DIPG43_A2_CTA	RAPEFLPEV	9	Q14667|K0100_HUMAN						Protein KIAA0100 (Antigen MLAA-22) (Breast cancer-overexpressed gene 1 protein)	KIAA0100 BCOX1	CTA
DIPG43_A2_CTA	YLMPGFIHL	9	Q86TM3|DDX53_HUMAN:Q9NXZ2|DDX43_HUMAN						Probable ATP-dependent RNA helicase DDX53 (EC 3.6.4.13) (Cancer-associated gene protein) (Cancer/testis antigen 26) (CT26) (DEAD box protein 53) (DEAD box protein CAGE)	DDX53 CAGE	CTA
DIPG43_A2_CTA	KLLDAGGDLRL	11	Q8IWB6|TEX14_HUMAN						Inactive serine/threonine-protein kinase TEX14 (Protein kinase-like protein SgK307) (Sugen kinase 307) (Testis-expressed sequence 14) (Testis-expressed sequence 14 protein)	TEX14 SGK307	CTA
DIPG58_A3_CTA	RTLDEAVGVQK	11	Q14667|K0100_HUMAN						Protein KIAA0100 (Antigen MLAA-22) (Breast cancer-overexpressed gene 1 protein)	KIAA0100 BCOX1	CTA
DIPG58_A3_CTA	SVYENGLSQK	10	Q6PL18|ATAD2_HUMAN						ATPase family AAA domain-containing protein 2 (EC 3.6.1.3) (AAA nuclear coregulator cancer-associated protein) (ANCCA)	ATAD2 L16 PRO2000	CTA
DIPG58_A3_CTA	ATAQFKINK	9	Q9BZD4|NUF2_HUMAN						Kinetochore protein Nuf2 (hNuf2) (hNuf2R) (hsNuf2) (Cell division cycle-associated protein 1)	NUF2 CDCA1 NUF2R	CTA
DIPG58_A3_CTA	ATAQFKINKK	10	Q9BZD4|NUF2_HUMAN						Kinetochore protein Nuf2 (hNuf2) (hNuf2R) (hsNuf2) (Cell division cycle-associated protein 1)	NUF2 CDCA1 NUF2R	CTA
DIPG58_A3_CTA	KIDEKTAELK	10	Q9BZD4|NUF2_HUMAN						Kinetochore protein Nuf2 (hNuf2) (hNuf2R) (hsNuf2) (Cell division cycle-associated protein 1)	NUF2 CDCA1 NUF2R	CTA
DIPG58_A3_CTA	SVAQQLLNGK	10	Q9UGL1|KDM5B_HUMAN						Lysine-specific demethylase 5B (EC 1.14.11.-) (Cancer/testis antigen 31) (CT31) (Histone demethylase JARID1B) (Jumonji/ARID domain-containing protein 1B) (PLU-1) (Retinoblastoma-binding protein 2 homolog 1) (RBP2-H1)	KDM5B JARID1B PLU1 RBBP2H1	CTA
DIPG58_A3_CTA	HITADICGMKL	11	Q9UGL1|KDM5B_HUMAN						Lysine-specific demethylase 5B (EC 1.14.11.-) (Cancer/testis antigen 31) (CT31) (Histone demethylase JARID1B) (Jumonji/ARID domain-containing protein 1B) (PLU-1) (Retinoblastoma-binding protein 2 homolog 1) (RBP2-H1)	KDM5B JARID1B PLU1 RBBP2H1	CTA
DIPG58_A3_CTA	KLKEPLPNGK	10	Q9UGL1|KDM5B_HUMAN						Lysine-specific demethylase 5B (EC 1.14.11.-) (Cancer/testis antigen 31) (CT31) (Histone demethylase JARID1B) (Jumonji/ARID domain-containing protein 1B) (PLU-1) (Retinoblastoma-binding protein 2 homolog 1) (RBP2-H1)	KDM5B JARID1B PLU1 RBBP2H1	CTA
DIPG58_w632_CTA	FIDASRLVY	9	P26232|CTNA2_HUMAN:P35221|CTNA1_HUMAN						Catenin alpha-2 (Alpha N-catenin) (Alpha-catenin-related protein)	CTNNA2 CAPR	CTA
DIPG58_w632_CTA	FLDPRQPSY	9	Q5T6F0|DCA12_HUMAN						DDB1- and CUL4-associated factor 12 (Centrosome-related protein TCC52) (Testis cancer centrosome-related protein) (WD repeat-containing protein 40A)	DCAF12 KIAA1892 TCC52 WDR40A	CTA
SF7761_w632_CTA	TNSDIVSISK	10	O15078|CE290_HUMAN						Centrosomal protein of 290 kDa (Cep290) (Bardet-Biedl syndrome 14 protein) (Cancer/testis antigen 87) (CT87) (Nephrocystin-6) (Tumor antigen se2-2)	CEP290 BBS14 KIAA0373 NPHP6	CTA
SF7761_w632_CTA	REAELKKEY	9	O60271|JIP4_HUMAN						C-Jun-amino-terminal kinase-interacting protein 4 (JIP-4) (JNK-interacting protein 4) (Cancer/testis antigen 89) (CT89) (Human lung cancer oncogene 6 protein) (HLC-6) (JNK-associated leucine-zipper protein) (JLP) (Mitogen-activated protein kinase 8-interacting protein 4) (Proliferation-inducing protein 6) (Protein highly expressed in testis) (PHET) (Sperm surface protein) (Sperm-associated antige…	SPAG9 HSS KIAA0516 MAPK8IP4 SYD1 HLC6	CTA
SF7761_w632_CTA	VAEDKFITL	9	Q14667|K0100_HUMAN						Protein KIAA0100 (Antigen MLAA-22) (Breast cancer-overexpressed gene 1 protein)	KIAA0100 BCOX1	CTA
SF7761_w632_CTA	DEAVGVQKW	9	Q14667|K0100_HUMAN						Protein KIAA0100 (Antigen MLAA-22) (Breast cancer-overexpressed gene 1 protein)	KIAA0100 BCOX1	CTA
SF7761_w632_CTA	NSISLDYQHLR	11	Q14667|K0100_HUMAN						Protein KIAA0100 (Antigen MLAA-22) (Breast cancer-overexpressed gene 1 protein)	KIAA0100 BCOX1	CTA
SF7761_w632_CTA	STFEETNRTLR	11	Q5BJF6|ODFP2_HUMAN						Outer dense fiber protein 2 (Cenexin) (Outer dense fiber of sperm tails protein 2)	ODF2	CTA
SF7761_w632_CTA	LENERLKASF	10	Q5BJF6|ODFP2_HUMAN						Outer dense fiber protein 2 (Cenexin) (Outer dense fiber of sperm tails protein 2)	ODF2	CTA
SF7761_w632_CTA	FEETNRTLR	9	Q5BJF6|ODFP2_HUMAN						Outer dense fiber protein 2 (Cenexin) (Outer dense fiber of sperm tails protein 2)	ODF2	CTA
SF7761_w632_CTA	DTIGKLKTEK	10	Q5BJF6|ODFP2_HUMAN						Outer dense fiber protein 2 (Cenexin) (Outer dense fiber of sperm tails protein 2)	ODF2	CTA
SF7761_w632_CTA	LPDIGGRNI	9	Q5DX21|IGS11_HUMAN						Immunoglobulin superfamily member 11 (IgSF11) (Brain and testis-specific immunoglobulin superfamily protein) (Bt-IGSF) (V-set and immunoglobulin domain-containing protein 3)	IGSF11 BTIGSF CXADRL1 VSIG3	CTA
SF7761_w632_CTA	SEEGIPRPTY	10	Q5DX21|IGS11_HUMAN						Immunoglobulin superfamily member 11 (IgSF11) (Brain and testis-specific immunoglobulin superfamily protein) (Bt-IGSF) (V-set and immunoglobulin domain-containing protein 3)	IGSF11 BTIGSF CXADRL1 VSIG3	CTA
SF7761_w632_CTA	GEEENQKRYY	10	Q6PL18|ATAD2_HUMAN						ATPase family AAA domain-containing protein 2 (EC 3.6.1.3) (AAA nuclear coregulator cancer-associated protein) (ANCCA)	ATAD2 L16 PRO2000	CTA
SF7761_w632_CTA	KEMVVFPLLY	10	Q6PL18|ATAD2_HUMAN						ATPase family AAA domain-containing protein 2 (EC 3.6.1.3) (AAA nuclear coregulator cancer-associated protein) (ANCCA)	ATAD2 L16 PRO2000	CTA
SF7761_w632_CTA	QEIAEKQAL	9	Q8NG31|KNL1_HUMAN						Kinetochore scaffold 1 (ALL1-fused gene from chromosome 15q14 protein) (AF15q14) (Bub-linking kinetochore protein) (Blinkin) (Cancer susceptibility candidate gene 5 protein) (Cancer/testis antigen 29) (CT29) (Kinetochore-null protein 1) (Protein CASC5) (Protein D40/AF15q14)	KNL1 CASC5 KIAA1570	CTA
SF7761_w632_CTA	NSADKIHITR	10	Q8NG31|KNL1_HUMAN						Kinetochore scaffold 1 (ALL1-fused gene from chromosome 15q14 protein) (AF15q14) (Bub-linking kinetochore protein) (Blinkin) (Cancer susceptibility candidate gene 5 protein) (Cancer/testis antigen 29) (CT29) (Kinetochore-null protein 1) (Protein CASC5) (Protein D40/AF15q14)	KNL1 CASC5 KIAA1570	CTA
SF7761_w632_CTA	IATSHNIVY	9	Q8NG31|KNL1_HUMAN						Kinetochore scaffold 1 (ALL1-fused gene from chromosome 15q14 protein) (AF15q14) (Bub-linking kinetochore protein) (Blinkin) (Cancer susceptibility candidate gene 5 protein) (Cancer/testis antigen 29) (CT29) (Kinetochore-null protein 1) (Protein CASC5) (Protein D40/AF15q14)	KNL1 CASC5 KIAA1570	CTA
SF7761_w632_CTA	QEIATSHNIVY	11	Q8NG31|KNL1_HUMAN						Kinetochore scaffold 1 (ALL1-fused gene from chromosome 15q14 protein) (AF15q14) (Bub-linking kinetochore protein) (Blinkin) (Cancer susceptibility candidate gene 5 protein) (Cancer/testis antigen 29) (CT29) (Kinetochore-null protein 1) (Protein CASC5) (Protein D40/AF15q14)	KNL1 CASC5 KIAA1570	CTA
SF7761_w632_CTA	FHLAGASK	8	Q8NG31|KNL1_HUMAN						Kinetochore scaffold 1 (ALL1-fused gene from chromosome 15q14 protein) (AF15q14) (Bub-linking kinetochore protein) (Blinkin) (Cancer susceptibility candidate gene 5 protein) (Cancer/testis antigen 29) (CT29) (Kinetochore-null protein 1) (Protein CASC5) (Protein D40/AF15q14)	KNL1 CASC5 KIAA1570	CTA
SF7761_w632_CTA	SIIEHTRER	9	Q8NG31|KNL1_HUMAN						Kinetochore scaffold 1 (ALL1-fused gene from chromosome 15q14 protein) (AF15q14) (Bub-linking kinetochore protein) (Blinkin) (Cancer susceptibility candidate gene 5 protein) (Cancer/testis antigen 29) (CT29) (Kinetochore-null protein 1) (Protein CASC5) (Protein D40/AF15q14)	KNL1 CASC5 KIAA1570	CTA
SF7761_w632_CTA	SVFFPGNGESDR	12	Q8NG31|KNL1_HUMAN						Kinetochore scaffold 1 (ALL1-fused gene from chromosome 15q14 protein) (AF15q14) (Bub-linking kinetochore protein) (Blinkin) (Cancer susceptibility candidate gene 5 protein) (Cancer/testis antigen 29) (CT29) (Kinetochore-null protein 1) (Protein CASC5) (Protein D40/AF15q14)	KNL1 CASC5 KIAA1570	CTA
SF7761_w632_CTA	LVGNIVITR	9	Q8TC59|PIWL2_HUMAN						Piwi-like protein 2 (EC 3.1.26.-) (Cancer/testis antigen 80) (CT80)	PIWIL2 HILI	CTA
SF7761_w632_CTA	MEYGGEKSL	9	Q96KB5|TOPK_HUMAN						Lymphokine-activated killer T-cell-originated protein kinase (EC 2.7.12.2) (Cancer/testis antigen 84) (CT84) (MAPKK-like protein kinase) (Nori-3) (PDZ-binding kinase) (Spermatogenesis-related protein kinase) (SPK) (T-LAK cell-originated protein kinase)	PBK TOPK	CTA
SF7761_w632_CTA	RAFTEANDGSL	11	Q96KB5|TOPK_HUMAN						Lymphokine-activated killer T-cell-originated protein kinase (EC 2.7.12.2) (Cancer/testis antigen 84) (CT84) (MAPKK-like protein kinase) (Nori-3) (PDZ-binding kinase) (Spermatogenesis-related protein kinase) (SPK) (T-LAK cell-originated protein kinase)	PBK TOPK	CTA
SF7761_w632_CTA	AVYERVTTI	9	Q9BZD4|NUF2_HUMAN						Kinetochore protein Nuf2 (hNuf2) (hNuf2R) (hsNuf2) (Cell division cycle-associated protein 1)	NUF2 CDCA1 NUF2R	CTA
SF7761_w632_CTA	SEVMYPHLM	9	Q9BZD4|NUF2_HUMAN						Kinetochore protein Nuf2 (hNuf2) (hNuf2R) (hsNuf2) (Cell division cycle-associated protein 1)	NUF2 CDCA1 NUF2R	CTA
SF7761_w632_CTA	FPRYNVAEI	9	Q9BZD4|NUF2_HUMAN						Kinetochore protein Nuf2 (hNuf2) (hNuf2R) (hsNuf2) (Cell division cycle-associated protein 1)	NUF2 CDCA1 NUF2R	CTA
SF7761_w632_CTA	AEIVIHIR	8	Q9BZD4|NUF2_HUMAN						Kinetochore protein Nuf2 (hNuf2) (hNuf2R) (hsNuf2) (Cell division cycle-associated protein 1)	NUF2 CDCA1 NUF2R	CTA
SF7761_w632_CTA	ICSVTPST	8	Q9HAU0|PKHA5_HUMAN						Pleckstrin homology domain-containing family A member 5 (PH domain-containing family A member 5) (Phosphoinositol 3-phosphate-binding protein 2) (PEPP-2)	PLEKHA5 KIAA1686 PEPP2	CTA
SF7761_w632_CTA	FPVGVVPPR	9	Q9HAU0|PKHA5_HUMAN						Pleckstrin homology domain-containing family A member 5 (PH domain-containing family A member 5) (Phosphoinositol 3-phosphate-binding protein 2) (PEPP-2)	PLEKHA5 KIAA1686 PEPP2	CTA
SF7761_w632_CTA	MEALQSLRL	9	Q9UGL1|KDM5B_HUMAN						Lysine-specific demethylase 5B (EC 1.14.11.-) (Cancer/testis antigen 31) (CT31) (Histone demethylase JARID1B) (Jumonji/ARID domain-containing protein 1B) (PLU-1) (Retinoblastoma-binding protein 2 homolog 1) (RBP2-H1)	KDM5B JARID1B PLU1 RBBP2H1	CTA
SF7761_w632_CTA	REGLSSERW	9	Q9UGL1|KDM5B_HUMAN						Lysine-specific demethylase 5B (EC 1.14.11.-) (Cancer/testis antigen 31) (CT31) (Histone demethylase JARID1B) (Jumonji/ARID domain-containing protein 1B) (PLU-1) (Retinoblastoma-binding protein 2 homolog 1) (RBP2-H1)	KDM5B JARID1B PLU1 RBBP2H1	CTA
SF7761_w632_CTA	MTHEVPVYR	9	Q9UGL1|KDM5B_HUMAN						Lysine-specific demethylase 5B (EC 1.14.11.-) (Cancer/testis antigen 31) (CT31) (Histone demethylase JARID1B) (Jumonji/ARID domain-containing protein 1B) (PLU-1) (Retinoblastoma-binding protein 2 homolog 1) (RBP2-H1)	KDM5B JARID1B PLU1 RBBP2H1	CTA
SF7761_w632_CTA	VQDRVGSGLLY	11	Q9UGL1|KDM5B_HUMAN						Lysine-specific demethylase 5B (EC 1.14.11.-) (Cancer/testis antigen 31) (CT31) (Histone demethylase JARID1B) (Jumonji/ARID domain-containing protein 1B) (PLU-1) (Retinoblastoma-binding protein 2 homolog 1) (RBP2-H1)	KDM5B JARID1B PLU1 RBBP2H1	CTA
SF7761_w632_CTA	PFAFIHKI	8	Q9UGL1|KDM5B_HUMAN						Lysine-specific demethylase 5B (EC 1.14.11.-) (Cancer/testis antigen 31) (CT31) (Histone demethylase JARID1B) (Jumonji/ARID domain-containing protein 1B) (PLU-1) (Retinoblastoma-binding protein 2 homolog 1) (RBP2-H1)	KDM5B JARID1B PLU1 RBBP2H1	CTA
SF7761_w632_CTA	TLMTHEVPVYR	11	Q9UGL1|KDM5B_HUMAN						Lysine-specific demethylase 5B (EC 1.14.11.-) (Cancer/testis antigen 31) (CT31) (Histone demethylase JARID1B) (Jumonji/ARID domain-containing protein 1B) (PLU-1) (Retinoblastoma-binding protein 2 homolog 1) (RBP2-H1)	KDM5B JARID1B PLU1 RBBP2H1	CTA
SF7761_w632_CTA	KEIEEIPAY	9	Q9UGL1|KDM5B_HUMAN						Lysine-specific demethylase 5B (EC 1.14.11.-) (Cancer/testis antigen 31) (CT31) (Histone demethylase JARID1B) (Jumonji/ARID domain-containing protein 1B) (PLU-1) (Retinoblastoma-binding protein 2 homolog 1) (RBP2-H1)	KDM5B JARID1B PLU1 RBBP2H1	CTA
SF7761_w632_CTA	MTHEVPVYRT	10	Q9UGL1|KDM5B_HUMAN						Lysine-specific demethylase 5B (EC 1.14.11.-) (Cancer/testis antigen 31) (CT31) (Histone demethylase JARID1B) (Jumonji/ARID domain-containing protein 1B) (PLU-1) (Retinoblastoma-binding protein 2 homolog 1) (RBP2-H1)	KDM5B JARID1B PLU1 RBBP2H1	CTA
SF7761_w632_CTA	TELVEKEFW	9	Q9UGL1|KDM5B_HUMAN:P41229|KDM5C_HUMAN:P29375|KDM5A_HUMAN						Lysine-specific demethylase 5B (EC 1.14.11.-) (Cancer/testis antigen 31) (CT31) (Histone demethylase JARID1B) (Jumonji/ARID domain-containing protein 1B) (PLU-1) (Retinoblastoma-binding protein 2 homolog 1) (RBP2-H1)	KDM5B JARID1B PLU1 RBBP2H1	CTA
SF7761_w632_CTA	STLKIPHVER	10	Q9UGL1|KDM5B_HUMAN						Lysine-specific demethylase 5B (EC 1.14.11.-) (Cancer/testis antigen 31) (CT31) (Histone demethylase JARID1B) (Jumonji/ARID domain-containing protein 1B) (PLU-1) (Retinoblastoma-binding protein 2 homolog 1) (RBP2-H1)	KDM5B JARID1B PLU1 RBBP2H1	CTA
SF7761_w632_CTA	VITFPRAY	8	Q9UGL1|KDM5B_HUMAN:P41229|KDM5C_HUMAN						Lysine-specific demethylase 5B (EC 1.14.11.-) (Cancer/testis antigen 31) (CT31) (Histone demethylase JARID1B) (Jumonji/ARID domain-containing protein 1B) (PLU-1) (Retinoblastoma-binding protein 2 homolog 1) (RBP2-H1)	KDM5B JARID1B PLU1 RBBP2H1	CTA
SF7761_w632_CTA	VGSHIRGHYERI	12	Q9UGL1|KDM5B_HUMAN						Lysine-specific demethylase 5B (EC 1.14.11.-) (Cancer/testis antigen 31) (CT31) (Histone demethylase JARID1B) (Jumonji/ARID domain-containing protein 1B) (PLU-1) (Retinoblastoma-binding protein 2 homolog 1) (RBP2-H1)	KDM5B JARID1B PLU1 RBBP2H1	CTA
SF7761_w632_CTA	QELLTVSEHW	10	Q9UGL1|KDM5B_HUMAN						Lysine-specific demethylase 5B (EC 1.14.11.-) (Cancer/testis antigen 31) (CT31) (Histone demethylase JARID1B) (Jumonji/ARID domain-containing protein 1B) (PLU-1) (Retinoblastoma-binding protein 2 homolog 1) (RBP2-H1)	KDM5B JARID1B PLU1 RBBP2H1	CTA
SF7761_w632_CTA	REMEALQSLRL	11	Q9UGL1|KDM5B_HUMAN						Lysine-specific demethylase 5B (EC 1.14.11.-) (Cancer/testis antigen 31) (CT31) (Histone demethylase JARID1B) (Jumonji/ARID domain-containing protein 1B) (PLU-1) (Retinoblastoma-binding protein 2 homolog 1) (RBP2-H1)	KDM5B JARID1B PLU1 RBBP2H1	CTA
SF7761_w632_CTA	VAVPSISQGLR	11	Q9UGL1|KDM5B_HUMAN						Lysine-specific demethylase 5B (EC 1.14.11.-) (Cancer/testis antigen 31) (CT31) (Histone demethylase JARID1B) (Jumonji/ARID domain-containing protein 1B) (PLU-1) (Retinoblastoma-binding protein 2 homolog 1) (RBP2-H1)	KDM5B JARID1B PLU1 RBBP2H1	CTA
SF7761_w632_CTA	DPFAFIHKI	9	Q9UGL1|KDM5B_HUMAN						Lysine-specific demethylase 5B (EC 1.14.11.-) (Cancer/testis antigen 31) (CT31) (Histone demethylase JARID1B) (Jumonji/ARID domain-containing protein 1B) (PLU-1) (Retinoblastoma-binding protein 2 homolog 1) (RBP2-H1)	KDM5B JARID1B PLU1 RBBP2H1	CTA

## Sheet: 4b- Overlapping peptides
Sample	Peptide	Length	Accession_orig	Protein_Present in T_Tantigen	T_antigenv2_ACCESSION	T_antigen_HLA allele	T_antigen_Epitope type	Present in Tantigen as epitope	Protein names_CTA	Gene names_y	Present in CTA
DIPG35_A2	SLLQHLIGL	9	P78395|PRAME_HUMAN	Protein in T_Antigen	T000349	A2	Overexpressed antigen	listed as epitope in T_antigen	Melanoma antigen preferentially expressed in tumors (Opa-interacting protein 4) (OIP-4) (Preferentially expressed antigen of melanoma)	PRAME MAPE OIP4	9
DIPG43_A2	KVLEYVIKV	9	P43355|MAGA1_HUMAN	Protein in T_Antigen	T000135	A2	Shared tumor specific antigen	listed as epitope in T_antigen	Melanoma-associated antigen 1 (Antigen MZ2-E) (Cancer/testis antigen 1.1) (CT1.1) (MAGE-1 antigen)	MAGEA1 MAGE1 MAGE1A	9
DIPG27_w632	APDNVLLTL	9	Q9NXZ1	Protein in T_Antigen					Sarcoma antigen 1 (Cancer/testis antigen 14) (CT14)	SAGE1 SAGE	9
DIPG35_A2	NMLEAVHTI	9	P33981|TTK_HUMAN	Protein in T_Antigen					Dual specificity protein kinase TTK (EC 2.7.12.1) (Phosphotyrosine picked threonine-protein kinase) (PYT)	TTK MPS1 MPS1L1	9
DIPG58_w632	IVDPGYLGY	9	Q14627|I13R2_HUMAN	Protein in T_Antigen					Interleukin-13 receptor subunit alpha-2 (IL-13 receptor subunit alpha-2) (IL-13R subunit alpha-2) (IL-13R-alpha-2) (IL-13RA2) (Interleukin-13-binding protein) (CD antigen CD213a2)	IL13RA2 IL13R	9
SF7761_w632	NAVGVYAGR	9	Q9UBF1|MAGC2_HUMAN	Protein in T_Antigen					Melanoma-associated antigen C2 (Cancer/testis antigen 10) (CT10) (Hepatocellular carcinoma-associated antigen 587) (MAGE-C2 antigen) (MAGE-E1 antigen)	MAGEC2 HCA587 MAGEE1	9

## Sheet: Combined_a2
Sample	Peptide	Length	Accession_orig	Protein_Present in T_Tantigen	T_antigenv2_ACCESSION	T_antigen_HLA allele	T_antigen_Epitope type	Present in Tantigen as epitope	Protein names_CTA	Gene names_y	Present in CTA
DIPG27_A2_CTA	RLWVGTGNGV	10	O60271|JIP4_HUMAN:Q9UPT6|JIP3_HUMAN						C-Jun-amino-terminal kinase-interacting protein 4 (JIP-4) (JNK-interacting protein 4) (Cancer/testis antigen 89) (CT89) (Human lung cancer oncogene 6 protein) (HLC-6) (JNK-associated leucine-zipper protein) (JLP) (Mitogen-activated protein kinase 8-interacting protein 4) (Proliferation-inducing protein 6) (Protein highly expressed in testis) (PHET) (Sperm surface protein) (Sperm-associated antige…	SPAG9 HSS KIAA0516 MAPK8IP4 SYD1 HLC6	CTA
DIPG27_A2_CTA	KILDLETQL	9	Q5BJF6|ODFP2_HUMAN						Outer dense fiber protein 2 (Cenexin) (Outer dense fiber of sperm tails protein 2)	ODF2	CTA
DIPG27_A2_CTA	SLADVDPMQL	10	Q6PL18|ATAD2_HUMAN						ATPase family AAA domain-containing protein 2 (EC 3.6.1.3) (AAA nuclear coregulator cancer-associated protein) (ANCCA)	ATAD2 L16 PRO2000	CTA
DIPG27_A2_CTA	YMMPVNSEV	9	Q9BZD4|NUF2_HUMAN						Kinetochore protein Nuf2 (hNuf2) (hNuf2R) (hsNuf2) (Cell division cycle-associated protein 1)	NUF2 CDCA1 NUF2R	CTA
DIPG27_A2_CTA	NVAEIVIHIR	10	Q9BZD4|NUF2_HUMAN						Kinetochore protein Nuf2 (hNuf2) (hNuf2R) (hsNuf2) (Cell division cycle-associated protein 1)	NUF2 CDCA1 NUF2R	CTA
DIPG27_A2_CTA	RLIDLGVGL	9	Q9UGL1|KDM5B_HUMAN						Lysine-specific demethylase 5B (EC 1.14.11.-) (Cancer/testis antigen 31) (CT31) (Histone demethylase JARID1B) (Jumonji/ARID domain-containing protein 1B) (PLU-1) (Retinoblastoma-binding protein 2 homolog 1) (RBP2-H1)	KDM5B JARID1B PLU1 RBBP2H1	CTA
DIPG35_A2_CTA	YLQEKLHAL	9	O15078|CE290_HUMAN						Centrosomal protein of 290 kDa (Cep290) (Bardet-Biedl syndrome 14 protein) (Cancer/testis antigen 87) (CT87) (Nephrocystin-6) (Tumor antigen se2-2)	CEP290 BBS14 KIAA0373 NPHP6	CTA
DIPG35_A2_CTA	RLWVGTGNGV	10	O60271|JIP4_HUMAN:Q9UPT6|JIP3_HUMAN						C-Jun-amino-terminal kinase-interacting protein 4 (JIP-4) (JNK-interacting protein 4) (Cancer/testis antigen 89) (CT89) (Human lung cancer oncogene 6 protein) (HLC-6) (JNK-associated leucine-zipper protein) (JLP) (Mitogen-activated protein kinase 8-interacting protein 4) (Proliferation-inducing protein 6) (Protein highly expressed in testis) (PHET) (Sperm surface protein) (Sperm-associated antige…	SPAG9 HSS KIAA0516 MAPK8IP4 SYD1 HLC6	CTA
DIPG35_A2_CTA	NMLEAVHTI	9	P33981|TTK_HUMAN	Protein in T_Antigen					Dual specificity protein kinase TTK (EC 2.7.12.1) (Phosphotyrosine picked threonine-protein kinase) (PYT)	TTK MPS1 MPS1L1	CTA
DIPG35_A2_CTA	SLLQHLIGL	9	P78395|PRAME_HUMAN	Protein in T_Antigen	T000349	A2	Overexpressed antigen	listed as epitope in T_antigen	Melanoma antigen preferentially expressed in tumors (Opa-interacting protein 4) (OIP-4) (Preferentially expressed antigen of melanoma)	PRAME MAPE OIP4	CTA
DIPG35_A2_CTA	KILDLETQL	9	Q5BJF6|ODFP2_HUMAN						Outer dense fiber protein 2 (Cenexin) (Outer dense fiber of sperm tails protein 2)	ODF2	CTA
DIPG35_A2_CTA	VSGVPEPGSPR	11	Q6UWB4|PRS55_HUMAN						Serine protease 55 (EC 3.4.21.-) (Testis serine protease 1) (T-SP1)	PRSS55 TSP1 UNQ9391/PRO34284	CTA
DIPG35_A2_CTA	YMMPVNSEV	9	Q9BZD4|NUF2_HUMAN						Kinetochore protein Nuf2 (hNuf2) (hNuf2R) (hsNuf2) (Cell division cycle-associated protein 1)	NUF2 CDCA1 NUF2R	CTA
DIPG35_A2_CTA	TNNLIPYKLMHD	12	Q9C093|SPEF2_HUMAN						Sperm flagellar protein 2 (Protein KPL2)	SPEF2 KIAA1770 KPL2	CTA
DIPG35_A2_CTA	ILNPYNLFL	9	Q9UGL1|KDM5B_HUMAN						Lysine-specific demethylase 5B (EC 1.14.11.-) (Cancer/testis antigen 31) (CT31) (Histone demethylase JARID1B) (Jumonji/ARID domain-containing protein 1B) (PLU-1) (Retinoblastoma-binding protein 2 homolog 1) (RBP2-H1)	KDM5B JARID1B PLU1 RBBP2H1	CTA
DIPG35_A2_CTA	RLIDLGVGL	9	Q9UGL1|KDM5B_HUMAN						Lysine-specific demethylase 5B (EC 1.14.11.-) (Cancer/testis antigen 31) (CT31) (Histone demethylase JARID1B) (Jumonji/ARID domain-containing protein 1B) (PLU-1) (Retinoblastoma-binding protein 2 homolog 1) (RBP2-H1)	KDM5B JARID1B PLU1 RBBP2H1	CTA
DIPG35_A2_CTA	VLAHITADI	9	Q9UGL1|KDM5B_HUMAN						Lysine-specific demethylase 5B (EC 1.14.11.-) (Cancer/testis antigen 31) (CT31) (Histone demethylase JARID1B) (Jumonji/ARID domain-containing protein 1B) (PLU-1) (Retinoblastoma-binding protein 2 homolog 1) (RBP2-H1)	KDM5B JARID1B PLU1 RBBP2H1	CTA
DIPG38_A2_CTA	RLWVGTGNGV	10	O60271|JIP4_HUMAN:Q9UPT6|JIP3_HUMAN						C-Jun-amino-terminal kinase-interacting protein 4 (JIP-4) (JNK-interacting protein 4) (Cancer/testis antigen 89) (CT89) (Human lung cancer oncogene 6 protein) (HLC-6) (JNK-associated leucine-zipper protein) (JLP) (Mitogen-activated protein kinase 8-interacting protein 4) (Proliferation-inducing protein 6) (Protein highly expressed in testis) (PHET) (Sperm surface protein) (Sperm-associated antige…	SPAG9 HSS KIAA0516 MAPK8IP4 SYD1 HLC6	CTA
DIPG38_A2_CTA	SLLQHLIGL	9	P78395|PRAME_HUMAN	Protein in T_Antigen	T000349	A2	Overexpressed antigen	listed as epitope in T_antigen	Melanoma antigen preferentially expressed in tumors (Opa-interacting protein 4) (OIP-4) (Preferentially expressed antigen of melanoma)	PRAME MAPE OIP4	CTA
DIPG38_A2_CTA	KILDLETQL	9	Q5BJF6|ODFP2_HUMAN						Outer dense fiber protein 2 (Cenexin) (Outer dense fiber of sperm tails protein 2)	ODF2	CTA
DIPG38_A2_CTA	RLIDLGVGL	9	Q9UGL1|KDM5B_HUMAN						Lysine-specific demethylase 5B (EC 1.14.11.-) (Cancer/testis antigen 31) (CT31) (Histone demethylase JARID1B) (Jumonji/ARID domain-containing protein 1B) (PLU-1) (Retinoblastoma-binding protein 2 homolog 1) (RBP2-H1)	KDM5B JARID1B PLU1 RBBP2H1	CTA
DIPG43_A2_CTA	RLWVGTGNGV	10	O60271|JIP4_HUMAN:Q9UPT6|JIP3_HUMAN						C-Jun-amino-terminal kinase-interacting protein 4 (JIP-4) (JNK-interacting protein 4) (Cancer/testis antigen 89) (CT89) (Human lung cancer oncogene 6 protein) (HLC-6) (JNK-associated leucine-zipper protein) (JLP) (Mitogen-activated protein kinase 8-interacting protein 4) (Proliferation-inducing protein 6) (Protein highly expressed in testis) (PHET) (Sperm surface protein) (Sperm-associated antige…	SPAG9 HSS KIAA0516 MAPK8IP4 SYD1 HLC6	CTA
DIPG43_A2_CTA	KVLEYVIKV	9	P43355|MAGA1_HUMAN	Protein in T_Antigen	T000135	A2	Shared tumor specific antigen	listed as epitope in T_antigen	Melanoma-associated antigen 1 (Antigen MZ2-E) (Cancer/testis antigen 1.1) (CT1.1) (MAGE-1 antigen)	MAGEA1 MAGE1 MAGE1A	CTA
DIPG43_A2_CTA	RAPEFLPEV	9	Q14667|K0100_HUMAN						Protein KIAA0100 (Antigen MLAA-22) (Breast cancer-overexpressed gene 1 protein)	KIAA0100 BCOX1	CTA
DIPG43_A2_CTA	KILDLETQL	9	Q5BJF6|ODFP2_HUMAN						Outer dense fiber protein 2 (Cenexin) (Outer dense fiber of sperm tails protein 2)	ODF2	CTA
DIPG43_A2_CTA	YLMPGFIHL	9	Q86TM3|DDX53_HUMAN:Q9NXZ2|DDX43_HUMAN						Probable ATP-dependent RNA helicase DDX53 (EC 3.6.4.13) (Cancer-associated gene protein) (Cancer/testis antigen 26) (CT26) (DEAD box protein 53) (DEAD box protein CAGE)	DDX53 CAGE	CTA
DIPG43_A2_CTA	KLLDAGGDLRL	11	Q8IWB6|TEX14_HUMAN						Inactive serine/threonine-protein kinase TEX14 (Protein kinase-like protein SgK307) (Sugen kinase 307) (Testis-expressed sequence 14) (Testis-expressed sequence 14 protein)	TEX14 SGK307	CTA
DIPG43_A2_CTA	YMMPVNSEV	9	Q9BZD4|NUF2_HUMAN						Kinetochore protein Nuf2 (hNuf2) (hNuf2R) (hsNuf2) (Cell division cycle-associated protein 1)	NUF2 CDCA1 NUF2R	CTA
DIPG43_A2_CTA	RLIDLGVGL	9	Q9UGL1|KDM5B_HUMAN						Lysine-specific demethylase 5B (EC 1.14.11.-) (Cancer/testis antigen 31) (CT31) (Histone demethylase JARID1B) (Jumonji/ARID domain-containing protein 1B) (PLU-1) (Retinoblastoma-binding protein 2 homolog 1) (RBP2-H1)	KDM5B JARID1B PLU1 RBBP2H1	CTA
DIPG43_A2_CTA	VLAHITADI	9	Q9UGL1|KDM5B_HUMAN						Lysine-specific demethylase 5B (EC 1.14.11.-) (Cancer/testis antigen 31) (CT31) (Histone demethylase JARID1B) (Jumonji/ARID domain-containing protein 1B) (PLU-1) (Retinoblastoma-binding protein 2 homolog 1) (RBP2-H1)	KDM5B JARID1B PLU1 RBBP2H1	CTA

## Sheet: DIPG27_A2_CTA
Sample	Peptide	Length	Accession_orig	Protein_Present in T_Tantigen	T_antigenv2_ACCESSION	T_antigen_HLA allele	T_antigen_Epitope type	Present in Tantigen as epitope	Protein names_CTA	Gene names_y	Present in CTA
DIPG27_A2_CTA	RLWVGTGNGV	10	O60271|JIP4_HUMAN:Q9UPT6|JIP3_HUMAN						C-Jun-amino-terminal kinase-interacting protein 4 (JIP-4) (JNK-interacting protein 4) (Cancer/testis antigen 89) (CT89) (Human lung cancer oncogene 6 protein) (HLC-6) (JNK-associated leucine-zipper protein) (JLP) (Mitogen-activated protein kinase 8-interacting protein 4) (Proliferation-inducing protein 6) (Protein highly expressed in testis) (PHET) (Sperm surface protein) (Sperm-associated antige…	SPAG9 HSS KIAA0516 MAPK8IP4 SYD1 HLC6	CTA
DIPG27_A2_CTA	KILDLETQL	9	Q5BJF6|ODFP2_HUMAN						Outer dense fiber protein 2 (Cenexin) (Outer dense fiber of sperm tails protein 2)	ODF2	CTA
DIPG27_A2_CTA	SLADVDPMQL	10	Q6PL18|ATAD2_HUMAN						ATPase family AAA domain-containing protein 2 (EC 3.6.1.3) (AAA nuclear coregulator cancer-associated protein) (ANCCA)	ATAD2 L16 PRO2000	CTA
DIPG27_A2_CTA	YMMPVNSEV	9	Q9BZD4|NUF2_HUMAN						Kinetochore protein Nuf2 (hNuf2) (hNuf2R) (hsNuf2) (Cell division cycle-associated protein 1)	NUF2 CDCA1 NUF2R	CTA
DIPG27_A2_CTA	NVAEIVIHIR	10	Q9BZD4|NUF2_HUMAN						Kinetochore protein Nuf2 (hNuf2) (hNuf2R) (hsNuf2) (Cell division cycle-associated protein 1)	NUF2 CDCA1 NUF2R	CTA
DIPG27_A2_CTA	RLIDLGVGL	9	Q9UGL1|KDM5B_HUMAN						Lysine-specific demethylase 5B (EC 1.14.11.-) (Cancer/testis antigen 31) (CT31) (Histone demethylase JARID1B) (Jumonji/ARID domain-containing protein 1B) (PLU-1) (Retinoblastoma-binding protein 2 homolog 1) (RBP2-H1)	KDM5B JARID1B PLU1 RBBP2H1	CTA

## Sheet: DIPG27_w632_CTA
Sample	Peptide	Length	Accession_orig	Protein_Present in T_Tantigen	T_antigenv2_ACCESSION	T_antigen_HLA allele	T_antigen_Epitope type	Present in Tantigen as epitope	Protein names_CTA	Gene names_y	Present in CTA
DIPG27_w632_CTA	SVFPKTSISP	10	Q58F21						Bromodomain testis-specific protein (Cancer/testis antigen 9) (CT9) (RING3-like protein)	BRDT	CTA
DIPG27_w632_CTA	EAVTPFLGK	9	Q6NUI2						Glycerol-3-phosphate acyltransferase 2, mitochondrial (GPAT-2) (EC 2.3.1.15) (xGPAT1)	GPAT2	CTA
DIPG27_w632_CTA	NVILVKEENTR	11	Q6NUI2						Glycerol-3-phosphate acyltransferase 2, mitochondrial (GPAT-2) (EC 2.3.1.15) (xGPAT1)	GPAT2	CTA
DIPG27_w632_CTA	KYLTVKDYL	9	Q6PL18						ATPase family AAA domain-containing protein 2 (EC 3.6.1.3) (AAA nuclear coregulator cancer-associated protein) (ANCCA)	ATAD2 L16 PRO2000	CTA
DIPG27_w632_CTA	EVPDYVTVIK	10	Q6PL18						ATPase family AAA domain-containing protein 2 (EC 3.6.1.3) (AAA nuclear coregulator cancer-associated protein) (ANCCA)	ATAD2 L16 PRO2000	CTA
DIPG27_w632_CTA	NVAEIVIHIR	10	Q9BZD4						Kinetochore protein Nuf2 (hNuf2) (hNuf2R) (hsNuf2) (Cell division cycle-associated protein 1)	NUF2 CDCA1 NUF2R	CTA
DIPG27_w632_CTA	YPNPKPEVL	9	Q9BZD4						Kinetochore protein Nuf2 (hNuf2) (hNuf2R) (hsNuf2) (Cell division cycle-associated protein 1)	NUF2 CDCA1 NUF2R	CTA
DIPG27_w632_CTA	APDNVLLTL	9	Q9NXZ1	Protein in T_Antigen					Sarcoma antigen 1 (Cancer/testis antigen 14) (CT14)	SAGE1 SAGE	CTA

## Sheet: DIPG35_A2_CTA
Sample	Peptide	Length	Accession_orig	Protein_Present in T_Tantigen	T_antigenv2_ACCESSION	T_antigen_HLA allele	T_antigen_Epitope type	Present in Tantigen as epitope	Protein names_CTA	Gene names_y	Present in CTA
DIPG35_A2_CTA	YLQEKLHAL	9	O15078|CE290_HUMAN						Centrosomal protein of 290 kDa (Cep290) (Bardet-Biedl syndrome 14 protein) (Cancer/testis antigen 87) (CT87) (Nephrocystin-6) (Tumor antigen se2-2)	CEP290 BBS14 KIAA0373 NPHP6	CTA
DIPG35_A2_CTA	RLWVGTGNGV	10	O60271|JIP4_HUMAN:Q9UPT6|JIP3_HUMAN						C-Jun-amino-terminal kinase-interacting protein 4 (JIP-4) (JNK-interacting protein 4) (Cancer/testis antigen 89) (CT89) (Human lung cancer oncogene 6 protein) (HLC-6) (JNK-associated leucine-zipper protein) (JLP) (Mitogen-activated protein kinase 8-interacting protein 4) (Proliferation-inducing protein 6) (Protein highly expressed in testis) (PHET) (Sperm surface protein) (Sperm-associated antige…	SPAG9 HSS KIAA0516 MAPK8IP4 SYD1 HLC6	CTA
DIPG35_A2_CTA	NMLEAVHTI	9	P33981|TTK_HUMAN	Protein in T_Antigen					Dual specificity protein kinase TTK (EC 2.7.12.1) (Phosphotyrosine picked threonine-protein kinase) (PYT)	TTK MPS1 MPS1L1	CTA
DIPG35_A2_CTA	SLLQHLIGL	9	P78395|PRAME_HUMAN	Protein in T_Antigen	T000349	A2	Overexpressed antigen	listed as epitope in T_antigen	Melanoma antigen preferentially expressed in tumors (Opa-interacting protein 4) (OIP-4) (Preferentially expressed antigen of melanoma)	PRAME MAPE OIP4	CTA
DIPG35_A2_CTA	KILDLETQL	9	Q5BJF6|ODFP2_HUMAN						Outer dense fiber protein 2 (Cenexin) (Outer dense fiber of sperm tails protein 2)	ODF2	CTA
DIPG35_A2_CTA	VSGVPEPGSPR	11	Q6UWB4|PRS55_HUMAN						Serine protease 55 (EC 3.4.21.-) (Testis serine protease 1) (T-SP1)	PRSS55 TSP1 UNQ9391/PRO34284	CTA
DIPG35_A2_CTA	YMMPVNSEV	9	Q9BZD4|NUF2_HUMAN						Kinetochore protein Nuf2 (hNuf2) (hNuf2R) (hsNuf2) (Cell division cycle-associated protein 1)	NUF2 CDCA1 NUF2R	CTA
DIPG35_A2_CTA	TNNLIPYKLMHD	12	Q9C093|SPEF2_HUMAN						Sperm flagellar protein 2 (Protein KPL2)	SPEF2 KIAA1770 KPL2	CTA
DIPG35_A2_CTA	ILNPYNLFL	9	Q9UGL1|KDM5B_HUMAN						Lysine-specific demethylase 5B (EC 1.14.11.-) (Cancer/testis antigen 31) (CT31) (Histone demethylase JARID1B) (Jumonji/ARID domain-containing protein 1B) (PLU-1) (Retinoblastoma-binding protein 2 homolog 1) (RBP2-H1)	KDM5B JARID1B PLU1 RBBP2H1	CTA
DIPG35_A2_CTA	RLIDLGVGL	9	Q9UGL1|KDM5B_HUMAN						Lysine-specific demethylase 5B (EC 1.14.11.-) (Cancer/testis antigen 31) (CT31) (Histone demethylase JARID1B) (Jumonji/ARID domain-containing protein 1B) (PLU-1) (Retinoblastoma-binding protein 2 homolog 1) (RBP2-H1)	KDM5B JARID1B PLU1 RBBP2H1	CTA
DIPG35_A2_CTA	VLAHITADI	9	Q9UGL1|KDM5B_HUMAN						Lysine-specific demethylase 5B (EC 1.14.11.-) (Cancer/testis antigen 31) (CT31) (Histone demethylase JARID1B) (Jumonji/ARID domain-containing protein 1B) (PLU-1) (Retinoblastoma-binding protein 2 homolog 1) (RBP2-H1)	KDM5B JARID1B PLU1 RBBP2H1	CTA

## Sheet: DIPG35_w632_CTA
Sample	Peptide	Length	Accession_orig	Protein_Present in T_Tantigen	T_antigenv2_ACCESSION	T_antigen_HLA allele	T_antigen_Epitope type	Present in Tantigen as epitope	Protein names_CTA	Gene names_y	Present in CTA
DIPG35_w632_CTA	LPGPAMLIP	9	Q96J94						Piwi-like protein 1 (EC 3.1.26.-)	PIWIL1 HIWI	CTA

## Sheet: DIPG38_A2_CTA
Sample	Peptide	Length	Accession_orig	Protein_Present in T_Tantigen	T_antigenv2_ACCESSION	T_antigen_HLA allele	T_antigen_Epitope type	Present in Tantigen as epitope	Protein names_CTA	Gene names_y	Present in CTA
DIPG38_A2_CTA	RLWVGTGNGV	10	O60271|JIP4_HUMAN:Q9UPT6|JIP3_HUMAN						C-Jun-amino-terminal kinase-interacting protein 4 (JIP-4) (JNK-interacting protein 4) (Cancer/testis antigen 89) (CT89) (Human lung cancer oncogene 6 protein) (HLC-6) (JNK-associated leucine-zipper protein) (JLP) (Mitogen-activated protein kinase 8-interacting protein 4) (Proliferation-inducing protein 6) (Protein highly expressed in testis) (PHET) (Sperm surface protein) (Sperm-associated antige…	SPAG9 HSS KIAA0516 MAPK8IP4 SYD1 HLC6	CTA
DIPG38_A2_CTA	SLLQHLIGL	9	P78395|PRAME_HUMAN	Protein in T_Antigen	T000349	A2	Overexpressed antigen	listed as epitope in T_antigen	Melanoma antigen preferentially expressed in tumors (Opa-interacting protein 4) (OIP-4) (Preferentially expressed antigen of melanoma)	PRAME MAPE OIP4	CTA
DIPG38_A2_CTA	KILDLETQL	9	Q5BJF6|ODFP2_HUMAN						Outer dense fiber protein 2 (Cenexin) (Outer dense fiber of sperm tails protein 2)	ODF2	CTA
DIPG38_A2_CTA	RLIDLGVGL	9	Q9UGL1|KDM5B_HUMAN						Lysine-specific demethylase 5B (EC 1.14.11.-) (Cancer/testis antigen 31) (CT31) (Histone demethylase JARID1B) (Jumonji/ARID domain-containing protein 1B) (PLU-1) (Retinoblastoma-binding protein 2 homolog 1) (RBP2-H1)	KDM5B JARID1B PLU1 RBBP2H1	CTA

## Sheet: DIPG38_w632_CTA
Sample	Peptide	Length	Accession_orig	Protein_Present in T_Tantigen	T_antigenv2_ACCESSION	T_antigen_HLA allele	T_antigen_Epitope type	Present in Tantigen as epitope	Protein names_CTA	Gene names_y	Present in CTA
DIPG38_w632_CTA	RLWVGTGNGV	10	O60271						C-Jun-amino-terminal kinase-interacting protein 4 (JIP-4) (JNK-interacting protein 4) (Cancer/testis antigen 89) (CT89) (Human lung cancer oncogene 6 protein) (HLC-6) (JNK-associated leucine-zipper protein) (JLP) (Mitogen-activated protein kinase 8-interacting protein 4) (Proliferation-inducing protein 6) (Protein highly expressed in testis) (PHET) (Sperm surface protein) (Sperm-associated antige…	SPAG9 HSS KIAA0516 MAPK8IP4 SYD1 HLC6	CTA
DIPG38_w632_CTA	HVFTDPLGV	9	O60271						C-Jun-amino-terminal kinase-interacting protein 4 (JIP-4) (JNK-interacting protein 4) (Cancer/testis antigen 89) (CT89) (Human lung cancer oncogene 6 protein) (HLC-6) (JNK-associated leucine-zipper protein) (JLP) (Mitogen-activated protein kinase 8-interacting protein 4) (Proliferation-inducing protein 6) (Protein highly expressed in testis) (PHET) (Sperm surface protein) (Sperm-associated antige…	SPAG9 HSS KIAA0516 MAPK8IP4 SYD1 HLC6	CTA
DIPG38_w632_CTA	FAFGEPREL	9	O60732						Melanoma-associated antigen C1 (Cancer/testis antigen 7.1) (CT7.1) (MAGE-C1 antigen)	MAGEC1	CTA
DIPG38_w632_CTA	SLLQHLIGL	9	P78395	Protein in T_Antigen	T000349	A2	Overexpressed antigen	listed as epitope in T_antigen	Melanoma antigen preferentially expressed in tumors (Opa-interacting protein 4) (OIP-4) (Preferentially expressed antigen of melanoma)	PRAME MAPE OIP4	CTA
DIPG38_w632_CTA	QQLPDILKI	9	Q5BJF6						Outer dense fiber protein 2 (Cenexin) (Outer dense fiber of sperm tails protein 2)	ODF2	CTA
DIPG38_w632_CTA	HTANIQTLI	9	Q8NG31						Kinetochore scaffold 1 (ALL1-fused gene from chromosome 15q14 protein) (AF15q14) (Bub-linking kinetochore protein) (Blinkin) (Cancer susceptibility candidate gene 5 protein) (Cancer/testis antigen 29) (CT29) (Kinetochore-null protein 1) (Protein CASC5) (Protein D40/AF15q14)	KNL1 CASC5 KIAA1570	CTA

## Sheet: DIPG43_A2_CTA
Sample	Peptide	Length	Accession_orig	Protein_Present in T_Tantigen	T_antigenv2_ACCESSION	T_antigen_HLA allele	T_antigen_Epitope type	Present in Tantigen as epitope	Protein names_CTA	Gene names_y	Present in CTA
DIPG43_A2_CTA	RLWVGTGNGV	10	O60271|JIP4_HUMAN:Q9UPT6|JIP3_HUMAN						C-Jun-amino-terminal kinase-interacting protein 4 (JIP-4) (JNK-interacting protein 4) (Cancer/testis antigen 89) (CT89) (Human lung cancer oncogene 6 protein) (HLC-6) (JNK-associated leucine-zipper protein) (JLP) (Mitogen-activated protein kinase 8-interacting protein 4) (Proliferation-inducing protein 6) (Protein highly expressed in testis) (PHET) (Sperm surface protein) (Sperm-associated antige…	SPAG9 HSS KIAA0516 MAPK8IP4 SYD1 HLC6	CTA
DIPG43_A2_CTA	KVLEYVIKV	9	P43355|MAGA1_HUMAN	Protein in T_Antigen	T000135	A2	Shared tumor specific antigen	listed as epitope in T_antigen	Melanoma-associated antigen 1 (Antigen MZ2-E) (Cancer/testis antigen 1.1) (CT1.1) (MAGE-1 antigen)	MAGEA1 MAGE1 MAGE1A	CTA
DIPG43_A2_CTA	RAPEFLPEV	9	Q14667|K0100_HUMAN						Protein KIAA0100 (Antigen MLAA-22) (Breast cancer-overexpressed gene 1 protein)	KIAA0100 BCOX1	CTA
DIPG43_A2_CTA	KILDLETQL	9	Q5BJF6|ODFP2_HUMAN						Outer dense fiber protein 2 (Cenexin) (Outer dense fiber of sperm tails protein 2)	ODF2	CTA
DIPG43_A2_CTA	YLMPGFIHL	9	Q86TM3|DDX53_HUMAN:Q9NXZ2|DDX43_HUMAN						Probable ATP-dependent RNA helicase DDX53 (EC 3.6.4.13) (Cancer-associated gene protein) (Cancer/testis antigen 26) (CT26) (DEAD box protein 53) (DEAD box protein CAGE)	DDX53 CAGE	CTA
DIPG43_A2_CTA	KLLDAGGDLRL	11	Q8IWB6|TEX14_HUMAN						Inactive serine/threonine-protein kinase TEX14 (Protein kinase-like protein SgK307) (Sugen kinase 307) (Testis-expressed sequence 14) (Testis-expressed sequence 14 protein)	TEX14 SGK307	CTA
DIPG43_A2_CTA	YMMPVNSEV	9	Q9BZD4|NUF2_HUMAN						Kinetochore protein Nuf2 (hNuf2) (hNuf2R) (hsNuf2) (Cell division cycle-associated protein 1)	NUF2 CDCA1 NUF2R	CTA
DIPG43_A2_CTA	RLIDLGVGL	9	Q9UGL1|KDM5B_HUMAN						Lysine-specific demethylase 5B (EC 1.14.11.-) (Cancer/testis antigen 31) (CT31) (Histone demethylase JARID1B) (Jumonji/ARID domain-containing protein 1B) (PLU-1) (Retinoblastoma-binding protein 2 homolog 1) (RBP2-H1)	KDM5B JARID1B PLU1 RBBP2H1	CTA
DIPG43_A2_CTA	VLAHITADI	9	Q9UGL1|KDM5B_HUMAN						Lysine-specific demethylase 5B (EC 1.14.11.-) (Cancer/testis antigen 31) (CT31) (Histone demethylase JARID1B) (Jumonji/ARID domain-containing protein 1B) (PLU-1) (Retinoblastoma-binding protein 2 homolog 1) (RBP2-H1)	KDM5B JARID1B PLU1 RBBP2H1	CTA

[truncated: 4 more sheets: DIPG43_w632_CTA, DIPG58_A3_CTA, DIPG58_w632_CTA, SF7761_w632_CTA]
