# Supplementary material for: A combined immunopeptidomics, proteomics, and cell surface proteomics approach to identify immunotherapy targets for diffuse intrinsic pontine glioma
Source: Front Oncol. 2023 Aug 11;13:1192448. doi: 10.3389/fonc.2023.1192448 (PMC10455951; doi:10.3389/fonc.2023.1192448)
Supplement: Supplementary file 6 [file Table_5.xlsx]

## Sheet: Sheet1
Total number of proteins identified in across DIPG cell lines and primary brain samples identified using Maxquant

## Sheet: 5a - DIPG27
Protein IDs
A0AVT1
A1L0T0
A2RRP1
A3KN83
A5YKK6
Q9GZQ8
A6NE02
A6NFI3
A6NHR9
A6NIH7
A6NJ78
A6ZKI3
P62308
A8MXV4
Q99613
C9JLW8
E9PAV3
O00116
O00139
O00148
O00154
O00170
O00178
O00186
O00192
O00217
O00231
O00232
O00264
O00267
O00268
O00273
O00291
O00303
O00410
O00411
O00422
O00425
O00429
O00461
O00468
O00483
O00487
O00499
O00541
O00560
O00566
O00567
O00571
O00712
O00743
O00754
O00762
O00764
O14497
O14531
O14562
O14579
O14617
O14653
O14683
O14733
O14737
O14744
O14745
O14773
O14776
O14787
O14810
O14818
O14828
O14880
O14908
O14910
O14925
O14929
O14936
O14949
P19105
O14964
O14967
O14975
O14976
O14979
O14980
O14981
O15020
O15027
O15031
O15042
O15067
O15075
O15118
O15121
O15126
O15144
O15145
O15160
O15164
O15173
O15212
O15213
O15217
O15228
O15239
O15240
O15254
O15260
O15294
O15347
O15355
O15371
O15372
O15382
O15397
O15484
O15498
O15511
O15533
O15540
O43143
O43169
O43172
O43175
O43181
O43242
O43251
O43252
O43264
O43290
O43292
O43314
O43324
O43347
O43390
O43395
O43396
O43399
O43464
O43488
O43491
O43592
O43598
O43602
O43615
O43660
O43681
O43684
O43707
O43708
O43765
O43768
O43776
O43795
O43805
O43809
O43813
O43815
O43837
O43847
O43852
O43854
O43865
O43920
O60216
O60231
O60256
O60264
O60271
O60282
O60306
O60341
O60476
O60493
O60502
O60506
O60568
O60573
O60610
O60641
O60664
O60684
O60701
O60716
O60749
O60762
O60763
O60784
O60814
O60828
O60831
O60832
O60841
O60869
O60884
O60885
O60888
O60925
O75027
O75044
O75083
O75122
O75131
O75146
O75150
O75151
O75153
O75179
O75208
O75223
O75251
O75306
O75323
O75340
O75347
O75351
O75367
O75368
O75369
O75380
O75390
O75396
O75400
O75431
O75439
O75448
O75475
O75489
O75494
O75521
O75525
O75531
O75533
O75534
O75569
O75600
O75608
O75643
O75663
O75691
O75694
O75718
O75746
O75787
O75792
O75821
O75822
O75844
O75874
O75880
O75891
O75915
O75934
O75937
O75947
O75955
O75962
O75964
O75976
O76003
O76021
O76094
O94760
O94766
O94776
O94826
O94874
O94880
O94888
O94903
O94905
O94906
O94915
O94925
O94966
O94973
O94979
O94992
O95104
O95139
O95140
O95168
O95169
O95197
O95202
O95219
O95232
O95239
O95249
O95292
O95295
O95299
O95302
O95319
O95336
O95347
O95372
O95373
O95400
O95433
O95456
O95478
O95486
O95487
O95497
O95563
O95573
O95639
O95670
O95674
O95696
O95747
O95757
O95777
O95782
O95785
O95793
O95831
O95861
O95864
O95865
O95870
O95881
O95983
O95989
O96000
O96005
O96008
O96019
O96028
P00167
P00338
P00352
P00367
P00387
P00390
P00403
P00441
P00488
P00491
P00492
P00505
P00558
P00568
P00742
P00750
P01116
P01892
P02042
P02452
P02458
P02511
P02545
P02649
P02656
P02751
P02753
P02786
P02787
P02792
P02794
P03886
P03905
P04040
P04062
P04075
P04080
P04114
P04179
P04181
P04216
P04271
P04350
P04406
P04632
P04637
P04792
P04818
P04843
P04844
P04899
P05023
P05026
P05062
P05067
P05091
P05141
P05186
P05198
P05204
P05387
P05388
P05455
P05556
P06132
P06396
P06493
P06576
P06730
P06733
P06737
P06744
P06748
P06753
P06756
P06858
P06865
P07099
P07108
P07195
P07203
P07237
P07305
P07339
P07384
P07437
P07686
P07737
P07741
P07814
P07858
P07900
P07910
P07954
P08123
P08133
P08195
P08237
P08238
P08240
P08243
P08397
P08559
P08574
P08579
P08621
P08670
P08708
P08754
P08758
P08865
P08962
P09001
P09012
P09104
P09110
P09211
P09234
P09382
P09417
P09429
P09471
P09486
P09496
P09525
P09543
P09622
P09651
P09661
P09669
P09874
P09936
P09960
P0C0L5
Q71UI9
Q99878
P0DMV9
P0DN76
P0DN79
P10155
P10253
P10316
P10412
P10515
P10599
P10606
P10636
P10644
P10768
P10809
P10909
P11021
P11117
P11137
P11142
P11166
P11171
P11177
P11182
P11216
P11233
P11234
P11279
P11310
P11387
P11388
P11413
P11498
P11586
P11717
P11766
P11802
P11940
P12004
P12081
P12109
P12111
P12235
P12236
P12268
P12270
P12277
P12532
P12814
P12955
P12956
P13010
P13051
P13073
P13591
P13639
P13667
P13674
P13693
P13798
P13804
P13861
P13984
P13995
P14136
P14174
P14314
P14324
P14384
P14415
P14550
P14618
P14625
P14635
P14649
P63162
P14854
P14866
P14868
P14927
P15121
P15170
P15311
P15374
P15531
P15586
P15880
P15927
P16104
P16152
P16234
P16278
P16383
P16401
P16403
P16435
P16615
P16870
P16930
P16949
P17026
P17028
P17029
P17050
P17096
P17174
P17252
P17480
P17655
P17677
P17812
P17844
P17858
P17931
P17980
P17987
P18031
P18065
P18077
P18085
P18124
P18206
P18583
P18615
P18621
P18669
P18754
P18887
P19022
P19174
P19338
P19367
P19387
P19525
P19623
P19784
P19838
P20020
P20042
P20290
P20336
P20339
P20340
P20618
P20674
P20700
P20908
P21266
P21281
P21333
P21399
P21579
P21796
P21912
P21964
P22033
P22059
P22061
P22087
P22102
P22234
P22307
P22314
P22392
P22626
P22694
P22695
P23193
P23246
P23258
P23284
P23368
P23378
P23381
P23396
P23434
P23471
P23526
P23527
P23528
P23588
P23634
P23786
P23919
P23921
P24534
P24539
P24666
P24752
P24928
P25205
P25325
P25398
P25440
P25685
P25705
P25786
P25787
P25788
P25789
P26038
P26196
P26232
P26358
P26368
P26373
P26378
P26440
P26583
P26599
P26639
P26640
P26641
P26927
P27144
P27348
P27361
P27449
P27544
P27635
P27694
P27695
P27707
P27708
P27797
P27816
P27824
P28066
P28070
P28072
P28074
P28161
P28288
P28331
P28340
P28347
P28482
P28838
P29144
P29372
P29401
P29692
P29966
P29992
P30038
P30040
P30041
P30042
P30044
P30046
P30048
P30049
P30050
P30084
P30085
P30086
P30101
P30153
P30405
P30419
P30519
P30520
P30533
P30536
P30566
P30626
P30825
P30837
P30876
P31040
P31146
P31150
P31153
P31323
P31350
P31483
P31689
P31930
P31937
P31939
P31942
P31943
P31946
P31948
P32119
P32322
P32969
P33121
P33176
P33240
P33316
P33552
P33991
P33992
P33993
P34897
P34932
P34949
P35080
P35221
P35222
P35232
P35237
P35241
P35244
P35249
P35251
P35268
P35269
P35270
P35443
P35573
P35579
P35580
P35606
P35611
P35612
P35613
P35637
P35658
P35659
P35711
P35712
P35813
P35858
P35998
P36405
P36507
P36542
P36543
P36578
P36776
P36871
P36915
P36957
P36969
P37108
P37268
P37802
P37837
P37840
P38117
P38159
P38606
P38646
P38919
P39019
P39023
P39656
P39687
P39748
P39880
P40123
P40227
P40429
P40616
P40692
P40763
P40818
P40925
P40926
P40937
P40939
P41091
P41208
P41223
P41227
P41240
P41250
P41252
P42126
P42166
P42167
P42224
P42262
P42285
P42345
P42658
P42677
P42696
P42704
P42765
P42766
P42785
P42858
P43034
P43121
P43155
P43243
P43246
P43304
P43307
P43487
P43490
P43686
P43897
P45880
P45973
P45974
P46013
P46060
P46063
P46087
P46100
P46108
P46109
P46379
P46459
P46776
P46777
P46778
P46779
P46781
P46782
P46783
P46821
P46926
P46940
P46976
P46977
P47755
P47756
P47813
P47897
P47914
P47985
P48047
P48147
P48380
P48426
P48431
P48443
P48444
P48449
P48506
P48556
P48634
P48637
P48643
P48651
P48681
P48729
P48735
P48739
P49005
P49006
P49023
P49137
P49189
P49207
P49247
P49257
P49321
P49327
P49368
P49406
P49411
P49419
P49458
P49585
P49588
P49591
P49593
P49643
P49711
P49720
P49721
P49736
P49748
P49750
P49755
P49756
P49770
P49773
P49790
P49792
P49821
P49903
P49915
P49916
P49959
P50148
P50213
P50336
P50395
P50402
P50416
P50454
P50502
P50552
P50570
P50897
P50914
P50990
P50991
P50993
P51114
P51116
P51148
P51149
P51398
P51513
P51531
P51532
P51553
P51570
P51571
P51572
P51610
P51648
P51649
P51659
P51665
P51784
P51812
P51858
P51970
P51991
P52209
P52272
P52292
P52306
P52565
P52597
P52701
P52758
P52788
P52789
P52815
P52888
P52907
P52943
P52948
P53004
P53007
P53041
P53367
P53396
P53582
P53597
P53618
P53621
P53634
P53701
P53992
P53999
P54105
P54136
P54289
P54577
P54578
P54619
P54646
P54687
P54709
P54727
P54819
P54886
P54920
P55010
P55036
P55060
P55061
P55072
P55081
P55084
P55145
P55209
P55263
P55265
P55327
P55735
P55769
P55786
P55795
P55809
P55884
P56134
P56192
P56211
P56270
P56378
Q5VTU8
P56385
P56537
P56545
P56556
P56693
P56937
P57088
P57737
P57740
P58546
P59998
P60059
P60174
P60228
P60468
P60660
P60709
P60763
P60842
P60866
P60891
P60900
P60953
P60981
P61006
P61011
P61019
P61020
P61024
P61026
P61077
P61086
P61088
P61106
P61158
P61160
P61163
P61201
P61221
P61224
P61247
P61254
P61289
P61313
P61353
P61586
P61601
P61604
P61619
P61758
P61764
P61769
P61803
P61923
P61956
P61962
P61964
P61970
P61978
P61981
P62072
P62081
P62136
P62158
P62191
P62195
P62241
P62244
P62249
P62258
P62263
P62266
P62269
P62273
P62277
P62280
P62304
P62306
P62312
P62314
P62316
P62318
P62333
P62424
P62487
P62495
P62701
P62750
P62753
P62805
P62820
P62826
P62829
P62841
P62847
P62851
P62854
P62857
P62861
P62873
P62888
Q59GN2
P62899
P62906
P62910
P62913
P62917
P62937
P62942
P62979
P62993
P62995
P63000
P63010
P63027
P63104
P63151
P63167
P63173
P63220
P63241
P63244
P63261
P63279
P63313
P67775
P67809
P67812
P67870
P67936
P68032
P68036
P68104
P68363
P68371
P68400
P68402
P68871
P69905
P78330
P78344
P78346
P78347
P78356
P78357
P78362
P78371
P78406
P78417
P78527
P78559
P80303
P80404
P80723
P81274
P82650
P82663
P82673
P82675
P82909
P82912
P82930
P82933
P82970
P82979
P83731
P84077
P84090
P84098
P84103
P84243_mut
P85037
P98175
P98179
P99999
Q00059
Q00169
Q00325
Q00341
Q00535
Q00577
Q00610
Q00688
Q00765
Q00796
Q00839
Q01082
Q01085
Q01105
Q01130
Q01433
Q01484
Q01518
Q01538
Q01581
Q01780
Q01813
Q01844
Q02218
Q02252
Q02543
Q02750
Q02790
Q02809
Q02818
Q02878
Q02880
Q02978
Q03001
Q03111
Q03164
Q03252
Q03426
Q03519
Q03701
Q04637
Q04760
Q04837
Q04917
Q05048
Q05193
Q05397
Q05519
Q05639
Q06124
Q06203
Q06210
Q06323
Q06481
Q06546
Q06587
Q06787
Q06828
Q06830
Q07020
Q07021
Q07065
Q07157
Q07666
Q07866
Q07954
Q07955
Q07960
Q08170
Q08209
Q08211
Q08257
Q08379
Q08380
Q08431
Q08752
Q08945
Q08AD1
Q08J23
Q09028
Q09161
Q09666
Q10471
Q10570
Q10713
Q12756
Q12765
Q12768
Q12769
Q12788
Q12789
Q12792
Q12797
Q12800
Q12824
Q12841
Q12849
Q12857
Q12860
Q12872
Q12874
Q12888
Q12904
Q12905
Q12906
Q12907
Q12926
Q12931
Q12972
Q12974
Q12979
Q12996
Q13011
Q13015
Q13043
Q13045
Q13057
Q13085
Q13098
Q13112
Q13123
Q13126
Q13131
Q13148
Q13151
Q13153
Q13155
Q13162
Q13177
Q13185
Q13200
Q13242
Q13243
Q13247
Q13263
Q13283
Q13310
Q13315
Q13325
Q13330
Q13347
Q13362
Q13363
Q13367
Q13404
Q13405
Q13423
Q13427
Q13428
Q13435
Q13442
Q13449
Q13451
Q13454
Q13485
Q13501
Q13505
Q13509
Q13510
Q13516
Q13523
Q13526
Q13547
Q13555
Q13557
Q13561
Q13564
Q13573
Q13595
Q13596
Q13601
Q13610
Q13617
Q13618
Q13619
Q13620
Q13627
Q13642
Q13724
Q13740
Q13769
Q13813
Q13823
Q13838
Q13867
Q13868
Q13885
Q13895
Q13907
Q14008
Q14011
Q14019
Q14103
Q14108
Q14117
Q14119
Q14137
Q14139
Q14141
Q14152
Q14155
Q14157
Q14160
Q14161
Q14165
Q14166
Q14194
Q14195
Q14197
Q14202
Q14203
Q14204
Q14232
Q14240
Q14247
Q14254
Q14257
Q14258
Q14320
Q14331
Q14344
Q14353
Q14444
Q14498
Q14534
Q14558
Q14562
Q14566
Q14571
Q14576
Q14671
Q14676
Q14677
Q14683
Q14684
Q14690
Q14692
Q14693
Q14694
Q14696
Q14697
Q14738
Q14739
Q14781
Q14807
Q14839
Q14847
Q14938
Q14966
Q14974
Q14978
Q14980
Q14997
Q14C86
Q14CX7
Q15003
Q15005
Q15006
Q15007
Q15008
Q15019
Q15020
Q15021
Q15022
Q15029
Q15031
Q15042
Q15046
Q15047
Q15050
Q15054
Q15058
Q15061
Q15063
Q15075
Q15084
Q15102
Q15118
Q15121
Q15126
Q15149
Q15154
Q15155
Q15181
Q15185
Q15233
Q15257
Q15269
Q15274
Q15287
Q15291
Q15293
Q15326
Q15334
Q15363
Q15365
Q15366
Q15369
Q15370
Q15382
Q15392
Q15393
Q15397
Q15404
Q15417
Q15424
Q15427
Q15428
Q15435
Q15436
Q15437
Q15459
Q15477
Q15542
Q15555
Q15560
Q15582
Q15631
Q15637
Q15648
Q15651
Q15691
Q15717
Q15738
Q15742
Q15758
Q15785
Q15800
Q15813
Q15819
Q15843
Q15907
Q15942
Q16134
Q16181
Q16186
Q16222
Q16348
Q16352
Q16512
Q16527
Q16531
Q16539
Q16543
Q16555
Q16576
Q16595
Q16629
Q16630
Q16643
Q16658
Q16698
Q16718
Q16740
Q16762
Q16774
Q16795
Q16798
Q16799
Q16822
Q16836
Q16850
Q16851
Q16853
Q16881
Q16891
Q1KMD3
Q29RF7
Q2M389
Q2NL82
Q2TAA2
Q2TAL8
Q2TAY7
Q32P28
Q3KQU3
Q3KQV9
Q3LXA3
Q3SXM5
Q3SY69
Q3YEC7
Q3ZCM7
Q3ZCQ8
Q3ZCW2
Q49A26
Q4G0F5
Q4G0J3
Q4KMP7
Q4U2R6
Q4V328
Q52LJ0
Q53FA7
Q53GQ0
Q53GS9
Q53H12
Q56VL3
Q58FF8
Q5BKZ1
Q5HYK3
Q5JPH6
Q5JRX3
Q5JSZ5
Q5JTH9
Q5JTV8
Q5JTZ9
Q5JVF3
Q5JWF2
Q5QJE6
Q93079
Q5RKV6
Q5SNT2
Q5SQI0
Q5SRE5
Q5SSJ5
Q5SW79
Q5SY16
Q5T4S7
Q5T8P6
Q5T9A4
Q5TF21
Q5TGZ0
Q5VIR6
Q5VT52
Q5VTL8
Q5VW32
Q5VYK3
Q5XKP0
Q641Q2
Q66K74
Q68CP9
Q68D91
Q68E01
Q69YN4
Q6DD87
Q6DD88
Q6DKI1
Q6DN90
Q6FI13
Q6IAA8
Q6IBS0
Q6IPX3
Q6KC79
Q6KCM7
Q6L8Q7
Q6NS38
Q6NSI4
Q6NUK1
Q6NUQ4
Q6NVY1
Q6NXE6
Q6P1J9
Q6P1L8
Q6P1M0
Q6P2E9
Q6P2Q9
Q6P3W7
Q6P9B9
Q6PD62
Q6PGP7
Q6PI48
Q6PJT7
Q6PKG0
Q6PL18
Q6SZW1
Q6UB35
Q6UN15
Q6UVK1
Q6UW68
Q6UWP7
Q6UXN9
Q6VMQ6
Q6VY07
Q6ZRP7
Q6ZXV5
Q709C8
Q71DI3
Q71SY5
Q71U36
Q7KZ85
Q7KZF4
Q7L014
Q7L099
Q7L0Y3
Q7L1Q6
Q7L266
Q7L2E3
Q7L2H7
Q7L2J0
Q7L4I2
Q7L576
Q7L592
Q7L5N1
Q7LBC6
Q7LGA3
Q7RTV0
Q7Z2T5
Q7Z2W4
Q7Z2Z2
Q7Z3B4
Q7Z3K3
Q7Z3U7
Q7Z434
Q7Z460
Q7Z4H3
Q7Z4H7
Q7Z4H8
Q7Z4S6
Q7Z4V5
Q7Z4W1
Q7Z5L9
Q7Z6Z7
Q7Z7H5
Q7Z7K6
Q86TX2
Q86U38
Q86U42
Q86U44
Q86U86
Q86UE4
Q86UP2
Q86UY8
Q86V81
Q86VP6
Q86VQ1
Q86W42
Q86W92
Q86WA6
Q86WJ1
Q86X55
Q86X76
Q86XL3
Q86XP3
Q86Y39
Q86Y82
Q86YP4
Q86YR5
Q8IU81
Q8IU85
Q8IUE6
Q8IV08
Q8IWA0
Q8IWX8
Q8IWZ8
Q8IX01
Q8IX12
Q8IXB1
Q8IXH7
Q8IXI1
Q8IXI2
Q8IXJ6
Q8IXK0
Q8IXM6
Q8IXT5
Q8IY17
Q8IY67
Q8IY81
Q8IYB3
Q8IYD1
Q8IZ40
Q8IZ69
Q8IZ83
Q8IZL8
Q8IZP0
Q8IZQ5
Q8N158
Q8N163
Q8N183
Q8N1F7
Q8N1G2
Q8N1G4
Q8N2F6
Q8N2K0
Q8N335
Q8N3U4
Q8N4Q0
Q8N4V1
Q8N568
Q8N5K1
Q8N5M4
Q8N5N7
Q8N684
Q8N6H7
Q8N6N3
Q8N6T3
Q8N766
Q8N7H5
Q8N8S7
Q8N983
Q8N9I0
Q8NAT1
Q8NAV1
Q8NBJ5
Q8NBJ7
Q8NBL1
Q8NBM8
Q8NBN7
Q8NBQ5
Q8NBS9
Q8NBX0
Q8NC51
Q8NC56
Q8NCW5
Q8ND56
Q8NDT2
Q8NE71
Q8NEU8
Q8NEY8
Q8NF37
Q8NFF5
Q8NFH4
Q8NFH5
Q8NFW8
Q8NHH9
Q8NHP8
Q8NHQ9
Q8NI27
Q8NI36
Q8TAE8
Q8TAF3
Q8TAQ2
Q8TAT6
Q8TB36
Q8TB72
Q8TB96
Q8TBC4
Q8TC07
Q8TC12
Q8TCG5
Q8TCJ2
Q8TCS8
Q8TCU6
Q8TDD1
Q8TDN6
Q8TDP1
Q8TDZ2
Q8TEA8
Q8TED0
Q8TEM1
Q8TEQ6
Q8TEX9
Q8TF68
Q8WTT2
Q8WTV0
Q8WU76
Q8WU90
Q8WUA4
Q8WUK0
Q8WUM0
Q8WUM4
Q8WUX9
Q8WUY1
Q8WV24
Q8WVC0
Q8WVC6
Q8WVM8
Q8WVV9
Q8WVY7
Q8WW12
Q8WWM7
Q8WWQ0
Q8WWY3
Q8WX92
Q8WXA9
Q8WXF0
Q8WXF1
Q8WXF7
Q8WXI9
Q8WY54
Q8WYA6
Q8WZA9
Q92499
Q92504
Q92522
Q92538
Q92541
Q92544
Q92551
Q92552
Q92597
Q92598
Q92600
Q92609
Q92614
Q92616
Q92621
Q92643
Q92665
Q92688
Q92696
Q92733
Q92734
Q92743
Q92747
Q92769
Q92785
Q92791
Q92797
Q92804
Q92820
Q92841
Q92878
Q92879
Q92888
Q92890
Q92896
Q92900
Q92905
Q92917
Q92922
Q92945
Q92947
Q92954
Q92973
Q92974
Q92979
Q93008
Q93009
Q93034
Q93050
Q93074
Q93077
Q969G3
Q969M3
Q969N2
Q969Q0
Q969U7
Q969V3
Q969X5
Q969X6
Q969Z0
Q96A26
Q96A33
Q96A35
Q96A65
Q96A72
Q96AB3
Q96AC1
Q96AE4
Q96AG4
Q96AX1
Q96AY3
Q96BD5
Q96BJ3
Q96BM9
Q96BW9
Q96BY6
Q96C01
Q96C19
Q96C36
Q96C57
Q96C90
Q96CG8
Q96CN7
Q96CS3
Q96CT7
Q96CW1
Q96CX2
Q96D15
Q96DG6
Q96DH6
Q96DI7
Q96DV4
Q96EI5
Q96EL3
Q96EP5
Q96EV2
Q96EY4
Q96EY7
Q96EY8
Q96F07
Q96F85
Q96FJ2
Q96FN4
Q96FV9
Q96FW1
Q96G03
Q96G21
[truncated: 635 more rows]

## Sheet: 5b -DIPG35
Protein IDs
A0AVT1
A1L0T0
A2RRP1
A3KMH1
A4D1P6
A5YKK6
Q9GZQ8
A6NDG6
A6NE02
A6NFI3
A6NHR9
A6ZKI3
A8CG34
P62308
Q99613
P0CG08
C9JLW8
E9PAV3
O00115
O00116
O00139
O00148
O00151
O00154
O00159
O00165
O00170
O00178
O00186
O00192
O00203
O00217
O00231
O00232
O00264
O00267
O00273
O00299
O00303
O00330
O00399
O00400
O00401
O00410
O00422
O00425
O00429
O00443
O00461
O00462
O00468
O00469
O00470
O00483
O00487
O00499
O00505
O00541
O00560
O00566
O00567
O00571
O00584
O00629
O00712
O00743
O00746
O00754
O00764
O00767
O14497
O14519
O14525
O14531
O14548
O14561
O14562
O14579
O14617
O14647
O14653
O14656
O14657
O14662
O14678
O14734
O14735
O14737
O14744
O14773
O14776
O14787
O14802
O14818
O14828
O14874
O14880
O14908
O14910
O14925
O14929
O14936
O14949
P19105
O14964
O14966
O14972
O14976
O14979
O14980
O15020
O15027
O15031
O15042
O15066
O15067
O15075
O15085
O15091
O15116
O15118
O15121
O15126
O15127
O15143
O15144
O15145
O15160
O15164
O15173
O15211
O15212
O15213
O15228
O15230
O15239
O15240
O15254
O15258
O15260
O15269
O15270
O15294
O15347
O15355
O15357
O15371
O15372
O15382
O15397
O15439
O15460
O15484
O15498
O15511
O15533
O15540
O43143
O43148
O43159
O43169
O43172
O43175
O43181
O43237
O43242
O43251
O43252
O43264
O43290
O43292
O43314
O43324
O43347
O43374
O43390
O43395
O43396
O43399
O43427
O43464
O43488
O43491
O43504
O43592
O43598
O43602
O43615
O43660
O43674
O43676
O43678
O43681
O43684
O43692
O43707
O43708
O43747
O43752
O43765
O43768
O43772
O43776
O43795
O43809
O43813
O43815
O43826
O43837
O43847
O43852
O43865
O43920
O60216
O60231
O60244
O60245
O60256
O60264
O60271
O60282
O60306
O60313
O60341
O60476
O60493
O60502
O60506
O60524
O60568
O60573
O60610
O60613
O60637
O60641
O60664
O60678
O60684
O60701
O60716
O60749
O60762
O60763
O60783
O60784
O60814
O60826
O60828
O60831
O60832
O60841
O60869
O60884
O60885
O60888
O60925
O60936
O75027
O75044
O75054
O75063
O75083
O75110
O75122
O75131
O75146
O75150
O75151
O75153
O75155
O75165
O75175
O75179
O75208
O75251
O75306
O75323
O75340
O75347
O75351
O75352
O75367
O75368
O75369
O75376
O75380
O75381
O75390
O75394
O75396
O75400
O75431
O75436
O75438
O75439
O75446
O75448
O75475
O75477
O75489
O75494
O75503
O75521
O75525
O75531
O75533
O75534
O75569
O75600
O75607
O75608
O75629
O75643
O75663
O75691
O75694
O75718
O75746
O75781
O75787
O75821
O75822
O75844
O75874
O75880
O75886
O75915
O75934
O75935
O75937
O75947
O75955
O75962
O75964
O75976
O76003
O76021
O76031
O76062
O76094
O94760
O94766
O94776
O94811
O94822
O94826
O94874
O94880
O94886
O94888
O94903
O94905
O94906
O94915
O94919
O94925
O94966
O94973
O94979
O94992
O95070
O95104
O95139
O95140
O95159
O95163
O95166
O95168
O95169
O95182
O95197
O95202
O95219
O95232
O95239
O95249
O95292
O95295
O95298
O95299
O95302
O95319
O95336
O95347
O95372
O95373
O95394
O95400
O95433
O95453
O95456
O95470
O95478
O95479
O95486
O95487
O95563
O95573
O95630
O95670
O95671
O95674
O95747
O95757
O95777
O95782
O95785
O95793
O95816
O95819
O95831
O95861
O95864
O95865
O95870
O95881
O95983
O96000
O96005
O96008
O96019
O96028
P00167
P00338
P00367
P00387
P00390
P00395
P00403
P00441
P00491
P00492
P00505
P00533
P00558
P00568
P00813
P00918
P01019
P01023
P01034
P01116
P01892
P02511
P02545
P02649
P02689
P02786
P02787
P02792
P02794
P03886
P03905
P03915
P04040
P04062
P04066
P04075
P04080
P04083
P04179
P04181
P04216
P04271
P04350
P04406
P04632
P04792
P04843
P04844
P04899
P05023
P05026
P05067
P05091
P05141
P05165
P05166
P05198
P05204
P05386
P05387
P05388
P05455
P05556
P06132
P06276
P06396
P06400
P06454
P06493
P06576
P06730
P06733
P06737
P06744
P06746
P06748
P06753
P06756
P06858
P06865
P07093
P07099
P07108
P07195
P07199
P07203
P07237
P07311
P07339
P07355
P07384
P07437
P07602
P07686
P07737
P07741
P07814
P07858
P07900
P07910
P07942
P07947
P07954
P08133
P08195
P08236
P08237
P08238
P08240
P08243
P08397
P08559
P08572
P08574
P08579
P08621
P08651
P08670
P08708
P08754
P08758
P08865
P08962
P09001
P09012
P09104
P09110
P09132
P09211
P09234
P09382
P09417
P09429
P09471
P09486
P09493
P09496
P09525
P09543
P09622
P09651
P09661
P09669
P09874
P09936
P09960
P09972
P0C0L5
Q71UI9
Q99878
P0DMV9
P0DN76
P0DN79
P10114
P10155
P10253
P10301
P10316
P10412
P10515
P10586
P10589
P10599
P10606
P10619
P10620
P10636
P10644
P10768
P10809
P10909
P11021
P11047
P11117
P11137
P11142
P11166
P11171
P11172
P11177
P11182
P11216
P11233
P11234
P11279
P11310
P11387
P11388
P11413
P11498
P11586
P11717
P11766
P11908
P11940
P12004
P12074
P12081
P12109
P12235
P12236
P12268
P12270
P12277
P12532
P12694
P12814
P12955
P12956
P13010
P13073
P13284
P13473
P13489
P13591
P13611
P13639
P13667
P13674
P13693
P13716
P13798
P13804
P13807
P13861
P13984
P13987
P13995
P14136
P14174
P14314
P14324
P14415
P14543
P14550
P14618
P14625
P14649
P63162
P14735
P14854
P14866
P14868
P14927
P15104
P15121
P15170
P15289
P15311
P15374
P15531
P15559
P15586
P15848
P15880
P15927
P16070
P16104
P16152
P16188
P16220
P16278
P16333
P16402
P16403
P16435
P16615
P16930
P16949
P16989
P17026
P17028
P17029
P17050
P17096
P17152
P17174
P17252
P17302
P17405
P17480
P17655
P17677
P17812
P17844
P17858
P17900
P17980
P17987
P18031
P18065
P18077
P18085
P18124
P18206
P18583
P18615
P18621
P18669
P18754
P18887
P19021
P19022
P19174
P19338
P19367
P19387
P19404
P19525
P19623
P19784
P20020
P20042
P20073
P20290
P20336
P20338
P20339
P20340
P20618
P20645
P20674
P20700
P20810
P21246
P21266
P21281
P21283
P21291
P21333
P21397
P21399
P21579
P21796
P21912
P21953
P21964
P22033
P22059
P22061
P22087
P22102
P22234
P22307
P22314
P22392
P22415
P22570
P22626
P22681
P22694
P22695
P23193
P23229
P23246
P23258
P23284
P23368
P23378
P23381
P23396
P23434
P23468
P23471
P23526
P23527
P23528
P23588
P23634
P23743
P23786
P23919
P23921
P24534
P24539
P24593
P24666
P24752
P24821
P24928
P25205
P25325
P25398
P25440
P25685
P25705
P25786
P25787
P25788
P25789
P26012
P26038
P26196
P26232
P26358
P26367
P26368
P26373
P26378
P26440
P26447
P26583
P26599
P26639
P26640
P26641
P26885
P27144
P27338
P27348
P27361
P27448
P27449
P27544
P27635
P27694
P27695
P27708
P27797
P27816
P27824
P27987
P28062
P28065
P28066
P28070
P28072
P28074
P28161
P28288
P28331
P28340
P28347
P28370
P28482
P28676
P28838
P29144
P29372
P29401
P29590
P29692
P29762
P29966
P29992
P30038
P30040
P30041
P30042
P30043
P30044
P30046
P30048
P30049
P30050
P30084
P30085
P30086
P30101
P30153
P30405
P30419
P30479
P30481
P30508
P30519
P30520
P30533
P30536
P30566
P30626
P30711
P30825
P30837
P30876
P31040
P31146
P31150
P31153
P31323
P31327
P31483
P31689
P31749
P31930
P31937
P31939
P31942
P31943
P31946
P31948
P31949
P32119
P32189
P32321
P32322
P32780
P32969
P33176
P33240
P33316
P33991
P33992
P33993
P34059
P34897
P34932
P34949
P35052
P35080
P35221
P35222
P35226
P35232
P35237
P35241
P35244
P35249
P35250
P35251
P35268
P35269
P35270
P35475
P35573
P35579
P35580
P35606
P35610
P35611
P35612
P35613
P35637
P35658
P35659
P35711
P35813
P35914
P35998
P36405
P36507
P36542
P36543
P36551
P36578
P36776
P36871
P36915
P36957
P36969
P37108
P37198
P37235
P37268
P37802
P37837
P37840
P38117
P38159
P38435
P38571
P38606
P38646
P38919
P39019
P39023
P39060
P39210
P39656
P39687
P39748
P40123
P40227
P40424
P40429
P40616
P40763
P40818
P40925
P40926
P40937
P40939
P41091
P41208
P41212
P41214
P41223
P41227
P41236
P41240
P41250
P41252
P41567
P42025
P42126
P42166
P42167
P42224
P42285
P42330
P42345
P42356
P42566
P42677
P42696
P42704
P42765
P42766
P42785
P42858
P43003
P43034
P43121
P43155
P43243
P43246
P43304
P43307
P43487
P43490
P43686
P43897
P45880
P45973
P45974
P45984
P45985
P46013
P46060
P46063
P46087
P46100
P46108
P46109
P46199
P46379
P46459
P46734
P46776
P46777
P46778
P46779
P46781
P46782
P46783
P46821
P46926
P46939
P46940
P46976
P46977
P47712
P47755
P47756
P47813
P47897
P47914
P47985
P48047
P48058
P48147
P48380
P48426
P48431
P48443
P48444
P48449
P48556
P48634
P48637
P48643
P48651
P48681
P48723
P48729
P48735
P48739
P49006
P49023
P49137
P49189
P49207
P49247
P49257
P49321
P49327
P49366
P49368
P49406
P49411
P49419
P49458
P49459
P49585
P49588
P49589
P49590
P49591
P49593
P49674
P49711
P49720
P49721
P49736
P49748
P49750
P49754
P49755
P49756
P49770
P49773
P49790
P49792
P49821
P49903
P49915
P49916
P49959
P50148
P50213
P50225
P50336
P50395
P50402
P50416
P50440
P50454
P50502
P50552
P50570
P50579
P50750
P50895
P50897
P50914
P50990
P50991
P50993
P50995
P51003
P51114
P51116
P51148
P51149
P51151
P51398
P51452
P51513
P51531
P51532
P51553
P51570
P51571
P51572
P51608
P51610
P51648
P51649
P51659
P51665
P51674
P51688
P51784
P51790
P51797
P51812
P51858
P51970
P51991
P52209
P52272
P52292
P52306
P52434
P52565
P52594
P52597
P52630
P52701
P52758
P52788
P52789
P52815
P52888
P52907
P52943
P52948
P53004
P53007
P53041
P53367
P53396
P53582
P53597
P53618
P53621
P53634
P53680
P53701
P53801
P53992
P53999
P54105
P54136
P54289
P54577
P54578
P54619
P54687
P54709
P54727
P54756
P54802
P54803
P54819
P54821
P54886
P54920
P55010
P55036
P55060
P55061
P55072
P55081
P55084
P55145
P55157
P55196
P55209
P55263
P55265
P55268
P55327
P55735
P55769
P55786
P55795
P55809
P55884
P55957
P56134
P56192
P56211
P56270
P56377
P56378
Q5VTU8
P56385
P56537
P56556
P56937
P57087
P57088
P57737
P57740
P57772
P58546
P59998
P60033
P60059
P60174
P60228
P60468
P60520
P60660
P60709
P60763
P60842
P60866
P60891
P60900
P60953
P60981
P60983
P61006
P61011
P61018
P61019
P61020
P61026
P61077
P61081
P61086
P61088
P61106
P61158
P61160
P61163
P61201
P61221
P61224
P61225
P61247
P61254
P61289
P61313
P61353
P61421
P61513
P61586
P61601
P61604
P61619
P61758
P61764
P61769
P61803
P61916
P61923
P61960
P61962
P61964
P61970
P61978
P61981
P62072
P62081
P62136
P62140
P62158
P62191
P62195
P62241
P62244
P62249
P62258
P62263
P62266
P62269
P62273
P62277
P62280
P62304
P62306
P62312
P62314
P62316
P62318
P62328
P62330
P62333
P62424
P62487
P62495
P62701
P62750
P62753
P62760
P62805
P62820
P62826
P62829
P62841
P62847
P62851
P62854
P62857
P62861
P62873
P62877
P62879
P62888
Q59GN2
P62899
P62906
P62910
P62913
P62917
P62937
P62942
P62979
P62993
P62995
P63000
P63010
P63027
P63104
P63151
P63165
P63167
P63172
P63173
P63208
P63220
P63241
P63244
P63261
P63279
P67775
P67809
P67812
P67870
P67936
P68032
P68036
P68104
P68363
P68366
P68371
P68400
P68402
P68431
P68871
P69905
P78310
P78330
P78344
P78346
P78347
P78356
P78357
P78362
P78371
P78406
P78417
P78527
P78537
P78559
P80217
P80303
P80404
P80723
P82650
P82663
P82673
P82675
P82909
P82912
P82914
P82921
P82930
P82932
P82933
P82970
P82979
P83436
P83731
P83916
P84077
P84085
P84090
P84095
P84098
P84103
P84243_mut
P85037
P98155
P98175
P98179
P99999
Q00059
Q00169
Q00325
Q00341
Q00534
Q00535
Q00577
Q00610
Q00688
Q00765
Q00796
Q00839
Q01082
Q01085
Q01105
Q01130
Q01433
Q01484
Q01518
Q01581
Q01780
Q01813
Q01844
Q01970
Q02127
Q02218
Q02252
Q02338
Q02543
Q02750
Q02790
Q02809
Q02818
Q02878
Q02880
Q02952
Q02978
Q03001
Q03154
Q03252
Q03426
Q03518
Q03519
Q03701
Q04206
Q04323
Q04446
Q04637
Q04721
Q04760
Q04828
Q04837
Q04917
Q05048
Q05086
Q05193
Q05397
Q05519
Q05639
Q05682
Q06124
Q06203
Q06210
Q06323
Q06330
Q06546
Q06587
Q06787
Q06830
Q07020
Q07021
Q07065
Q07157
Q07666
Q07812
Q07866
Q07954
Q07955
Q07960
Q08170
Q08209
Q08211
Q08257
Q08378
Q08379
Q08380
Q08431
Q08462
Q08752
Q08945
Q08AD1
Q08AM6
Q08J23
Q09028
Q09161
Q09666
Q0VGL1
Q10471
Q10567
Q10570
Q10713
Q12756
Q12765
Q12768
Q12769
Q12788
Q12789
Q12792
Q12797
Q12824
Q12846
Q12849
Q12857
Q12872
Q12874
Q12888
Q12904
Q12905
Q12906
Q12907
Q12926
Q12931
Q12959
Q12972
Q12979
Q12996
Q13011
Q13015
Q13043
Q13045
Q13057
Q13084
Q13085
Q13098
Q13123
Q13126
Q13131
Q13144
Q13148
Q13151
Q13153
Q13155
Q13162
Q13177
Q13185
Q13190
Q13200
Q13217
Q13228
Q13242
Q13243
Q13247
Q13263
Q13283
Q13303
Q13308
Q13310
Q13315
Q13325
Q13330
Q13332
Q13347
Q13362
Q13363
Q13367
Q13404
Q13405
Q13409
Q13418
Q13423
Q13427
Q13428
Q13435
Q13438
Q13442
Q13445
Q13449
Q13451
Q13454
Q13492
Q13501
Q13505
Q13509
Q13510
Q13523
Q13526
Q13547
Q13555
Q13557
Q13561
Q13564
Q13573
Q13576
Q13586
Q13595
Q13596
Q13616
Q13617
Q13618
Q13619
Q13620
Q13627
Q13630
Q13636
Q13642
Q13683
Q13685
Q13724
Q13740
Q13769
Q13813
Q13823
Q13838
Q13867
Q13868
Q13885
Q13895
Q13907
Q14008
Q14011
Q14019
Q14103
Q14108
Q14119
Q14137
Q14139
Q14141
Q14151
Q14152
Q14155
Q14157
Q14160
Q14161
Q14165
Q14166
Q14185
Q14194
Q14195
Q14197
Q14202
Q14203
Q14204
Q14232
Q14240
Q14241
Q14247
Q14249
Q14254
Q14257
Q14258
Q14318
Q14320
Q14344
Q14353
Q14444
Q14498
Q14515
Q14554
Q14558
Q14566
Q14571
Q14576
Q14643
Q14669
Q14671
Q14676
Q14677
Q14678
Q14683
Q14684
Q14687
Q14690
Q14692
Q14693
Q14694
Q14696
Q14697
Q14699
Q14738
Q14739
Q14746
Q14764
Q14781
Q14839
Q14847
Q14914
Q14919
Q14938
Q14966
Q14974
Q14978
Q14980
Q14997
Q14C86
Q14CX7
Q15003
Q15005
Q15006
Q15007
Q15008
Q15018
Q15019
Q15020
Q15021
Q15022
Q15024
Q15029
Q15031
Q15042
Q15046
Q15047
Q15050
Q15056
Q15059
Q15061
Q15063
Q15067
Q15075
Q15084
Q15102
Q15120
Q15121
Q15126
Q15149
Q15154
Q15155
Q15165
Q15181
Q15185
Q15233
Q15257
Q15269
Q15274
Q15276
Q15286
Q15287
Q15291
Q15293
Q15326
Q15334
Q15345
Q15363
Q15365
Q15366
Q15369
Q15370
Q15382
Q15392
Q15393
Q15397
Q15404
Q15417
Q15424
Q15427
Q15428
Q15435
Q15436
Q15437
Q15459
Q15477
Q15526
Q15555
Q15631
Q15637
Q15645
Q15648
Q15651
Q15691
Q15717
Q15738
Q15742
Q15758
Q15785
Q15800
Q15813
Q15819
Q15836
Q15843
Q15904
Q15907
Q15942
Q16134
Q16143
Q16181
Q16186
Q16222
Q16348
Q16512
Q16527
Q16531
Q16537
Q16539
Q16540
Q16543
Q16555
Q16563
Q16576
Q16602
Q16629
Q16630
Q16637
Q16643
Q16644
Q16658
Q16666
Q16698
Q16718
Q16740
Q16762
Q16773
Q16774
Q16775
Q16795
Q16798
Q16799
Q16822
Q16836
Q16850
Q16851
Q16881
Q16891
Q17R31
Q1KMD3
Q27J81
Q29963
Q29RF7
Q2M389
Q2NL82
Q2PZI1
Q2TAA2
Q2TAA5
Q2TAY7
Q32MZ4
Q32P28
Q32P44
Q3KQU3
Q3KQV9
Q3LXA3
Q3SXM5
Q3V6T2
Q3YEC7
Q3ZCM7
Q3ZCQ8
Q3ZCW2
Q49A26
Q4G0F5
Q4G0J3
Q4G0N4
Q4G176
Q4KMP7
Q4U2R6
Q4VC31
Q52LD8
Q52LJ0
Q53EL6
Q53FA7
Q53GQ0
Q53GS7
Q53GS9
Q53H12
Q53H82
Q53HC9
Q56VL3
Q58FF8
Q5BKZ1
Q5EB52
Q5H9R7
Q5HYI8
Q5HYK3
Q5J8M3
Q5JPH6
Q5JRX3
Q5JSZ5
Q5JTH9
Q5JTJ3
Q5JTV8
Q5JTZ9
Q5JVF3
Q5JWF2
Q5QJE6
Q93079
Q5RI15
Q5RKV6
Q5SNT2
Q5SQI0
Q5SRE5
Q5SSJ5
Q5SW79
Q5SWX8
Q5SY16
Q5T0B9
Q5T1M5
Q5T4D3
Q5T4S7
Q5T653
Q5T8D3
Q5T8P6
Q5T9A4
Q5TA45
Q5TAQ9
Q5TC12
Q5TF21
Q5TGZ0
Q5U5X0
Q5UCC4
Q5UIP0
Q5VIR6
Q5VT25
Q5VT52
Q5VT66
Q5VTL8
Q5VW32
Q5VW36
Q5VWZ2
Q5VYK3
Q5VZ89
Q5VZK9
Q5XKP0
Q63HN8
Q641Q2
Q66K74
Q68CP9
Q68D91
Q68E01
Q69YN4
Q6DD87
Q6DD88
[truncated: 1,348 more rows]

## Sheet: 5c -DIPG43
Protein IDs
A1L0T0
A5YKK6
A6NE02
A6NFI3
A6NHR9
A6ZKI3
P62308
Q99613
E9PAV3
L0R6Q1
O00115
O00116
O00148
O00154
O00231
O00264
O00291
O00299
O00303
O00461
O00468
O00567
O00571
O00712
O00754
O00764
O14497
O14531
O14737
O14744
O14773
O14818
O14828
O14880
O14949
O14979
O14980
O15027
O15042
O15067
O15118
O15144
O15145
O15240
O15260
O15347
O15355
O15371
O15533
O15540
O43143
O43159
O43172
O43175
O43181
O43242
O43252
O43390
O43395
O43488
O43615
O43660
O43681
O43707
O43765
O43776
O43809
O43837
O60216
O60264
O60306
O60313
O60341
O60502
O60506
O60568
O60664
O60701
O60716
O60762
O60814
O60832
O75083
O75093
O75131
O75306
O75323
O75347
O75367
O75369
O75376
O75390
O75396
O75475
O75489
O75494
O75521
O75531
O75533
O75569
O75643
O75694
O75792
O75874
O75880
O75947
O75955
O75964
O76003
O76021
O94760
O94776
O94826
O94906
O94919
O95197
O95202
O95292
O95299
O95319
O95336
O95347
O95573
O95670
O95757
O95782
O95785
O95831
O95870
O95881
O95983
O96000
O96008
O96019
P00338
P00367
P00387
P00403
P00505
P00558
P00742
P01892
P02511
P02545
P02751
P02753
P02786
P02792
P02794
P03928
P04040
P04062
P04075
P04350
P04406
P04792
P04843
P04844
P04899
P05023
P05067
P05091
P05141
P05204
P05386
P05387
P05388
P05455
P05556
P06132
P06276
P06396
P06493
P06576
P06730
P06733
P06744
P06748
P06756
P06858
P06865
P07099
P07195
P07203
P07237
P07305
P07339
P07437
P07602
P07686
P07737
P07814
P07900
P07910
P07954
P08133
P08134
P08195
P08237
P08238
P08240
P08397
P08559
P08574
P08670
P08708
P08758
P08865
P09012
P09038
P09104
P09110
P09211
P09382
P09429
P09543
P09622
P09651
P09669
P09874
P09936
Q71UI9
Q99878
P0DMV9
P0DN76
P10155
P10253
P10412
P10515
P10599
P10606
P10768
P10809
P10909
P11021
P11047
P11137
P11142
P11177
P11216
P11234
P11310
P11387
P11388
P11413
P11586
P11717
P11940
P12004
P12109
P12235
P12236
P12268
P12270
P12277
P12694
P12814
P12956
P13010
P13073
P13639
P13667
P13674
P13693
P13804
P14174
P14314
P14415
P14618
P14625
P63162
P14854
P14866
P14868
P14927
P15104
P15170
P15559
P15586
P15880
P15927
P16070
P16104
P16278
P16401
P16402
P16403
P16435
P16615
P16949
P17050
P17096
P17252
P17844
P17858
P17931
P17936
P17980
P17987
P18065
P18084
P18124
P18583
P18615
P18621
P18669
P18754
P18858
P18887
P19022
P19174
P19338
P19367
P19404
P19784
P20042
P20340
P20618
P20671
P20674
P20700
P21246
P21281
P21333
P21741
P21796
P21912
P22033
P22061
P22087
P22102
P22234
P22307
P22314
P22392
P22570
P22626
P22695
P23246
P23258
P23284
P23368
P23378
P23396
P23471
P23526
P23527
P23528
P24534
P24539
P24593
P24666
P24752
P24821
P24928
P25205
P25398
P25685
P25705
P25786
P25787
P26038
P26196
P26232
P26358
P26373
P26583
P26599
P26640
P26641
P26885
P27144
P27348
P27544
P27635
P27694
P27695
P27708
P27797
P27816
P27824
P28288
P28300
P28331
P28482
P28838
P29401
P29692
P29762
P29966
P30038
P30041
P30042
P30044
P30046
P30048
P30050
P30084
P30085
P30086
P30101
P30153
P30405
P30419
P30519
P30530
P30536
P30626
P30837
P30876
P31040
P31150
P31153
P31689
P31930
P31937
P31939
P31942
P31943
P31946
P31948
P32119
P32322
P32969
P33176
P33240
P33316
P33991
P33992
P33993
P34897
P34932
P35052
P35221
P35222
P35232
P35244
P35251
P35268
P35269
P35443
P35579
P35580
P35613
P35637
P35658
P35659
P36405
P36542
P36543
P36578
P36776
P36871
P36957
P37108
P37268
P37802
P37837
P38117
P38159
P38606
P38646
P38919
P39019
P39023
P39656
P39687
P39748
P40227
P40429
P40925
P40926
P40939
P41091
P41240
P41250
P41252
P42167
P42677
P42704
P42766
P42785
P43003
P43243
P43304
P43686
P45880
P46060
P46087
P46109
P46379
P46459
P46776
P46777
P46778
P46779
P46781
P46782
P46783
P46821
P46940
P47914
P47985
P48047
P48431
P48444
P48634
P48643
P48681
P48735
P49189
P49207
P49321
P49327
P49368
P49406
P49411
P49419
P49458
P49588
P49591
P49721
P49736
P49748
P49755
P49773
P49790
P49792
P49821
P49915
P49916
P50213
P50336
P50395
P50402
P50416
P50454
P50552
P50914
P50990
P50991
P50993
P51148
P51149
P51398
P51513
P51532
P51571
P51610
P51648
P51649
P51659
P51665
P51858
P51991
P52209
P52272
P52292
P52597
P52701
P52815
P52943
P52948
P53004
P53007
P53396
P53597
P53618
P53621
P53992
P53999
P54136
P54577
P54687
P54802
P54819
P54886
P55010
P55036
P55060
P55072
P55084
P55145
P55265
P55769
P55786
P55809
P56134
P56192
P56211
P56270
P56385
P56556
P59998
P60059
P60174
P60468
P60660
P60709
P60763
P60842
P60866
P60891
P60953
P61026
P61081
P61088
P61106
P61158
P61160
P61163
P61224
P61247
P61254
P61313
P61353
P61421
P61586
P61604
P61619
P61758
P61769
P61978
P61981
P62081
P62136
P62140
P62191
P62241
P62244
P62249
P62258
P62263
P62266
P62269
P62273
P62277
P62280
P62304
P62306
P62312
P62314
P62316
P62318
P62333
P62424
P62495
P62701
P62750
P62753
P62805
P62820
P62826
P62829
P62847
P62851
P62854
P62861
P62873
P62879
P62888
Q59GN2
P62899
P62906
P62910
P62913
P62917
P62937
P62979
P62995
P63000
P63010
P63104
P63173
P63220
P63241
P63244
P63261
P63279
P67809
P67870
P67936
P68032
P68104
P68363
P68371
P68400
P68402
P68871
P69905
P78344
P78347
P78371
P78406
P78527
P78559
P82650
P82909
P82912
P82970
P82979
P83731
P84090
P84098
P84103
P84243_mut
P85037
P98179
P99999
Q00059
Q00325
Q00341
Q00534
Q00535
Q00610
Q00688
Q00839
Q01082
Q01105
Q01130
Q01518
Q01581
Q01780
Q01813
Q01844
Q02218
Q02252
Q02543
Q02750
Q02790
Q02809
Q02878
Q02880
Q02952
Q02978
Q03164
Q03252
Q04637
Q04760
Q04837
Q04917
Q05519
Q05639
Q06323
Q06828
Q06830
Q07020
Q07021
Q07065
Q07666
Q07866
Q07954
Q07955
Q08170
Q08211
Q08431
Q08945
Q09028
Q09666
Q10471
Q10713
Q12765
Q12789
Q12797
Q12857
Q12874
Q12904
Q12905
Q12906
Q12926
Q12931
Q13011
Q13015
Q13043
Q13112
Q13123
Q13148
Q13151
Q13162
Q13177
Q13185
Q13200
Q13242
Q13243
Q13247
Q13263
Q13283
Q13310
Q13330
Q13347
Q13363
Q13404
Q13423
Q13427
Q13428
Q13435
Q13501
Q13509
Q13510
Q13523
Q13526
Q13557
Q13595
Q13724
Q13813
Q13838
Q13885
Q14008
Q14019
Q14103
Q14137
Q14141
Q14152
Q14155
Q14157
Q14160
Q14166
Q14194
Q14195
Q14203
Q14204
Q14254
Q14498
Q14566
Q14669
Q14676
Q14683
Q14690
Q14697
Q14739
Q14839
Q14919
Q14938
Q14966
Q14974
Q14978
Q14980
Q15008
Q15019
Q15029
Q15031
Q15056
Q15067
Q15084
Q15102
Q15126
Q15149
Q15165
Q15181
Q15233
Q15287
Q15334
Q15365
Q15366
Q15370
Q15393
Q15417
Q15424
Q15436
Q15459
Q15637
Q15691
Q15717
Q15738
Q15942
Q16181
Q16512
Q16527
Q16531
Q16555
Q16576
Q16629
Q16630
Q16643
Q16658
Q16666
Q16698
Q16740
Q16795
Q16822
Q16836
Q16850
Q16891
Q1KMD3
Q29RF7
Q2TAA2
Q2TAY7
Q49A26
Q53GQ0
Q58FF8
Q5BKZ1
Q93079
Q5RI15
Q5SNT2
Q5SQI0
Q5SRE5
Q5SSJ5
Q5SW79
Q5TF21
Q5VT25
Q5VT52
Q6DD87
Q6DKI1
Q6FI13
Q6IAA8
Q6NUQ4
Q6NVY1
Q6NYC1
Q6P2E9
Q6P2Q9
Q6P9B9
Q6PI48
Q6PJT7
Q6PL18
Q6UN15
Q6XQN6
Q6YN16
Q6ZXV5
Q71DI3
Q71U36
Q7KZF4
Q7L014
Q7L0J3
Q7L2E3
Q7L576
Q7LBC6
Q7Z3K3
Q7Z406
Q7Z4S6
Q7Z4V5
Q7Z4W1
Q7Z6Z7
Q7Z7K6
Q86U42
Q86V81
Q86WA6
Q86X55
Q86X76
Q86XP3
Q86YP4
Q8IUE6
Q8IV08
Q8IWX8
Q8IX01
Q8IX12
Q8IXH7
Q8IXI1
Q8IXM2
Q8IXM3
Q8IY67
Q8IYB3
Q8IZL8
Q8N163
Q8N1G4
Q8N2K0
Q8N8S7
Q8NAF0
Q8NBJ5
Q8NBJ7
Q8NBM8
Q8NBN7
Q8NBS9
Q8NBX0
Q8NC51
Q8NC56
Q8NDT2
Q8NF37
Q8NFH5
Q8NFV4
Q8NFW8
Q8NI36
Q8TAQ2
Q8TAT2
Q8TAT6
Q8TDZ2
Q8TEM1
Q8WUM0
Q8WVC6
Q8WW12
Q8WWM7
Q8WWY3
Q8WX92
Q8WXF0
Q8WXF1
Q8WXI9
Q8WYA6
Q92499
Q92520
Q92522
Q92542
Q92597
Q92616
Q92621
Q92665
Q92688
Q92733
Q92743
Q92769
Q92804
Q92820
Q92841
Q92878
Q92879
Q92890
Q92900
Q92945
Q92947
Q92973
Q92974
Q93009
Q93077
Q969G3
Q96A26
Q96A33
Q96AE4
Q96AG4
Q96AQ6
Q96AY3
Q96BJ3
Q96C36
Q96CS3
Q96D53
Q96DA6
Q96DH6
Q96DI7
Q96EL3
Q96F07
Q96FN4
Q96FW1
Q96G23
Q96GI7
Q96GW7
Q96I24
Q96I99
Q96JA1
Q96JM2
Q96JM3
Q96K17
Q96KM6
Q96ME7
Q96MU7
Q96PK6
Q96PU8
Q96QK1
Q96RN5
Q96RP9
Q96S52
Q96SL4
Q96ST2
Q96T60
Q99459
Q99460
Q99496
Q99497
Q99536
Q99623
Q99627
Q99714
Q99729
Q99733
Q99747
Q99798
Q99829
Q99848
Q9BPU6
Q9BPW8
Q9BQ39
Q9BQ61
Q9BQC6
Q9BQG0
Q9BRT6
Q9BSD7
Q9BSJ8
Q9BT88
Q9BTC0
Q9BTE3
Q9BTT0
Q9BTY7
Q9BU76
Q9BUF5
Q9BUJ2
Q9BUQ8
Q9BVA1
Q9BVT8
Q9BWD1
Q9BWF3
Q9BWM7
Q9BXJ8
Q9BXP2
Q9BXP5
Q9BXW7
Q9BY77
Q9BZE4
Q9BZX2
Q9BZZ5
Q9C0B1
Q9C0E8
Q9GZR7
Q9H0A0
Q9H0D6
Q9H0U4
Q9H1B7
Q9H1E3
Q9H2P0
Q9H2U2
Q9H307
Q9H313
Q9H3G5
Q9H479
Q9H4M9
Q9H6Z4
Q9H857
Q9H9B4
Q9HB71
Q9HBH5
Q9HC52
Q9HD20
Q9HDC9
Q9NP79
Q9NP97
Q9NPA8
Q9NPE3
Q9NQ55
Q9NQC3
Q9NQG5
Q9NQT5
Q9NQW7
Q9NR30
Q9NR45
Q9NRF9
Q9NRG9
Q9NRR5
Q9NRW7
Q9NRX4
Q9NSC2
Q9NSD9
Q9NSE4
Q9NSU2
Q9NTI5
Q9NTJ3
Q9NTJ5
Q9NTK5
Q9NTZ6
Q9NUM4
Q9NUQ9
Q9NUU7
Q9NVA2
Q9NVI7
Q9NVP1
Q9NVS2
Q9NWH9
Q9NY12
Q9NY93
Q9NYB9
Q9NYF8
Q9NYK5
Q9NYU2
Q9NZ01
Q9NZJ7
Q9NZL9
Q9P015
Q9P0J0
Q9P0L0
Q9P0M6
Q9P0S9
Q9P0U1
Q9P258
Q9P2J5
Q9P2K5
Q9UBG0
Q9UBQ0
Q9UBV2
Q9UDT6
Q9UG63
Q9UGV2
Q9UH99
Q9UHA4
Q9UHB6
Q9UHD8
Q9UHQ9
Q9UHV9
Q9UI09
Q9UI10
Q9UI30
Q9UIG0
Q9UIS9
Q9UJS0
Q9UJZ1
Q9UK76
Q9UKJ3
Q9UKM9
Q9UKV3
Q9ULH0
Q9ULI0
Q9ULU4
Q9ULV4
Q9ULW0
Q9UM54
Q9UMS4
Q9UMX5
Q9UN37
Q9UN86
Q9UNE7
Q9UNM6
Q9UNW9
Q9UPN6
Q9UQ16
Q9UQ35
Q9UQ80
Q9UQ88
Q9Y230
Q9Y265
Q9Y277
Q9Y285
Q9Y2A7
Q9Y2B0
Q9Y2Q3
Q9Y2W1
Q9Y2W2
Q9Y2X3
Q9Y305
Q9Y316
Q9Y320
Q9Y3B7
Q9Y3C1
Q9Y3C8
Q9Y3D9
Q9Y3E0
Q9Y3F4
Q9Y3I0
Q9Y3U8
Q9Y467
Q9Y490
Q9Y4L1
Q9Y4P3
Q9Y4Z0
Q9Y520
Q9Y5B9
Q9Y617
Q9Y639
Q9Y653
Q9Y678
Q9Y6C9
Q9Y6G9
Q9Y6M1
Q9Y6M9
Q9Y6R1

## Sheet: 5d -DIPG58
Protein IDs
A0AVT1
A0FGR8
A1L0T0
A2RRP1
A2RTX5
A3KMH1
A4D1P6
A5YKK6
Q9GZQ8
A6NDG6
A6NFI3
A6NHR9
A6NIH7
A6NJ78
A6ZKI3
P62308
A8MXV4
Q99613
P0CG08
E9PAV3
O00115
O00116
O00148
O00151
O00154
O00159
O00165
O00170
O00178
O00186
O00193
O00203
O00217
O00231
O00232
O00233
O00244
O00264
O00267
O00268
O00273
O00291
O00299
O00303
O00330
O00339
O00400
O00401
O00410
O00411
O00423
O00425
O00429
O00442
O00443
O00461
O00462
O00468
O00469
O00483
O00487
O00499
O00505
O00512
O00560
O00567
O00571
O00584
O00592
O00625
O00629
O00712
O00743
O00746
O00754
O00764
O00767
O14497
O14531
O14561
O14562
O14569
O14579
O14617
O14618
O14653
O14656
O14657
O14662
O14672
O14735
O14737
O14744
O14745
O14763
O14773
O14776
O14787
O14802
O14818
O14828
O14841
O14880
O14910
O14925
O14929
O14936
O14949
P19105
O14964
O14966
O14972
O14974
O14976
O14979
O14980
O14981
O15013
O15020
O15027
O15031
O15037
O15042
O15047
O15061
O15067
O15085
O15091
O15116
O15118
O15121
O15126
O15127
O15143
O15144
O15145
O15160
O15173
O15212
O15230
O15239
O15254
O15258
O15260
O15269
O15270
O15294
O15305
O15320
O15347
O15355
O15357
O15371
O15372
O15379
O15382
O15397
O15400
O15439
O15446
O15460
O15484
O15488
O15498
O15511
O15533
O15540
O43143
O43148
O43149
O43159
O43169
O43172
O43175
O43181
O43237
O43242
O43251
O43252
O43264
O43290
O43292
O43294
O43301
O43314
O43324
O43347
O43390
O43395
O43396
O43399
O43402
O43405
O43427
O43447
O43464
O43488
O43491
O43504
O43505
O43516
O43570
O43592
O43598
O43615
O43660
O43665
O43670
O43674
O43676
O43678
O43681
O43684
O43707
O43708
O43709
O43719
O43747
O43759
O43765
O43772
O43776
O43795
O43809
O43813
O43815
O43824
O43837
O43847
O43852
O43854
O43865
O43913
O43920
O43924
O60216
O60231
O60244
O60245
O60256
O60264
O60271
O60279
O60282
O60291
O60306
O60313
O60341
O60343
O60443
O60462
O60476
O60488
O60493
O60502
O60504
O60506
O60507
O60524
O60547
O60551
O60563
O60568
O60573
O60610
O60613
O60645
O60664
O60678
O60684
O60701
O60716
O60749
O60762
O60763
O60783
O60784
O60825
O60826
O60828
O60831
O60832
O60841
O60861
O60869
O60884
O60885
O60888
O60934
O60936
O75027
O75044
O75063
O75083
O75116
O75122
O75131
O75146
O75147
O75150
O75153
O75165
O75175
O75179
O75208
O75223
O75251
O75306
O75323
O75340
O75347
O75351
O75352
O75367
O75368
O75369
O75376
O75380
O75381
O75390
O75391
O75394
O75396
O75400
O75431
O75436
O75439
O75446
O75448
O75475
O75477
O75489
O75494
O75521
O75530
O75531
O75533
O75534
O75569
O75578
O75582
O75592
O75600
O75607
O75608
O75643
O75663
O75691
O75694
O75717
O75718
O75746
O75787
O75817
O75818
O75821
O75822
O75828
O75832
O75844
O75874
O75880
O75884
O75891
O75915
O75934
O75937
O75940
O75947
O75955
O75962
O75964
O75970
O75976
O76003
O76021
O76031
O76054
O76071
O76075
O76094
O94760
O94763
O94766
O94776
O94822
O94826
O94842
O94855
O94874
O94886
O94888
O94903
O94905
O94906
O94913
O94915
O94919
O94925
O94966
O94973
O94979
O94992
O95059
O95071
O95104
O95139
O95140
O95155
O95159
O95163
O95166
O95168
O95169
O95182
O95197
O95202
O95208
O95218
O95219
O95232
O95239
O95248
O95249
O95292
O95294
O95297
O95298
O95299
O95302
O95319
O95336
O95340
O95347
O95352
O95372
O95373
O95394
O95400
O95433
O95453
O95456
O95470
O95479
O95486
O95487
O95563
O95571
O95573
O95602
O95630
O95639
O95670
O95671
O95674
O95747
O95749
O95757
O95758
O95777
O95782
O95785
O95793
O95816
O95819
O95822
O95831
O95861
O95865
O95870
O95881
O95980
O95983
O95989
O96000
O96005
O96008
O96013
O96019
P00167
P00338
P00367
P00387
P00390
P00403
P00441
P00491
P00492
P00505
P00533
P00558
P00568
P00750
P00846
P00918
P00966
P01023
P01034
P01116
P01130
P01892
P02458
P02462
P02511
P02545
P02649
P02689
P02751
P02786
P02787
P02792
P02794
P03886
P03905
P03915
P04040
P04062
P04075
P04080
P04083
P04179
P04181
P04216
P04271
P04350
P04406
P04439
P04632
P04792
P04818
P04843
P04844
P04899
P05023
P05026
P05067
P05090
P05091
P05121
P05141
P05165
P05166
P05198
P05204
P05362
P05386
P05387
P05388
P05455
P05556
P06132
P06276
P06280
P06396
P06400
P06454
P06493
P06576
P06730
P06733
P06737
P06744
P06748
P06753
P06756
P06858
P06865
P07093
P07099
P07108
P07195
P07203
P07237
P07305
P07311
P07339
P07355
P07384
P07437
P07602
P07686
P07737
P07741
P07814
P07858
P07900
P07902
P07910
P07942
P07948
P07954
P08069
P08133
P08195
P08236
P08237
P08238
P08240
P08243
P08294
P08397
P08559
P08572
P08574
P08579
P08582
P08621
P08651
P08670
P08708
P08754
P08758
P08865
P08962
P09001
P09012
P09104
P09110
P09132
P09211
P09234
P09382
P09417
P09429
P09471
P09486
P09488
P09496
P09525
P09543
P09622
P09651
P09661
P09669
P09874
P09884
P09936
P09960
P09972
P0C0L5
Q71UI9
Q99878
P0DMN0
P0DMV9
P0DN76
P0DN79
P10114
P10155
P10253
P10301
P10316
P10412
P10515
P10599
P10606
P10619
P10620
P10644
P10768
P10809
P10909
P11021
P11047
P11117
P11137
P11142
P11166
P11169
P11171
P11172
P11177
P11182
P11216
P11233
P11234
P11279
P11310
P11387
P11388
P11413
P11441
P11474
P11498
P11586
P11717
P11766
P11802
P11908
P11940
P12004
P12036
P12081
P12109
P12110
P12111
P12235
P12236
P12268
P12270
P12271
P12277
P12694
P12814
P12931
P12955
P12956
P13010
P13073
P13164
P13473
P13489
P13591
P13611
P13612
P13639
P13667
P13674
P13688
P13693
P13716
P13797
P13798
P13804
P13807
P13861
P13929
P13984
P13987
P13995
P14136
P14174
P14314
P14324
P14415
P14543
P14550
P14618
P14625
P14649
P63162
P14735
P14854
P14859
P14866
P14868
P14927
P15056
P15104
P15121
P15170
P15289
P15311
P15336
P15374
P15531
P15559
P15586
P15848
P15880
P15882
P15927
P16070
P16083
P16112
P16144
P16152
P16219
P16220
P16278
P16333
P16401
P16402
P16403
P16435
P16455
P16615
P16930
P16949
P16989
P17028
P17029
P17050
P17096
P17152
P17174
P17252
P17301
P17405
P17480
P17544
P17568
P17612
P17655
P17677
P17812
P17844
P17858
P17900
P17931
P17980
P17987
P18031
P18065
P18084
P18085
P18124
P18206
P18583
P18615
P18621
P18669
P18754
P18887
P19022
P19174
P19338
P19367
P19387
P19388
P19404
P19525
P19623
P19784
P19838
P20020
P20042
P20073
P20290
P20336
P20338
P20339
P20340
P20618
P20645
P20674
P20700
P20810
P20839
P20933
P20962
P21246
P21266
P21281
P21283
P21291
P21333
P21397
P21399
P21589
P21741
P21796
P21810
P21912
P21953
P21964
P22033
P22059
P22061
P22087
P22102
P22234
P22307
P22314
P22392
P22413
P22570
P22626
P22681
P22694
P22695
P22830
P23193
P23229
P23246
P23258
P23284
P23297
P23368
P23378
P23381
P23396
P23468
P23471
P23526
P23527
P23528
P23588
P23634
P23743
P23786
P23919
P23921
P24534
P24539
P24593
P24666
P24752
P24821
P24928
P24941
P25205
P25325
P25391
P25398
P25440
P25490
P25685
P25686
P25705
P25786
P25787
P25788
P25789
P26006
P26012
P26038
P26196
P26232
P26358
P26368
P26373
P26440
P26447
P26572
P26583
P26599
P26639
P26640
P26641
P26885
P27105
P27144
P27338
P27348
P27361
P27449
P27540
P27635
P27694
P27695
P27708
P27797
P27816
P27824
P28062
P28066
P28070
P28072
P28074
P28161
P28288
P28290
P28330
P28331
P28340
P28347
P28370
P28482
P28676
P28838
P29084
P29144
P29218
P29320
P29353
P29372
P29373
P29401
P29692
P29966
P29992
P30038
P30040
P30041
P30042
P30043
P30044
P30046
P30048
P30049
P30050
P30084
P30085
P30086
P30101
P30153
P30260
P30405
P30419
P30519
P30520
P30533
P30536
P30566
P30622
P30626
P30711
P30837
P30876
P31040
P31150
P31153
P31323
P31327
P31350
P31483
P31689
P31749
P31930
P31937
P31939
P31942
P31943
P31946
P31948
P31949
P32119
P32321
P32322
P32969
P33121
P33176
P33240
P33316
P33527
P33991
P33992
P33993
P34059
P34897
P34913
P34932
P34949
P35052
P35080
P35221
P35222
P35232
P35237
P35241
P35244
P35249
P35250
P35251
P35268
P35269
P35270
P35475
P35573
P35579
P35580
P35606
P35610
P35611
P35613
P35637
P35658
P35659
P35711
P35813
P35914
P35998
P36404
P36405
P36507
P36542
P36543
P36551
P36578
P36639
P36776
P36871
P36873
P36915
P36957
P36969
P37108
P37198
P37235
P37268
P37802
P37837
P37840
P38117
P38159
P38435
P38606
P38646
P38919
P39019
P39023
P39060
P39210
P39656
P39687
P39748
P39880
P40121
P40123
P40222
P40227
P40424
P40429
P40616
P40692
P40763
P40925
P40926
P40937
P40938
P40939
P41091
P41208
P41214
P41223
P41227
P41236
P41240
P41247
P41250
P41252
P41567
P41743
P42025
P42126
P42166
P42167
P42224
P42285
P42330
P42336
P42345
P42356
P42566
P42677
P42704
P42765
P42766
P42785
P42858
P42892
P43034
P43121
P43155
P43243
P43246
P43304
P43307
P43378
P43487
P43490
P43686
P43897
P45880
P45954
P45973
P45974
P45985
P46060
P46063
P46087
P46108
P46109
P46199
P46379
P46459
P46734
P46736
P46776
P46777
P46778
P46779
P46781
P46782
P46783
P46821
P46926
P46937
P46939
P46940
P46976
P46977
P47712
P47755
P47756
P47813
P47897
P47914
P47972
P47974
P47985
P48047
P48147
P48163
P48380
P48382
P48426
P48431
P48443
P48444
P48449
P48506
P48507
P48556
P48634
P48637
P48643
P48651
P48681
P48723
P48729
P48735
P48739
P48960
P49005
P49006
P49023
P49069
P49137
P49189
P49207
P49247
P49257
P49321
P49327
P49354
P49356
P49366
P49368
P49406
P49411
P49419
P49441
P49458
P49585
P49588
P49589
P49590
P49591
P49593
P49641
P49643
P49711
P49720
P49721
P49736
P49748
P49750
P49753
P49755
P49756
P49770
P49773
P49789
P49790
P49792
P49821
P49841
P49903
P49914
P49915
P49916
P49959
P50148
P50213
P50281
P50336
P50395
P50402
P50416
P50440
P50443
P50454
P50502
P50552
P50570
P50579
P50583
P50747
P50750
P50851
P50895
P50897
P50914
P50990
P50991
P50993
P50995
P51003
P51114
P51116
P51148
P51149
P51153
P51398
P51452
P51532
P51553
P51570
P51571
P51572
P51608
P51610
P51648
P51649
P51654
P51659
P51665
P51687
P51688
P51690
P51692
P51784
P51809
P51812
P51858
P51888
P51970
P51991
P52209
P52272
P52292
P52294
P52306
P52434
P52565
P52594
P52597
P52630
P52701
P52735
P52758
P52788
P52789
P52815
P52888
P52895
P52907
P52943
P52948
P53004
P53007
P53041
P53365
P53367
P53396
P53582
P53597
P53602
P53618
P53621
P53634
P53680
P53701
P53985
P53990
P53992
P53999
P54098
P54105
P54136
P54289
P54577
P54578
P54619
P54687
P54709
P54725
P54727
P54753
P54802
P54819
P54821
P54886
P54920
P55010
P55036
P55039
P55060
P55061
P55072
P55081
P55084
P55145
P55157
P55196
P55209
P55212
P55263
P55265
P55268
P55327
P55735
P55769
P55786
P55789
P55795
P55809
P55884
P55899
P55957
P56134
P56192
P56211
P56270
P56282
P56378
P56385
P56524
P56537
P56545
P56556
P56693
P56937
P57087
P57088
P57105
P57723
P57737
P57740
P57772
P58546
P59998
P60033
P60059
P60174
P60201
P60228
P60468
P60510
P60520
P60660
P60709
P60842
P60866
P60891
P60900
P60903
P60953
P60981
P60983
P61009
P61011
P61019
P61020
P61026
P61077
P61081
P61086
P61088
P61106
P61158
P61160
P61163
P61201
P61221
P61224
P61225
P61247
P61254
P61289
P61313
P61353
P61421
P61513
P61586
P61601
P61604
P61619
P61758
P61764
P61769
P61812
P61916
P61923
P61956
P61960
P61962
P61964
P61966
P61970
P61978
P61981
P62070
P62072
P62081
P62136
P62140
P62158
P62191
P62195
P62241
P62244
P62249
P62256
P62258
P62263
P62266
P62269
P62273
P62277
P62280
P62304
P62306
P62310
P62312
P62314
P62316
P62318
P62330
P62333
P62341
P62424
P62495
P62633
P62701
P62750
P62753
P62760
P62805
P62820
P62826
P62829
P62841
P62847
P62851
P62854
P62861
P62873
P62877
P62879
P62888
Q59GN2
P62899
P62906
P62910
P62913
P62917
P62937
P62942
P62979
P62993
P62995
P63000
P63010
P63027
P63096
P63104
P63151
P63165
P63167
P63172
P63173
P63208
P63220
P63241
P63244
P63261
P63279
P67775
P67809
P67812
P67870
P67936
P68032
P68036
P68104
P68363
P68371
P68400
P68402
P78310
P78330
P78344
P78346
P78347
P78356
P78357
P78362
P78371
P78406
P78417
P78527
P78539
P80303
P80404
P82094
P82650
P82663
P82664
P82673
P82675
P82909
P82912
P82914
P82930
P82932
P82933
P82970
P82979
P83436
P83731
P84022
P84077
P84085
P84090
P84095
P84098
P84103
P84243_mut
P85037
P98095
P98160
P98175
P98179
P98194
P99999
Q00059
Q00169
Q00325
Q00341
Q00403
Q00534
Q00535
Q00577
Q00610
Q00688
Q00765
Q00796
Q00839
Q01082
Q01085
Q01105
Q01130
Q01167
Q01415
Q01433
Q01459
Q01484
Q01518
Q01581
Q01650
Q01780
Q01813
Q01831
Q01844
Q01968
Q01970
Q01974
Q02127
Q02218
Q02252
Q02318
Q02338
Q02543
Q02750
Q02790
Q02809
Q02818
Q02878
Q02880
Q02978
Q03001
Q03111
Q03135
Q03154
Q03252
Q03426
Q03518
Q03519
Q03701
Q04206
Q04323
Q04446
Q04609
Q04637
Q04721
Q04760
Q04828
Q04837
Q04917
Q04941
Q05048
Q05086
Q05193
Q05209
Q05397
Q05519
Q05639
Q05655
Q05682
Q06124
Q06136
Q06203
Q06210
Q06265
Q06323
Q06330
Q06481
Q06546
Q06787
Q06830
Q07020
Q07021
Q07065
Q07157
Q07666
Q07812
Q07866
Q07954
Q07955
Q07960
Q08170
Q08209
Q08211
Q08257
Q08378
Q08379
Q08380
Q08426
Q08431
Q08752
Q08945
Q08AD1
Q08AM6
Q08J23
Q09028
Q09161
Q09472
Q09666
Q0VDF9
Q10471
Q10472
Q10567
Q10570
Q10713
Q12756
Q12765
Q12768
Q12769
Q12788
Q12789
Q12792
Q12797
Q12800
Q12802
Q12824
Q12841
Q12846
Q12849
Q12857
Q12872
Q12873
Q12874
Q12882
Q12888
Q12904
Q12905
Q12906
Q12907
Q12913
Q12929
Q12931
Q12959
Q12965
Q12972
Q12974
Q12979
Q12996
Q13011
Q13015
Q13033
Q13043
Q13045
Q13057
Q13084
Q13085
Q13098
Q13126
Q13131
Q13136
Q13144
Q13148
Q13151
Q13153
Q13155
Q13162
Q13177
Q13185
Q13190
Q13200
Q13217
Q13228
Q13232
Q13242
Q13243
Q13257
Q13263
Q13283
Q13303
Q13308
Q13310
Q13315
Q13322
Q13325
Q13330
Q13332
Q13347
Q13356
Q13363
Q13404
Q13405
Q13409
Q13416
Q13418
Q13423
Q13425
Q13427
Q13428
Q13435
Q13438
Q13439
Q13442
Q13443
Q13444
Q13445
Q13449
Q13451
Q13454
Q13459
Q13485
Q13492
Q13501
Q13505
Q13509
Q13510
Q13523
Q13526
Q13547
Q13555
Q13557
Q13561
Q13564
Q13573
Q13576
Q13586
Q13596
Q13616
Q13617
Q13618
Q13619
Q13620
Q13625
Q13630
Q13636
Q13637
Q13641
Q13642
Q13683
Q13685
Q13724
Q13740
Q13769
Q13813
Q13838
Q13867
Q13868
Q13884
Q13885
Q13907
Q13938
Q13948
Q13951
Q14008
Q14011
Q14019
Q14050
Q14103
Q14108
Q14118
Q14119
Q14123
Q14139
Q14152
Q14155
Q14157
Q14160
Q14165
Q14166
Q14185
Q14191
Q14194
Q14195
Q14197
Q14202
Q14203
Q14204
Q14232
Q14240
Q14247
Q14254
Q14257
Q14258
Q14289
Q14318
Q14320
Q14344
Q14353
Q14376
Q14444
Q14498
Q14527
Q14534
Q14554
Q14558
Q14562
Q14563
Q14566
Q14571
Q14573
Q14643
Q14669
Q14671
Q14676
Q14677
Q14678
Q14683
Q14684
Q14694
Q14696
Q14697
Q14728
Q14738
Q14739
Q14746
Q14764
Q14789
Q14790
Q14839
Q14847
Q14914
Q14919
Q14938
Q14956
Q14966
Q14974
Q14978
Q14980
Q14997
Q14999
Q14C86
Q14CX7
Q14CZ8
Q15003
Q15005
Q15006
Q15007
Q15008
Q15018
Q15019
Q15020
Q15021
Q15024
Q15029
Q15031
Q15042
Q15046
Q15047
Q15054
Q15056
Q15057
Q15058
Q15059
Q15067
Q15070
Q15075
Q15084
Q15102
Q15113
Q15118
Q15120
Q15121
Q15125
Q15126
Q15149
Q15155
Q15165
Q15172
Q15181
Q15185
Q15233
Q15257
Q15269
Q15274
Q15276
Q15286
Q15287
Q15291
Q15293
[truncated: 1,833 more rows]

## Sheet: 5e -SF7761
Protein IDs
A0AVT1
A0FGR8
A0MZ66
A0PJW6
A1L020
A1L0T0
A1X283
A2RRP1
A2RTX5
A3KMH1
A4D1P6
A5PLL7
A5YKK6
Q9GZQ8
A6NDG6
A6NDU8
A6NE02
A6NFI3
A6NHR9
A6NHX0
A6NJ78
A6NKD9
A6ZKI3
A8CG34
P62308
A8MXV4
Q99613
P0CG08
C4AMC7
E9PAV3
O00115
O00116
O00139
O00148
O00151
O00154
O00159
O00170
O00178
O00186
O00192
O00193
O00203
O00213
O00214
O00217
O00231
O00232
O00233
O00244
O00264
O00267
O00268
O00273
O00291
O00299
O00303
O00330
O00391
O00399
O00400
O00401
O00408
O00410
O00411
O00423
O00425
O00429
O00442
O00443
O00461
O00462
O00468
O00469
O00470
O00471
O00483
O00487
O00505
O00512
O00533
O00560
O00567
O00571
O00584
O00592
O00625
O00629
O00743
O00746
O00750
O00754
O00764
O14497
O14525
O14531
O14548
O14561
O14562
O14569
O14578
O14579
O14617
O14618
O14653
O14656
O14657
O14662
O14672
O14686
O14727
O14735
O14737
O14744
O14745
O14763
O14773
O14776
O14786
O14787
O14802
O14818
O14828
O14832
O14874
O14880
O14907
O14908
O14910
O14925
O14929
O14933
O14936
O14949
P19105
O14964
O14966
O14967
O14972
O14974
O14976
O14979
O14980
O14981
O15027
O15031
O15037
O15042
O15047
O15066
O15067
O15068
O15075
O15084
O15085
O15091
O15116
O15118
O15121
O15126
O15127
O15143
O15144
O15145
O15160
O15164
O15173
O15211
O15217
O15228
O15230
O15239
O15240
O15254
O15258
O15260
O15269
O15270
O15294
O15327
O15347
O15355
O15357
O15371
O15372
O15379
O15382
O15394
O15397
O15400
O15439
O15460
O15484
O15498
O15511
O15530
O15533
O15540
O43143
O43148
O43149
O43150
O43156
O43164
O43166
O43169
O43172
O43175
O43181
O43237
O43242
O43251
O43252
O43264
O43290
O43292
O43294
O43295
O43299
O43324
O43347
O43374
O43390
O43395
O43396
O43399
O43402
O43424
O43426
O43432
O43447
O43464
O43488
O43491
O43504
O43505
O43516
O43570
O43592
O43598
O43602
O43615
O43660
O43670
O43674
O43678
O43681
O43684
O43707
O43708
O43709
O43719
O43747
O43752
O43759
O43765
O43772
O43776
O43795
O43808
O43809
O43813
O43815
O43837
O43847
O43852
O43854
O43865
O43909
O43913
O43920
O43924
O60216
O60231
O60244
O60245
O60256
O60264
O60271
O60282
O60291
O60306
O60313
O60333
O60341
O60443
O60462
O60476
O60488
O60493
O60502
O60504
O60506
O60507
O60518
O60524
O60547
O60551
O60568
O60573
O60610
O60613
O60645
O60664
O60678
O60684
O60701
O60716
O60749
O60762
O60763
O60783
O60784
O60825
O60826
O60831
O60832
O60841
O60861
O60884
O60885
O60888
O75027
O75044
O75054
O75063
O75083
O75093
O75110
O75116
O75122
O75127
O75131
O75146
O75150
O75153
O75155
O75165
O75170
O75175
O75179
O75208
O75223
O75251
O75306
O75312
O75323
O75340
O75347
O75351
O75352
O75367
O75368
O75369
O75376
O75380
O75381
O75382
O75390
O75391
O75396
O75400
O75431
O75436
O75439
O75446
O75448
O75475
O75477
O75486
O75489
O75494
O75503
O75521
O75531
O75533
O75534
O75569
O75578
O75592
O75600
O75607
O75608
O75643
O75663
O75688
O75691
O75694
O75695
O75717
O75718
O75746
O75787
O75818
O75821
O75822
O75828
O75832
O75844
O75874
O75880
O75891
O75915
O75928
O75934
O75937
O75940
O75947
O75955
O75962
O75964
O75970
O75976
O76003
O76021
O76031
O76062
O76071
O76075
O76094
O94760
O94763
O94766
O94776
O94811
O94822
O94826
O94842
O94855
O94874
O94876
O94886
O94888
O94901
O94903
O94905
O94906
O94913
O94915
O94919
O94925
O94933
O94952
O94964
O94966
O94973
O94979
O95059
O95071
O95104
O95139
O95140
O95155
O95159
O95163
O95166
O95168
O95169
O95182
O95196
O95197
O95202
O95219
O95232
O95239
O95248
O95249
O95292
O95294
O95295
O95297
O95298
O95299
O95302
O95319
O95336
O95340
O95347
O95352
O95361
O95363
O95372
O95373
O95376
O95394
O95400
O95425
O95427
O95433
O95453
O95456
O95470
O95479
O95486
O95487
O95563
O95571
O95573
O95602
O95619
O95630
O95639
O95670
O95671
O95674
O95747
O95749
O95757
O95758
O95777
O95782
O95785
O95819
O95831
O95848
O95861
O95864
O95865
O95870
O95881
O95983
O95989
O96000
O96005
O96007
O96008
O96011
O96013
O96019
P00167
P00338
P00367
P00374
P00387
P00390
P00395
P00403
P00441
P00491
P00492
P00505
P00533
P00558
P00568
P00750
P00813
P00846
P00918
P01019
P01023
P01034
P01112
P01116
P01130
P01891
P01892
P02458
P02462
P02511
P02545
P02649
P02689
P02751
P02786
P02787
P02792
P02794
P03886
P03905
P03915
P04040
P04049
P04062
P04066
P04075
P04080
P04083
P04179
P04181
P04183
P04271
P04350
P04406
P04424
P04632
P04792
P04818
P04843
P04844
P04899
P05023
P05026
P05067
P05090
P05091
P05141
P05165
P05166
P05198
P05204
P05386
P05387
P05388
P05455
P05556
P05937
P05997
P06132
P06241
P06276
P06280
P06396
P06400
P06454
P06493
P06576
P06730
P06733
P06737
P06744
P06748
P06753
P06756
P06858
P06865
P07093
P07099
P07108
P07195
P07203
P07237
P07305
P07311
P07339
P07355
P07384
P07437
P07602
P07686
P07737
P07738
P07741
P07814
P07858
P07900
P07910
P07942
P07947
P07954
P07992
P08069
P08133
P08195
P08236
P08237
P08238
P08240
P08243
P08294
P08397
P08559
P08572
P08574
P08579
P08582
P08621
P08651
P08670
P08708
P08754
P08758
P08865
P08962
P09001
P09012
P09104
P09110
P09132
P09211
P09382
P09417
P09429
P09471
P09486
P09488
P09525
P09543
P09601
P09622
P09651
P09661
P09669
P09874
P09884
P09913
P09914
P09936
P09960
P09972
P0C0L5
Q71UI9
Q99878
P0DI82
P0DMV9
P0DN76
P0DN79
P10155
P10253
P10301
P10316
P10412
P10515
P10586
P10589
P10599
P10606
P10619
P10620
P10636
P10644
P10768
P10809
P10909
P11021
P11047
P11117
P11137
P11142
P11166
P11169
P11171
P11172
P11177
P11182
P11216
P11233
P11234
P11274
P11279
P11310
P11387
P11413
P11474
P11498
P11586
P11717
P11766
P11802
P11908
P11940
P12004
P12081
P12109
P12235
P12236
P12268
P12270
P12271
P12277
P12694
P12814
P12955
P12956
P13010
P13073
P13473
P13489
P13591
P13612
P13637
P13639
P13667
P13674
P13693
P13716
P13797
P13798
P13804
P13807
P13861
P13929
P13984
P13987
P14136
P14174
P14314
P14324
P14384
P14415
P14543
P14550
P14618
P14625
P14635
P14649
P63162
P14735
P14854
P14866
P14868
P14927
P15104
P15121
P15151
P15170
P15289
P15311
P15374
P15531
P15559
P15586
P15848
P15880
P15882
P15927
P16070
P16083
P16152
P16219
P16278
P16383
P16401
P16435
P16615
P16930
P16949
P16989
P17028
P17029
P17050
P17096
P17174
P17252
P17302
P17405
P17480
P17568
P17612
P17655
P17677
P17812
P17844
P17858
P17900
P17931
P17980
P17987
P18031
P18065
P18074
P18084
P18085
P18124
P18206
P18433
P18583
P18615
P18621
P18669
P18754
P18887
P19021
P19022
P19174
P19338
P19367
P19387
P19388
P19404
P19525
P19623
P19784
P19838
P20020
P20042
P20073
P20265
P20290
P20336
P20338
P20339
P20340
P20618
P20645
P20674
P20700
P20810
P20839
P20933
P20936
P21246
P21266
P21281
P21283
P21291
P21333
P21359
P21397
P21399
P21579
P21589
P21741
P21796
P21912
P21926
P21953
P21964
P22033
P22059
P22061
P22087
P22102
P22234
P22304
P22307
P22314
P22392
P22413
P22415
P22570
P22626
P22681
P22694
P22695
P22830
P23193
P23229
P23246
P23258
P23284
P23297
P23368
P23378
P23381
P23396
P23468
P23471
P23526
P23527
P23528
P23588
P23634
P23743
P23786
P23919
P23921
P24534
P24539
P24666
P24752
P24821
P24928
P24941
P25098
P25205
P25325
P25391
P25398
P25440
P25490
P25685
P25686
P25705
P25786
P25787
P25788
P25789
P26012
P26038
P26196
P26232
P26358
P26367
P26368
P26373
P26440
P26447
P26583
P26599
P26639
P26640
P26641
P26885
P27144
P27338
P27348
P27361
P27449
P27540
P27635
P27694
P27695
P27708
P27797
P27816
P27824
P27986
P27987
P28062
P28065
P28066
P28070
P28072
P28074
P28161
P28288
P28290
P28331
P28340
P28347
P28370
P28482
P28676
P28838
P29084
P29144
P29218
P29317
P29323
P29353
P29372
P29373
P29401
P29692
P29762
P29966
P29992
P30038
P30040
P30041
P30042
P30043
P30044
P30046
P30048
P30049
P30050
P30084
P30085
P30086
P30101
P30153
P30405
P30419
P30508
P30519
P30520
P30533
P30536
P30566
P30622
P30626
P30711
P30825
P30837
P30876
P31040
P31146
P31150
P31153
P31323
P31327
P31350
P31483
P31689
P31749
P31751
P31930
P31937
P31939
P31942
P31943
P31946
P31948
P31949
P32119
P32189
P32321
P32322
P32455
P32929
P32969
P33176
P33240
P33316
P33527
P33947
P33981
P33991
P33992
P33993
P34059
P34897
P34932
P34949
P35052
P35080
P35221
P35222
P35232
P35237
P35241
P35244
P35249
P35250
P35251
P35268
P35269
P35270
P35443
P35475
P35573
P35579
P35580
P35606
P35610
P35611
P35612
P35613
P35637
P35658
P35659
P35711
P35813
P35914
P35998
P36222
P36405
P36507
P36542
P36543
P36551
P36578
P36639
P36776
P36871
P36915
P36957
P36969
P37108
P37198
P37235
P37268
P37275
P37802
P37837
P37840
P38117
P38159
P38435
P38571
P38606
P38646
P38919
P39019
P39023
P39059
P39210
P39656
P39687
P39748
P39880
P40121
P40123
P40222
P40227
P40424
P40429
P40616
P40692
P40763
P40818
P40855
P40925
P40926
P40937
P40938
P40939
P41091
P41208
P41212
P41214
P41223
P41227
P41236
P41240
P41250
P41252
P41567
P41732
P41743
P42025
P42126
P42166
P42167
P42224
P42285
P42330
P42336
P42345
P42356
P42566
P42574
P42575
P42658
P42677
P42684
P42695
P42704
P42765
P42766
P42785
P42858
P43003
P43007
P43034
P43121
P43155
P43243
P43246
P43304
P43307
P43378
P43487
P43490
P43686
P43897
P45880
P45954
P45973
P45974
P45984
P45985
P46060
P46063
P46100
P46108
P46109
P46199
P46379
P46459
P46531
P46734
P46736
P46776
P46777
P46778
P46779
P46781
P46782
P46783
P46821
P46926
P46939
P46940
P46976
P46977
P47224
P47712
P47755
P47756
P47813
P47897
P47974
P47985
P48047
P48147
P48380
P48382
P48426
P48431
P48443
P48444
P48449
P48507
P48556
P48634
P48637
P48643
P48651
P48681
P48723
P48729
P48735
P48739
P48960
P49005
P49006
P49023
P49069
P49137
P49189
P49207
P49247
P49257
P49321
P49327
P49354
P49356
P49366
P49368
P49406
P49411
P49418
P49419
P49454
P49458
P49459
P49585
P49588
P49589
P49590
P49591
P49593
P49641
P49642
P49643
P49674
P49711
P49720
P49721
P49736
P49748
P49750
P49753
P49754
P49755
P49756
P49758
P49770
P49773
P49789
P49790
P49792
P49821
P49841
P49902
P49903
P49915
P49916
P49959
P50148
P50213
P50281
P50336
P50395
P50402
P50416
P50440
P50443
P50454
P50502
P50552
P50570
P50579
P50747
P50749
P50750
P50851
P50895
P50897
P50914
P50990
P50991
P50993
P50995
P51003
P51114
P51116
P51148
P51149
P51151
P51153
P51398
P51452
P51513
P51531
P51532
P51553
P51570
P51571
P51572
P51580
P51610
P51648
P51649
P51659
P51665
P51674
P51687
P51688
P51692
P51784
P51797
P51812
P51858
P51948
P51970
P51991
P52209
P52272
P52292
P52294
P52306
P52434
P52564
P52565
P52594
P52597
P52630
P52701
P52732
P52735
P52756
P52758
P52788
P52789
P52815
P52888
P52895
P52907
P52943
P52948
P53004
P53007
P53041
P53365
P53367
P53396
P53582
P53597
P53602
P53611
P53618
P53621
P53634
P53667
P53680
P53701
P53778
P53990
P53992
P53999
P54098
P54105
P54136
P54289
P54577
P54578
P54619
P54687
P54709
P54725
P54727
P54753
P54756
P54762
P54802
P54803
P54819
P54886
P54920
P55010
P55011
P55036
P55039
P55058
P55060
P55061
P55072
P55084
P55145
P55157
P55196
P55209
P55212
P55263
P55265
P55268
P55327
P55735
P55769
P55786
P55795
P55809
P55884
P55957
P56134
P56192
P56270
P56282
P56377
P56378
P56385
P56524
P56537
P56545
P56556
P56589
P56693
P56937
P56945
P56962
P57087
P57088
P57105
P57723
P57737
P57740
P57772
P58335
P58546
P59998
P60033
P60059
P60174
P60228
P60468
P60510
P60520
P60602
P60660
P60709
P60842
P60866
P60891
P60900
P60903
P60953
P60981
P60983
P61009
P61011
P61018
P61019
P61020
P61024
P61026
P61077
P61081
P61086
P61088
P61106
P61158
P61160
P61163
P61201
P61221
P61224
P61225
P61247
P61254
P61289
P61313
P61353
P61421
P61457
P61586
P61601
P61604
P61619
P61758
P61764
P61769
P61916
P61923
P61956
P61960
P61962
P61964
P61966
P61968
P61970
P61978
P61981
P62081
P62136
P62140
P62158
P62191
P62195
P62241
P62244
P62249
P62256
P62258
P62263
P62266
P62269
P62273
P62277
P62280
P62304
P62306
P62310
P62312
P62314
P62316
P62318
P62330
P62333
P62341
P62424
P62487
P62495
P62633
P62701
P62750
P62753
P62805
P62820
P62826
P62829
P62841
P62847
P62851
P62854
P62873
P62877
P62879
P62888
P62906
P62910
P62913
P62917
P62937
P62942
P62979
P62993
P62995
P63000
P63010
P63027
P63096
P63104
P63151
P63165
P63167
P63172
P63173
P63208
P63220
P63241
P63244
P63261
P63279
P67775
P67809
P67812
P67870
P67936
P68032
P68036
P68104
P68363
P68371
P68400
P68402
P78310
P78330
P78344
P78346
P78347
P78356
P78357
P78362
P78371
P78406
P78417
P78504
P78527
P78559
P80303
P80404
P80723
P82094
P82650
P82663
P82664
P82673
P82675
P82909
P82912
P82914
P82921
P82930
P82933
P82970
P82979
P83111
P83436
P83731
P84022
P84077
P84085
P84090
P84095
P84098
P84103
P84243_mut
P85037
P86791
P98095
P98155
P98160
P98170
P98172
P98175
P98179
P98194
P99999
Q00059
Q00169
Q00325
Q00341
Q00403
Q00534
Q00535
Q00536
Q00577
Q00610
Q00688
Q00765
Q00796
Q00839
Q01082
Q01085
Q01105
Q01130
Q01167
Q01415
Q01433
Q01459
Q01484
Q01518
Q01581
Q01650
Q01780
Q01813
Q01844
Q01970
Q02127
Q02218
Q02252
Q02318
Q02338
Q02543
Q02750
Q02790
Q02809
Q02818
Q02878
Q02880
Q02952
Q02978
Q03001
Q03013
Q03111
Q03154
Q03252
Q03518
Q03519
Q04206
Q04323
Q04446
Q04609
Q04637
Q04721
Q04727
Q04760
Q04828
Q04837
Q04917
Q05048
Q05086
Q05193
Q05209
Q05397
Q05519
Q05639
Q05655
Q05682
Q06124
Q06203
Q06210
Q06265
Q06323
Q06330
Q06418
Q06481
Q06546
Q06787
Q06830
Q07020
Q07021
Q07065
Q07157
Q07666
Q07812
Q07866
Q07954
Q07955
Q07960
Q08170
Q08209
Q08211
Q08257
Q08345
Q08378
Q08379
Q08380
Q08426
Q08431
Q08462
Q08623
Q08722
Q08752
Q08945
Q08AD1
Q08AM6
Q08J23
Q09028
Q09161
Q09472
Q09666
Q0VDF9
Q0VDG4
Q10471
Q10472
Q10567
Q10570
Q10713
Q12756
Q12765
Q12768
Q12769
Q12788
Q12789
Q12792
Q12797
Q12800
Q12802
Q12824
Q12830
Q12846
Q12849
Q12857
Q12874
Q12888
Q12904
Q12905
Q12906
Q12907
Q12913
Q12926
Q12929
Q12931
Q12955
Q12959
Q12972
Q12979
Q12981
Q12996
Q13011
Q13015
Q13043
Q13045
Q13057
Q13084
Q13085
Q13098
Q13107
Q13112
Q13126
Q13131
Q13144
Q13148
Q13151
Q13155
Q13162
Q13177
Q13185
Q13190
Q13200
Q13217
Q13228
Q13232
Q13242
Q13243
Q13257
Q13263
Q13283
Q13286
Q13303
Q13308
Q13310
Q13315
Q13322
Q13325
Q13330
Q13332
Q13347
Q13356
Q13362
Q13363
Q13367
Q13404
Q13405
Q13409
Q13416
Q13418
Q13423
Q13425
Q13426
Q13427
Q13428
Q13433
Q13435
Q13438
Q13439
Q13442
Q13443
Q13445
Q13449
Q13451
Q13454
Q13459
Q13464
Q13485
Q13492
Q13501
Q13505
Q13509
Q13510
Q13523
Q13526
Q13547
Q13555
Q13557
Q13561
Q13564
Q13573
Q13576
Q13586
Q13596
Q13613
Q13614
Q13616
Q13617
Q13618
Q13619
Q13620
Q13625
Q13627
Q13630
Q13636
Q13637
Q13642
Q13683
Q13685
Q13724
Q13740
Q13769
Q13813
Q13838
Q13867
Q13868
Q13885
Q13895
Q13907
Q13938
Q13948
Q13951
Q14004
Q14008
Q14011
Q14012
Q14019
Q14050
Q14103
Q14108
Q14114
Q14118
Q14119
Q14123
Q14135
Q14139
Q14141
Q14151
Q14152
Q14155
Q14157
Q14160
Q14161
Q14165
Q14166
Q14185
Q14194
Q14195
[truncated: 2,144 more rows]

## Sheet: 5f -Primary brain
Protein IDs
A0AVT1
A0FGR8
A1L0T0
A1Z1Q3
A4D2P6
Q9GZQ8
A6NDG6
A6NDU8
A6NE02
A6NGN9
A6NHX0
A8MVW0
A8MVX0
P62308
Q99613
P0CG08
C9J069
E9PAV3
O00116
O00139
O00142
O00151
O00154
O00159
O00170
O00178
O00180
O00186
O00192
O00213
O00217
O00231
O00232
O00233
O00244
O00258
O00264
O00273
O00291
O00299
O00303
O00305
O00330
O00401
O00410
O00429
O00442
O00471
O00483
O00487
O00499
O00505
O00519
O00533
O00534
O00555
O00560
O00562
O00571
O00629
O00743
O00764
O14490
O14495
O14523
O14525
O14531
O14548
O14561
O14562
O14576
O14579
O14594
O14617
O14618
O14639
O14653
O14656
O14662
O14672
O14683
O14735
O14737
O14744
O14745
O14773
O14775
O14787
O14807
O14810
O14818
O14828
O14841
O14874
O14880
O14908
O14910
O14925
O14936
O14949
P19105
O14964
O14974
O14976
O14979
O14980
O14994
O15020
O15031
O15067
O15068
O15075
O15079
O15116
O15118
O15126
O15127
O15144
O15145
O15173
O15212
O15228
O15254
O15258
O15260
O15294
O15357
O15371
O15372
O15382
O15394
O15400
O15484
O15498
O15511
O15530
O15540
O43150
O43157
O43169
O43175
O43181
O43236
O43237
O43242
O43272
O43295
O43301
O43312
O43324
O43390
O43396
O43399
O43424
O43426
O43427
O43464
O43488
O43491
O43504
O43505
O43581
O43583
O43592
O43598
O43615
O43617
O43633
O43639
O43674
O43676
O43678
O43681
O43684
O43707
O43708
O43747
O43752
O43759
O43761
O43765
O43772
O43776
O43809
O43813
O43815
O43837
O43852
O43865
O43920
O43924
O60256
O60262
O60268
O60269
O60271
O60282
O60291
O60313
O60331
O60443
O60477
O60486
O60493
O60502
O60504
O60506
O60518
O60547
O60551
O60610
O60641
O60645
O60664
O60684
O60716
O60733
O60741
O60749
O60762
O60763
O60784
O60831
O60861
O60869
O60883
O60884
O60888
O60925
O60927
O60936
O60939
O75027
O75038
O75044
O75051
O75061
O75077
O75083
O75110
O75116
O75122
O75131
O75145
O75146
O75165
O75170
O75190
O75208
O75223
O75251
O75306
O75323
O75335
O75340
O75347
O75348
O75351
O75352
O75363
O75367
O75368
O75369
O75379
O75380
O75381
O75382
O75390
O75396
O75431
O75436
O75438
O75439
O75475
O75489
O75508
O75521
O75531
O75533
O75534
O75569
O75608
O75663
O75688
O75689
O75694
O75695
O75746
O75781
O75787
O75821
O75822
O75828
O75832
O75844
O75874
O75880
O75884
O75891
O75899
O75915
O75935
O75936
O75947
O75954
O75955
O75962
O75964
O76003
O76024
O76038
O76041
O76054
O76070
O76081
O76094
O94760
O94811
O94819
O94826
O94830
O94856
O94874
O94886
O94888
O94903
O94905
O94910
O94919
O94923
O94925
O94929
O94967
O94973
O94979
O94985
O95057
O95139
O95140
O95163
O95164
O95166
O95168
O95169
O95182
O95197
O95199
O95202
O95208
O95219
O95248
O95278
O95292
O95295
O95297
O95298
O95299
O95319
O95336
O95352
O95372
O95373
O95394
O95433
O95452
O95470
O95487
O95563
O95571
O95573
O95630
O95670
O95671
O95674
O95716
O95721
O95741
O95747
O95757
O95777
O95782
O95817
O95819
O95822
O95825
O95831
O95847
O95861
O95865
O95870
O95881
O95970
O95989
O96000
O96005
O96007
O96008
P00167
P00338
P00352
P00367
P00387
P00390
P00395
P00403
P00414
P00441
P00450
P00491
P00492
P00505
P00533
P00558
P00568
P00738
P00915
P00918
P00966
P01009
P01011
P01019
P01023
P01024
P01034
P01112
P01116
P01892
P02008
P02042
P02511
P02545
P02549
P02647
P02649
P02671
P02675
P02679
P02686
P02689
P02730
P02763
P02766
P02786
P02787
P02790
P02792
P02794
P03886
P03905
P03915
P04040
P04062
P04075
P04080
P04083
P04156
P04179
P04181
P04216
P04217
P04271
P04350
P04406
P04424
P04439
P04632
P04792
P04843
P04844
P04899
P05023
P05026
P05060
P05067
P05090
P05091
P05109
P05129
P05141
P05165
P05166
P05198
P05230
P05387
P05388
P05413
P05455
P05556
P05771
P05937
P06132
P06241
P06396
P06454
P06576
P06702
P06703
P06730
P06733
P06737
P06744
P06748
P06753
P06756
P06865
P07099
P07108
P07195
P07196
P07197
P07203
P07237
P07305
P07311
P07339
P07355
P07384
P07437
P07451
P07602
P07686
P07737
P07738
P07741
P07814
P07858
P07900
P07910
P07919
P07947
P07948
P07954
P08133
P08195
P08237
P08238
P08247
P08397
P08559
P08574
P08621
P08670
P08708
P08754
P08758
P08842
P08865
P09012
P09104
P09110
P09211
P09382
P09417
P09429
P09455
P09471
P09486
P09493
P09496
P09497
P09525
P09543
P09622
P09651
P09661
P09669
P09917
P09936
P09960
P09972
P0C0L5
Q71UI9
Q99878
P0CG30
P0DJ93
P0DMV9
P0DN79
P10114
P10155
P10253
P10301
P10412
P10515
P10599
P10606
P10620
P10636
P10644
P10721
P10768
P10809
P10909
P10915
P11021
P11117
P11137
P11142
P11166
P11169
P11171
P11172
P11177
P11182
P11216
P11217
P11233
P11234
P11274
P11277
P11279
P11310
P11413
P11498
P11532
P11586
P11766
P11908
P11940
P12036
P12074
P12081
P12235
P12236
P12268
P12270
P12277
P12532
P12694
P12814
P12931
P12955
P13073
P13473
P13489
P13591
P13611
P13637
P13639
P13667
P13693
P13716
P13726
P13796
P13797
P13798
P13804
P13807
P13861
P13929
P13987
P14136
P14174
P14209
P14314
P14324
P14415
P14550
P14618
P14621
P14625
P14649
P63162
P14735
P14854
P14866
P14867
P14868
P14920
P14923
P14927
P15056
P15104
P15121
P15170
P15259
P15289
P15311
P15374
P15531
P15559
P15586
P15880
P15924
P15927
P16070
P16083
P16152
P16157
P16219
P16278
P16298
P16333
P16389
P16401
P16403
P16435
P16452
P16615
P16870
P16930
P16949
P17050
P17152
P17174
P17252
P17302
P17568
P17600
P17612
P17655
P17677
P17812
P17858
P17931
P17980
P17987
P18031
P18084
P18085
P18124
P18206
P18433
P18507
P18621
P18669
P18859
P19022
P19086
P19174
P19338
P19367
P19387
P19404
P19525
P19623
P19634
P19784
P20020
P20073
P20290
P20336
P20337
P20338
P20339
P20340
P20472
P20618
P20645
P20674
P20700
P20810
P20916
P21266
P21281
P21283
P21291
P21333
P21359
P21397
P21399
P21453
P21579
P21589
P21695
P21796
P21912
P21926
P21953
P21964
P22001
P22033
P22059
P22061
P22102
P22234
P22303
P22304
P22307
P22314
P22392
P22570
P22626
P22676
P22681
P22694
P22695
P22748
P22830
P23193
P23229
P23246
P23258
P23284
P23297
P23368
P23381
P23396
P23434
P23435
P23468
P23471
P23515
P23526
P23527
P23528
P23588
P23610
P23634
P23677
P23743
P23763
P23786
P24298
P24386
P24534
P24539
P24666
P24752
P24821
P24928
P25054
P25098
P25325
P25398
P25685
P25686
P25705
P25786
P25787
P25788
P25789
P26012
P26038
P26196
P26232
P26368
P26373
P26440
P26639
P26640
P26641
P26885
P26992
P27105
P27144
P27338
P27348
P27361
P27448
P27449
P27635
P27695
P27701
P27708
P27797
P27816
P27824
P27986
P28062
P28065
P28066
P28070
P28072
P28074
P28161
P28288
P28289
P28331
P28472
P28482
P28676
P28838
P28907
P29144
P29218
P29401
P29475
P29692
P29762
P29966
P29972
P29992
P30038
P30040
P30041
P30042
P30043
P30044
P30046
P30047
P30048
P30049
P30050
P30084
P30085
P30086
P30101
P30153
P30405
P30419
P30519
P30520
P30531
P30533
P30566
P30613
P30622
P30626
P30711
P30740
P30825
P30837
P30876
P31040
P31146
P31150
P31153
P31323
P31689
P31749
P31930
P31937
P31939
P31942
P31943
P31946
P31948
P32004
P32119
P32121
P32418
P32856
P32929
P32969
P33121
P33176
P33316
P34896
P34897
P34913
P34932
P34947
P34949
P35080
P35219
P35221
P35222
P35232
P35237
P35241
P35244
P35268
P35270
P35573
P35579
P35580
P35606
P35611
P35612
P35613
P35637
P35754
P35813
P35914
P35998
P36404
P36405
P36507
P36542
P36543
P36578
P36776
P36871
P36873
P36915
P36954
P36957
P36959
P36969
P37108
P37198
P37235
P37802
P37837
P37840
P38117
P38159
P38606
P38646
P38919
P39019
P39023
P39210
P39656
P39687
P40121
P40123
P40227
P40429
P40616
P40763
P40925
P40926
P40939
P41091
P41208
P41217
P41222
P41227
P41236
P41240
P41250
P41252
P41567
P41732
P42025
P42126
P42167
P42224
P42261
P42262
P42263
P42336
P42345
P42356
P42566
P42658
P42677
P42704
P42765
P42766
P42785
P42858
P43003
P43004
P43007
P43034
P43121
P43155
P43166
P43243
P43304
P43307
P43487
P43490
P43686
P43897
P45381
P45880
P45954
P45974
P45984
P45985
P46060
P46108
P46109
P46379
P46459
P46527
P46736
P46777
P46778
P46779
P46781
P46782
P46783
P46821
P46926
P46976
P47736
P47755
P47756
P47813
P47870
P47897
P47985
P48047
P48058
P48066
P48067
P48147
P48163
P48426
P48444
P48449
P48506
P48507
P48547
P48549
P48553
P48556
P48637
P48643
P48664
P48681
P48723
P48728
P48729
P48735
P48739
P49006
P49069
P49189
P49247
P49257
P49327
P49354
P49356
P49368
P49407
P49411
P49418
P49419
P49441
P49458
P49585
P49588
P49589
P49591
P49593
P49619
P49674
P49720
P49721
P49748
P49755
P49758
P49770
P49773
P49789
P49802
P49815
P49821
P49840
P49841
P49902
P49903
P49915
P50135
P50148
P50150
P50213
P50395
P50402
P50416
P50440
P50453
P50502
P50570
P50895
P50897
P50914
P50990
P50991
P50993
P50995
P51148
P51149
P51151
P51153
P51178
P51452
P51513
P51553
P51570
P51571
P51572
P51580
P51608
P51610
P51648
P51649
P51659
P51665
P51674
P51687
P51692
P51790
P51793
P51797
P51809
P51812
P51858
P51970
P51991
P52209
P52272
P52294
P52306
P52429
P52435
P52564
P52565
P52594
P52597
P52757
P52758
P52788
P52799
P52815
P52888
P52907
P52943
P53004
P53007
P53041
P53365
P53367
P53396
P53597
P53618
P53621
P53677
P53680
P53701
P53805
P53985
P53990
P53992
P53999
P54136
P54284
P54289
P54577
P54578
P54619
P54652
P54687
P54709
P54727
P54750
P54753
P54762
P54803
P54819
P54920
P55010
P55011
P55036
P55060
P55072
P55084
P55087
P55145
P55196
P55209
P55263
P55291
P55327
P55735
P55769
P55786
P55795
P55809
P55884
P55957
P56134
P56181
P56192
P56378
Q5VTU8
P56385
P56537
P56545
P56556
P56945
P57087
P57088
P57103
P57105
P57772
P58107
P58546
P59998
P60033
P60174
P60201
P60228
P60468
P60520
P60660
P60709
P60842
P60866
P60880
P60891
P60900
P60903
P60953
P60981
P60983
P61006
P61011
P61018
P61019
P61020
P61026
P61077
P61081
P61086
P61088
P61106
P61158
P61160
P61163
P61201
P61221
P61224
P61225
P61247
P61254
P61266
P61289
P61328
P61353
P61421
P61457
P61586
P61604
P61619
P61758
P61764
P61769
P61916
P61923
P61956
P61960
P61962
P61970
P61978
P61981
P62068
P62070
P62072
P62081
P62136
P62140
P62158
P62166
P62191
P62195
P62241
P62244
P62249
P62258
P62263
P62266
P62269
P62277
P62280
P62306
P62312
P62314
P62316
P62318
P62328
P62330
P62333
P62341
P62424
P62487
P62495
P62701
P62745
P62750
P62760
P62805
P62820
P62826
P62829
P62834
P62841
P62847
P62851
P62854
P62873
P62877
P62879
Q59GN2
P62906
P62910
P62913
P62917
P62937
P62942
P62979
P62993
P63000
P63010
P63027
P63096
P63098
P63104
P63151
P63167
P63172
P63173
P63208
P63215
P63220
P63241
P63244
P63261
P63279
P67775
P67809
P67870
P67936
P68032
P68036
P68104
P68363
P68366
P68371
P68400
P68402
P68871
P69892
P69905
P78310
P78318
P78324
P78344
P78352
P78356
P78357
P78371
P78406
P78417
P78537
P78559
P80303
P80404
P80723
P82909
P82979
P83111
P83731
P84077
P84085
P84090
P84095
P84098
P84103
P84157
P84243_mut
P98155
P98194
P99999
Q00013
Q00059
Q00169
Q00325
Q00341
Q00535
Q00577
Q00610
Q00688
Q00765
Q00796
Q00839
Q01064
Q01082
Q01085
Q01105
Q01130
Q01432
Q01433
Q01469
Q01484
Q01518
Q01650
Q01813
Q01814
Q01844
Q01968
Q01970
Q02127
Q02153
Q02156
Q02218
Q02246
Q02252
Q02338
Q02750
Q02790
Q02818
Q02878
Q02952
Q02978
Q03001
Q03154
Q03252
Q03518
Q04446
Q04609
Q04637
Q04760
Q04828
Q04837
Q04917
Q05193
Q05329
Q05639
Q06124
Q06136
Q06203
Q06210
Q06323
Q06481
Q06830
Q07020
Q07021
Q07065
Q07157
Q07666
Q07812
Q07866
Q07954
Q07955
Q07960
Q08174
Q08209
Q08211
Q08257
Q08380
Q08462
Q08495
Q08722
Q08828
Q08AD1
Q08AE8
Q08AM6
Q09019
Q09028
Q09470
Q09666
Q0VDG4
Q10567
Q10713
Q12756
Q12765
Q12768
Q12791
Q12792
Q12797
Q12846
Q12860
Q12874
Q12904
Q12905
Q12906
Q12907
Q12929
Q12931
Q12955
Q12959
Q12974
Q12979
Q12982
Q12996
Q13002
Q13009
Q13011
Q13017
Q13033
Q13045
Q13049
Q13057
Q13085
Q13098
Q13126
Q13131
Q13136
Q13148
Q13153
Q13162
Q13177
Q13185
Q13190
Q13200
Q13228
Q13232
Q13255
Q13283
Q13303
Q13325
Q13332
Q13347
Q13362
Q13363
Q13367
Q13368
Q13404
Q13405
Q13409
Q13418
Q13423
Q13424
Q13435
Q13442
Q13449
Q13485
Q13491
Q13492
Q13505
Q13509
Q13510
Q13526
Q13554
Q13555
Q13557
Q13561
Q13564
Q13572
Q13574
Q13586
Q13596
Q13613
Q13614
Q13616
Q13617
Q13618
Q13619
Q13620
Q13627
Q13630
Q13634
Q13636
Q13642
Q13683
Q13685
Q13724
Q13740
Q13813
Q13825
Q13838
Q13867
Q13884
Q13885
Q13907
Q13938
Q13972
Q14008
Q14011
Q14012
Q14019
Q14088
Q14103
Q14108
Q14118
Q14139
Q14141
Q14152
Q14155
Q14156
Q14157
Q14160
Q14161
Q14165
Q14166
Q14168
Q14194
Q14195
Q14203
Q14204
Q14232
Q14240
Q14247
Q14254
Q14257
Q14258
Q14289
Q14318
Q14344
Q14353
Q14416
Q14444
Q14558
Q14576
Q14642
Q14643
Q14644
Q14677
Q14683
Q14696
Q14697
Q14699
Q14728
Q14738
Q14764
Q14832
Q14833
Q14847
Q14894
Q14914
Q14964
Q14974
Q14980
Q14982
Q14BN4
Q14C86
Q14CX7
Q14CZ8
Q15005
Q15006
Q15008
Q15018
Q15019
Q15029
Q15031
Q15036
Q15041
Q15042
Q15046
Q15049
Q15056
Q15057
Q15067
Q15075
Q15084
Q15102
Q15111
Q15118
Q15119
Q15121
Q15125
Q15126
Q15147
Q15149
Q15165
Q15172
Q15173
Q15181
Q15185
Q15223
Q15233
Q15257
Q15274
Q15276
Q15286
Q15293
Q15334
Q15363
Q15365
Q15366
Q15369
Q15370
Q15382
Q15386
Q15393
Q15417
Q15418
Q15424
Q15427
Q15428
Q15435
Q15436
Q15437
Q15459
Q15493
Q15526
Q15555
Q15599
Q15631
Q15637
Q15691
Q15700
Q15717
Q15771
Q15773
Q15811
Q15813
Q15818
Q15819
Q15831
Q15904
Q15907
Q15942
Q16134
Q16143
Q16181
Q16186
Q16352
Q16401
Q16445
Q16531
Q16537
Q16543
Q16555
Q16563
Q16566
Q16595
Q16602
Q16620
Q16623
Q16629
Q16630
Q16643
Q16653
Q16658
Q16698
Q16718
Q16720
Q16740
Q16762
Q16773
Q16774
Q16775
Q16795
Q16798
Q16799
Q16822
Q16836
Q16851
Q16854
Q16864
Q16880
Q16881
Q16890
Q16891
Q17R89
Q2M2I8
Q2M389
Q2M3C6
Q2TAA2
Q2Y0W8
Q32NB8
Q3LXA3
Q3SXM5
Q3YEC7
Q3ZCM7
Q3ZCQ8
Q3ZCW2
Q4G0F5
Q4G0N4
Q4G176
Q4J6C6
Q4KMP7
Q4KMQ2
Q4V328
Q4VC31
Q52LD8
Q52LJ0
Q53FP2
Q53FT3
Q53GQ0
Q53H12
Q53HC9
Q58FF8
Q5FWE3
Q5GH72
Q5H9L2
Q5H9R7
Q5HYI7
Q5HYK3
Q5JPH6
Q5JRX3
Q5JSH3
Q5JTJ3
Q5JWF2
Q5MNZ6
Q93079
Q5R372
Q5RI15
Q5SQH8
Q5SQI0
Q5SQN1
Q5SRE5
Q5SSJ5
Q5SW79
Q5SWX8
Q5SYC1
Q5T013
Q5T0D9
Q5T1M5
Q5T2T1
Q5T2W1
Q5T4S7
Q5T5C0
Q5T5U3
Q5T6V5
Q5T848
Q5TBA9
Q5TC84
Q5TDH0
Q5TF21
Q5TGZ0
Q5TH69
Q5U5X0
Q5VIR6
Q5VST6
Q5VT66
Q5VW32
Q5VWJ9
Q5VWQ8
Q5VWZ2
Q5VZK9
Q5XKP0
Q63HM9
Q641Q2
Q66K14
Q66K74
Q66LE6
Q674X7
Q684P5
Q68D91
Q68DH5
Q69YW2
Q6DD88
Q6DN90
Q6F5E8
Q6H8Q1
Q6IAA8
Q6IAN0
Q6IBS0
Q6ICL3
Q6IPX3
Q6IQ20
Q6IQ22
Q6KCM7
Q6L8Q7
Q6MZT1
Q6NUK1
Q6NVY1
Q6NXT6
Q6P1N0
Q6P1N9
Q6P1X6
Q6P2E9
Q6P2I3
Q6P2Q9
Q6P3W7
Q6P4E1
Q6P587
Q6P995
Q6P9B6
Q6PCB7
Q6PCE3
Q6PGP7
Q6PI48
Q6PI78
Q6PIL6
Q6PIU2
Q6PKG0
Q6PML9
Q6PUV4
Q6SZW1
Q6U841
Q6UB35
Q6UW01
Q6UW68
Q6UWE0
Q6UWP2
Q6UWR7
Q6UX07
Q6UX71
Q6UXD5
Q6UXN9
Q6UXV4
Q6VY07
Q6WCQ1
Q6XQN6
Q6Y1H2
Q6YN16
Q6YP21
Q6ZMI0
Q6ZMU5
Q6ZPD9
Q6ZSJ9
Q6ZSY5
Q6ZUT9
Q6ZVF9
Q6ZVL6
Q6ZVM7
Q6ZWB6
Q709C8
Q71U36
Q75T13
Q765P7
Q7KYR7
Q7KZF4
Q7KZI7
Q7L099
Q7L0J3
Q7L1I2
Q7L1Q6
Q7L211
Q7L266
Q7L2H7
Q7L523
Q7L576
Q7L5D6
Q7L5N1
Q7L775
Q7L7X3
Q7LBR1
Q7M4L6
Q7RTN6
[truncated: 1,095 more rows]

## Sheet: 5g -Overlapping proteins
2468 common elements in "Primary brain" and "DIPG CL":
A0AVT1
A0FGR8
A1L0T0
Q9GZQ8
A6NDG6
A6NDU8
A6NE02
A6NHX0
P62308
Q99613
P0CG08
E9PAV3
O00116
O00139
O00151
O00154
O00159
O00170
O00178
O00186
O00192
O00213
O00217
O00231
O00232
O00233
O00244
O00264
O00273
O00291
O00299
O00303
O00330
O00401
O00410
O00429
O00442
O00471
O00483
O00487
O00499
O00505
O00533
O00560
O00571
O00629
O00743
O00764
O14525
O14531
O14548
O14561
O14562
O14579
O14617
O14618
O14653
O14656
O14662
O14672
O14683
O14735
O14737
O14744
O14745
O14773
O14787
O14810
O14818
O14828
O14841
O14874
O14880
O14908
O14910
O14925
O14936
O14949
P19105
O14964
O14974
O14976
O14979
O14980
O15020
O15031
O15067
O15068
O15075
O15116
O15118
O15126
O15127
O15144
O15145
O15173
O15212
O15228
O15254
O15258
O15260
O15294
O15357
O15371
O15372
O15382
O15394
O15400
O15484
O15498
O15511
O15530
O15540
O43150
O43169
O43175
O43181
O43237
O43242
O43295
O43301
O43324
O43390
O43396
O43399
O43424
O43426
O43427
O43464
O43488
O43491
O43504
O43505
O43592
O43598
O43615
O43674
O43676
O43678
O43681
O43684
O43707
O43708
O43747
O43752
O43759
O43765
O43772
O43776
O43809
O43813
O43815
O43837
O43852
O43865
O43920
O43924
O60256
O60271
O60282
O60291
O60313
O60443
O60493
O60502
O60504
O60506
O60518
O60547
O60551
O60610
O60641
O60645
O60664
O60684
O60716
O60749
O60762
O60763
O60784
O60831
O60861
O60869
O60884
O60888
O60925
O60936
O75027
O75044
O75083
O75110
O75116
O75122
O75131
O75146
O75165
O75170
O75208
O75223
O75251
O75306
O75323
O75340
O75347
O75351
O75352
O75367
O75368
O75369
O75380
O75381
O75382
O75390
O75396
O75431
O75436
O75438
O75439
O75475
O75489
O75521
O75531
O75533
O75534
O75569
O75608
O75663
O75688
O75694
O75695
O75746
O75781
O75787
O75821
O75822
O75828
O75832
O75844
O75874
O75880
O75884
O75891
O75915
O75935
O75947
O75955
O75962
O75964
O76003
O76054
O76094
O94760
O94811
O94826
O94874
O94886
O94888
O94903
O94905
O94919
O94925
O94973
O94979
O95139
O95140
O95163
O95166
O95168
O95169
O95182
O95197
O95202
O95208
O95219
O95248
O95292
O95295
O95297
O95298
O95299
O95319
O95336
O95352
O95372
O95373
O95394
O95433
O95470
O95487
O95563
O95571
O95573
O95630
O95670
O95671
O95674
O95747
O95757
O95777
O95782
O95819
O95822
O95831
O95861
O95865
O95870
O95881
O95989
O96000
O96005
O96007
O96008
P00167
P00338
P00352
P00367
P00387
P00390
P00395
P00403
P00441
P00491
P00492
P00505
P00533
P00558
P00568
P00918
P00966
P01019
P01023
P01034
P01112
P01116
P01892
P02042
P02511
P02545
P02649
P02689
P02786
P02787
P02792
P02794
P03886
P03905
P03915
P04040
P04062
P04075
P04080
P04083
P04179
P04181
P04216
P04271
P04350
P04406
P04424
P04439
P04632
P04792
P04843
P04844
P04899
P05023
P05026
P05067
P05090
P05091
P05141
P05165
P05166
P05198
P05387
P05388
P05455
P05556
P05937
P06132
P06241
P06396
P06454
P06576
P06730
P06733
P06737
P06744
P06748
P06753
P06756
P06865
P07099
P07108
P07195
P07203
P07237
P07305
P07311
P07339
P07355
P07384
P07437
P07602
P07686
P07737
P07738
P07741
P07814
P07858
P07900
P07910
P07947
P07948
P07954
P08133
P08195
P08237
P08238
P08397
P08559
P08574
P08621
P08670
P08708
P08754
P08758
P08865
P09012
P09104
P09110
P09211
P09382
P09417
P09429
P09471
P09486
P09493
P09496
P09525
P09543
P09622
P09651
P09661
P09669
P09936
P09960
P09972
P0C0L5
Q71UI9
Q99878
P0DMV9
P0DN79
P10114
P10155
P10253
P10301
P10412
P10515
P10599
P10606
P10620
P10636
P10644
P10768
P10809
P10909
P11021
P11117
P11137
P11142
P11166
P11169
P11171
P11172
P11177
P11182
P11216
P11233
P11234
P11274
P11279
P11310
P11413
P11498
P11586
P11766
P11908
P11940
P12036
P12074
P12081
P12235
P12236
P12268
P12270
P12277
P12532
P12694
P12814
P12931
P12955
P13073
P13473
P13489
P13591
P13611
P13637
P13639
P13667
P13693
P13716
P13797
P13798
P13804
P13807
P13861
P13929
P13987
P14136
P14174
P14314
P14324
P14415
P14550
P14618
P14625
P14649
P63162
P14735
P14854
P14866
P14868
P14927
P15056
P15104
P15121
P15170
P15289
P15311
P15374
P15531
P15559
P15586
P15880
P15927
P16070
P16083
P16152
P16219
P16278
P16333
P16401
P16403
P16435
P16615
P16870
P16930
P16949
P17050
P17152
P17174
P17252
P17302
P17568
P17612
P17655
P17677
P17812
P17858
P17931
P17980
P17987
P18031
P18084
P18085
P18124
P18206
P18433
P18621
P18669
P19022
P19174
P19338
P19367
P19387
P19404
P19525
P19623
P19784
P20020
P20073
P20290
P20336
P20338
P20339
P20340
P20618
P20645
P20674
P20700
P20810
P21266
P21281
P21283
P21291
P21333
P21359
P21397
P21399
P21579
P21589
P21796
P21912
P21926
P21953
P21964
P22033
P22059
P22061
P22102
P22234
P22304
P22307
P22314
P22392
P22570
P22626
P22681
P22694
P22695
P22830
P23193
P23229
P23246
P23258
P23284
P23297
P23368
P23381
P23396
P23434
P23468
P23471
P23526
P23527
P23528
P23588
P23634
P23743
P23786
P24534
P24539
P24666
P24752
P24821
P24928
P25098
P25325
P25398
P25685
P25686
P25705
P25786
P25787
P25788
P25789
P26012
P26038
P26196
P26232
P26368
P26373
P26440
P26639
P26640
P26641
P26885
P27105
P27144
P27338
P27348
P27361
P27448
P27449
P27635
P27695
P27708
P27797
P27816
P27824
P27986
P28062
P28065
P28066
P28070
P28072
P28074
P28161
P28288
P28331
P28482
P28676
P28838
P29144
P29218
P29401
P29692
P29762
P29966
P29992
P30038
P30040
P30041
P30042
P30043
P30044
P30046
P30048
P30049
P30050
P30084
P30085
P30086
P30101
P30153
P30405
P30419
P30519
P30520
P30533
P30566
P30622
P30626
P30711
P30825
P30837
P30876
P31040
P31146
P31150
P31153
P31323
P31689
P31749
P31930
P31937
P31939
P31942
P31943
P31946
P31948
P32119
P32929
P32969
P33121
P33176
P33316
P34897
P34913
P34932
P34949
P35080
P35221
P35222
P35232
P35237
P35241
P35244
P35268
P35270
P35573
P35579
P35580
P35606
P35611
P35612
P35613
P35637
P35813
P35914
P35998
P36404
P36405
P36507
P36542
P36543
P36578
P36776
P36871
P36873
P36915
P36957
P36969
P37108
P37198
P37235
P37802
P37837
P37840
P38117
P38159
P38606
P38646
P38919
P39019
P39023
P39210
P39656
P39687
P40121
P40123
P40227
P40429
P40616
P40763
P40925
P40926
P40939
P41091
P41208
P41227
P41236
P41240
P41250
P41252
P41567
P41732
P42025
P42126
P42167
P42224
P42262
P42336
P42345
P42356
P42566
P42658
P42677
P42704
P42765
P42766
P42785
P42858
P43003
P43007
P43034
P43121
P43155
P43243
P43304
P43307
P43487
P43490
P43686
P43897
P45880
P45954
P45974
P45984
P45985
P46060
P46108
P46109
P46379
P46459
P46736
P46777
P46778
P46779
P46781
P46782
P46783
P46821
P46926
P46976
P47755
P47756
P47813
P47897
P47985
P48047
P48058
P48147
P48163
P48426
P48444
P48449
P48506
P48507
P48556
P48637
P48643
P48681
P48723
P48729
P48735
P48739
P49006
P49069
P49189
P49247
P49257
P49327
P49354
P49356
P49368
P49411
P49418
P49419
P49441
P49458
P49585
P49588
P49589
P49591
P49593
P49674
P49720
P49721
P49748
P49755
P49758
P49770
P49773
P49789
P49821
P49841
P49902
P49903
P49915
P50148
P50213
P50395
P50402
P50416
P50440
P50502
P50570
P50895
P50897
P50914
P50990
P50991
P50993
P50995
P51148
P51149
P51151
P51153
P51452
P51513
P51553
P51570
P51571
P51572
P51580
P51608
P51610
P51648
P51649
P51659
P51665
P51674
P51687
P51692
P51790
P51797
P51809
P51812
P51858
P51970
P51991
P52209
P52272
P52294
P52306
P52564
P52565
P52594
P52597
P52758
P52788
P52815
P52888
P52907
P52943
P53004
P53007
P53041
P53365
P53367
P53396
P53597
P53618
P53621
P53680
P53701
P53985
P53990
P53992
P53999
P54136
P54289
P54577
P54578
P54619
P54687
P54709
P54727
P54753
P54762
P54803
P54819
P54920
P55010
P55011
P55036
P55060
P55072
P55084
P55145
P55196
P55209
P55263
P55327
P55735
P55769
P55786
P55795
P55809
P55884
P55957
P56134
P56192
P56378
Q5VTU8
P56385
P56537
P56545
P56556
P56945
P57087
P57088
P57105
P57772
P58546
P59998
P60033
P60174
P60201
P60228
P60468
P60520
P60660
P60709
P60842
P60866
P60891
P60900
P60903
P60953
P60981
P60983
P61006
P61011
P61018
P61019
P61020
P61026
P61077
P61081
P61086
P61088
P61106
P61158
P61160
P61163
P61201
P61221
P61224
P61225
P61247
P61254
P61289
P61353
P61421
P61457
P61586
P61604
P61619
P61758
P61764
P61769
P61916
P61923
P61956
P61960
P61962
P61970
P61978
P61981
P62070
P62072
P62081
P62136
P62140
P62158
P62191
P62195
P62241
P62244
P62249
P62258
P62263
P62266
P62269
P62277
P62280
P62306
P62312
P62314
P62316
P62318
P62328
P62330
P62333
P62341
P62424
P62487
P62495
P62701
P62750
P62760
P62805
P62820
P62826
P62829
P62841
P62847
P62851
P62854
P62873
P62877
P62879
Q59GN2
P62906
P62910
P62913
P62917
P62937
P62942
P62979
P62993
P63000
P63010
P63027
P63096
P63104
P63151
P63167
P63172
P63173
P63208
P63220
P63241
P63244
P63261
P63279
P67775
P67809
P67870
P67936
P68032
P68036
P68104
P68363
P68366
P68371
P68400
P68402
P68871
P69905
P78310
P78344
P78356
P78357
P78371
P78406
P78417
P78537
P78559
P80303
P80404
P80723
P82909
P82979
P83111
P83731
P84077
P84085
P84090
P84095
P84098
P84103
P84243_mut
P98155
P98194
P99999
Q00059
Q00169
Q00325
Q00341
Q00535
Q00577
Q00610
Q00688
Q00765
Q00796
Q00839
Q01082
Q01085
Q01105
Q01130
Q01433
Q01484
Q01518
Q01650
Q01813
Q01844
Q01968
Q01970
Q02127
Q02218
Q02252
Q02338
Q02750
Q02790
Q02818
Q02878
Q02952
Q02978
Q03001
Q03154
Q03252
Q03518
Q04446
Q04609
Q04637
Q04760
Q04828
Q04837
Q04917
Q05193
Q05639
Q06124
Q06136
Q06203
Q06210
Q06323
Q06481
Q06830
Q07020
Q07021
Q07065
Q07157
Q07666
Q07812
Q07866
Q07954
Q07955
Q07960
Q08209
Q08211
Q08257
Q08380
Q08462
Q08722
Q08AD1
Q08AM6
Q09028
Q09666
Q0VDG4
Q10567
Q10713
Q12756
Q12765
Q12768
Q12792
Q12797
Q12846
Q12860
Q12874
Q12904
Q12905
Q12906
Q12907
Q12929
Q12931
Q12955
Q12959
Q12974
Q12979
Q12996
Q13011
Q13033
Q13045
Q13057
Q13085
Q13098
Q13126
Q13131
Q13136
Q13148
Q13153
Q13162
Q13177
Q13185
Q13190
Q13200
Q13228
Q13232
Q13283
Q13303
Q13325
Q13332
Q13347
Q13362
Q13363
Q13367
Q13404
Q13405
Q13409
Q13418
Q13423
Q13435
Q13442
Q13449
Q13485
Q13492
Q13505
Q13509
Q13510
Q13526
Q13555
Q13557
Q13561
Q13564
Q13586
Q13596
Q13613
Q13614
Q13616
Q13617
Q13618
Q13619
Q13620
Q13627
Q13630
Q13636
Q13642
Q13683
Q13685
Q13724
Q13740
Q13813
Q13838
Q13867
Q13884
Q13885
Q13907
Q13938
Q14008
Q14011
Q14012
Q14019
Q14103
Q14108
Q14118
Q14139
Q14141
Q14152
Q14155
Q14157
Q14160
Q14161
Q14165
Q14166
Q14194
Q14195
Q14203
Q14204
Q14232
Q14240
Q14247
Q14254
Q14257
Q14258
Q14289
Q14318
Q14344
Q14353
Q14444
Q14558
Q14576
Q14643
Q14677
Q14683
Q14696
Q14697
Q14699
Q14728
Q14738
Q14764
Q14847
Q14914
Q14974
Q14980
Q14C86
Q14CX7
Q14CZ8
Q15005
Q15006
Q15008
Q15018
Q15019
Q15029
Q15031
Q15036
Q15041
Q15042
Q15046
Q15056
Q15057
Q15067
Q15075
Q15084
Q15102
Q15118
Q15119
Q15121
Q15125
Q15126
Q15149
Q15165
Q15172
Q15181
Q15185
Q15223
Q15233
Q15257
Q15274
Q15276
Q15286
Q15293
Q15334
Q15363
Q15365
Q15366
Q15369
Q15370
Q15382
Q15386
Q15393
Q15417
Q15418
Q15424
Q15427
Q15428
Q15435
Q15436
Q15437
Q15459
Q15526
Q15555
Q15599
Q15631
Q15637
Q15691
Q15700
Q15717
Q15811
Q15813
Q15819
Q15904
Q15907
Q15942
Q16134
Q16143
Q16181
Q16186
Q16352
Q16401
Q16531
Q16537
Q16543
Q16555
Q16563
Q16595
Q16602
Q16629
Q16630
Q16643
Q16658
Q16698
Q16718
Q16740
Q16762
Q16773
Q16774
Q16775
Q16795
Q16798
Q16799
Q16822
Q16836
Q16851
Q16854
Q16864
Q16880
Q16881
Q16891
Q2M2I8
Q2M389
Q2TAA2
Q3LXA3
Q3SXM5
Q3YEC7
Q3ZCM7
Q3ZCQ8
Q3ZCW2
Q4G0F5
Q4G0N4
Q4G176
Q4J6C6
Q4KMP7
Q4KMQ2
Q4V328
Q4VC31
Q52LD8
Q52LJ0
Q53FT3
Q53GQ0
Q53H12
Q53HC9
Q58FF8
Q5H9R7
Q5HYI7
Q5HYK3
Q5JPH6
Q5JRX3
Q5JSH3
Q5JTJ3
Q5JWF2
Q93079
Q5RI15
Q5SQI0
Q5SRE5
Q5SSJ5
Q5SW79
Q5SWX8
Q5T1M5
Q5T4S7
Q5T5U3
Q5T6V5
Q5TDH0
Q5TF21
Q5TGZ0
Q5U5X0
Q5VIR6
Q5VT66
Q5VW32
Q5VWJ9
Q5VWZ2
Q5VZK9
Q5XKP0
Q641Q2
Q66K14
Q66K74
Q68D91
Q6DD88
Q6DN90
Q6IAA8
Q6IAN0
Q6IBS0
Q6IPX3
Q6IQ22
Q6KCM7
Q6L8Q7
Q6NUK1
Q6NVY1
Q6P1N0
Q6P1N9
Q6P1X6
Q6P2E9
Q6P2Q9
Q6P3W7
Q6P587
Q6P9B6
Q6PCB7
Q6PCE3
Q6PGP7
Q6PI48
Q6PI78
Q6PIU2
Q6PKG0
Q6SZW1
Q6U841
Q6UB35
Q6UW68
Q6UWE0
Q6UX07
Q6UXN9
Q6UXV4
Q6VY07
Q6WCQ1
Q6XQN6
Q6Y1H2
Q6YN16
Q6YP21
Q6ZMI0
Q6ZPD9
Q6ZVM7
Q709C8
Q71U36
Q75T13
Q765P7
Q7KZF4
Q7L099
Q7L0J3
Q7L1Q6
Q7L211
Q7L266
Q7L2H7
Q7L523
Q7L576
Q7L5D6
Q7L5N1
Q7L775
Q7LBR1
Q7Z2K6
Q7Z3B4
Q7Z3D6
Q7Z3U7
Q7Z406
Q7Z460
Q7Z4H3
Q7Z4S6
Q7Z4V5
Q7Z4W1
Q7Z5G4
Q7Z6K5
Q7Z6L1
Q7Z6Z7
Q7Z7H5
Q86SK9
Q86TX2
Q86UE4
Q86UP2
Q86UY8
Q86V81
Q86VP3
Q86VP6
Q86VR2
Q86VS8
Q86WG3
Q86X10
Q86X76
Q86Y39
Q86Y82
Q86YM7
Q86YR5
Q86YS7
Q8IU85
Q8IUD2
Q8IUE6
Q8IV08
Q8IV38
Q8IVD9
Q8IVP5
Q8IW45
Q8IWA5
Q8IWB7
Q8IX12
Q8IXI2
Q8IXJ6
Q8IY17
Q8IYB3
Q8IYB5
Q8IYB8
Q8IYI6
Q8IZ83
Q8IZP0
Q8IZQ1
Q8N0W3
Q8N0W4
Q8N0X4
Q8N0X7
Q8N111
Q8N126
Q8N163
Q8N183
Q8N1B4
Q8N1F7
Q8N1G4
Q8N2F6
Q8N2K0
Q8N2U0
Q8N335
Q8N465
Q8N4T8
Q8N4V1
Q8N568
Q8N573
Q8N5K1
Q8N5M4
Q8N5M9
Q8N684
Q8N6H7
Q8N6T3
Q8N766
Q8N8N7
Q8N8S7
Q8N8Y2
Q8N9I0
Q8N9N7
Q8NAT1
Q8NBF2
Q8NBF6
Q8NBJ4
Q8NBJ7
Q8NBM8
Q8NBN3
Q8NBQ5
Q8NBS9
Q8NBU5
Q8NBX0
Q8NC44
Q8NC51
Q8NCA5
Q8NCG7
Q8NCN5
Q8NCW5
Q8NDH3
Q8NE62
Q8NE71
Q8NE86
Q8NEB9
Q8NEU8
Q8NF37
Q8NF91
Q8NFH3
Q8NFH5
Q8NFP9
Q8NFV4
Q8NFZ4
Q8NFZ8
Q8NHP8
Q8NI60
Q8TAF3
Q8TAT6
Q8TB22
Q8TB36
Q8TB37
Q8TB96
Q8TBC4
Q8TBP6
Q8TBX8
Q8TC07
Q8TC12
Q8TCD5
Q8TCS8
Q8TCT9
Q8TCU6
Q8TD22
Q8TDJ6
Q8TDQ7
Q8TEA8
Q8TEM1
Q8TF42
Q8WTS6
Q8WUD1
Q8WUK0
Q8WUM4
Q8WUX9
Q8WUY1
Q8WVM8
Q8WW12
Q8WWI5
Q8WWM7
Q8WWY3
Q8WXF1
Q8WXF7
Q8WXG6
Q8WY54
Q8WZA0
Q8WZA9
Q92499
Q92506
Q92520
Q92522
Q92530
Q92542
Q92552
Q92572
Q92575
Q92597
Q92598
Q92599
Q92600
Q92614
Q92616
Q92621
Q92673
Q92688
Q92734
Q92747
Q92752
Q92783
Q92804
Q92820
Q92823
Q92841
Q92859
Q92882
Q92890
Q92896
Q92900
Q92905
Q92930
Q92945
Q92947
Q92973
Q92974
Q92982
Q93008
Q93009
Q93034
Q93050
Q93077
Q93100
Q969H8
Q969P0
Q969Q5
Q969T9
Q969V3
Q969X5
Q96A26
Q96A33
Q96A49
Q96A65
Q96A72
Q96AB3
Q96AC1
Q96AE4
Q96AG4
Q96AQ6
Q96AQ8
Q96AX1
Q96B77
Q96B97
Q96BJ3
Q96BM9
Q96BW9
Q96C01
Q96C19
Q96CN7
Q96CS3
Q96CV9
Q96CW1
Q96CX2
Q96DB5
Q96DC8
Q96DE0
Q96DG6
Q96DH6
Q96DZ1
Q96EE3
Q96EP5
Q96ER9
Q96EY1
Q96F07
Q96F85
Q96FC7
Q96FJ2
Q96FN4
Q96FQ6
Q96FW1
Q96G03
Q96G28
Q96GD0
Q96GG9
Q96GK7
Q96GQ5
Q96GW7
Q96GX9
Q96GZ6
Q96HC4
Q96HE7
Q96HR9
Q96HS1
Q96HY7
Q96I15
Q96I59
Q96I99
Q96IJ6
Q96IU4
Q96IX5
Q96J01
Q96JB5
Q96JG6
Q96JH7
Q96JJ3
Q96JJ7
Q96K17
Q96K76
Q96KA5
Q96KG9
Q96KP1
Q96KP4
Q96KR1
Q96L92
Q96M27
Q96MH6
Q96MZ0
Q96N66
Q96N67
Q96NY7
Q96P47
Q96P70
Q96PE3
Q96PE7
Q96PU5
Q96PU8
Q96PY5
Q96QG7
Q96QK1
Q96QR8
Q96RD7
Q96RL7
Q96RP9
Q96RQ3
Q96S19
Q96S52
Q96S66
Q96S97
Q96SK2
Q96T76
Q96TA1
Q96TC7
Q99426
Q99436
Q99447
Q99460
Q99471
Q99497
Q99523
Q99536
Q99570
Q99578
Q99584
Q99598
Q99614
Q99623
Q99627
Q99643
Q99653
Q99685
Q99714
Q99719
Q99720
Q99729
Q99733
Q99747
Q99755
Q99757
Q99798
Q99807
Q99816
Q99829
Q99832
Q99873
Q99943
Q99961
Q9BPU6
Q9BPW8
Q9BPX5
Q9BQ69
Q9BQ95
Q9BQA1
Q9BQD3
Q9BR76
Q9BRA2
Q9BRF8
Q9BRQ6
Q9BRR6
Q9BRT2
Q9BRX8
Q9BS26
[truncated: 469 more rows]
