# Supplementary material for: A combined immunopeptidomics, proteomics, and cell surface proteomics approach to identify immunotherapy targets for diffuse intrinsic pontine glioma
Source: Front Oncol. 2023 Aug 11;13:1192448. doi: 10.3389/fonc.2023.1192448 (PMC10455951; doi:10.3389/fonc.2023.1192448)
Supplement: Supplementary file 7 [file Table_6.xlsx]

## Sheet: 6a_Global_proteomics_data
Significant	logP value	Difference	Protein IDs	Majority protein IDs	Protein names	Gene names	id	Symbol color	Symbol type	Symbol size	LFQ intensity DIPG_27_R3	LFQ intensity DIPG27_R1	LFQ intensity DIPG27_R2	LFQ intensity DIPG35_R1	LFQ intensity DIPG35_R2	LFQ intensity DIPG35_R3	LFQ intensity DIPG43_R1	LFQ intensity DIPG43_R2	LFQ intensity DIPG43_R3	LFQ intensity DIPG58_older_R1	LFQ intensity DIPG58_older_R2	LFQ intensity DIPG58_older_R3	LFQ intensity NB_6	LFQ intensity NB_8	LFQ intensity NB_9	LFQ intensity SF7761_older_R3	LFQ intensity SF7761_R1	LFQ intensity SF7761_R2
+	12.3385	3.35703	P51610	P51610	Host cell factor 1;HCF N-terminal chain 1;HCF N-terminal chain 2;HCF N-terminal chain 3;HCF N-terminal chain 4;HCF N-terminal chain 5;HCF N-terminal chain 6;HCF C-terminal chain 1;HCF C-terminal chain 2;HCF C-terminal chain 3;HCF C-terminal chain 4;HCF C-terminal chain 5;HCF C-terminal chain 6	HCFC1	2326	Color2 [A=255, R=169, G=169, B=169]	1	4	0.11803	0.187334	0.188567	0.127722	0.104804	0.154621	0.134627	0.177014	0.082433	0.487041	0.413987	0.00243881	-2.64582	-3.69251	-2.99425	0.527682	0.495103	0.491104
+	11.0631	3.20344	Q13283	Q13283	Ras GTPase-activating protein-binding protein 1	G3BP1	3081	Color2 [A=255, R=169, G=169, B=169]	1	4	0.461544	0.644973	0.553476	0.375033	0.292159	0.248099	0.0621724	-0.0329276	-0.105841	0.175567	0.0989315	0.189795	-2.64165	-3.67501	-2.55866	0.195183	0.317403	0.199442
+	9.79862	3.03998	Q9BTT0	Q9BTT0	Acidic leucine-rich nuclear phosphoprotein 32 family member E	ANP32E	5586	Color2 [A=255, R=169, G=169, B=169]	1	4	0.105818	0.121564	0.113214	0.32669	0.264459	0.314647	0.398969	0.00123644	0.432979	0.099535	0.0943173	0.116522	-2.0144	-3.70525	-2.65923	0.415224	0.442312	0.457768
+	7.30243	3.01419	P61254	P61254	60S ribosomal protein L26	RPL26	2572	Color2 [A=255, R=169, G=169, B=169]	1	4	0.585583	0.375515	0.474589	0.672198	0.614409	0.361321	0.465406	0.49683	0.5322	0.362604	0.168658	0.318789	-3.27735	-2.7421	-2.36766	-0.756175	-0.83418	-0.560399
+	7.58708	3.00251	Q8WWY3	Q8WWY3	U4/U6 small nuclear ribonucleoprotein Prp31	PRPF31	4831	Color2 [A=255, R=169, G=169, B=169]	1	4	0.70326	0.880421	0.705542	0.572753	0.267194	0.500699	-0.61416	-0.480719	-0.54748	0.134479	0.0251071	0.00500464	-2.40187	-3.34275	-2.59437	0.369318	0.34755	0.473776
+	8.00958	2.99726	Q92841	Q92841	Probable ATP-dependent RNA helicase DDX17	DDX17	4939	Color2 [A=255, R=169, G=169, B=169]	1	4	0.860968	0.89608	0.872808	0.528421	0.514587	0.498915	-0.127098	-0.134605	-0.141968	-0.074313	-0.0232334	-0.0401762	-2.28946	-2.57572	-3.43884	-0.0450833	-0.0568933	-0.0895649
+	6.98253	2.97813	Q15031	Q15031	Probable leucine--tRNA ligase, mitochondrial	LARS2	3345	Color2 [A=255, R=169, G=169, B=169]	1	4	-0.0991036	-0.0202728	-0.0792551	-0.27829	-0.292184	-0.335681	-0.0312792	-0.207916	-0.253278	0.6634	0.640286	0.663872	-3.23031	-2.76378	-2.29425	0.64469	1.06022	1.1551
+	11.198	2.97659	P35244	P35244	Replication protein A 14 kDa subunit	RPA3	1941	Color2 [A=255, R=169, G=169, B=169]	1	4	0.674388	0.5025	0.552876	0.0083101	0.153779	0.418271	0.129232	0.178789	0.0900561	0.134835	0.19572	-0.00966046	-2.71043	-2.77711	-2.41679	0.802368	0.601129	0.694633
+	9.25544	2.94463	Q07020	Q07020	60S ribosomal protein L18	RPL18	2926	Color2 [A=255, R=169, G=169, B=169]	1	4	0.464599	0.518527	0.485589	0.717375	0.683409	0.663174	0.355711	0.348793	0.329647	0.51348	0.43324	0.475855	-2.66899	-2.85354	-2.31465	-0.27854	-0.374514	-0.352707
+	6.7976	2.94311	P62750	P62750	60S ribosomal protein L23a	RPL23A	2644	Color2 [A=255, R=169, G=169, B=169]	1	4	0.368957	0.585415	0.488204	0.635009	0.647134	0.627065	0.495631	0.140742	0.145042	0.462169	0.477112	0.481545	-3.20273	-2.2846	-2.70146	-0.85042	-0.728706	-0.772165
+	5.60893	2.94287	P35268;Q6P5R6	P35268	60S ribosomal protein L22	RPL22	1945	Color2 [A=255, R=169, G=169, B=169]	1	4	0.556463	0.646219	0.615692	0.663427	0.55484	0.624771	0.62956	0.376616	0.371219	-0.124414	-0.137844	0.302004	-2.63675	-2.87524	-2.96618	-1.12307	-0.741543	-1.46177
+	3.85292	2.94277	O00567	O00567	Nucleolar protein 56	NOP56	288	Color2 [A=255, R=169, G=169, B=169]	1	4	1.21619	1.19465	1.23965	0.826912	0.800338	0.815118	-0.0429707	-0.0459625	-0.00848958	-0.499707	-0.462066	-0.510852	-3.01303	-3.052	-2.76329	-1.4145	-1.61885	-1.48947
+	4.65035	2.93969	Q8WWM7	Q8WWM7	Ataxin-2-like protein	ATXN2L	4824	Color2 [A=255, R=169, G=169, B=169]	1	4	0.306761	0.411939	0.2883	-0.112113	-0.234357	-0.109678	-0.897072	-1.82984	-1.72518	0.726345	0.516884	0.582327	-3.1056	-3.24405	-2.55931	0.771567	0.549179	0.305514
+	5.08062	2.93915	Q8IX12	Q8IX12	Cell division cycle and apoptosis regulator protein 1	CCAR1	4375	Color2 [A=255, R=169, G=169, B=169]	1	4	0.191266	-0.00954011	0.406871	0.112689	0.119864	0.116765	0.129765	-0.695033	-2.28963	0.534657	0.523406	0.659425	-2.16925	-3.40664	-3.01814	0.520333	0.211541	0.584635
+	8.8172	2.93465	Q8TEM1	Q8TEM1	Nuclear pore membrane glycoprotein 210	NUP210	4756	Color2 [A=255, R=169, G=169, B=169]	1	4	0.380499	0.340879	0.370101	0.184408	0.135939	0.175177	0.231831	0.0761202	0.280882	0.604644	0.696303	0.667212	-1.55154	-3.3863	-2.87855	0.253791	0.258292	0.281763
+	3.83096	2.9284	O60341	O60341	Lysine-specific histone demethylase 1A	KDM1A	610	Color2 [A=255, R=169, G=169, B=169]	1	4	0.625602	0.0229481	0.619495	-0.741878	-0.879608	-1.40385	0.677761	0.293167	0.671904	-1.29959	-1.14131	-1.13098	-3.08675	-2.76061	-2.93782	1.52253	1.0436	1.12021
+	9.1549	2.91686	P39023	P39023	60S ribosomal protein L3	RPL3	2012	Color2 [A=255, R=169, G=169, B=169]	1	4	0.319434	0.458429	0.338902	0.615669	0.609807	0.595006	0.492195	0.472242	0.502401	0.498314	0.47845	0.498144	-2.92252	-2.05143	-2.78184	-0.275098	-0.288688	-0.341258
+	7.63253	2.90898	P46783;Q9NQ39	P46783	40S ribosomal protein S10	RPS10	2137	Color2 [A=255, R=169, G=169, B=169]	1	4	0.452207	0.392447	0.20563	0.616845	0.604596	0.62151	-0.402257	-0.0438564	-0.783511	0.373994	0.417666	0.4642	-1.94905	-3.47232	-2.61112	0.172976	0.204152	0.17572
+	6.94407	2.9059	Q96DH6	Q96DH6	RNA-binding protein Musashi homolog 2	MSI2	5109	Color2 [A=255, R=169, G=169, B=169]	1	4	-0.518654	-0.558011	-0.545443	0.629614	0.681144	0.642622	-0.0247572	0.00381935	-0.159314	0.277151	0.179331	0.170148	-2.42934	-2.37639	-3.25998	0.870171	0.82407	0.788092
+	6.5986	2.90003	P52597	P52597	Heterogeneous nuclear ribonucleoprotein F;Heterogeneous nuclear ribonucleoprotein F, N-terminally processed	HNRNPF	2368	Color2 [A=255, R=169, G=169, B=169]	1	4	0.990564	1.03357	0.650716	0.744632	0.718547	0.697904	-0.45684	-0.560958	-0.392678	0.122631	0.173988	0.116567	-2.27567	-3.17486	-2.61458	-0.284766	-0.196282	-0.182731
+	3.62047	2.89593	Q12789	Q12789	General transcription factor 3C polypeptide 1	GTF3C1	2992	Color2 [A=255, R=169, G=169, B=169]	1	4	-1.05771	-0.932505	-1.31566	-1.12296	-1.14843	-0.678841	1.45974	1.75046	1.0063	0.27251	-0.00769435	0.126339	-2.20132	-2.77096	-3.71551	0.595099	0.397851	0.655491
+	7.04779	2.88453	P52272	P52272	Heterogeneous nuclear ribonucleoprotein M	HNRNPM	2357	Color2 [A=255, R=169, G=169, B=169]	1	4	0.637752	0.64317	0.62039	0.328782	0.327212	0.346985	0.77945	0.752909	0.785237	-0.299166	-0.278476	-0.0811142	-2.44462	-3.31186	-2.23473	-0.402062	-0.468534	-0.380671
+	6.86445	2.8788	Q9Y3E0	Q9Y3E0	Vesicle transport protein GOT1B	GOLT1B	6984	Color2 [A=255, R=169, G=169, B=169]	1	4	0.404109	0.360392	0.360392	-0.321473	-0.338702	-0.296249	-0.141266	-0.427215	-0.0383222	0.897712	0.901658	0.767834	-2.26632	-2.37121	-3.07136	0.849054	0.799671	0.859939
+	8.96759	2.87049	Q15233	Q15233	Non-POU domain-containing octamer-binding protein	NONO	3387	Color2 [A=255, R=169, G=169, B=169]	1	4	0.509784	0.531649	0.54861	0.173161	0.14355	0.139451	0.212036	0.164238	0.196427	0.134043	0.154188	0.161292	-2.0169	-3.71087	-2.14152	0.218591	0.21462	0.209232
+	6.22041	2.86666	P50914	P50914	60S ribosomal protein L14	RPL14	2300	Color2 [A=255, R=169, G=169, B=169]	1	4	0.71297	0.716482	0.612846	0.808074	0.756618	0.768728	-0.0176259	-0.22167	0.14036	0.380167	0.372012	0.322111	-2.21602	-2.67678	-3.08932	-0.908265	-0.525535	-0.827955
+	6.84103	2.84685	P82979	P82979	SAP domain-containing ribonucleoprotein	SARNP	2767	Color2 [A=255, R=169, G=169, B=169]	1	4	1.22186	1.08971	1.23873	0.392779	0.229119	0.37898	0.0440751	0.258693	0.0768784	0.155258	0.192512	0.191959	-2.70082	-1.93219	-2.98094	-0.29023	-0.264224	-0.283092
+	7.13986	2.84589	Q92616	Q92616	Translational activator GCN1	GCN1L1	4901	Color2 [A=255, R=169, G=169, B=169]	1	4	0.276095	0.286668	0.313254	0.78633	0.794295	0.801709	-0.74838	-0.492538	-0.49113	0.53495	0.498093	0.514519	-2.5945	-2.90627	-2.09834	0.523015	0.550796	0.545172
+	9.74351	2.83364	P18124	P18124	60S ribosomal protein L7	RPL7	1561	Color2 [A=255, R=169, G=169, B=169]	1	4	0.52563	0.535983	0.52683	0.628681	0.634149	0.656758	0.192996	0.14958	0.105379	0.542143	0.540046	0.571139	-2.77713	-2.45138	-2.26416	-0.208914	-0.197696	-0.16141
+	3.58971	2.83189	Q7LBC6	Q7LBC6	Lysine-specific demethylase 3B	KDM3B	4126	Color2 [A=255, R=169, G=169, B=169]	1	4	1.67007	0.616077	1.36729	-0.167836	-0.275247	-0.540492	-0.735771	0.0557157	-0.597327	-1.11981	-1.37772	-1.47754	-2.22911	-3.43058	-2.83598	1.02022	0.596836	0.965539
+	6.78329	2.83048	Q01105;P0DME0	Q01105;P0DME0	Protein SET;Protein SETSIP	SET;SETSIP	2818	Color2 [A=255, R=169, G=169, B=169]	1	4	0.710327	0.846618	0.851686	0.783315	0.823637	0.779756	-0.388801	-0.420218	0.0435524	0.434433	0.543929	0.402276	-2.63533	-1.98622	-2.94557	-0.399894	-0.0339118	-0.355147
+	11.6799	2.82212	Q8N163	Q8N163	Cell cycle and apoptosis regulator protein 2	CCAR2	4456	Color2 [A=255, R=169, G=169, B=169]	1	4	0.188813	0.156985	0.163081	0.778533	0.604093	0.636617	0.231343	0.245471	0.258041	0.30892	0.296318	0.317984	-2.18129	-2.99682	-2.25264	0.318431	0.386541	0.286932
+	7.21471	2.81728	O15371	O15371	Eukaryotic translation initiation factor 3 subunit D	EIF3D	448	Color2 [A=255, R=169, G=169, B=169]	1	4	-0.0217342	-0.225471	-0.0302155	0.0538299	0.175384	0.216173	-0.106133	-0.178678	-0.114093	0.960599	0.97867	0.968449	-2.02122	-3.42839	-2.31654	0.428923	0.198998	0.123691
+	5.78644	2.79986	P16278;Q6UWU2	P16278	Beta-galactosidase	GLB1	1503	Color2 [A=255, R=169, G=169, B=169]	1	4	-0.427034	-0.485175	-0.348227	0.889691	0.769378	0.847089	-0.488746	-0.495291	-0.634563	0.311189	0.299831	0.351426	-1.98521	-3.02956	-2.77889	0.811202	0.819924	0.808868
+	6.3204	2.79893	P62917	P62917	60S ribosomal protein L8	RPL8	2667	Color2 [A=255, R=169, G=169, B=169]	1	4	0.715442	0.745518	0.701095	0.725241	0.712935	0.704754	0.390759	0.46312	0.442116	0.362917	0.393573	0.391262	-2.41118	-2.1052	-2.97714	-0.765185	-0.740957	-0.726216
+	3.51183	2.79679	Q86XP3	Q86XP3	ATP-dependent RNA helicase DDX42	DDX42	4288	Color2 [A=255, R=169, G=169, B=169]	1	4	1.5999	1.6089	1.31743	0.810634	0.379059	0.338749	0.327681	-1.25526	-1.04066	-0.943193	-0.702754	-1.00056	-2.5392	-2.2886	-3.56257	-0.533692	-0.032106	-0.874129
+	7.1377	2.78715	P62308;A8MWD9	P62308;A8MWD9	Small nuclear ribonucleoprotein G;Putative small nuclear ribonucleoprotein G-like protein 15	SNRPG;SNRPGP15	57	Color2 [A=255, R=169, G=169, B=169]	1	4	0.882497	0.880971	0.598758	0.32713	0.278277	0.309463	-0.25735	-0.284044	-0.550461	0.229152	0.220143	0.366285	-1.85932	-2.35116	-3.45915	0.343822	-0.0669146	0.18142
+	8.21377	2.78105	P62847	P62847	40S ribosomal protein S24	RPS24	2653	Color2 [A=255, R=169, G=169, B=169]	1	4	0.418216	0.447927	0.452121	0.880238	0.900889	0.914815	0.133614	0.0889121	0.189748	0.522096	0.540607	0.359496	-2.48565	-2.35646	-2.52478	-0.336922	-0.290862	-0.339656
+	5.33914	2.77456	Q96S52	Q96S52	GPI transamidase component PIG-S	PIGS	5364	Color2 [A=255, R=169, G=169, B=169]	1	4	-0.00262756	-0.0249612	0.0300788	-0.477811	-0.479909	-0.443036	-0.573328	-0.518262	-0.535134	0.932469	0.94363	0.964105	-2.79377	-2.47667	-2.49448	0.996172	1.05466	0.927724
+	6.22685	2.76751	Q6P2Q9	Q6P2Q9	Pre-mRNA-processing-splicing factor 8	PRPF8	3950	Color2 [A=255, R=169, G=169, B=169]	1	4	0.605643	0.558818	0.584507	0.458157	0.479434	0.472993	-0.836338	-0.791036	-0.801424	0.344701	0.354139	0.391138	-1.92196	-3.21046	-2.52802	0.475023	0.454089	0.460618
+	6.98098	2.76442	P39687;O95626;O43423	P39687	Acidic leucine-rich nuclear phosphoprotein 32 family member A	ANP32A	2017	Color2 [A=255, R=169, G=169, B=169]	1	4	0.28563	0.195821	0.188994	-0.194069	-0.0777379	0.0355322	0.76218	0.373345	0.620795	-0.0740833	0.235918	0.876197	-3.39518	-1.27676	-2.68692	0.412369	0.569746	0.461305
+	11.8246	2.74427	P19338	P19338	Nucleolin	NCL	1583	Color2 [A=255, R=169, G=169, B=169]	1	4	0.410496	0.415253	0.449075	0.359251	0.408201	0.405118	0.179146	0.256095	0.303795	0.57268	0.574231	0.577353	-2.83278	-2.39511	-1.95934	-0.00742961	0.12611	0.198516
+	6.5811	2.73717	P43243	P43243	Matrin-3	MATR3	2096	Color2 [A=255, R=169, G=169, B=169]	1	4	0.870881	0.863239	0.864715	0.303831	0.287214	0.292036	0.424062	0.428721	0.475296	-0.452705	-0.480488	-0.446094	-1.84247	-3.35574	-2.34217	-0.0551093	-0.0131108	-0.00675562
+	5.45981	2.73598	Q9Y320	Q9Y320	Thioredoxin-related transmembrane protein 2	TMX2	6946	Color2 [A=255, R=169, G=169, B=169]	1	4	-0.319142	-0.289748	-0.287603	0.512732	0.468349	0.538364	0.09493	0.295588	0.294176	-0.489035	-0.539558	-0.739723	-2.95663	-2.73091	-1.92909	1.34571	1.01703	1.05456
+	6.61138	2.7191	Q8NFH5	Q8NFH5	Nucleoporin NUP53	NUP35	4652	Color2 [A=255, R=169, G=169, B=169]	1	4	-0.51363	-0.558956	-0.628352	0.465964	0.575818	0.456161	0.8351	1.01448	1.0501	0.212371	0.55853	0.20392	-2.13154	-2.46946	-2.63611	0.17523	0.168145	0.586132
+	3.50772	2.71467	Q96PK6	Q96PK6	RNA-binding protein 14	RBM14	5323	Color2 [A=255, R=169, G=169, B=169]	1	4	1.23838	1.53589	1.39496	0.56886	0.485577	0.531749	0.173286	0.156121	0.408575	-1.04159	-0.953411	-1.14101	-2.72345	-2.90569	-2.51488	-1.2877	-1.0688	-1.00087
+	3.44939	2.70008	Q29RF7	Q29RF7	Sister chromatid cohesion protein PDS5 homolog A	PDS5A	3561	Color2 [A=255, R=169, G=169, B=169]	1	4	1.97072	0.721561	1.80687	-1.02477	-0.725613	-1.66685	0.541571	-0.539815	-0.196688	-0.303568	0.586984	0.0141948	-2.55311	-2.38766	-3.15948	-0.226801	-0.0286759	-0.929119
+	3.44133	2.69144	Q13428	Q13428	Treacle protein	TCOF1	3109	Color2 [A=255, R=169, G=169, B=169]	1	4	0.663875	0.932799	0.782029	1.06319	0.925307	0.865248	-0.017402	0.825569	0.33738	-0.397861	-0.560128	-0.667475	-2.97811	-2.25462	-2.84159	-1.41005	-1.5057	-1.83678
+	5.9285	2.68074	P78406	P78406	mRNA export factor	RAE1	2732	Color2 [A=255, R=169, G=169, B=169]	1	4	-0.690494	-0.651022	-0.499794	0.571228	1.24545	1.01248	0.514869	0.467594	0.400011	0.537	0.909826	0.54639	-2.26586	-2.72595	-2.16438	-0.18698	0.164127	0.0895477
+	5.93434	2.6755	P15927	P15927	Replication protein A 32 kDa subunit	RPA2	1489	Color2 [A=255, R=169, G=169, B=169]	1	4	1.05655	0.446107	0.774294	0.649772	0.736471	0.790549	-0.286913	-0.449804	-0.404283	0.333193	-0.25775	0.0529045	-1.31371	-3.11977	-2.70631	0.345812	0.123473	0.523102
+	3.35143	2.67292	Q92769	Q92769	Histone deacetylase 2	HDAC2	4923	Color2 [A=255, R=169, G=169, B=169]	1	4	0.717499	0.66141	0.770641	-0.0152345	-0.0378338	-0.176845	-1.76084	-1.89689	-1.80865	0.347838	0.398622	0.352296	-3.29868	-2.64222	-2.07785	0.663083	0.977097	0.807805
+	3.80728	2.66977	Q12904	Q12904	Aminoacyl tRNA synthase complex-interacting multifunctional protein 1;Endothelial monocyte-activating polypeptide 2	AIMP1	3015	Color2 [A=255, R=169, G=169, B=169]	1	4	-0.619365	-0.216027	-0.492185	0.0558789	0.0107699	0.243783	-0.376607	-2.54333	-0.319423	1.07736	1.01536	1.01909	-2.70383	-2.9909	-2.22507	0.529567	0.523834	0.538863
+	4.74835	2.66937	Q9Y3U8	Q9Y3U8	60S ribosomal protein L36	RPL36	6999	Color2 [A=255, R=169, G=169, B=169]	1	4	0.454842	0.497177	0.197196	0.164469	0.0956276	0.569264	1.18122	1.0002	1.00373	0.300784	0.186664	0.270043	-2.63207	-2.76161	-2.08801	-1.13214	-1.00932	-1.14768
+	7.76641	2.66725	Q07065;Q96K21	Q07065	Cytoskeleton-associated protein 4	CKAP4	2928	Color2 [A=255, R=169, G=169, B=169]	1	4	0.301932	0.280853	0.286607	0.472778	0.473526	0.467045	-0.461048	-0.42707	-0.435988	0.796494	0.808094	0.80382	-2.4951	-2.36513	-2.16948	0.517668	0.478101	0.49742
+	3.43178	2.66505	Q96I24	Q96I24	Far upstream element-binding protein 3	FUBP3	5220	Color2 [A=255, R=169, G=169, B=169]	1	4	-1.20735	-1.56215	-0.922348	1.78049	1.73061	1.48295	0.14522	-0.573845	0.339484	-0.301096	-0.43441	-0.287049	-2.66396	-2.86927	-2.46192	0.0902771	-0.0629787	-0.217797
+	3.33958	2.65807	Q14676	Q14676	Mediator of DNA damage checkpoint protein 1	MDC1	3281	Color2 [A=255, R=169, G=169, B=169]	1	4	1.07	0.949245	1.02959	-0.419019	-0.179199	-0.370677	1.31599	1.27223	1.17527	-1.1026	-0.963411	-0.765294	-2.03927	-3.18695	-2.74798	-1.10885	-1.10475	-0.798533
+	3.40239	2.65685	P25205	P25205	DNA replication licensing factor MCM3	MCM3	1728	Color2 [A=255, R=169, G=169, B=169]	1	4	0.908501	0.920619	0.988803	0.0919109	-0.112794	0.0318001	-1.73861	-2.04154	-1.62519	0.116468	0.254106	0.167842	-2.4643	-3.02409	-2.48216	0.7192	0.627986	0.6909
+	3.40931	2.65531	Q08945	Q08945	FACT complex subunit SSRP1	SSRP1	2960	Color2 [A=255, R=169, G=169, B=169]	1	4	1.36998	1.29272	1.29005	0.650721	0.660048	0.714871	-1.39158	-1.35141	-1.5553	0.0364179	0.0675977	0.118019	-2.92313	-2.39962	-2.6432	-0.552481	-0.670181	-0.679471
+	3.41885	2.6543	Q8NFW8	Q8NFW8	N-acylneuraminate cytidylyltransferase	CMAS	4662	Color2 [A=255, R=169, G=169, B=169]	1	4	1.33263	1.15684	1.22639	-0.608119	-0.343216	-0.318195	0.878154	1.00387	0.783001	-0.537156	-0.102253	-0.237601	-2.49727	-2.8389	-2.62672	-1.27764	-1.62336	-1.33335
+	3.0522	2.65322	O96019	O96019	Actin-like protein 6A	ACTL6A	1024	Color2 [A=255, R=169, G=169, B=169]	1	4	-0.142125	-0.167281	-0.282288	0.643328	0.959988	0.881929	-1.81344	-2.07019	-2.242	0.0348356	0.730312	0.173966	-2.14019	-3.48359	-2.69858	0.632448	0.67155	0.175532
+	4.37884	2.64659	P60468	P60468	Protein transport protein Sec61 subunit beta	SEC61B	2528	Color2 [A=255, R=169, G=169, B=169]	1	4	0.86011	0.876596	0.63026	0.712538	0.69008	0.632381	-0.90243	-0.580641	-0.723324	0.605364	1.38674	0.443463	-2.63795	-2.45005	-2.37648	-0.687928	-0.465853	-1.10087
+	3.36992	2.64173	P98179	P98179	RNA-binding protein 3	RBM3	2792	Color2 [A=255, R=169, G=169, B=169]	1	4	0.823743	0.834171	0.823416	0.0885969	0.120295	0.0761469	1.04308	1.00149	1.26443	-1.62536	-1.61279	-1.56298	-2.2677	-3.00388	-2.65361	-0.382643	-0.447382	-0.444216
+	4.15616	2.64165	Q14160	Q14160	Protein scribble homolog	SCRIB	3220	Color2 [A=255, R=169, G=169, B=169]	1	4	-0.0924951	-1.37358	-0.00754838	0.814317	0.892415	0.790072	0.150325	-0.395496	-2.04149	-0.0203117	-0.0245507	0.144442	-2.38837	-2.47011	-2.89562	0.627822	0.501559	0.88865
+	7.55928	2.62984	P62910	P62910	60S ribosomal protein L32	RPL32	2665	Color2 [A=255, R=169, G=169, B=169]	1	4	0.29343	0.263049	0.271449	0.285139	0.272195	0.222943	0.791965	0.802433	0.812223	0.630894	0.537667	0.607659	-2.91769	-1.92947	-2.07292	-0.280425	-0.480428	-0.183028
+	3.36324	2.62902	P35269	P35269	General transcription factor IIF subunit 1	GTF2F1	1946	Color2 [A=255, R=169, G=169, B=169]	1	4	1.68992	0.991356	1.78251	-0.333155	-0.910905	-1.05826	-0.763306	0.398506	0.918531	-0.617655	-1.40118	0.343391	-2.28206	-2.77788	-2.82714	-0.183191	0.0591209	-0.915688
+	7.60346	2.62811	Q14157	Q14157	Ubiquitin-associated protein 2-like	UBAP2L	3219	Color2 [A=255, R=169, G=169, B=169]	1	4	0.290599	0.301338	0.310744	0.57779	0.583866	0.611189	-0.490897	-0.448686	-0.50095	0.573867	0.601339	0.604227	-2.44454	-2.4125	-2.05587	0.587306	0.657848	0.597467
+	3.37009	2.62667	Q7Z3K3	Q7Z3K3	Pogo transposable element with ZNF domain	POGZ	4152	Color2 [A=255, R=169, G=169, B=169]	1	4	-0.596183	-0.343347	-0.0851408	0.332826	0.373488	0.231842	1.3718	1.38399	1.60966	-1.52404	-1.13091	-1.79233	-2.48202	-2.50354	-2.89445	0.0873692	0.00764381	0.0733416
+	4.81013	2.62389	P62495	P62495	Eukaryotic peptide chain release factor subunit 1	ETF1	2638	Color2 [A=255, R=169, G=169, B=169]	1	4	0.696317	0.908343	0.833188	1.02051	0.956492	1.0184	-0.265943	-0.352819	-0.395078	0.0400023	-0.016554	0.107744	-2.7692	-1.75948	-2.78583	-0.487639	-1.28023	0.00309245
+	4.48858	2.62319	P46779	P46779	60S ribosomal protein L28	RPL28	2134	Color2 [A=255, R=169, G=169, B=169]	1	4	-1.67782	-0.0812111	-0.23759	0.34309	0.408179	0.567379	0.819659	1.05272	0.829036	-0.801166	0.700309	0.640308	-1.98908	-2.66714	-2.95743	-0.312831	-0.430664	-0.539787
+	3.37096	2.6229	O60701	O60701	UDP-glucose 6-dehydrogenase	UGDH	643	Color2 [A=255, R=169, G=169, B=169]	1	4	1.47703	1.40635	1.42001	-0.51634	-0.599323	-0.542865	-1.40773	-1.59649	-1.27253	0.530513	0.464169	0.50064	-2.44268	-2.79194	-2.63409	0.0505715	0.0472453	0.0387449
+	3.85613	2.62051	P23193	P23193	Transcription elongation factor A protein 1	TCEA1	1679	Color2 [A=255, R=169, G=169, B=169]	1	4	-0.360375	-0.0866994	-0.223299	0.200675	0.299791	0.301368	-1.5038	-1.48696	-1.94362	0.913824	0.977342	0.874049	-2.48154	-3.00218	-2.76424	0.142676	0.0229217	-0.0600982
+	3.01541	2.61387	Q06210	Q06210	Glutamine--fructose-6-phosphate aminotransferase [isomerizing] 1	GFPT1	2912	Color2 [A=255, R=169, G=169, B=169]	1	4	-0.587546	-0.65621	-0.575997	-0.257418	-0.331103	-0.355332	-2.16042	-1.79804	-1.85916	0.864369	0.950797	0.946665	-2.455	-2.94109	-3.11805	0.86979	0.801473	0.785509
+	3.28956	2.61325	Q8WYA6	Q8WYA6	Beta-catenin-like protein 1	CTNNBL1	4854	Color2 [A=255, R=169, G=169, B=169]	1	4	1.06588	0.566946	0.969231	-0.688443	-1.15329	-1.37435	1.39855	1.76194	0.79338	-0.843039	-0.466605	-0.708031	-3.18015	-2.15252	-2.50707	-0.0718449	-0.581493	-0.668833
+	3.34997	2.61139	Q9BWF3	Q9BWF3	RNA-binding protein 4	RBM4	5662	Color2 [A=255, R=169, G=169, B=169]	1	4	1.53606	1.52503	1.65818	-0.269429	-0.407493	-0.240003	-1.19482	-1.40164	-0.744751	-0.89879	-0.385148	-0.70448	-2.72087	-2.74095	-2.37233	0.539755	0.280743	0.706785
+	3.31521	2.59992	O15355	O15355	Protein phosphatase 1G	PPM1G	445	Color2 [A=255, R=169, G=169, B=169]	1	4	0.45084	0.493716	0.603263	-1.11852	-1.41308	-1.00245	1.50115	1.504	1.47656	-0.901131	-0.90023	-0.766831	-2.3272	-2.51428	-2.95827	0.161457	-0.0383305	-0.0504132
+	3.26555	2.59723	P13010	P13010	X-ray repair cross-complementing protein 5	XRCC5	1411	Color2 [A=255, R=169, G=169, B=169]	1	4	-0.0493718	-0.119248	-0.20025	0.148888	0.161278	0.144813	-1.74849	-1.39656	-1.64994	1.48875	1.43871	1.33424	-2.63723	-3.09804	-2.05643	0.0632232	0.187666	0.196296
+	3.32425	2.59426	Q16576	Q16576	Histone-binding protein RBBP7	RBBP7	3502	Color2 [A=255, R=169, G=169, B=169]	1	4	1.43787	1.59805	1.56438	-0.659902	-0.700284	-0.75867	-1.20352	-1.30396	-1.06447	-0.536449	0.570339	0.695636	-2.7623	-2.3666	-2.65388	0.171766	0.13838	0.0508271
+	3.15305	2.59407	Q969G3	Q969G3	SWI/SNF-related matrix-associated actin-dependent regulator of chromatin subfamily E member 1	SMARCE1	4990	Color2 [A=255, R=169, G=169, B=169]	1	4	0.0266888	0.666479	-0.109948	0.0804565	-0.927167	0.545113	-1.48593	-0.87628	2.08535	-0.882658	-1.25462	-1.49106	-2.29217	-3.09478	-2.69245	0.579769	0.517042	1.04083
+	3.2794	2.59229	Q9Y6M1	Q9Y6M1	Insulin-like growth factor 2 mRNA-binding protein 2	IGF2BP2	7137	Color2 [A=255, R=169, G=169, B=169]	1	4	-1.6421	-1.49288	-1.66015	-0.15201	-0.30035	-0.322927	-0.0722336	-0.410208	0.158894	0.90549	0.835849	0.813763	-2.48642	-3.07552	-2.21493	1.15206	1.0527	1.1341
+	2.70346	2.58777	P18065	P18065	Insulin-like growth factor-binding protein 2	IGFBP2	1555	Color2 [A=255, R=169, G=169, B=169]	1	4	-1.99134	-1.33725	-1.66221	0.217451	0.176147	0.21352	-2.11019	-1.77201	-1.51342	0.90326	0.917524	0.828245	-2.81765	-2.92701	-3.14164	0.588504	0.28267	0.644151
+	3.32262	2.58695	Q08431	Q08431	Lactadherin;Lactadherin short form;Medin	MFGE8	2952	Color2 [A=255, R=169, G=169, B=169]	1	4	-0.475384	-0.448791	-0.482686	-1.30907	-1.42229	-1.57104	-0.214381	-0.21621	-0.202457	1.32645	1.2634	1.22977	-2.68646	-2.51437	-2.56	0.921543	0.768184	0.832976
+	3.32041	2.58492	P52292	P52292	Importin subunit alpha-1	KPNA2	2358	Color2 [A=255, R=169, G=169, B=169]	1	4	0.0519501	0.056724	0.110814	-0.611168	-0.696227	-0.704025	1.7567	1.64161	1.55168	-1.08928	-1.26268	-1.24908	-2.63401	-2.5053	-2.61545	0.186892	0.251534	0.0045447
+	2.81869	2.58356	Q9Y383	Q9Y383	Putative RNA-binding protein Luc7-like 2	LUC7L2	6956	Color2 [A=255, R=169, G=169, B=169]	1	4	0.621934	0.843807	0.991026	-0.61503	-1.37117	-1.71398	-1.64804	-1.5074	-2.00981	0.931118	0.95145	0.869644	-2.73497	-3.13145	-2.9173	-1.02901	-0.341038	-0.138741
+	14.2622	2.58122	P62081	P62081	40S ribosomal protein S7	RPS7	2605	Color2 [A=255, R=169, G=169, B=169]	1	4	0.373208	0.493052	0.407175	0.606034	0.594988	0.578636	0.519319	0.363816	0.51721	0.481549	0.45481	0.469616	-2.2637	-1.94139	-2.24797	0.195292	0.235786	0.162571
+	14.0738	2.57974	P34897	P34897	Serine hydroxymethyltransferase, mitochondrial	SHMT2	1925	Color2 [A=255, R=169, G=169, B=169]	1	4	0.609283	0.570419	0.621693	0.401988	0.403175	0.397022	0.186648	0.0872565	0.197893	0.494423	0.547885	0.53338	-2.19143	-2.17991	-2.07803	0.460405	0.463976	0.473915
+	13.939	2.57863	O00303	O00303	Eukaryotic translation initiation factor 3 subunit F	EIF3F	246	Color2 [A=255, R=169, G=169, B=169]	1	4	0.250907	0.196401	0.145184	0.501881	0.49386	0.393033	0.504268	0.443354	0.438552	0.312701	0.569272	0.622576	-2.28395	-2.25143	-1.91121	0.545366	0.583007	0.446224
+	3.28124	2.57735	P62995	P62995	Transformer-2 protein homolog beta	TRA2B	2672	Color2 [A=255, R=169, G=169, B=169]	1	4	0.754364	0.777782	0.739527	0.137888	0.195535	0.0783645	1.6633	0.850174	1.23583	-0.830146	-0.786388	-1.05139	-2.92614	-2.28909	-2.51684	-1.22771	-1.44224	-1.09489
+	3.2235	2.56923	O43172	O43172	U4/U6 small nuclear ribonucleoprotein Prp4	PRPF4	481	Color2 [A=255, R=169, G=169, B=169]	1	4	0.489564	0.568535	0.958395	1.32674	1.33019	1.13367	-2.01622	-0.676752	-0.43596	-0.00412688	0.0401058	-0.00217195	-2.01632	-3.05346	-2.63792	-1.50009	-0.652331	-0.559547
+	3.28222	2.56719	P33993	P33993	DNA replication licensing factor MCM7	MCM7	1920	Color2 [A=255, R=169, G=169, B=169]	1	4	0.67077	0.664562	0.784247	-0.829135	-1.18445	-1.09728	0.499861	0.0262965	0.222122	-1.06712	-1.31864	-1.13076	-2.35472	-2.56908	-2.77778	1.38209	1.13132	1.24612
+	12.7437	2.56663	P23246	P23246	Splicing factor, proline- and glutamine-rich	SFPQ	1681	Color2 [A=255, R=169, G=169, B=169]	1	4	0.575651	0.639074	0.619519	0.409377	0.418687	0.386519	0.56552	0.417984	0.510185	0.224827	0.204718	0.223132	-2.43738	-1.73423	-2.24497	0.399242	0.384313	0.437833
+	3.25522	2.5643	Q14739	Q14739	Lamin-B receptor	LBR	3299	Color2 [A=255, R=169, G=169, B=169]	1	4	0.920336	0.86796	0.910791	-0.725661	-0.642011	-0.496572	0.112056	0.0799345	-0.322171	-1.23217	-1.21733	-1.76658	-2.68812	-2.84216	-2.16264	1.25577	1.02747	1.22817
+	12.4235	2.56264	P11940;Q9H361;Q4VXU2;Q96DU9	P11940	Polyadenylate-binding protein 1	PABPC1	1388	Color2 [A=255, R=169, G=169, B=169]	1	4	0.47275	0.594442	0.548498	0.58364	0.484268	0.542821	0.0512826	0.23376	0.136575	0.696977	0.62989	0.611386	-2.12151	-2.18127	-2.10383	0.325559	0.306615	0.188144
+	3.2748	2.55935	Q9Y2W2	Q9Y2W2	WW domain-binding protein 11	WBP11	6928	Color2 [A=255, R=169, G=169, B=169]	1	4	1.32932	1.55084	1.44553	-0.752772	-0.961611	-0.493313	0.753339	0.751566	0.850041	-1.1541	-1.02972	-1.11046	-2.51114	-2.74668	-2.42022	-0.573448	-0.377474	-0.227744
+	3.21935	2.55868	O00754	O00754	Lysosomal alpha-mannosidase;Lysosomal alpha-mannosidase A peptide;Lysosomal alpha-mannosidase B peptide;Lysosomal alpha-mannosidase C peptide;Lysosomal alpha-mannosidase D peptide;Lysosomal alpha-mannosidase E peptide	MAN2B1	299	Color2 [A=255, R=169, G=169, B=169]	1	4	-1.25319	-1.4542	-1.47646	0.837857	0.783282	0.72888	-0.699134	-1.04026	-0.782421	0.351268	0.377689	0.265988	-2.9126	-2.74838	-2.01508	1.12388	1.07727	1.15955
+	11.7046	2.5522	P26641	P26641	Elongation factor 1-gamma	EEF1G	1762	Color2 [A=255, R=169, G=169, B=169]	1	4	0.538024	0.527855	0.565972	0.730066	0.721255	0.68393	0.0690889	0.143803	0.110993	0.46138	0.418563	0.568643	-2.16375	-2.23485	-1.98191	0.278111	0.307533	0.255291
+	3.2487	2.55116	Q9UQ88	Q9UQ88	Cyclin-dependent kinase 11A	CDK11A	6845	Color2 [A=255, R=169, G=169, B=169]	1	4	1.55085	1.14101	1.3198	0.597349	0.631408	0.623741	0.0839722	0.059806	-0.551013	-1.64299	-1.05293	-1.41096	-2.52734	-2.28504	-2.84109	-0.0502594	-0.177572	-1.12222
+	11.3183	2.54562	P39656	P39656	Dolichyl-diphosphooligosaccharide--protein glycosyltransferase 48 kDa subunit	DDOST	2016	Color2 [A=255, R=169, G=169, B=169]	1	4	0.0783343	0.153035	0.116775	0.422589	0.440094	0.441035	0.63241	0.663793	0.650967	0.443849	0.487956	0.491973	-1.72561	-2.12849	-2.50995	0.611921	0.355744	0.373567
+	11.3002	2.54529	E9PAV3;Q13765;Q9BZK3	E9PAV3;Q13765	Nascent polypeptide-associated complex subunit alpha, muscle-specific form;Nascent polypeptide-associated complex subunit alpha	NACA	198	Color2 [A=255, R=169, G=169, B=169]	1	4	0.45478	0.349174	0.453448	0.0957861	0.144943	0.110273	0.527265	0.458266	0.545188	0.43638	0.171417	0.432613	-2.35894	-1.83105	-2.17323	0.722488	0.755479	0.705727
+	11.272	2.54478	Q15029	Q15029	116 kDa U5 small nuclear ribonucleoprotein component	EFTUD2	3344	Color2 [A=255, R=169, G=169, B=169]	1	4	0.68499	0.735454	0.705381	0.540775	0.560725	0.545351	0.137136	-0.0857095	0.133359	0.375749	0.329021	0.348722	-2.16443	-1.91126	-2.28625	0.446658	0.458119	0.446209
+	11.1766	2.54301	P13639	P13639	Elongation factor 2	EEF2	1423	Color2 [A=255, R=169, G=169, B=169]	1	4	0.548677	0.50254	0.495745	0.368995	0.397549	0.401983	0.0951607	-0.0876574	-0.0150943	0.521787	0.608	0.559674	-2.14455	-2.01613	-2.19684	0.667976	0.674954	0.617234
+	11.066	2.5409	Q13838	Q13838	Spliceosome RNA helicase DDX39B	DDX39B	3181	Color2 [A=255, R=169, G=169, B=169]	1	4	0.606599	0.725509	0.535217	0.324017	0.239724	0.304983	0.792409	0.615731	0.888089	0.281633	0.288926	0.207632	-2.16302	-2.09499	-2.09423	0.160719	0.262067	0.118986
+	2.7058	2.54025	Q13427	Q13427	Peptidyl-prolyl cis-trans isomerase G	PPIG	3108	Color2 [A=255, R=169, G=169, B=169]	1	4	-0.870356	0.877558	0.0992546	-0.111677	-0.0709696	-0.270713	-2.51008	1.99904	2.10526	-0.933444	-0.952443	-0.928064	-2.69187	-2.85486	-2.57604	-0.272716	-0.28857	-0.382157
+	3.11473	2.53918	Q7L2E3	Q7L2E3	Putative ATP-dependent RNA helicase DHX30	DHX30	4108	Color2 [A=255, R=169, G=169, B=169]	1	4	1.33544	1.26465	1.2312	0.953569	0.87963	0.630941	-0.493498	-0.548587	-0.561291	-0.213934	-0.088961	-0.222705	-3.3718	-2.1397	-2.10606	-1.71924	-1.4552	-0.992011
+	3.23246	2.5342	Q9NTI5	Q9NTI5	Sister chromatid cohesion protein PDS5 homolog B	PDS5B	6236	Color2 [A=255, R=169, G=169, B=169]	1	4	-1.16945	-1.11617	-1.04608	0.208701	0.0719763	-0.0394557	1.08696	1.20196	0.8419	-1.14226	-1.09424	-0.959271	-2.72855	-2.31701	-2.55703	1.0098	0.787164	1.35844
+	5.73209	2.53144	Q16822	Q16822	Phosphoenolpyruvate carboxykinase [GTP], mitochondrial	PCK2	3537	Color2 [A=255, R=169, G=169, B=169]	1	4	-0.285834	-0.269951	-0.311128	0.0283794	0.0512276	0.0461206	-0.0671596	-0.0388903	-0.0866882	1.21908	1.23842	1.21531	-1.79304	-2.64497	-2.26871	0.758636	0.425135	0.515341
+	3.72354	2.52999	P46060	P46060	Ran GTPase-activating protein 1	RANGAP1	2117	Color2 [A=255, R=169, G=169, B=169]	1	4	0.197403	0.321478	0.19998	-0.287938	-0.261689	-0.241618	-2.24183	-0.357444	-1.62596	0.689677	0.729882	0.758043	-2.19315	-3.19317	-2.33858	0.475983	0.531368	0.438047
+	10.532	2.52967	Q14697	Q14697	Neutral alpha-glucosidase AB	GANAB	3294	Color2 [A=255, R=169, G=169, B=169]	1	4	0.0142432	-0.0492104	-0.0402139	0.586527	0.636878	0.580957	0.542213	0.458261	0.576663	0.599159	0.552819	0.63766	-2.05176	-1.8554	-2.41702	0.458522	0.395967	0.373725
+	10.5318	2.52966	P26640	P26640	Valine--tRNA ligase	VARS	1761	Color2 [A=255, R=169, G=169, B=169]	1	4	0.449106	0.345684	0.438272	0.774266	0.662818	0.838525	0.289285	0.267549	0.167817	0.626467	0.645655	0.618678	-2.06116	-2.03291	-2.23009	0.0884122	0.0761179	0.0355039
+	10.4694	2.52823	P36578	P36578	60S ribosomal protein L4	RPL4	1986	Color2 [A=255, R=169, G=169, B=169]	1	4	0.409006	0.447593	0.39973	0.623261	0.631829	0.631416	0.57485	0.553568	0.624638	0.551042	0.556845	0.553554	-2.06195	-2.14118	-2.11745	-0.0769052	-0.0950981	-0.0647493
+	10.4244	2.52718	P29692	P29692	Elongation factor 1-delta	EEF1D	1822	Color2 [A=255, R=169, G=169, B=169]	1	4	0.273737	0.553178	0.299154	0.57006	0.482824	0.613097	0.052931	0.114898	0.0982813	0.814675	0.803482	0.810044	-2.18773	-1.89606	-2.23417	0.254159	0.303906	0.273531
+	3.19605	2.52709	O75643	O75643	U5 small nuclear ribonucleoprotein 200 kDa helicase	SNRNP200	782	Color2 [A=255, R=169, G=169, B=169]	1	4	1.51787	1.43432	1.59574	0.507833	0.451797	0.511101	-1.26652	-1.39277	-1.35132	-0.609011	-0.503264	-0.581269	-2.15128	-2.89093	-2.53908	-0.144692	-0.0550246	-0.114792
+	3.22374	2.52571	P52701	P52701	DNA mismatch repair protein Msh6	MSH6	2371	Color2 [A=255, R=169, G=169, B=169]	1	4	1.18536	1.36613	1.29213	-1.20664	-1.58964	-1.28378	-0.346704	0.659208	0.595266	-0.798267	-0.792524	-0.653387	-2.70167	-2.50143	-2.37404	0.488098	0.538073	0.546678
+	7.43246	2.52512	P09012	P09012	U1 small nuclear ribonucleoprotein A	SNRPA	1275	Color2 [A=255, R=169, G=169, B=169]	1	4	1.02762	0.678756	0.671821	0.401781	0.414602	0.386248	0.132768	0.266635	0.176939	0.262861	0.182689	0.404784	-1.65994	-1.77783	-3.15167	-0.205922	-0.0328976	0.160818
+	3.22249	2.52446	O60264	O60264	SWI/SNF-related matrix-associated actin-dependent regulator of chromatin subfamily A member 5	SMARCA5	598	Color2 [A=255, R=169, G=169, B=169]	1	4	1.31879	1.2952	1.26283	0.373815	0.395418	0.419061	0.2178	0.776778	0.345288	-1.52629	-1.44716	-1.39086	-2.53364	-2.36253	-2.67719	-0.680161	-0.668032	-0.692481
+	10.1958	2.52164	P14866	P14866	Heterogeneous nuclear ribonucleoprotein L	HNRNPL	1463	Color2 [A=255, R=169, G=169, B=169]	1	4	0.667482	0.728262	0.633621	0.713947	0.756289	0.731024	0.418828	0.288873	0.412242	0.161295	0.210248	0.217816	-2.0644	-1.83211	-2.40759	0.0990983	0.120811	0.144257
+	3.16747	2.52111	Q8NBJ5	Q8NBJ5	Procollagen galactosyltransferase 1	COLGALT1	4577	Color2 [A=255, R=169, G=169, B=169]	1	4	-1.37642	-2.13382	-1.44868	-0.116991	-0.296986	-0.104464	-0.14408	0.103096	0.0445225	1.15072	1.12672	1.13401	-2.07392	-2.98974	-2.49966	0.752526	0.697674	0.612186
+	10.1735	2.52107	P62241	P62241	40S ribosomal protein S8	RPS8	2612	Color2 [A=255, R=169, G=169, B=169]	1	4	0.256998	0.271479	0.266697	0.656025	0.689331	0.645141	0.600687	0.478106	0.361425	0.630372	0.74493	0.731241	-2.13298	-1.99887	-2.17084	0.0252297	-0.0107142	-0.0442612
+	3.19658	2.52056	P82970	P82970	High mobility group nucleosome-binding domain-containing protein 5	HMGN5	2766	Color2 [A=255, R=169, G=169, B=169]	1	4	0.827977	1.10643	0.784973	0.138405	0.0984409	0.171914	1.03056	0.860254	0.787746	-0.090258	-0.399861	-0.187211	-2.4888	-2.8484	-2.22449	-1.77532	-1.59521	-1.75884
+	9.9576	2.51544	P07737	P07737	Profilin-1	PFN1	1225	Color2 [A=255, R=169, G=169, B=169]	1	4	0.0757321	0.166023	0.276755	0.50502	0.530018	0.300462	0.246192	0.210585	0.0296812	0.71951	0.772471	0.668469	-2.24112	-2.37925	-1.66824	0.710909	0.688687	0.388095
+	3.21122	2.51432	P26583	P26583	High mobility group protein B2	HMGB2	1758	Color2 [A=255, R=169, G=169, B=169]	1	4	1.42486	1.79307	1.57569	-0.63528	-0.582875	-0.63528	-0.00263047	-0.287636	-0.222675	-0.999995	-1.42599	-1.17676	-2.62628	-2.45413	-2.46256	0.124446	0.468171	0.582889
+	3.19926	2.51163	Q9P015	Q9P015	39S ribosomal protein L15, mitochondrial	MRPL15	6437	Color2 [A=255, R=169, G=169, B=169]	1	4	-0.643709	-0.578537	-0.337006	0.258129	-0.0253474	-0.0416778	1.92069	1.92033	1.65219	-0.731865	-0.436616	-0.568013	-2.7048	-2.51523	-2.31486	-0.856349	-0.819918	-0.712308
+	3.20295	2.5114	Q14839	Q14839	Chromodomain-helicase-DNA-binding protein 4	CHD4	3310	Color2 [A=255, R=169, G=169, B=169]	1	4	1.4468	1.30798	1.53585	-1.56261	-1.63693	-1.4376	-0.405117	0.118969	-0.294941	-0.173866	0.174376	-0.00344949	-2.68736	-2.41838	-2.42847	0.181292	0.305162	0.444082
+	2.89212	2.51026	Q9UH99	Q9UH99	SUN domain-containing protein 2	SUN2	6598	Color2 [A=255, R=169, G=169, B=169]	1	4	0.28042	0.196432	0.22483	0.447692	0.268218	0.104419	-1.63548	-1.90976	-2.83317	0.186651	0.265732	0.28579	-2.4495	-2.99673	-2.4665	0.861233	0.747481	0.599756
+	3.1958	2.5101	P32322	P32322	Pyrroline-5-carboxylate reductase 1, mitochondrial	PYCR1	1898	Color2 [A=255, R=169, G=169, B=169]	1	4	-0.562574	-0.476665	-0.607091	-1.1948	-1.10514	-1.20492	0.299214	0.080767	0.0387346	1.66708	1.71626	1.75483	-2.47253	-2.3262	-2.73155	-0.277489	-0.0717568	-0.0564448
+	9.75888	2.50993	Q96AE4	Q96AE4	Far upstream element-binding protein 1	FUBP1	5033	Color2 [A=255, R=169, G=169, B=169]	1	4	0.466406	0.656594	0.503304	0.251953	0.265104	0.305885	0.264003	0.503822	0.435303	0.436716	0.441816	0.47997	-2.90196	-1.73492	-1.63795	0.645349	0.407737	0.210871
+	3.19995	2.50862	Q96G23	Q96G23	Ceramide synthase 2	CERS2	5171	Color2 [A=255, R=169, G=169, B=169]	1	4	-2.27017	-1.76074	-1.67472	0.653633	0.607498	0.534578	0.451855	0.204479	0.442577	0.356013	0.398275	0.419188	-2.44135	-2.41879	-2.66572	0.747659	0.417866	0.472015
+	3.17936	2.505	P23378	P23378	Glycine dehydrogenase (decarboxylating), mitochondrial	GLDC	1686	Color2 [A=255, R=169, G=169, B=169]	1	4	-0.16672	-0.277895	-0.193949	-0.78261	-0.974672	-0.836538	0.945836	0.938161	0.662631	-1.22447	-1.13799	-1.02067	-2.66065	-2.19084	-2.66352	1.43029	1.22341	1.41517
+	3.19531	2.50423	O76021	O76021	Ribosomal L1 domain-containing protein 1	RSL1D1	833	Color2 [A=255, R=169, G=169, B=169]	1	4	0.926626	0.902847	0.904294	0.807946	0.811322	0.812755	-0.3055	-0.309217	-0.0770746	0.231488	0.273933	0.257539	-2.62463	-2.45593	-2.43211	-1.78761	-1.68928	-1.76006
+	9.52483	2.50301	P31943	P31943	Heterogeneous nuclear ribonucleoprotein H;Heterogeneous nuclear ribonucleoprotein H, N-terminally processed	HNRNPH1	1888	Color2 [A=255, R=169, G=169, B=169]	1	4	0.613585	0.603822	0.605411	0.65033	0.610117	0.632471	-0.0622516	-0.141282	-0.161127	0.471124	0.4744	0.472789	-2.424	-2.00139	-1.83214	0.48804	0.515954	0.484148
+	3.35799	2.50296	Q9NUB1	Q9NUB1	Acetyl-coenzyme A synthetase 2-like, mitochondrial	ACSS1	6248	Color2 [A=255, R=169, G=169, B=169]	1	4	0.560142	0.627797	1.14557	-0.317178	-0.337264	-0.22014	-1.45642	-2.09721	-1.77576	0.906818	0.438098	0.35522	-2.69055	-2.92413	-2.37524	-0.00845759	-0.10162	-0.124851
+	2.6794	2.50241	Q9UPN6	Q9UPN6	Protein SCAF8	SCAF8	6808	Color2 [A=255, R=169, G=169, B=169]	1	4	-0.881443	-1.00966	-0.375518	-0.394882	-0.499741	-0.324244	-2.22853	1.34648	-1.58288	-1.01937	-0.387055	-0.695746	-2.45864	-2.98667	-2.82421	1.60188	1.22792	1.41139
+	3.11181	2.5024	P18615	P18615	Negative elongation factor E	NELFE	1568	Color2 [A=255, R=169, G=169, B=169]	1	4	0.747384	1.01853	0.721589	-2.12062	-1.80324	-1.29912	0.244838	0.13428	1.04711	0.622315	0.145593	0.225562	-1.86624	-2.92873	-2.71224	0.715984	0.13189	-0.532093
+	9.38675	2.4987	Q02878	Q02878	60S ribosomal protein L6	RPL6	2863	Color2 [A=255, R=169, G=169, B=169]	1	4	0.612085	0.484425	0.460984	0.548251	0.56031	0.567484	0.762665	0.757851	0.775328	0.431576	0.306483	0.281059	-1.99603	-2.2932	-1.95751	-0.201233	-0.100239	-0.000285014
+	3.17719	2.49784	Q8TAQ2	Q8TAQ2	SWI/SNF complex subunit SMARCC2	SMARCC2	4687	Color2 [A=255, R=169, G=169, B=169]	1	4	0.561863	0.700824	0.574735	0.84631	0.675135	0.636713	-0.948356	-2.40617	-1.99537	-0.0339298	-0.000253321	0.0358952	-2.29304	-2.49935	-2.70114	0.479724	0.410938	0.461945
+	9.29548	2.49575	Q13148	Q13148	TAR DNA-binding protein 43	TARDBP	3060	Color2 [A=255, R=169, G=169, B=169]	1	4	0.645739	0.677724	0.756797	0.400669	0.443466	0.408267	-0.169169	-0.137404	-0.119318	0.487272	0.47511	0.586419	-2.09839	-2.3149	-1.82608	0.621385	0.585889	0.576517
+	9.28114	2.49527	P08865	P08865	40S ribosomal protein SA	RPSA	1271	Color2 [A=255, R=169, G=169, B=169]	1	4	-0.0032587	-0.0572901	0.0528962	0.6244	0.754193	0.794599	0.185258	0.142855	0.0517767	0.585734	0.574667	0.461467	-2.25197	-2.05764	-1.92858	0.725584	0.717926	0.62738
+	3.18183	2.49352	P48431;O00570;P41225;O95416	P48431	Transcription factor SOX-2	SOX2	2169	Color2 [A=255, R=169, G=169, B=169]	1	4	-0.470125	-0.471369	-0.603121	0.165814	0.42464	0.481328	1.50105	1.54003	1.54301	-1.46107	-0.887619	-1.64259	-2.51312	-2.48537	-2.48208	0.103924	-0.325529	0.101634
+	3.02465	2.49063	Q13242	Q13242	Serine/arginine-rich splicing factor 9	SRSF9	3075	Color2 [A=255, R=169, G=169, B=169]	1	4	1.47697	1.39052	1.52096	0.339626	0.341674	0.490415	0.254177	0.166659	0.405345	-0.913181	-1.12584	-1.13225	-1.60439	-2.86587	-3.00161	-1.08193	-0.985189	-1.14796
+	9.09135	2.48885	Q92973	Q92973	Transportin-1	TNPO1	4966	Color2 [A=255, R=169, G=169, B=169]	1	4	0.681024	0.477126	0.582301	0.642306	0.574587	0.548088	-0.437335	0.327987	0.330529	0.258269	0.363105	0.323925	-1.95325	-2.58983	-1.67904	0.730487	0.452641	0.36708
+	9.07389	2.48824	P37108	P37108	Signal recognition particle 14 kDa protein	SRP14	1996	Color2 [A=255, R=169, G=169, B=169]	1	4	0.769007	0.777331	0.770295	0.284584	0.327355	0.33774	0.67625	0.654011	0.80776	0.329884	0.403897	0.324168	-2.15634	-1.85319	-2.21106	-0.115593	-0.0601891	-0.0659049
+	2.7257	2.48648	O60306	O60306	Intron-binding protein aquarius	AQR	605	Color2 [A=255, R=169, G=169, B=169]	1	4	0.923269	1.24616	1.20594	-0.0384294	-0.51128	-0.241662	-2.05589	-0.207374	-0.751853	-1.28104	-1.59174	-1.33795	-2.48122	-2.00886	-3.38053	0.937558	0.888838	0.759564
+	9.01765	2.48625	P08708	P08708	40S ribosomal protein S17	RPS17	1267	Color2 [A=255, R=169, G=169, B=169]	1	4	0.607462	0.593015	0.549245	0.720902	0.76555	0.58685	0.633616	0.604643	0.641089	0.248728	0.294041	0.288125	-2.00804	-1.78876	-2.41883	-0.0976859	-0.139399	-0.0805508
+	8.99106	2.4853	Q8NBS9	Q8NBS9	Thioredoxin domain-containing protein 5	TXNDC5	4589	Color2 [A=255, R=169, G=169, B=169]	1	4	0.264022	0.301219	0.265649	0.567949	0.544649	0.52435	-0.121664	-0.0474492	-0.118705	0.882993	0.872532	0.884096	-2.02556	-2.11025	-2.07745	0.456544	0.498351	0.438718
+	3.14709	2.48413	P51532	P51532	Transcription activator BRG1	SMARCA4	2319	Color2 [A=255, R=169, G=169, B=169]	1	4	1.16152	0.253148	0.614874	0.821958	0.904942	0.857157	-1.75457	-1.2159	-2.18399	-0.333912	-0.178718	-0.0924744	-2.30709	-2.80058	-2.3447	0.466062	0.501786	0.178119
+	2.78923	2.48278	Q9Y4P3	Q9Y4P3	Transducin beta-like protein 2	TBL2	7037	Color2 [A=255, R=169, G=169, B=169]	1	4	-2.70045	-1.36602	-1.91493	-0.400168	-0.488531	-0.549435	-0.138695	-0.204326	-0.22473	0.563711	0.584325	0.661596	-3.16795	-2.65919	-2.27739	0.93697	0.967129	0.9926
+	2.53729	2.48229	Q8TEQ6	Q8TEQ6	Gem-associated protein 5	GEMIN5	4758	Color2 [A=255, R=169, G=169, B=169]	1	4	0.472174	0.0733482	0.530838	-0.347744	-0.874951	-0.260206	-1.74573	-1.43223	-2.41789	-1.34393	0.0421508	-1.59063	-2.88251	-3.11372	-2.56981	1.42483	0.0970076	1.77711
+	8.88154	2.48131	Q13724	Q13724	Mannosyl-oligosaccharide glucosidase	MOGS	3173	Color2 [A=255, R=169, G=169, B=169]	1	4	0.0437804	0.288592	0.0378273	0.57765	0.570134	0.568394	-0.104286	-0.00529252	0.0274654	0.631456	0.621555	0.624163	-1.85034	-2.0191	-2.33383	0.789341	0.747721	0.784762
+	8.84215	2.47984	Q9Y4L1	Q9Y4L1	Hypoxia up-regulated protein 1	HYOU1	7035	Color2 [A=255, R=169, G=169, B=169]	1	4	0.0497581	-0.0657227	0.0696503	0.189503	0.199936	0.245626	0.347501	0.274986	0.317684	0.760698	0.726135	0.726591	-1.76803	-1.9711	-2.46045	0.801794	0.736735	0.818716
+	4.91515	2.47834	P40429;Q6NVV1	P40429	60S ribosomal protein L13a	RPL13A	2030	Color2 [A=255, R=169, G=169, B=169]	1	4	0.741412	0.366455	0.584243	0.799781	0.732263	0.770595	0.632355	0.663475	0.65755	0.425574	0.329652	0.364661	-2.18651	-2.45594	-1.96273	-1.05772	-1.04482	-0.816235
+	8.77599	2.47733	Q15366	Q15366	Poly(rC)-binding protein 2	PCBP2	3404	Color2 [A=255, R=169, G=169, B=169]	1	4	0.601264	0.498658	0.578441	0.322566	0.32017	0.329062	0.867627	0.702618	0.84587	0.122997	-0.343028	-0.0936002	-2.32049	-2.00009	-1.87274	0.313458	0.638176	0.489043
+	8.76463	2.47689	Q14152	Q14152	Eukaryotic translation initiation factor 3 subunit A	EIF3A	3216	Color2 [A=255, R=169, G=169, B=169]	1	4	-0.0598706	-0.00427938	-0.0395316	0.239545	0.222404	0.255058	0.20887	0.291381	0.375718	0.900664	0.859057	0.836064	-2.18275	-2.11038	-1.89911	0.714611	0.688564	0.703977
+	2.84716	2.47403	Q15005	Q15005	Signal peptidase complex subunit 2	SPCS2	3333	Color2 [A=255, R=169, G=169, B=169]	1	4	0.149519	-0.432656	0.351199	-0.342104	-0.140919	-0.191623	-2.24405	-2.05037	-2.23465	0.166066	0.555675	0.568431	-2.45892	-3.00322	-2.66511	0.678526	0.882486	0.758621
+	3.09486	2.47357	P11387;Q969P6	P11387	DNA topoisomerase 1	TOP1	1375	Color2 [A=255, R=169, G=169, B=169]	1	4	0.593103	0.68371	0.607577	0.54871	0.495117	0.341142	0.991946	0.696177	1.05766	-0.466495	-0.434293	-0.0571811	-2.22341	-2.19184	-3.00547	-1.21052	-1.54353	-2.30313
+	3.14021	2.47345	Q9H2P0	Q9H2P0	Activity-dependent neuroprotector homeobox protein	ADNP	5875	Color2 [A=255, R=169, G=169, B=169]	1	4	1.71589	2.02379	1.71609	-0.872011	-0.666521	-0.854212	-0.152225	0.0603333	0.316242	-0.390274	-0.684763	-0.674247	-2.53268	-2.2498	-2.63785	-0.270976	-0.603011	-0.6641
+	8.65637	2.47267	P46778	P46778	60S ribosomal protein L21	RPL21	2133	Color2 [A=255, R=169, G=169, B=169]	1	4	0.330104	0.416335	0.47759	0.678868	0.672664	0.598713	0.791777	0.880014	0.898436	0.248732	0.146585	0.215199	-1.76945	-2.18147	-2.23074	-0.0232893	-0.105232	-0.0448269
+	3.12127	2.4705	Q86YP4	Q86YP4	Transcriptional repressor p66-alpha	GATAD2A	4303	Color2 [A=255, R=169, G=169, B=169]	1	4	0.986156	1.35098	1.30225	-1.66039	-1.3073	-1.12537	-0.429765	0.949066	0.843509	0.196001	-0.0565216	0.671281	-2.21104	-2.3911	-2.80937	-0.189883	-1.13812	-0.391894
+	3.75182	2.46874	Q9UNW9	Q9UNW9	RNA-binding protein Nova-2	NOVA2	6799	Color2 [A=255, R=169, G=169, B=169]	1	4	0.810376	0.817171	0.610614	0.00987717	-0.00354358	-0.0437322	0.271087	0.22586	0.0483135	-1.88109	-1.22983	-1.41853	-1.56535	-3.17647	-2.93501	0.0221987	0.2077	0.200548
+	8.55647	2.46864	P84098	P84098	60S ribosomal protein L19	RPL19	2779	Color2 [A=255, R=169, G=169, B=169]	1	4	0.623362	0.651314	0.597272	0.726098	0.740849	0.714609	0.246397	0.304062	0.389894	0.589414	0.655792	0.56465	-2.11066	-2.07975	-1.9812	-0.171366	-0.204313	-0.256427
+	8.50219	2.46641	P30101	P30101	Protein disulfide-isomerase A3	PDIA3	1842	Color2 [A=255, R=169, G=169, B=169]	1	4	0.179445	0.242621	0.170069	0.733953	0.823836	0.708755	-0.250462	-0.124286	0.0326916	0.472729	0.473452	0.417434	-1.93032	-2.14695	-2.08875	0.65361	0.844227	0.787939
+	3.11022	2.46325	P62304	P62304	Small nuclear ribonucleoprotein E	SNRPE	2624	Color2 [A=255, R=169, G=169, B=169]	1	4	0.411831	0.391655	0.360052	-0.466216	-0.4382	-0.50051	1.51753	1.52063	1.54766	-0.768788	-0.828737	-0.808817	-2.61753	-2.10992	-2.66231	-1.98369	-0.0440529	0.0896508
+	8.41868	2.46289	P37802	P37802	Transgelin-2	TAGLN2	2001	Color2 [A=255, R=169, G=169, B=169]	1	4	0.112463	0.177009	0.0910181	0.679959	0.67601	0.687974	0.158701	0.012619	0.0601421	0.618898	0.496207	0.612812	-2.78659	-1.57164	-1.79899	0.58998	0.564646	0.618791
+	2.92556	2.46193	Q9BXP2	Q9BXP2	Solute carrier family 12 member 9	SLC12A9	5687	Color2 [A=255, R=169, G=169, B=169]	1	4	-1.25721	-1.61959	-1.36283	0.0152247	0.0167954	0.118622	1.44604	1.36607	1.47846	-0.914589	-1.23275	-1.25592	-2.58122	-2.75887	-2.62105	0.140881	0.17816	0.00583722
+	8.36763	2.4607	P61978	P61978	Heterogeneous nuclear ribonucleoprotein K	HNRNPK	2599	Color2 [A=255, R=169, G=169, B=169]	1	4	0.950386	0.973877	0.940126	0.454456	0.587464	0.51483	0.243218	-0.0950743	-0.171628	0.27545	0.253098	0.168822	-2.29762	-1.70165	-2.15247	0.334578	0.336612	0.385533
+	8.36317	2.46051	Q08211	Q08211	ATP-dependent RNA helicase A	DHX9	2944	Color2 [A=255, R=169, G=169, B=169]	1	4	0.782751	0.791631	0.763374	0.753077	0.764775	0.771044	0.379649	0.360182	0.334968	0.071381	0.0477852	0.0613535	-2.15605	-1.56434	-2.43087	0.147671	0.0542071	0.0674161
+	8.34004	2.4595	P30050	P30050	60S ribosomal protein L12	RPL12	1838	Color2 [A=255, R=169, G=169, B=169]	1	4	-0.0634271	-0.0259345	-0.063046	0.675531	0.699892	0.653475	0.652897	0.82846	0.888682	0.700616	0.494412	0.566763	-2.16799	-1.93355	-2.04721	0.169558	-0.00521757	-0.0239102
+	2.49267	2.459	P82930	P82930	28S ribosomal protein S34, mitochondrial	MRPS34	2763	Color2 [A=255, R=169, G=169, B=169]	1	4	0.337025	0.192369	0.227841	0.886629	0.873804	1.39897	-1.80184	-1.86398	-1.9664	0.414881	-0.142502	0.212166	-2.54912	-2.43245	-3.52187	-2.09703	-1.17655	-1.1276
+	8.31387	2.45835	P23396	P23396	40S ribosomal protein S3	RPS3	1688	Color2 [A=255, R=169, G=169, B=169]	1	4	0.227742	0.440598	0.299551	0.969719	1.00682	0.976018	0.156147	0.23014	0.222371	0.525876	0.567216	0.546445	-1.96934	-2.32632	-1.85022	0.0918643	-0.110019	-0.00460011
+	3.09716	2.45571	Q92733	Q92733	Proline-rich protein PRCC	PRCC	4916	Color2 [A=255, R=169, G=169, B=169]	1	4	0.683689	0.730998	1.08686	0.278612	0.641528	0.522593	0.193919	0.137783	1.973	-1.05801	-1.67113	-0.853025	-2.35717	-2.80937	-2.20059	-0.983847	-0.639684	-1.04329
+	4.27218	2.45496	P48681	P48681	Nestin	NES	2189	Color2 [A=255, R=169, G=169, B=169]	1	4	-0.60781	-0.588	-0.597361	0.797423	0.769507	0.762674	0.91234	0.89899	0.845243	-0.64005	-0.637377	-0.533266	-2.2943	-1.54491	-2.75783	0.816956	0.806425	0.83351
+	8.23055	2.45464	P09429	P09429	High mobility group protein B1	HMGB1	1284	Color2 [A=255, R=169, G=169, B=169]	1	4	0.276486	0.299955	0.289062	0.458876	0.487747	0.442447	0.488109	0.391367	0.581478	0.288977	0.344549	0.280063	-2.00736	-1.12424	-3.005	0.60049	0.464677	0.442322
+	3.06441	2.45334	O43143	O43143	Pre-mRNA-splicing factor ATP-dependent RNA helicase DHX15	DHX15	471	Color2 [A=255, R=169, G=169, B=169]	1	4	1.66501	1.73363	1.54481	0.455242	0.498493	0.328533	-0.713014	-0.68033	-1.54014	-0.452386	-0.31368	-0.484892	-1.9282	-2.64727	-2.78455	-0.652542	-0.712264	-0.676467
+	8.16573	2.45169	P46781	P46781	40S ribosomal protein S9	RPS9	2135	Color2 [A=255, R=169, G=169, B=169]	1	4	0.534392	0.544943	0.539459	0.744461	0.751175	0.721012	0.110886	0.0614537	0.109782	0.623474	0.685032	0.679272	-2.29723	-2.42433	-1.40767	0.0410962	-0.0446138	0.0274007
+	3.0934	2.45144	P06493;Q96Q40	P06493	Cyclin-dependent kinase 1	CDK1	1188	Color2 [A=255, R=169, G=169, B=169]	1	4	1.59741	1.50405	1.64363	-0.777555	-0.715108	-0.860979	0.0946376	-0.0754247	0.168066	-1.1796	-1.32351	-1.05792	-2.12359	-2.70951	-2.52122	0.310831	0.341578	0.329906
+	3.16746	2.44822	P56211	P56211	cAMP-regulated phosphoprotein 19	ARPP19	2483	Color2 [A=255, R=169, G=169, B=169]	1	4	0.380416	0.404573	0.303412	0.510167	0.518255	-0.280625	0.551305	0.419149	-0.0666016	-1.13454	-2.74005	-1.38842	-3.00873	-2.7931	-2.69444	-1.01837	-1.26341	-0.953375
+	3.09101	2.44599	P85037	P85037	Forkhead box protein K1	FOXK1	2783	Color2 [A=255, R=169, G=169, B=169]	1	4	-0.77956	-0.451636	-0.676821	-1.71458	-1.60462	-1.27205	0.711171	0.647678	0.742099	0.467054	0.475265	0.155504	-2.54928	-2.63726	-2.15143	1.16147	0.978291	1.16074
+	3.06401	2.44538	Q13523	Q13523	Serine/threonine-protein kinase PRP4 homolog	PRPF4B	3135	Color2 [A=255, R=169, G=169, B=169]	1	4	0.77614	0.798501	0.876302	-0.234383	-0.290798	-0.215165	2.84398	-0.102059	-0.120247	-0.941281	-1.05924	-0.948816	-2.76048	-1.98465	-2.59102	-0.667091	-0.153306	-0.562532
+	7.96288	2.44207	P62244	P62244	40S ribosomal protein S15a	RPS15A	2613	Color2 [A=255, R=169, G=169, B=169]	1	4	0.611329	0.589622	0.61622	0.97535	0.999309	1.00945	0.311546	0.152948	0.189485	0.32493	0.338259	0.297134	-2.03196	-2.0996	-1.9736	-0.0884477	-0.0940752	-0.127885
+	3.09553	2.43944	P17096	P17096	High mobility group protein HMG-I/HMG-Y	HMGA1	1527	Color2 [A=255, R=169, G=169, B=169]	1	4	0.518392	0.617747	0.579312	-0.258118	-0.282288	-0.254709	1.37886	1.52852	1.48857	-0.350372	-0.37306	-0.370149	-2.36178	-2.56648	-2.39007	-1.41142	-1.46338	-1.34791
+	2.79057	2.43824	Q16850	Q16850	Lanosterol 14-alpha demethylase	CYP51A1	3540	Color2 [A=255, R=169, G=169, B=169]	1	4	-0.412259	-1.04459	-0.443945	-0.732558	-0.63159	-0.479986	-0.375945	0.298245	-0.428278	-0.476929	-0.339913	-0.503831	-1.12431	-3.09222	-3.09818	1.76672	1.95497	1.84989
+	3.4858	2.43625	P61289	P61289	Proteasome activator complex subunit 3	PSME3	2574	Color2 [A=255, R=169, G=169, B=169]	1	4	0.419684	-0.130108	0.358374	0.385133	0.340387	0.340556	-2.33751	-1.56869	-1.35375	0.292836	0.230512	0.257175	-2.07873	-2.3255	-3.2971	0.211416	0.334528	0.256605
+	3.08188	2.43604	Q13085;O00763	Q13085	Acetyl-CoA carboxylase 1;Biotin carboxylase	ACACA	3047	Color2 [A=255, R=169, G=169, B=169]	1	4	0.198302	0.0278912	0.179018	0.215591	0.153663	0.136607	-1.94755	-2.05765	-1.8253	-0.202113	-0.244724	-0.0251608	-3.06894	-1.97505	-2.81645	0.781066	0.93443	0.914374
+	2.16219	2.43497	P42285	P42285	Superkiller viralicidic activity 2-like 2	SKIV2L2	2066	Color2 [A=255, R=169, G=169, B=169]	1	4	1.59061	1.31351	1.42818	-1.08365	-1.18945	-1.13113	-2.63699	-2.36803	-1.95784	-0.649226	-0.481298	-0.288902	-2.33481	-3.32745	-3.03522	0.256698	0.17394	0.0607207
+	3.06287	2.43486	P35658	P35658	Nuclear pore complex protein Nup214	NUP214	1962	Color2 [A=255, R=169, G=169, B=169]	1	4	-1.67673	-2.22362	-1.79326	0.245588	0.405723	0.473646	0.266139	0.693093	0.309384	0.754294	0.544751	0.659731	-2.43648	-2.10359	-2.76452	0.32435	0.441726	0.575183
+	7.80488	2.43415	Q8NC51	Q8NC51	Plasminogen activator inhibitor 1 RNA-binding protein	SERBP1	4596	Color2 [A=255, R=169, G=169, B=169]	1	4	-0.139224	0.0348289	-0.0801924	0.778925	0.5181	0.538778	-0.00328663	0.0436564	0.0612623	0.887009	0.923474	0.960028	-2.12154	-1.79782	-2.16602	0.489257	0.559938	0.512825
+	3.05627	2.43371	P22087	P22087	rRNA 2-O-methyltransferase fibrillarin	FBL	1655	Color2 [A=255, R=169, G=169, B=169]	1	4	1.05657	1.12183	1.18662	0.607009	0.656571	0.65573	0.601221	0.385324	0.386819	-0.660501	-0.705674	-0.821305	-2.45591	-2.0657	-2.77953	-1.65147	-1.50722	-1.31153
+	3.05241	2.4335	P61313	P61313	60S ribosomal protein L15	RPL15	2575	Color2 [A=255, R=169, G=169, B=169]	1	4	0.671645	0.616576	0.608497	0.706042	0.579478	0.609277	0.587442	0.507341	0.46413	0.172221	0.0150112	0.134293	-2.29482	-2.14657	-2.8591	-1.87356	-1.8604	-1.938
+	7.73902	2.43074	Q92945	Q92945	Far upstream element-binding protein 2	KHSRP	4961	Color2 [A=255, R=169, G=169, B=169]	1	4	0.877614	0.888831	0.932515	0.260783	0.24989	0.32915	0.71573	0.720215	0.869662	0.152993	0.118518	0.157786	-2.28115	-1.73713	-2.05857	0.00781349	-0.132263	-0.0723913
+	7.73186	2.43036	P09651;Q32P51	P09651;Q32P51	Heterogeneous nuclear ribonucleoprotein A1;Heterogeneous nuclear ribonucleoprotein A1, N-terminally processed;Heterogeneous nuclear ribonucleoprotein A1-like 2	HNRNPA1;HNRNPA1L2	1299	Color2 [A=255, R=169, G=169, B=169]	1	4	0.882029	0.87586	0.906473	0.697764	0.709408	0.710549	0.524034	0.528171	0.436011	0.0393526	0.0634576	0.0386574	-2.18061	-1.91185	-1.98345	-0.165164	-0.0599675	-0.110728
+	3.01807	2.43029	P48634	P48634	Protein PRRC2A	PRRC2A	2183	Color2 [A=255, R=169, G=169, B=169]	1	4	-0.287243	-0.595435	-0.851924	0.564797	1.7937	0.403984	-2.01327	-0.0963108	0.299407	-0.468572	-0.467706	-0.821862	-2.03544	-3.00077	-2.25466	0.874487	1.76014	-0.0941912
+	3.07923	2.42985	P13674	P13674	Prolyl 4-hydroxylase subunit alpha-1	P4HA1	1426	Color2 [A=255, R=169, G=169, B=169]	1	4	-1.42525	-1.61666	-1.58865	-0.215474	-0.201319	-0.214704	-0.207214	-0.395655	-0.179507	1.27791	1.26034	1.23488	-2.29922	-2.42217	-2.56817	0.750722	0.74658	0.774
+	7.69938	2.42865	Q96PU8	Q96PU8	Protein quaking	QKI	5327	Color2 [A=255, R=169, G=169, B=169]	1	4	-0.033268	0.0364973	-0.0443728	0.681429	0.69941	0.731691	0.854964	0.797923	0.925331	-0.0666264	-0.0418309	-0.0439177	-2.29436	-1.73029	-2.04697	0.518581	0.515644	0.54017
+	7.67642	2.42743	Q96AG4	Q96AG4	Leucine-rich repeat-containing protein 59	LRRC59	5036	Color2 [A=255, R=169, G=169, B=169]	1	4	0.138685	0.332112	0.230123	0.898792	0.897602	0.834052	0.160312	0.133851	0.0792242	0.840851	0.810248	0.787719	-2.02961	-1.79141	-2.24755	-0.0506181	0.201816	-0.226195
+	7.60601	2.42363	Q13347	Q13347	Eukaryotic translation initiation factor 3 subunit I	EIF3I	3092	Color2 [A=255, R=169, G=169, B=169]	1	4	0.511149	0.555503	0.559351	0.717844	0.639489	0.703189	-0.399798	-0.444056	-0.09035	0.692203	0.738931	0.69591	-2.09646	-2.19542	-1.7672	0.508496	0.303576	0.367645
+	2.79718	2.42063	Q96M27	Q96M27	Protein PRRC1	PRRC1	5285	Color2 [A=255, R=169, G=169, B=169]	1	4	0.937924	0.978748	0.257521	0.139251	0.162161	0.514058	-2.12352	-2.26536	-2.09751	-0.0650633	-0.51302	0.0272112	-2.66277	-3.04827	-2.23848	-0.0479866	0.390014	0.267455
+	3.03306	2.42005	P54886	P54886	Delta-1-pyrroline-5-carboxylate synthase;Glutamate 5-kinase;Gamma-glutamyl phosphate reductase	ALDH18A1	2442	Color2 [A=255, R=169, G=169, B=169]	1	4	0.216868	0.257235	0.270747	-0.368804	-0.511491	-0.545327	-1.08811	-1.18992	-2.33015	1.19189	1.11907	1.12811	-2.01683	-2.74359	-2.49973	0.632026	0.57453	0.643324
+	7.50983	2.41831	P35637	P35637	RNA-binding protein FUS	FUS	1961	Color2 [A=255, R=169, G=169, B=169]	1	4	0.930273	0.851627	0.813089	0.433734	0.478374	0.440312	0.554818	0.808656	0.800257	0.180763	0.148696	0.179015	-2.02803	-2.23808	-1.77967	-0.0105732	-0.297574	-0.265687
+	7.48767	2.41706	P07814	P07814	Bifunctional glutamate/proline--tRNA ligase;Glutamate--tRNA ligase;Proline--tRNA ligase	EPRS	1228	Color2 [A=255, R=169, G=169, B=169]	1	4	0.402651	0.374965	0.418343	0.349897	0.348945	0.300486	-0.256213	-0.409934	-0.113109	0.838697	0.7887	0.852103	-2.1997	-1.66718	-2.17578	0.699573	0.739007	0.708547
+	7.47577	2.41639	P27695	P27695	DNA-(apurinic or apyrimidinic site) lyase;DNA-(apurinic or apyrimidinic site) lyase, mitochondrial	APEX1	1778	Color2 [A=255, R=169, G=169, B=169]	1	4	0.421491	0.305623	0.422926	-0.0319079	-0.0188704	-0.0628705	0.094032	0.157796	0.201581	0.979816	0.981034	0.955131	-1.70236	-1.70519	-2.63342	0.581896	0.555681	0.497615
+	3.05316	2.416	P62753	P62753	40S ribosomal protein S6	RPS6	2645	Color2 [A=255, R=169, G=169, B=169]	1	4	0.0459968	0.188939	0.466388	0.658928	0.653486	0.722909	1.10158	0.666678	1.11215	-0.137868	-0.0253385	-0.136794	-2.23773	-2.61623	-2.39404	-1.81132	-1.72344	-1.78229
+	2.44913	2.41533	Q16222	Q16222	UDP-N-acetylhexosamine pyrophosphorylase;UDP-N-acetylgalactosamine pyrophosphorylase;UDP-N-acetylglucosamine pyrophosphorylase	UAP1	3482	Color2 [A=255, R=169, G=169, B=169]	1	4	-0.0810742	-0.378312	-0.0583724	-1.71901	-1.44499	-1.22742	-1.75472	-1.55889	-2.36726	0.735263	1.14978	1.07579	-2.6717	-2.71475	-2.99569	0.562213	0.710796	0.675346
+	4.10761	2.41484	Q96RP9	Q96RP9	Elongation factor G, mitochondrial	GFM1	5351	Color2 [A=255, R=169, G=169, B=169]	1	4	-1.59441	-0.772849	-0.747241	0.477565	0.259572	0.322392	-0.0735762	-0.24546	-0.163655	0.979397	1.00391	1.01968	-2.12532	-2.53373	-2.06606	0.637767	0.609953	0.883919
+	3.04604	2.41457	Q9P2K5	Q9P2K5	Myelin expression factor 2	MYEF2	6497	Color2 [A=255, R=169, G=169, B=169]	1	4	0.577461	0.238333	0.471798	0.548713	0.548671	0.777938	1.03551	1.0751	0.89956	-1.82348	-1.09448	-0.949754	-2.69871	-2.0482	-2.68576	-0.944791	-0.979267	-1.3261
+	2.76791	2.41226	Q9BQ39	Q9BQ39	ATP-dependent RNA helicase DDX50	DDX50	5495	Color2 [A=255, R=169, G=169, B=169]	1	4	0.358603	0.395917	0.358203	-0.00872213	0.126097	-0.162994	1.22921	1.2808	1.24974	-0.891932	-0.959144	-0.901597	-2.4229	-2.24056	-3.1502	-1.00412	-2.07417	-1.88027
+	7.39078	2.41151	Q8IYB3	Q8IYB3	Serine/arginine repetitive matrix protein 1	SRRM1	4401	Color2 [A=255, R=169, G=169, B=169]	1	4	0.500784	0.367933	0.682155	0.00346051	0.408426	0.415395	-0.286658	-0.238463	-0.23817	0.69791	0.709159	0.636416	-1.94917	-1.70661	-2.37298	0.771388	0.767523	0.831505
+	3.01825	2.40948	Q9Y2W1	Q9Y2W1	Thyroid hormone receptor-associated protein 3	THRAP3	6927	Color2 [A=255, R=169, G=169, B=169]	1	4	1.66867	1.58442	1.58458	0.58737	0.43722	0.491846	-0.70186	-0.81561	-0.896352	-0.987528	-0.881868	-1.19354	-2.61628	-1.99049	-2.62167	-0.361939	-0.340127	-0.175291
+	2.97707	2.40888	P12004	P12004	Proliferating cell nuclear antigen	PCNA	1389	Color2 [A=255, R=169, G=169, B=169]	1	4	1.81444	1.28091	1.46607	-0.972337	-1.39878	-1.472	0.249263	0.259238	0.375804	-0.21525	0.122058	-0.751491	-2.54848	-2.86407	-1.81409	-0.93309	-0.0945942	0.269754
+	2.82231	2.40835	O15533	O15533	Tapasin	TAPBP	468	Color2 [A=255, R=169, G=169, B=169]	1	4	-1.73903	-1.8837	-2.03859	0.559773	0.561994	0.509528	0.291918	0.438921	0.568736	-0.555536	-0.62289	-0.660238	-2.30727	-2.63977	-2.62582	0.959593	0.973867	0.896624
+	2.47587	2.40761	O75179	O75179	Ankyrin repeat domain-containing protein 17	ANKRD17	716	Color2 [A=255, R=169, G=169, B=169]	1	4	-1.27086	-1.19567	-0.998156	-0.0902343	0.342049	0.348917	-1.9772	-1.94375	-1.60398	-0.432453	-0.194344	-0.730139	-3.24723	-2.57008	-2.51051	1.50243	1.39009	1.32837
+	7.32055	2.40737	Q07666;Q5VWX1	Q07666	KH domain-containing, RNA-binding, signal transduction-associated protein 1	KHDRBS1	2930	Color2 [A=255, R=169, G=169, B=169]	1	4	0.500076	0.665518	0.53374	0.436473	0.434548	0.508012	0.665552	1.0019	1.01927	0.0221	0.0387907	-0.420947	-2.08404	-1.46184	-2.47255	0.18366	0.208111	0.22163
+	3.21809	2.40524	Q9UG63	Q9UG63	ATP-binding cassette sub-family F member 2	ABCF2	6579	Color2 [A=255, R=169, G=169, B=169]	1	4	-1.53203	-1.9993	-1.58298	0.0580989	0.0960321	0.0786994	0.951998	0.997568	1.01219	-0.130286	-0.0416933	-0.0466745	-2.67672	-1.89489	-2.82523	0.504937	0.328055	0.399818
+	7.27132	2.40442	Q9NVI7;Q5T2N8	Q9NVI7	ATPase family AAA domain-containing protein 3A	ATAD3A	6285	Color2 [A=255, R=169, G=169, B=169]	1	4	0.473087	0.94363	0.41987	0.776009	0.321521	0.265468	0.237297	0.505611	0.165947	0.926499	0.678888	0.737309	-1.9231	-2.5902	-1.49776	-0.240141	-0.0635335	-0.13641
+	7.27005	2.40434	Q92522	Q92522	Histone H1x	H1FX	4869	Color2 [A=255, R=169, G=169, B=169]	1	4	0.0473208	0.161259	0.115228	0.737329	0.623802	0.742594	0.693482	0.52093	0.823374	0.69685	0.743398	0.761592	-2.26208	-1.6139	-2.13488	-0.230401	-0.248891	-0.177005
+	2.62931	2.40409	P20042	P20042	Eukaryotic translation initiation factor 2 subunit 2	EIF2S2	1598	Color2 [A=255, R=169, G=169, B=169]	1	4	-1.72561	-0.78929	-2.22893	0.0336764	0.430562	0.0401037	1.19117	1.19953	1.1079	0.650838	0.567868	0.666831	-2.69996	-2.66346	-2.29462	-0.818028	-1.26011	-1.29545
+	2.45257	2.40334	P11717	P11717	Cation-independent mannose-6-phosphate receptor	IGF2R	1383	Color2 [A=255, R=169, G=169, B=169]	1	4	-1.24004	-1.21378	-1.20716	-0.353526	-0.0776351	-0.166571	-2.07384	-2.14109	-1.22385	0.525291	0.581891	0.497789	-2.64062	-2.90392	-2.50847	1.29255	1.26981	1.31523
+	7.24924	2.40308	P62424	P62424	60S ribosomal protein L7a	RPL7A	2636	Color2 [A=255, R=169, G=169, B=169]	1	4	0.623328	0.646322	0.576633	0.698759	0.685292	0.685673	0.458752	0.464013	0.459629	0.632258	0.630137	0.65685	-2.00561	-2.15269	-1.84941	-0.365938	-0.443894	-0.400106
+	7.23239	2.40206	P32969	P32969	60S ribosomal protein L9	RPL9	1905	Color2 [A=255, R=169, G=169, B=169]	1	4	0.60905	0.550154	0.653195	0.845888	0.822922	0.926645	-0.278009	-0.405382	-0.339807	0.54806	0.541149	0.61095	-2.11264	-1.93663	-1.95587	0.265565	0.345773	0.308985
+	3.02616	2.40123	P17844	P17844	Probable ATP-dependent RNA helicase DDX5	DDX5	1547	Color2 [A=255, R=169, G=169, B=169]	1	4	1.5213	1.56094	1.54349	0.479637	0.471763	0.463191	-0.174447	-0.280188	-0.0774713	-1.383	-1.37702	-1.22145	-2.59475	-2.14801	-2.46094	-0.444417	-0.559257	-0.523068
+	2.97905	2.39952	Q9NVS2	Q9NVS2	28S ribosomal protein S18a, mitochondrial	MRPS18A	6296	Color2 [A=255, R=169, G=169, B=169]	1	4	-0.196681	0.207005	0.0547948	0.567235	0.777225	0.491072	0.991008	2.04693	0.934496	-1.30952	-1.4678	-1.2723	-2.11518	-2.13529	-2.94808	-0.87266	-0.446826	-0.503986
+	2.99956	2.39685	Q9NTJ3	Q9NTJ3	Structural maintenance of chromosomes protein 4	SMC4	6237	Color2 [A=255, R=169, G=169, B=169]	1	4	1.39796	0.589588	0.930874	0.293338	0.336355	0.016671	-2.36985	-1.55048	0.0969342	-0.428941	-0.576873	-0.765099	-2.10376	-2.28881	-2.79797	0.540066	0.967769	0.521688
+	7.13412	2.39596	P46777	P46777	60S ribosomal protein L5	RPL5	2132	Color2 [A=255, R=169, G=169, B=169]	1	4	0.0534862	0.0459424	0.0865726	0.232327	0.284634	0.230892	0.756559	0.542764	1.00046	0.712277	0.708935	0.762146	-1.84211	-1.28956	-2.85822	0.13292	0.207213	0.23277
+	7.11783	2.39493	Q9P2J5	Q9P2J5	Leucine--tRNA ligase, cytoplasmic	LARS	6495	Color2 [A=255, R=169, G=169, B=169]	1	4	0.79649	0.755157	0.656276	0.574298	0.580954	0.572053	0.0234312	-0.512047	-0.532515	0.655048	0.635905	0.643063	-1.69599	-2.31854	-1.97279	0.377412	0.391781	0.370015
+	7.11249	2.39459	P39019	P39019	40S ribosomal protein S19	RPS19	2011	Color2 [A=255, R=169, G=169, B=169]	1	4	0.378464	0.395934	0.440969	0.660601	0.690036	0.688385	0.941745	1.11442	0.967731	0.105668	0.00197455	0.0403388	-1.95591	-2.13182	-1.89875	-0.140197	-0.127344	-0.172247
+	7.08832	2.39305	Q15365	Q15365	Poly(rC)-binding protein 1	PCBP1	3403	Color2 [A=255, R=169, G=169, B=169]	1	4	0.14878	0.284973	0.302418	-0.0276007	-0.019141	0.0765497	-0.312742	0.0135745	0.393624	0.942051	0.64729	0.717331	-1.85785	-2.05005	-2.07473	0.653858	1.05327	1.1084
+	2.92274	2.3925	Q13263	Q13263	Transcription intermediary factor 1-beta	TRIM28	3080	Color2 [A=255, R=169, G=169, B=169]	1	4	0.715741	0.716201	0.506329	0.523622	0.900509	0.935433	-0.128917	-0.171436	-0.0263022	-1.45602	-2.47922	-1.35398	-1.65272	-2.75073	-2.77404	0.460074	0.302434	0.555539
+	7.06078	2.39129	P06748	P06748	Nucleophosmin	NPM1	1198	Color2 [A=255, R=169, G=169, B=169]	1	4	0.856497	0.819299	0.896719	0.437576	0.43902	0.382852	0.569777	0.559732	0.375864	0.525281	0.555415	0.523517	-2.17992	-1.48461	-2.31368	-0.272285	-0.359893	-0.331157
+	2.75106	2.39124	P02751	P02751	Fibronectin;Anastellin;Ugl-Y1;Ugl-Y2;Ugl-Y3	FN1	1094	Color2 [A=255, R=169, G=169, B=169]	1	4	0.920635	0.924954	0.846369	-1.68568	-1.60634	-1.00288	0.593844	0.606013	0.6077	0.0919383	0.0385084	0.0768276	-2.92723	-2.42145	-2.68401	-1.40229	-1.49534	-1.80916
+	2.77295	2.38962	Q52LJ0	Q52LJ0	Protein FAM98B	FAM98B	3632	Color2 [A=255, R=169, G=169, B=169]	1	4	0.625363	0.777095	0.728188	0.627056	0.0960381	0.00111276	-2.291	-1.85161	-2.25726	-0.433897	-0.294707	-0.0333144	-2.09069	-2.67514	-3.06916	0.128629	0.406411	0.44119
+	2.98933	2.38956	Q8WUM0	Q8WUM0	Nuclear pore complex protein Nup133	NUP133	4786	Color2 [A=255, R=169, G=169, B=169]	1	4	-1.45375	-2.44788	-1.30284	-0.213084	-0.217784	-0.267605	0.465687	0.745563	0.775337	0.524666	0.603539	0.493677	-2.78445	-2.09861	-2.28562	0.882131	0.711061	0.701275
+	7.02893	2.38922	P51665	P51665	26S proteasome non-ATPase regulatory subunit 7	PSMD7	2332	Color2 [A=255, R=169, G=169, B=169]	1	4	0.369614	0.385641	0.267315	0.500139	0.618814	0.642225	-0.240107	-0.275612	-0.247534	0.380991	0.361528	0.295143	-2.28957	-1.70051	-1.98298	1.26432	0.744494	0.906086
+	3.0153	2.38733	Q14978	Q14978	Nucleolar and coiled-body phosphoprotein 1	NOLC1	3322	Color2 [A=255, R=169, G=169, B=169]	1	4	1.51803	1.23134	1.56949	0.125013	-0.13167	0.0084638	-0.303869	0.879856	-0.329701	-1.43922	-1.40587	-1.6281	-2.40749	-2.26737	-2.48714	-0.0831435	-0.0396336	0.0290135
+	2.9955	2.38493	Q9Y5B9	Q9Y5B9	FACT complex subunit SPT16	SUPT16H	7061	Color2 [A=255, R=169, G=169, B=169]	1	4	1.55706	1.77196	1.47831	0.330639	0.0685613	0.100639	-0.401122	0.279478	-0.537679	-0.430183	-0.217237	-0.051407	-2.67136	-2.35448	-2.12896	-1.00795	-1.57595	-1.36513
+	2.98267	2.38477	O60568	O60568	Procollagen-lysine,2-oxoglutarate 5-dioxygenase 3	PLOD3	632	Color2 [A=255, R=169, G=169, B=169]	1	4	-1.21013	-1.27904	-1.1937	-0.718725	-0.716508	-0.736305	-0.304448	-0.304812	-0.18483	1.33982	1.33273	1.33913	-2.45378	-2.69601	-2.00452	0.895432	0.859086	0.882315
+	2.58555	2.38377	O00468	O00468	Agrin;Agrin N-terminal 110 kDa subunit;Agrin C-terminal 110 kDa subunit;Agrin C-terminal 90 kDa fragment;Agrin C-terminal 22 kDa fragment	AGRN	267	Color2 [A=255, R=169, G=169, B=169]	1	4	-2.05321	-2.82135	-1.53284	-0.292686	-0.50254	-0.341593	0.883231	0.701641	0.552615	0.717357	0.859197	0.800958	-2.34313	-2.55816	-2.96722	-0.105655	-0.22535	-0.225825
+	6.92975	2.38267	Q15370	Q15370	Transcription elongation factor B polypeptide 2	TCEB2	3406	Color2 [A=255, R=169, G=169, B=169]	1	4	0.223105	0.237706	0.0519307	-0.255652	0.127184	-0.0910373	0.669434	0.834631	-0.332823	0.895067	0.543877	0.632177	-1.97419	-2.02404	-1.95845	0.394415	1.08471	0.941944
+	6.90674	2.38112	Q9UMS4	Q9UMS4	Pre-mRNA-processing factor 19	PRPF19	6773	Color2 [A=255, R=169, G=169, B=169]	1	4	0.642311	0.707274	0.79767	0.752968	0.71266	0.766926	-0.594847	-0.454875	0.170343	0.460971	0.523171	0.481748	-2.44818	-1.67585	-1.82877	0.257923	0.391499	0.337056
+	2.32715	2.38007	O60885;Q58F21	O60885	Bromodomain-containing protein 4	BRD4	666	Color2 [A=255, R=169, G=169, B=169]	1	4	1.83236	1.90831	0.877005	-0.833654	-0.728637	-0.606645	-1.7652	-1.9771	-2.29146	-0.395059	-0.744988	-0.93742	-3.14467	-2.66729	-2.53499	-0.14941	-0.0883679	-0.133488
+	2.99824	2.3794	Q7L014	Q7L014	Probable ATP-dependent RNA helicase DDX46	DDX46	4099	Color2 [A=255, R=169, G=169, B=169]	1	4	-1.02358	-0.855783	-1.41803	-0.463625	-0.353966	-0.599068	0.178634	2.01307	1.80705	0.0431434	0.792325	0.792325	-2.17877	-2.50643	-2.45299	0.149913	-0.928656	-0.133753
+	2.88139	2.37769	Q9UKM9	Q9UKM9	RNA-binding protein Raly	RALY	6702	Color2 [A=255, R=169, G=169, B=169]	1	4	0.694975	0.778271	0.711999	0.434514	0.449952	0.412226	0.799503	0.841126	0.486639	-1.94123	-1.29859	-1.21312	-2.16155	-2.63028	-2.84358	-1.15642	-1.25855	-1.253
+	2.96029	2.37469	P30536	P30536	Translocator protein	TSPO	1861	Color2 [A=255, R=169, G=169, B=169]	1	4	-1.48058	-1.7766	-1.40451	-0.332209	-0.398104	-0.296124	0.288414	0.146272	-0.487871	0.974972	1.36357	1.29185	-2.34262	-2.77759	-2.00386	0.63272	0.675409	0.802798
+	2.96898	2.37354	P27694	P27694	Replication protein A 70 kDa DNA-binding subunit;Replication protein A 70 kDa DNA-binding subunit, N-terminally processed	RPA1	1777	Color2 [A=255, R=169, G=169, B=169]	1	4	-1.06148	-0.6656	-0.66586	-0.801769	-0.484158	-0.673746	-0.585855	-1.0598	-0.736342	1.08123	0.931903	0.947758	-2.02936	-2.68895	-2.4023	2.01317	1.11344	0.647112
+	5.47793	2.37273	Q15637	Q15637	Splicing factor 1	SF1	3439	Color2 [A=255, R=169, G=169, B=169]	1	4	0.870917	0.909629	0.875352	0.463043	0.322958	0.492855	-0.745954	-0.541613	-0.735932	0.398919	0.383489	0.421236	-2.69627	-1.70631	-1.81363	0.426255	0.46019	0.508551
+	6.76672	2.37145	P07437;A6NNZ2	P07437	Tubulin beta chain	TUBB	1220	Color2 [A=255, R=169, G=169, B=169]	1	4	0.533171	0.26274	0.426006	-0.272758	0.0792424	-0.2275	0.507012	1.3572	1.31698	0.35993	0.303413	0.236695	-1.95672	-1.87422	-2.09768	0.126067	0.318	0.602422
+	2.97949	2.37054	Q9H857	Q9H857	5-nucleotidase domain-containing protein 2	NT5DC2	5980	Color2 [A=255, R=169, G=169, B=169]	1	4	-1.46011	-1.15249	-1.31197	0.836168	0.950057	0.833433	-1.1754	-0.620749	-1.23321	0.820566	0.866208	0.850985	-2.5511	-2.11843	-2.4421	0.514078	0.633558	0.648862
+	2.95882	2.36996	Q9H0A0	Q9H0A0	N-acetyltransferase 10	NAT10	5802	Color2 [A=255, R=169, G=169, B=169]	1	4	1.64093	1.49166	1.44018	0.653928	0.847541	0.591326	-0.908673	-0.983639	-0.941226	-0.281104	-0.97513	-0.864837	-2.04879	-2.30605	-2.75505	-0.778283	-0.552693	-0.379983
+	2.91046	2.36955	Q9Y3B7	Q9Y3B7	39S ribosomal protein L11, mitochondrial	MRPL11	6968	Color2 [A=255, R=169, G=169, B=169]	1	4	-0.604675	-0.588132	-0.885842	0.0218747	-0.356731	0.0640173	1.25353	1.02496	1.22429	0.810301	0.991492	1.01675	-2.1546	-1.94374	-3.01031	-1.53979	-1.56913	-0.86291
+	6.73507	2.3692	Q99729	Q99729	Heterogeneous nuclear ribonucleoprotein A/B	HNRNPAB	5456	Color2 [A=255, R=169, G=169, B=169]	1	4	1.23712	0.913584	1.01136	0.800167	0.788763	0.710688	0.0175013	0.0844103	0.0764443	-0.0631979	-0.0851494	-0.0457274	-1.81038	-2.00387	-2.10876	0.125351	0.192137	0.159553
+	2.94817	2.36796	P50454	P50454	Serpin H1	SERPINH1	2284	Color2 [A=255, R=169, G=169, B=169]	1	4	-1.68423	-1.67309	-1.73258	0.77352	0.744433	0.772018	-0.427713	-0.463752	-0.495741	0.77795	0.781556	0.794308	-2.04932	-2.24177	-2.81278	0.605828	0.577271	0.650221
+	6.71697	2.36791	P56192	P56192	Methionine--tRNA ligase, cytoplasmic	MARS	2482	Color2 [A=255, R=169, G=169, B=169]	1	4	0.573874	0.719491	0.672556	0.428995	0.474633	0.483177	-0.416449	-0.653721	-0.303266	0.753004	0.774599	0.80601	-2.01345	-1.99694	-1.90939	0.538756	0.545753	0.522366
+	6.69539	2.36636	P15880	P15880	40S ribosomal protein S2	RPS2	1485	Color2 [A=255, R=169, G=169, B=169]	1	4	0.39783	0.604521	0.559212	0.818799	0.794966	0.824738	0.683001	0.601332	0.715419	0.386947	0.358726	0.361838	-2.35087	-1.88289	-1.68214	-0.357593	-0.58238	-0.251458
+	2.94082	2.36422	P35659	P35659	Protein DEK	DEK	1963	Color2 [A=255, R=169, G=169, B=169]	1	4	1.44208	1.16049	1.3971	-0.531089	0.0786134	0.0790117	0.910401	1.17133	0.171992	-0.79432	-0.872347	-0.893066	-2.63593	-1.89846	-2.55828	-1.18779	-0.732356	-1.40006
+	2.46765	2.36267	Q9NX20	Q9NX20	39S ribosomal protein L16, mitochondrial	MRPL16	6334	Color2 [A=255, R=169, G=169, B=169]	1	4	-0.380083	-0.0895276	-0.293557	1.42853	1.21311	1.20873	-1.44935	-1.72809	-2.1731	0.038562	0.388521	0.405222	-2.84561	-2.58363	-2.72887	-1.13807	-0.99832	-1.78311
+	2.5964	2.35856	P41227;Q9BSU3	P41227	N-alpha-acetyltransferase 10	NAA10	2049	Color2 [A=255, R=169, G=169, B=169]	1	4	0.328139	-0.227239	-0.117133	1.41492	1.23344	1.32672	-1.97246	-2.14177	-1.83339	-0.205889	-0.454836	-0.234523	-2.40902	-2.4009	-2.97349	-0.582788	-0.25214	0.180345
+	2.64207	2.35694	Q9NSC2	Q9NSC2	Sal-like protein 1	SALL1	6223	Color2 [A=255, R=169, G=169, B=169]	1	4	-0.538008	-0.554793	-0.875697	-1.61713	-1.47257	-1.11509	1.10666	1.07627	1.40667	-1.29583	-1.5162	-1.61381	-3.24118	-2.2548	-2.75452	0.386912	0.404855	0.319347
+	2.68134	2.35484	P49585;Q9Y5K3	P49585	Choline-phosphate cytidylyltransferase A	PCYT1A	2226	Color2 [A=255, R=169, G=169, B=169]	1	4	-1.02368	-1.49801	-0.915953	0.165249	0.105852	-0.0635891	-2.17133	-2.00694	-1.21818	0.551832	0.675835	0.642289	-2.31463	-2.46638	-3.16913	0.813088	0.711245	0.804206
+	2.87599	2.35374	Q9BXP5	Q9BXP5	Serrate RNA effector molecule homolog	SRRT	5688	Color2 [A=255, R=169, G=169, B=169]	1	4	1.56544	1.55188	1.64441	0.0260628	0.152954	0.249417	-1.5742	-1.49764	-1.19687	-0.104065	-0.258868	-0.127136	-1.7065	-2.89747	-2.45725	-0.255106	-0.194308	0.0180308
+	2.35822	2.35332	Q9BWE0	Q9BWE0	Replication initiator 1	REPIN1	5661	Color2 [A=255, R=169, G=169, B=169]	1	4	1.03421	1.13058	0.87068	-1.67054	-1.94543	-1.30602	-2.19426	-2.04105	-1.6574	0.135313	0.0288425	0.142624	-2.7547	-2.57561	-3.1694	-0.31571	0.348839	0.2406
+	6.51382	2.35288	Q09028	Q09028	Histone-binding protein RBBP4	RBBP4	2966	Color2 [A=255, R=169, G=169, B=169]	1	4	1.12187	0.918158	0.80932	0.282207	0.336453	0.728129	0.545146	0.585673	0.529402	0.066849	-0.30714	0.0859662	-2.18991	-1.88743	-1.80485	0.174146	-0.64805	0.654068
+	4.64428	2.3526	Q9H6Z4	Q9H6Z4	Ran-binding protein 3	RANBP3	5957	Color2 [A=255, R=169, G=169, B=169]	1	4	0.512813	0.92465	0.74143	-0.755072	-0.700105	-0.653079	1.4448	1.06468	0.920692	-0.0753196	0.0168228	-0.0892221	-2.12568	-1.99607	-2.1117	0.0514554	0.3703	0.346903
+	4.98737	2.35208	P42766	P42766	60S ribosomal protein L35	RPL35	2083	Color2 [A=255, R=169, G=169, B=169]	1	4	0.645525	0.704316	0.663265	0.851366	0.85816	0.848237	0.757415	0.490117	0.502687	0.179469	0.0666194	0.18889	-2.26973	-1.89204	-2.03377	-0.76606	-0.967271	-0.719243
+	2.84513	2.35203	Q9UN86	Q9UN86	Ras GTPase-activating protein-binding protein 2	G3BP2	6783	Color2 [A=255, R=169, G=169, B=169]	1	4	0.207192	0.562183	1.01697	0.206355	0.110345	0.152242	1.24098	1.28614	1.19871	-1.67659	-1.25698	-1.24833	-2.47253	-1.60582	-2.97776	-0.866416	-1.08396	0.151155
+	6.49106	2.35114	Q01844	Q01844	RNA-binding protein EWS	EWSR1	2838	Color2 [A=255, R=169, G=169, B=169]	1	4	1.0886	1.16793	1.08788	0.399291	0.366098	0.387795	0.422615	0.350382	0.848065	-0.0151671	-0.240026	-0.201493	-2.20704	-1.93753	-1.73327	-0.0658366	0.0158427	0.265862
+	2.52637	2.3494	P60059	P60059	Protein transport protein Sec61 subunit gamma	SEC61G	2524	Color2 [A=255, R=169, G=169, B=169]	1	4	-1.26464	-1.7117	-1.85265	1.5083	1.49792	1.51379	-0.21032	-0.172394	-0.107959	-0.0820014	-0.262858	-0.2551	-2.21299	-2.70175	-3.12167	-1.37679	-1.18443	-0.980305
+	2.96306	2.34928	Q6PGP7	Q6PGP7	Tetratricopeptide repeat protein 37	TTC37	3971	Color2 [A=255, R=169, G=169, B=169]	1	4	0.192034	-0.410114	0.274727	0.601788	0.587561	0.514805	-1.59162	-2.04777	-2.14484	0.45114	0.540978	0.476271	-2.42793	-2.13055	-2.7345	0.428159	0.467819	0.433316
+	2.93325	2.34641	O94776	O94776	Metastasis-associated protein MTA2	MTA2	851	Color2 [A=255, R=169, G=169, B=169]	1	4	1.54433	1.63717	1.56013	-0.826819	-0.861342	-0.989871	0.49392	0.630589	-0.403695	-1.09963	-0.980297	-1.02701	-2.01675	-2.44192	-2.58055	0.142248	-0.0310302	0.211311
+	2.04741	2.34616	Q14671	Q14671	Pumilio homolog 1	PUM1	3280	Color2 [A=255, R=169, G=169, B=169]	1	4	0.548066	0.729047	-0.0373571	-1.25367	-1.31901	-1.0997	-2.79166	-2.3514	-1.86126	-0.555192	-0.444738	-0.402979	-2.95729	-2.31716	-3.16491	1.47784	1.26285	1.09484
+	2.94867	2.34615	O60216;Q9H4I0	O60216	Double-strand-break repair protein rad21 homolog	RAD21	588	Color2 [A=255, R=169, G=169, B=169]	1	4	1.4874	1.35707	1.48793	0.288878	0.0911972	0.113491	0.17997	0.418238	0.744139	-0.882801	-0.914421	-0.669732	-2.17581	-2.37891	-2.48373	-1.43135	-1.43253	-0.837488
+	6.41076	2.34488	Q15691	Q15691	Microtubule-associated protein RP/EB family member 1	MAPRE1	3449	Color2 [A=255, R=169, G=169, B=169]	1	4	0.124003	0.262109	0.183706	0.195112	0.180768	0.108137	0.748843	0.872298	0.848339	-0.253322	-0.243782	-0.191013	-1.71942	-2.02934	-2.11344	1.0082	0.972154	1.04665
+	6.4058	2.34449	P15586	P15586	N-acetylglucosamine-6-sulfatase	GNS	1482	Color2 [A=255, R=169, G=169, B=169]	1	4	-0.440592	-0.192776	-0.191112	0.356231	0.352616	0.380691	0.606918	0.344001	0.424867	0.327894	0.368461	0.416123	-2.50783	-1.92139	-1.43201	1.02787	1.06261	1.01742
+	2.82667	2.34187	Q15738	Q15738	Sterol-4-alpha-carboxylate 3-dehydrogenase, decarboxylating	NSDHL	3454	Color2 [A=255, R=169, G=169, B=169]	1	4	-0.329718	-0.332859	-0.1836	-0.0991656	0.0753445	0.140124	1.57275	2.02922	-1.78187	-0.920097	-0.874476	-0.984178	-2.04259	-1.83719	-3.14584	0.97113	0.0714812	0.64591
+	2.91051	2.34118	P78527	P78527	DNA-dependent protein kinase catalytic subunit	PRKDC	2738	Color2 [A=255, R=169, G=169, B=169]	1	4	0.222195	0.208682	0.228003	0.599173	0.589456	0.582809	-1.93708	-1.82316	-1.96487	0.661318	0.632746	0.655114	-1.9552	-2.71551	-2.35284	0.473685	0.418256	0.453681
+	6.35385	2.34035	P61247	P61247	40S ribosomal protein S3a	RPS3A	2571	Color2 [A=255, R=169, G=169, B=169]	1	4	0.659483	0.675239	0.678586	0.91619	0.930232	0.903581	0.185782	0.134998	0.207956	0.521284	0.506236	0.526685	-1.40938	-2.32069	-2.12081	-0.462624	-0.279434	-0.253311
+	2.63174	2.3401	Q14966	Q14966	Zinc finger protein 638	ZNF638	3320	Color2 [A=255, R=169, G=169, B=169]	1	4	1.85491	1.61703	1.27992	-0.546317	-0.928288	-0.63371	-0.813169	-2.00164	-0.867173	-0.862953	-0.692663	-0.712731	-2.44564	-2.34495	-2.63004	0.51681	0.496701	0.291628
+	6.34914	2.33997	P28288	P28288	ATP-binding cassette sub-family D member 3	ABCD3	1794	Color2 [A=255, R=169, G=169, B=169]	1	4	0.539463	0.603979	0.509955	0.612344	0.581035	0.549705	0.109396	0.256887	0.256199	-0.370539	-0.390915	-0.391106	-1.76961	-2.14199	-1.93834	0.84602	1.12214	1.01537
+	3.08464	2.33983	Q14683	Q14683	Structural maintenance of chromosomes protein 1A	SMC1A	3285	Color2 [A=255, R=169, G=169, B=169]	1	4	1.49783	1.87159	1.34617	0.415398	0.430612	0.357071	-0.556188	-0.305461	0.786079	-0.986633	-0.921893	-0.96308	-2.63227	-1.58224	-2.48853	-0.352593	-0.616951	-0.419711
+	2.74453	2.33845	Q9BW27	Q9BW27	Nuclear pore complex protein Nup85	NUP85	5648	Color2 [A=255, R=169, G=169, B=169]	1	4	-0.497888	-0.266088	-1.16734	-0.0691667	-0.038257	0.0202442	-1.40762	-2.15397	-2.06138	0.652143	0.75095	0.579068	-2.28886	-2.58672	-2.74703	0.884692	0.832808	0.905559
+	6.32202	2.33778	P53621	P53621	Coatomer subunit alpha;Xenin;Proxenin	COPA	2400	Color2 [A=255, R=169, G=169, B=169]	1	4	0.066329	0.0554209	0.0473747	0.750531	0.757384	0.752508	-0.41239	-0.576107	-0.0507955	0.667133	0.647223	0.657694	-1.78122	-2.07921	-1.98403	0.828315	0.833116	0.820726
+	2.83459	2.3377	Q9UQ35	Q9UQ35	Serine/arginine repetitive matrix protein 2	SRRM2	6841	Color2 [A=255, R=169, G=169, B=169]	1	4	-0.87073	-1.03132	-0.988906	0.334908	0.284461	0.145899	1.85256	1.41354	1.90476	-0.294658	-0.277067	-0.209875	-2.82804	-1.58789	-2.59717	-0.676072	-0.755365	-0.832128
+	2.87523	2.33765	Q96T60	Q96T60	Bifunctional polynucleotide phosphatase/kinase;Polynucleotide 3-phosphatase;Polynucleotide 5-hydroxyl-kinase	PNKP	5392	Color2 [A=255, R=169, G=169, B=169]	1	4	-0.820152	-0.933628	-1.33414	0.537727	0.794219	0.655366	1.10708	1.31553	-0.250779	-1.11402	-1.43929	-0.979986	-1.81803	-2.3465	-2.84842	0.764879	0.915327	0.781875
+	2.93715	2.33685	Q02809	Q02809	Procollagen-lysine,2-oxoglutarate 5-dioxygenase 1	PLOD1	2861	Color2 [A=255, R=169, G=169, B=169]	1	4	-0.801453	-1.06215	-0.973913	-0.0109521	-0.00366201	-0.0805931	-1.15665	-1.096	-1.12748	1.42281	1.37473	1.46262	-2.22398	-2.33043	-2.45614	0.747794	0.649376	0.655525
+	2.31727	2.33386	Q8WXA9	Q8WXA9	Splicing regulatory glutamine/lysine-rich protein 1	SREK1	4837	Color2 [A=255, R=169, G=169, B=169]	1	4	1.06246	1.13833	1.53118	-0.593317	-0.583959	-1.58478	-1.81272	-1.63566	-2.28515	0.156727	-0.0233973	0.149633	-2.67316	-3.17594	-2.29917	0.861463	-1.08424	-1.0301
+	2.9183	2.33237	Q9BUJ2	Q9BUJ2	Heterogeneous nuclear ribonucleoprotein U-like protein 1	HNRNPUL1	5606	Color2 [A=255, R=169, G=169, B=169]	1	4	1.05564	0.935136	0.846861	1.16555	0.964437	0.975991	-0.143779	-0.141835	-0.448534	-1.11166	-1.79818	-1.76478	-2.1186	-2.27805	-2.60048	0.0961879	-0.412314	-0.218716
+	6.25149	2.332	P60842	P60842	Eukaryotic initiation factor 4A-I	EIF4A1	2537	Color2 [A=255, R=169, G=169, B=169]	1	4	0.381459	0.509592	0.42709	0.579546	0.547912	0.602731	-0.325006	-0.708294	-0.5345	0.798173	0.748648	0.811195	-1.97009	-1.97669	-1.88322	0.73266	0.640985	0.617815
+	6.23745	2.33084	Q13435	Q13435	Splicing factor 3B subunit 2	SF3B2	3111	Color2 [A=255, R=169, G=169, B=169]	1	4	0.57741	0.583842	0.606902	0.461344	0.523426	0.60786	0.889366	0.883363	0.895228	0.139478	0.1131	0.123615	-2.02948	-1.11251	-2.6851	-0.214602	-0.145694	-0.217551
+	6.22791	2.33004	Q13185	Q13185	Chromobox protein homolog 3	CBX3	3066	Color2 [A=255, R=169, G=169, B=169]	1	4	0.871761	0.635166	0.900531	1.06512	1.08646	1.0853	0.0878296	0.125026	-0.328074	0.0230036	0.0623836	-0.0134652	-2.01305	-1.73202	-2.08003	0.099379	0.041406	0.0832741
+	2.90011	2.32946	Q14498;Q86U06	Q14498	RNA-binding protein 39	RBM39	3257	Color2 [A=255, R=169, G=169, B=169]	1	4	0.977088	0.825986	0.774513	-0.441126	-0.593848	-0.484908	0.719113	1.68439	1.72912	-0.865813	-0.883997	-0.605173	-2.71722	-2.09406	-2.17709	-1.1113	-0.766727	-0.95732
+	2.89933	2.32884	P46776	P46776	60S ribosomal protein L27a	RPL27A	2131	Color2 [A=255, R=169, G=169, B=169]	1	4	0.274829	0.39453	0.323339	0.718635	0.982783	0.838585	0.737092	0.717519	1.07572	-0.210303	-0.345055	-0.378501	-2.36089	-2.64908	-1.97656	-1.39299	-1.73222	-2.00397
+	6.19218	2.32704	Q9Y6C9	Q9Y6C9	Mitochondrial carrier homolog 2	MTCH2	7119	Color2 [A=255, R=169, G=169, B=169]	1	4	0.303823	0.243844	0.425993	0.389967	0.00568025	-0.0236597	0.28444	0.503429	-0.112676	0.953692	1.39274	0.893511	-1.23903	-1.92648	-2.65208	0.396855	0.265853	-0.105894
+	6.17119	2.32526	P23284	P23284	Peptidyl-prolyl cis-trans isomerase B	PPIB	1683	Color2 [A=255, R=169, G=169, B=169]	1	4	0.112271	0.0606972	0.0964914	0.913551	0.927539	0.937946	-0.313784	-0.407497	-0.35828	0.388466	0.793312	0.856577	-2.11238	-2.05307	-1.64769	0.553263	0.69752	0.555076
+	6.15805	2.32414	O14979	O14979	Heterogeneous nuclear ribonucleoprotein D-like	HNRNPDL	386	Color2 [A=255, R=169, G=169, B=169]	1	4	0.993565	0.988354	1.01098	0.845733	0.749877	0.836046	0.203865	0.407741	0.232208	-0.20987	-0.221126	-0.240364	-2.40839	-1.79435	-1.60761	0.0911523	0.109468	0.0127176
+	3.68265	2.32193	Q16629	Q16629	Serine/arginine-rich splicing factor 7	SRSF7	3511	Color2 [A=255, R=169, G=169, B=169]	1	4	0.877491	0.901077	0.95499	0.167134	0.101711	0.143379	1.26587	0.957136	1.02678	-0.774842	-1.21216	-0.850947	-1.98484	-2.28807	-2.23527	-0.866708	-0.120718	-0.282117
+	6.12935	2.32168	O75396	O75396	Vesicle-trafficking protein SEC22b	SEC22B	745	Color2 [A=255, R=169, G=169, B=169]	1	4	0.178055	0.275098	0.244028	1.20911	1.20681	0.977403	0.464845	0.542635	0.479371	-0.428043	-0.283042	-0.109811	-1.80211	-2.37613	-1.62596	0.339604	0.496067	0.212071
+	2.47128	2.32159	Q01581;P54868	Q01581	Hydroxymethylglutaryl-CoA synthase, cytoplasmic	HMGCS1	2829	Color2 [A=255, R=169, G=169, B=169]	1	4	0.185729	0.0587389	0.00559424	0.159008	0.268491	0.174916	-1.46371	-2.20912	-1.42979	-0.761468	-0.788086	-0.881216	-1.85704	-2.52584	-3.0237	1.4715	1.54284	1.45746
+	6.12004	2.32087	P05388;Q8NHW5	P05388;Q8NHW5	60S acidic ribosomal protein P0;60S acidic ribosomal protein P0-like	RPLP0;RPLP0P6	1169	Color2 [A=255, R=169, G=169, B=169]	1	4	0.0638233	-0.0290269	-0.0135792	0.719276	0.739364	0.752466	-0.379311	-0.252052	-0.385508	0.977346	0.971251	0.963691	-2.02407	-1.92393	-1.85419	0.594762	0.604843	0.474841
+	5.44435	2.32051	P41252	P41252	Isoleucine--tRNA ligase, cytoplasmic	IARS	2054	Color2 [A=255, R=169, G=169, B=169]	1	4	0.312742	0.189636	0.311202	0.398423	0.393284	0.375054	-0.887771	0.146565	-0.907132	0.836561	0.858754	0.849574	-1.4518	-2.25753	-2.33392	0.582079	0.563918	0.568565
+	6.10992	2.32	P22626	P22626	Heterogeneous nuclear ribonucleoproteins A2/B1	HNRNPA2B1	1669	Color2 [A=255, R=169, G=169, B=169]	1	4	0.845493	0.857564	0.826212	0.606781	0.603551	0.635578	0.888739	0.861898	0.837987	-0.219504	-0.297219	-0.177362	-2.06793	-1.78839	-1.94367	-0.144745	-0.135521	-0.189456
+	2.97449	2.31958	O00299	O00299	Chloride intracellular channel protein 1	CLIC1	245	Color2 [A=255, R=169, G=169, B=169]	1	4	-1.82606	-1.99673	-1.29344	-0.450685	-0.484669	-0.660155	-0.05487	-0.270736	-0.0705237	0.678445	0.705555	0.677777	-2.65943	-2.70415	-2.07757	0.8471	0.914718	0.872191
+	2.82182	2.31866	P49207	P49207	60S ribosomal protein L34	RPL34	2204	Color2 [A=255, R=169, G=169, B=169]	1	4	0.158036	-0.232395	-0.665083	-0.523614	-0.588458	-1.0444	0.911383	1.04062	0.886463	0.167662	-0.477164	2.39761	-1.79384	-2.3551	-3.01311	-0.983844	-1.03033	-1.04682
+	2.20042	2.3149	P19838	P19838	Nuclear factor NF-kappa-B p105 subunit;Nuclear factor NF-kappa-B p50 subunit	NFKB1	1595	Color2 [A=255, R=169, G=169, B=169]	1	4	1.46477	1.19483	1.16245	-1.8327	-1.34728	-1.40496	-1.80755	-2.39647	-2.42415	-0.385878	-0.276948	-0.350763	-3.25476	-3.03045	-2.9021	-0.83673	-0.782287	-1.18945
+	6.02834	2.31283	P62249	P62249	40S ribosomal protein S16	RPS16	2614	Color2 [A=255, R=169, G=169, B=169]	1	4	0.528335	0.578966	0.556189	0.889775	0.884072	0.906401	0.804834	0.714396	0.803438	0.125679	0.198651	0.106313	-1.772	-1.9102	-2.09989	-0.512728	-0.519922	-0.282315
+	2.22518	2.31243	P56937	P56937	3-keto-steroid reductase	HSD17B7	2497	Color2 [A=255, R=169, G=169, B=169]	1	4	-0.807878	-0.961404	-0.801227	-0.964246	-0.798824	-0.964989	-1.89471	-2.07786	-2.18152	0.338366	0.399356	0.389627	-2.41595	-2.96882	-2.78333	1.45838	1.51385	1.19899
+	6.01251	2.31142	Q00839	Q00839	Heterogeneous nuclear ribonucleoprotein U	HNRNPU	2813	Color2 [A=255, R=169, G=169, B=169]	1	4	0.716187	0.720725	0.714966	0.65105	0.633838	0.653864	1.00481	0.889232	0.913707	-0.0998034	-0.0476535	-0.0517081	-2.22417	-1.79557	-1.75882	-0.369847	-0.264395	-0.286416
+	2.82572	2.30919	Q9UKV3	Q9UKV3	Apoptotic chromatin condensation inducer in the nucleus	ACIN1	6709	Color2 [A=255, R=169, G=169, B=169]	1	4	1.54058	1.60705	1.74137	0.661592	0.580507	0.483532	-0.680941	-0.889346	-0.493295	-0.881933	-0.799424	-0.579089	-2.54119	-2.69436	-1.69202	-0.744474	-0.81448	-0.731653
+	5.98312	2.30878	P07910;O60812;B2RXH8;P0DMR1;B7ZW38	P07910	Heterogeneous nuclear ribonucleoproteins C1/C2	HNRNPC	1232	Color2 [A=255, R=169, G=169, B=169]	1	4	0.9253	0.97283	0.947515	0.825311	0.802613	0.816243	0.525298	0.550467	0.553743	-0.0671625	-0.0819547	-0.138717	-2.08245	-1.83768	-1.85182	-0.250834	-0.282944	-0.325753
+	2.12927	2.30841	Q92917	Q92917	G patch domain and KOW motifs-containing protein	GPKOW	4955	Color2 [A=255, R=169, G=169, B=169]	1	4	1.15648	0.536015	0.993822	-1.635	-1.47035	-1.57454	-2.12473	-1.91769	-2.51267	0.00947659	0.437074	0.159724	-2.894	-2.80746	-2.53481	0.743357	0.541848	0.102084
+	2.88678	2.30759	Q1KMD3	Q1KMD3	Heterogeneous nuclear ribonucleoprotein U-like protein 2	HNRNPUL2	3556	Color2 [A=255, R=169, G=169, B=169]	1	4	0.839111	0.726194	0.756856	0.630875	0.661164	0.522631	0.88467	0.922077	0.893719	-0.926855	-0.678959	-0.768026	-2.26656	-2.14738	-2.50882	-1.74173	-1.42563	-1.2961
+	2.89216	2.3055	Q86WA6	Q86WA6	Valacyclovir hydrolase	BPHL	4266	Color2 [A=255, R=169, G=169, B=169]	1	4	-0.851092	-0.796701	-1.43129	-0.641153	-1.24678	-0.817633	-0.185051	-0.0911032	-0.0575058	1.68931	1.5784	1.28824	-2.30789	-2.30963	-2.29898	0.616081	0.272561	0.673705
+	5.9322	2.30415	P54819	P54819	Adenylate kinase 2, mitochondrial;Adenylate kinase 2, mitochondrial, N-terminally processed	AK2	2440	Color2 [A=255, R=169, G=169, B=169]	1	4	0.0273219	-0.0852443	0.116632	0.531341	0.500452	0.500875	0.0559593	-0.187358	-0.163719	1.25945	1.24577	1.21153	-2.19987	-1.50671	-2.0538	0.173567	0.312644	0.261153
+	5.93194	2.30412	Q93009	Q93009	Ubiquitin carboxyl-terminal hydrolase 7	USP7	4974	Color2 [A=255, R=169, G=169, B=169]	1	4	0.183313	0.0891886	0.148115	0.40722	0.381095	0.389709	-0.5061	-0.454577	-0.274662	0.820681	0.935104	0.925885	-1.98642	-1.91278	-1.86112	0.919394	0.941707	0.85424
+	2.54554	2.30408	Q13501	Q13501	Sequestosome-1	SQSTM1	3130	Color2 [A=255, R=169, G=169, B=169]	1	4	-1.62188	-1.65293	-2.0873	0.174937	0.139912	-0.0256141	1.50007	1.41111	1.49055	0.251159	0.237358	-0.508571	-2.21033	-2.53541	-2.58395	-0.702425	-0.421783	-0.271886
+	2.03007	2.30372	Q8WVC0	Q8WVC0	RNA polymerase-associated protein LEO1	LEO1	4802	Color2 [A=255, R=169, G=169, B=169]	1	4	0.645113	0.235324	-0.0770035	1.11485	0.899822	0.758499	-2.43327	-2.15751	-2.37915	-1.46964	-1.78066	-1.43206	-2.74916	-2.37281	-3.18316	0.622795	0.307626	0.175331
+	2.69126	2.30362	Q15287	Q15287	RNA-binding protein with serine-rich domain 1	RNPS1	3395	Color2 [A=255, R=169, G=169, B=169]	1	4	0.831067	1.07068	0.870029	0.842262	0.822667	0.903039	0.330237	0.247587	0.304968	-0.982119	-1.13762	-1.18362	-2.24572	-2.37193	-2.62813	-1.56085	-1.35833	-1.67462
+	5.9209	2.30311	P63173	P63173	60S ribosomal protein L38	RPL38	2683	Color2 [A=255, R=169, G=169, B=169]	1	4	0.757784	0.776211	0.767249	0.979473	0.965672	0.991872	0.291542	0.91466	0.385501	-0.160275	-0.129401	-0.111416	-2.03139	-1.77928	-1.94711	-0.216336	-0.231043	-0.223716
+	2.06702	2.3025	Q06787	Q06787	Fragile X mental retardation protein 1	FMR1	2921	Color2 [A=255, R=169, G=169, B=169]	1	4	0.561059	-0.15137	1.00186	1.04644	0.945677	1.33485	-2.42162	-2.06579	-2.17656	-1.45024	-1.35879	-1.33912	-2.38722	-2.40702	-3.44604	-0.321745	-0.0839453	-0.184675
+	2.87497	2.3015	Q05519	Q05519	Serine/arginine-rich splicing factor 11	SRSF11	2902	Color2 [A=255, R=169, G=169, B=169]	1	4	-0.143259	0.909616	-0.572693	-1.2316	-1.13516	-2.16791	-0.343741	0.135651	1.07856	0.118964	1.58251	0.534059	-2.11689	-2.52771	-2.2599	-0.0433374	1.08434	0.193993
+	5.89758	2.30096	Q9NSD9	Q9NSD9	Phenylalanine--tRNA ligase beta subunit	FARSB	6225	Color2 [A=255, R=169, G=169, B=169]	1	4	0.413317	0.368595	0.394383	0.279434	0.36035	0.38767	-0.473187	-0.420948	-0.48625	1.09279	1.05521	1.11353	-1.91632	-2.04951	-1.78656	0.511839	0.571356	0.584302
+	2.49845	2.30081	O15240	O15240	Neurosecretory protein VGF;Neuroendocrine regulatory peptide-1;Neuroendocrine regulatory peptide-2;Antimicrobial peptide VGF[554-577]	VGF	430	Color2 [A=255, R=169, G=169, B=169]	1	4	0.805587	0.800543	0.817581	-1.71541	-1.61111	-1.35493	0.659183	0.673566	0.757558	-1.49615	-1.29013	-1.708	-3.64174	-2.34689	-2.40588	-1.06508	-0.870586	-0.862943
+	2.73381	2.29916	Q9H3G5	Q9H3G5	Probable serine carboxypeptidase CPVL	CPVL	5890	Color2 [A=255, R=169, G=169, B=169]	1	4	-0.649684	-0.55808	-0.614085	1.25782	1.32546	1.21627	-0.936051	-2.08996	-1.13325	0.733284	0.977731	0.888732	-2.38215	-1.86361	-2.697	-0.187982	-0.313553	-0.14301
+	2.46332	2.29773	Q9BY44	Q9BY44	Eukaryotic translation initiation factor 2A;Eukaryotic translation initiation factor 2A, N-terminally processed	EIF2A	5702	Color2 [A=255, R=169, G=169, B=169]	1	4	-1.60106	-1.63661	-1.61879	0.905659	0.486845	0.863736	-1.68286	-1.46799	-1.86593	0.138938	0.223842	0.563458	-2.32266	-2.89526	-2.67863	0.64815	0.537329	0.488505
+	5.85933	2.29739	Q9Y678	Q9Y678	Coatomer subunit gamma-1	COPG1	7108	Color2 [A=255, R=169, G=169, B=169]	1	4	0.259701	0.103328	0.290355	0.897094	0.811814	0.742673	-0.466723	-0.469355	-0.477979	0.74307	0.811245	0.664269	-2.24354	-1.41862	-2.08131	0.668442	0.571928	0.593606
+	2.6618	2.29633	Q99848	Q99848	Probable rRNA-processing protein EBP2	EBNA1BP2	5475	Color2 [A=255, R=169, G=169, B=169]	1	4	0.839836	0.918791	0.694646	-0.675367	-1.30919	0.381737	0.983765	0.87114	0.832147	-1.36956	-1.14441	-1.02353	-2.81868	-2.52717	-2.38006	-1.18779	-1.63357	-1.36329
+	2.23332	2.29485	O75691	O75691	Small subunit processome component 20 homolog	UTP20	787	Color2 [A=255, R=169, G=169, B=169]	1	4	1.46379	0.931354	1.45186	-1.85283	-1.27716	-0.866735	-1.63881	-2.10253	-2.1947	-0.0975504	0.150654	0.054093	-2.34368	-2.63471	-3.09337	-0.0695033	0.157041	-0.0450226
+	2.46211	2.29317	O00461	O00461	Golgi integral membrane protein 4	GOLIM4	265	Color2 [A=255, R=169, G=169, B=169]	1	4	-1.58019	-1.55215	-1.08122	-0.585872	-0.401298	-0.772998	-0.607491	-2.07533	-0.556785	1.20366	1.25923	1.63361	-2.35341	-2.70329	-2.5483	0.266863	0.736712	0.485792
+	2.8676	2.29291	Q13151	Q13151	Heterogeneous nuclear ribonucleoprotein A0	HNRNPA0	3061	Color2 [A=255, R=169, G=169, B=169]	1	4	1.49984	1.54321	1.48981	0.490293	0.665998	0.695854	-0.329827	-0.348501	-0.0392127	-1.13528	-1.19519	-1.24066	-2.3893	-2.35963	-2.12981	-0.779073	-0.562681	-0.754579
+	2.66999	2.29064	P19525	P19525	Interferon-induced, double-stranded RNA-activated protein kinase	EIF2AK2	1589	Color2 [A=255, R=169, G=169, B=169]	1	4	0.285868	0.232361	0.225131	0.796794	0.703223	0.820432	-2.01395	-2.23262	-2.02537	0.067471	0.216176	0.256177	-2.04208	-2.67059	-2.50434	0.000803648	0.536922	0.405064
+	5.78415	2.29024	P60866	P60866	40S ribosomal protein S20	RPS20	2538	Color2 [A=255, R=169, G=169, B=169]	1	4	0.335013	0.601657	0.554696	1.08086	1.11252	1.1324	0.629174	0.526942	0.569845	0.162416	0.115394	0.0808522	-2.05711	-2.00662	-1.66188	-0.444394	-0.369127	-0.362639
+	3.593	2.28825	Q5SRE5	Q5SRE5	Nucleoporin NUP188 homolog	NUP188	3728	Color2 [A=255, R=169, G=169, B=169]	1	4	0.0984045	-0.34379	0.0373871	0.0623273	0.0427343	0.0857224	-2.16415	0.0867022	-0.696236	1.00753	0.763882	0.865435	-2.56894	-1.85354	-1.99063	0.638894	0.855298	0.918175
+	5.76205	2.28811	O43390	O43390	Heterogeneous nuclear ribonucleoprotein R	HNRNPR	506	Color2 [A=255, R=169, G=169, B=169]	1	4	1.07477	1.11628	1.10942	0.779987	0.798236	0.760142	0.321606	0.36944	0.346904	-0.116388	-0.099121	-0.108581	-2.16902	-1.82479	-1.72646	-0.220136	-0.222771	-0.1895
+	2.63723	2.28586	Q6NUQ4	Q6NUQ4	Transmembrane protein 214	TMEM214	3920	Color2 [A=255, R=169, G=169, B=169]	1	4	-1.71417	-1.97695	-1.82766	-0.675996	-0.590542	-0.601106	1.05601	0.986749	1.05031	0.385606	0.220085	0.326191	-2.77124	-2.14256	-2.28661	0.216831	0.811826	0.618643
+	2.58398	2.28574	O00273	O00273	DNA fragmentation factor subunit alpha	DFFA	243	Color2 [A=255, R=169, G=169, B=169]	1	4	0.195207	0.242166	0.342105	-0.681296	-0.839003	-0.693052	-1.9049	-1.93913	-2.09594	0.923484	0.942336	0.927882	-2.00066	-2.6427	-2.87331	0.400223	0.476268	0.406381
+	2.81934	2.28543	Q8WXI9	Q8WXI9	Transcriptional repressor p66-beta	GATAD2B	4846	Color2 [A=255, R=169, G=169, B=169]	1	4	-0.448241	-0.377037	-0.844606	-1.58731	-1.37859	-1.49565	1.44563	1.12953	1.43736	0.39121	0.0882151	0.295072	-1.9252	-2.19908	-2.73202	0.502345	0.415058	0.427009
+	2.77007	2.28517	Q8TCS8	Q8TCS8	Polyribonucleotide nucleotidyltransferase 1, mitochondrial	PNPT1	4719	Color2 [A=255, R=169, G=169, B=169]	1	4	-0.0947208	-0.44541	-0.334959	0.252634	0.271525	0.254516	-1.83873	-1.9098	-2.2714	0.442715	0.695327	0.388635	-3.10644	-1.8622	-2.46956	0.359394	0.685594	0.631193
+	2.82213	2.28365	P26599	P26599	Polypyrimidine tract-binding protein 1	PTBP1	1759	Color2 [A=255, R=169, G=169, B=169]	1	4	0.115625	-0.0342439	0.136216	-0.243695	-0.131088	-0.108551	-2.14147	-1.44152	-1.50668	0.737192	0.777131	0.687889	-2.13885	-1.9955	-2.71659	1.11442	1.06318	0.975578
+	2.75538	2.28113	P62888	P62888	60S ribosomal protein L30	RPL30	2661	Color2 [A=255, R=169, G=169, B=169]	1	4	-0.756618	-0.622182	-0.405454	1.27937	1.22797	1.29818	-1.22476	-1.30241	-1.08093	0.886383	0.96314	1.1379	-1.74279	-2.98899	-2.11159	-0.425183	-0.579114	-0.396296
+	2.82761	2.28027	O15347	O15347	High mobility group protein B3	HMGB3	444	Color2 [A=255, R=169, G=169, B=169]	1	4	-0.219786	-0.129362	-0.315332	-0.176186	-0.246942	-0.0572139	1.73535	1.65662	1.6279	-1.60826	-0.99693	-1.30916	-2.35659	-2.55515	-1.92908	-0.138547	0.0387177	0.139129
+	2.81222	2.27937	Q9NR30	Q9NR30	Nucleolar RNA helicase 2	DDX21	6172	Color2 [A=255, R=169, G=169, B=169]	1	4	0.710266	0.861757	0.733288	0.434775	0.44907	0.389023	0.750425	0.767698	0.766688	-0.146738	-0.10746	-0.186472	-2.66566	-1.86814	-2.30431	-2.00927	-1.66545	-1.7476
+	2.05516	2.27775	Q9BW92	Q9BW92	Threonine--tRNA ligase, mitochondrial	TARS2	5658	Color2 [A=255, R=169, G=169, B=169]	1	4	-2.10555	-1.33042	-0.83815	-0.0198225	-0.0853818	-0.0336632	-2.5418	-1.98265	-2.08405	0.836403	1.14719	1.12332	-2.14187	-2.90951	-3.10358	0.241959	0.229421	0.834694
+	2.38135	2.27773	Q8N684	Q8N684	Cleavage and polyadenylation specificity factor subunit 7	CPSF7	4531	Color2 [A=255, R=169, G=169, B=169]	1	4	0.82571	0.764037	0.821359	-0.00570394	0.16266	-0.109032	-2.58689	-2.26336	-1.9757	0.29929	0.280853	0.444283	-2.59834	-2.83601	-1.87031	0.103677	0.499591	0.381919
+	5.64586	2.27665	O43809	O43809	Cleavage and polyadenylation specificity factor subunit 5	NUDT21	569	Color2 [A=255, R=169, G=169, B=169]	1	4	1.04634	1.15727	1.17564	0.131708	-0.0862895	-0.117657	0.664371	0.0613982	0.734096	-0.233749	-0.311537	0.00968604	-2.28292	-1.41156	-1.99714	0.23071	0.554539	0.675094
+	5.64553	2.27661	P04843	P04843	Dolichyl-diphosphooligosaccharide--protein glycosyltransferase subunit 1	RPN1	1144	Color2 [A=255, R=169, G=169, B=169]	1	4	-0.553304	-0.472898	-0.475878	0.331604	0.339588	0.361212	0.334844	0.34097	0.310073	0.893858	0.818748	0.738961	-1.66286	-1.70219	-2.32649	0.902943	0.911972	0.908843
+	3.22727	2.27577	P62854;Q5JNZ5	P62854;Q5JNZ5	40S ribosomal protein S26;Putative 40S ribosomal protein S26-like 1	RPS26;RPS26P11	2655	Color2 [A=255, R=169, G=169, B=169]	1	4	0.404404	0.408431	0.39957	0.902437	0.889654	0.796075	0.673223	-2.23435	0.554546	0.236624	0.35344	0.738949	-1.47861	-2.34767	-2.62681	-0.69113	-0.764219	-0.79658
+	2.24937	2.27408	Q9BYJ9	Q9BYJ9	YTH domain-containing family protein 1	YTHDF1	5720	Color2 [A=255, R=169, G=169, B=169]	1	4	0.595082	-0.456182	0.898998	-0.286518	-0.034087	-0.460698	-2.02793	-1.77205	-2.05514	-1.15774	-1.72394	-0.9031	-2.49954	-2.63033	-2.86338	1.03401	1.13196	1.36222
+	5.61776	2.27381	P21333	P21333	Filamin-A	FLNA	1630	Color2 [A=255, R=169, G=169, B=169]	1	4	-0.549217	-0.511007	-0.532969	0.613688	0.650716	0.633476	0.754633	0.697398	0.65304	0.66433	0.656708	0.658808	-2.0376	-1.19032	-2.45661	0.447537	0.423943	0.423442
+	2.83815	2.27294	Q13330	Q13330	Metastasis-associated protein MTA1	MTA1	3089	Color2 [A=255, R=169, G=169, B=169]	1	4	-0.724992	-0.91483	-0.873409	-0.618973	-0.676813	-0.587521	-1.24765	-0.704298	-0.54079	1.39998	1.23208	1.51527	-2.23745	-2.40719	-2.17418	0.931937	0.728171	1.08184
+	5.60204	2.27221	P83731	P83731	60S ribosomal protein L24	RPL24	2770	Color2 [A=255, R=169, G=169, B=169]	1	4	0.400073	0.47331	0.428366	0.751389	0.745339	0.730331	0.9803	0.987225	0.99091	0.25762	0.26092	0.27715	-1.95963	-1.97371	-1.74719	-0.596231	-0.510972	-0.4952
+	5.59611	2.27161	P46782	P46782	40S ribosomal protein S5;40S ribosomal protein S5, N-terminally processed	RPS5	2136	Color2 [A=255, R=169, G=169, B=169]	1	4	0.0418815	0.0575384	0.119286	0.696925	0.672455	0.67026	0.968014	1.04957	1.09625	0.452866	0.56625	0.404296	-1.56958	-1.66756	-2.44188	-0.519379	-0.364863	-0.232333
+	2.49422	2.26916	A5YKK6	A5YKK6	CCR4-NOT transcription complex subunit 1	CNOT1	29	Color2 [A=255, R=169, G=169, B=169]	1	4	-0.420714	-0.497949	-0.471805	0.0664226	-0.305096	-0.146407	-2.86924	0.463495	-1.92305	0.211207	0.425762	0.385326	-1.73341	-2.90554	-2.55314	1.11416	1.2221	0.822745
+	2.09924	2.26855	Q8IXK0	Q8IXK0	Polyhomeotic-like protein 2	PHC2	4383	Color2 [A=255, R=169, G=169, B=169]	1	4	0.292816	-0.826255	0.31778	1.7459	1.51761	0.431153	-2.32843	-1.80584	-2.17854	-1.08738	-1.32172	-1.25668	-2.24854	-2.49059	-3.32907	-0.0864751	-0.00475943	0.278015
+	2.08977	2.26584	P28340	P28340	DNA polymerase delta catalytic subunit	POLD1	1800	Color2 [A=255, R=169, G=169, B=169]	1	4	0.905184	0.443186	0.832842	-1.71022	-1.78361	-1.35221	-1.93838	-2.31154	-2.27429	0.416035	0.315592	0.225757	-2.60516	-2.56468	-2.93253	0.693135	0.370237	0.644077
+	2.81568	2.26543	Q6UN15	Q6UN15	Pre-mRNA 3-end-processing factor FIP1	FIP1L1	4005	Color2 [A=255, R=169, G=169, B=169]	1	4	1.70546	1.26867	1.66852	-0.585021	-0.656605	-0.632437	0.0798606	0.0511174	-0.0738675	0.402135	0.199602	0.307043	-2.15033	-2.54257	-2.10337	-0.935693	-0.939978	-1.85881
+	5.5241	2.26417	Q99613;B5ME19	Q99613;B5ME19	Eukaryotic translation initiation factor 3 subunit C;Eukaryotic translation initiation factor 3 subunit C-like protein	EIF3C;EIF3CL	62	Color2 [A=255, R=169, G=169, B=169]	1	4	-0.292233	-0.0812801	-0.29872	0.407413	0.379534	0.377838	-0.295875	0.0184722	-0.251514	1.05784	1.04394	1.09221	-1.95925	-1.94316	-1.75801	0.887254	0.896513	0.719032
+	2.57584	2.26397	Q9Y520	Q9Y520	Protein PRRC2C	PRRC2C	7048	Color2 [A=255, R=169, G=169, B=169]	1	4	-2.50692	0.146999	0.0816215	0.600298	-0.16471	0.131586	0.392511	-1.86169	-0.432311	0.122576	-1.23051	-0.169469	-2.48601	-2.36522	-2.31301	0.551128	1.94973	0.52747
+	5.52216	2.26396	P42167	P42167	Lamina-associated polypeptide 2, isoforms beta/gamma;Thymopoietin;Thymopentin	TMPO	2061	Color2 [A=255, R=169, G=169, B=169]	1	4	1.07711	1.16023	1.19126	-0.0285968	-0.0620292	0.0142596	0.708986	0.681799	0.631231	-0.263948	-0.245939	-0.225041	-1.48023	-1.74185	-2.43782	0.305145	0.411698	0.303755
+	2.40047	2.26298	O95232	O95232	Luc7-like protein 3	LUC7L3	921	Color2 [A=255, R=169, G=169, B=169]	1	4	1.27381	-1.27695	1.39254	-1.65873	-0.95895	-1.00363	-1.49123	-1.67458	-1.7646	-0.000125041	0.338994	0.220865	-2.11103	-2.46495	-3.19904	0.408054	0.621799	0.642312
+	2.87861	2.26174	Q99873;Q9NR22	Q99873	Protein arginine N-methyltransferase 1	PRMT1	5476	Color2 [A=255, R=169, G=169, B=169]	1	4	0.463367	0.411558	0.461356	0.243389	0.291702	0.264424	-1.66006	-2.14684	-2.0229	0.260187	0.334348	0.354432	-2.69897	-2.37701	-1.94616	0.516854	0.514868	0.528651
+	2.48044	2.26162	P33240	P33240	Cleavage stimulation factor subunit 2	CSTF2	1910	Color2 [A=255, R=169, G=169, B=169]	1	4	-0.313994	-0.406474	-0.0642568	0.896925	1.88423	1.65578	-2.0491	-0.667969	-1.96711	-0.647853	-0.52231	-0.511847	-2.67764	-1.96352	-2.55352	-0.0160418	0.598667	0.0822567
+	2.35342	2.26161	Q14571	Q14571	Inositol 1,4,5-trisphosphate receptor type 2	ITPR2	3268	Color2 [A=255, R=169, G=169, B=169]	1	4	-0.316096	-0.328479	0.348469	-1.10737	-1.22401	-1.19657	-1.77718	-1.72789	-1.39628	1.38006	1.46737	1.52271	-2.11238	-2.17434	-3.47838	-0.0758155	-0.339437	-0.130847
+	2.33815	2.2592	P18887	P18887	DNA repair protein XRCC1	XRCC1	1576	Color2 [A=255, R=169, G=169, B=169]	1	4	0.933924	1.28285	1.05469	-0.0583736	-0.33101	-0.113795	1.30497	1.3094	-2.41455	-0.872404	-0.962109	-0.60311	-2.85949	-1.97574	-2.4253	-0.937521	-1.66776	-0.339756
+	2.12351	2.25891	Q9BRG1	Q9BRG1	Vacuolar protein-sorting-associated protein 25	VPS25	5528	Color2 [A=255, R=169, G=169, B=169]	1	4	0.300366	0.642977	0.60309	0.319628	0.297248	0.445465	-1.72967	-2.08799	-2.3565	-2.10958	-1.17984	-1.36819	-2.49018	-2.29919	-3.22219	1.16958	0.0688394	0.810406
+	5.46209	2.25762	P62906	P62906	60S ribosomal protein L10a	RPL10A	2664	Color2 [A=255, R=169, G=169, B=169]	1	4	0.5477	0.488909	0.529349	0.832734	0.845428	0.858222	0.543875	0.495267	0.369569	0.662893	0.71136	0.680168	-1.8861	-1.73207	-2.02588	-0.779559	-0.450479	-0.691387
+	2.32799	2.2575	Q15404	Q15404	Ras suppressor protein 1	RSU1	3415	Color2 [A=255, R=169, G=169, B=169]	1	4	-0.362432	-0.452746	-0.245819	-1.17801	-1.12095	-1.08502	-1.91598	-1.19485	-2.06629	-1.56379	0.341204	-0.00190853	-2.79904	-2.91971	-2.40193	1.25435	1.30975	1.54159
+	5.45855	2.25724	P61619	P61619	Protein transport protein Sec61 subunit alpha isoform 1	SEC61A1	2584	Color2 [A=255, R=169, G=169, B=169]	1	4	-0.192047	-0.273266	0.240279	0.808132	0.879883	0.900517	0.067374	0.0122904	-0.802432	0.755873	0.784344	0.757272	-1.60028	-1.53081	-2.51201	0.549168	0.577781	0.577935
+	2.18611	2.25635	P43246	P43246	DNA mismatch repair protein Msh2	MSH2	2097	Color2 [A=255, R=169, G=169, B=169]	1	4	0.544118	0.305429	0.722685	-1.24589	-1.50612	-1.50473	-1.78259	-2.00649	-2.06998	-0.277064	-0.174853	-0.250464	-3.24099	-2.11516	-2.5847	1.1695	1.04806	1.16932
+	2.8059	2.25399	P06858	P06858	Lipoprotein lipase	LPL	1201	Color2 [A=255, R=169, G=169, B=169]	1	4	0.525237	-0.0952225	0.218832	0.739276	0.776368	0.830338	1.35195	0.77411	0.894185	-1.86892	-1.5296	-1.54258	-2.10766	-2.42868	-2.22565	-0.332836	-0.323996	-0.417134
+	2.6241	2.25273	Q08170	Q08170	Serine/arginine-rich splicing factor 4	SRSF4	2940	Color2 [A=255, R=169, G=169, B=169]	1	4	0.242096	0.473232	0.875161	-1.31884	-0.947373	-1.51473	1.33179	1.30511	1.30523	-0.133755	0.0726473	0.182576	-2.52378	-2.9436	-1.55317	-1.31185	-1.0566	-0.816541
+	2.38671	2.25271	Q7Z2T5	Q7Z2T5	TRMT1-like protein	TRMT1L	4140	Color2 [A=255, R=169, G=169, B=169]	1	4	1.36782	-0.40066	0.935362	-0.99297	-1.35318	-1.5719	-1.71152	-1.91864	-1.47668	0.351762	0.918407	0.590855	-2.72511	-2.35964	-2.69474	-0.934867	0.649621	0.439757
+	3.86169	2.25254	Q9NRG9	Q9NRG9	Aladin	AAAS	6193	Color2 [A=255, R=169, G=169, B=169]	1	4	0.0499058	-0.273228	-0.353078	0.585876	0.443438	1.31409	-0.731111	-0.677702	-0.658515	1.2695	0.954242	0.980252	-2.6628	-1.07364	-2.27389	0.357039	0.499657	-0.0239152
+	1.79951	2.2518	Q99986	Q99986	Serine/threonine-protein kinase VRK1	VRK1	5485	Color2 [A=255, R=169, G=169, B=169]	1	4	1.15004	1.11359	1.52986	-0.867373	0.238906	-1.50051	-2.67222	-2.71112	-2.5468	-0.822681	-1.01582	-0.897383	-2.74239	-3.01859	-2.58046	0.388764	0.0788023	0.603796
+	2.36372	2.25141	P82650	P82650	28S ribosomal protein S22, mitochondrial	MRPS22	2754	Color2 [A=255, R=169, G=169, B=169]	1	4	-1.27272	-1.29633	-1.09104	1.24948	1.36201	1.41467	-1.63583	-2.36609	0.150862	0.271653	0.20754	0.34527	-2.39937	-2.12816	-2.69991	0.0424157	-0.122438	0.374473
+	2.28333	2.25117	Q9NPA0	Q9NPA0	ER membrane protein complex subunit 7	EMC7	6118	Color2 [A=255, R=169, G=169, B=169]	1	4	0.600759	0.414005	0.453349	0.0191186	0.724895	0.181474	-2.82143	-2.48041	-0.899807	-0.914401	-1.45193	-1.36988	-2.60178	-2.69842	-2.73766	0.0934852	-0.0144705	1.04357
+	5.39214	2.25007	Q9UI10	Q9UI10	Translation initiation factor eIF-2B subunit delta	EIF2B4	6630	Color2 [A=255, R=169, G=169, B=169]	1	4	0.113964	0.11953	0.12443	0.830261	1.04172	0.936426	-0.46282	-0.499529	-0.428579	0.642562	0.652628	0.656623	-1.25366	-2.34572	-2.0258	0.560486	0.69987	0.637617
+	2.1205	2.25006	Q9Y2S7	Q9Y2S7	Polymerase delta-interacting protein 2	POLDIP2	6922	Color2 [A=255, R=169, G=169, B=169]	1	4	1.15125	0.0642425	-0.461495	0.0705183	-0.216754	-1.41895	-2.01348	-2.13353	-2.12684	1.21842	0.43903	0.151702	-2.31616	-2.95131	-2.73748	-2.11954	0.0267299	1.09484
+	2.77239	2.24961	Q9P258	Q9P258	Protein RCC2	RCC2	6476	Color2 [A=255, R=169, G=169, B=169]	1	4	1.11932	1.20145	1.14882	0.021446	0.0523688	0.0780389	-1.61613	-1.59342	-1.91857	0.666945	0.554506	0.597676	-2.49757	-1.8264	-2.42486	-0.0835252	-0.106858	-0.122067
+	5.38496	2.24929	P27708	P27708	CAD protein;Glutamine-dependent carbamoyl-phosphate synthase;Aspartate carbamoyltransferase;Dihydroorotase	CAD	1781	Color2 [A=255, R=169, G=169, B=169]	1	4	0.28258	0.318517	0.0542993	0.557676	0.525648	0.521026	-0.628638	-0.525462	-0.549541	0.91423	0.910742	0.878873	-1.64439	-1.80972	-2.16911	0.789543	0.795165	0.778568
+	2.7075	2.24841	Q9H0D6	Q9H0D6	5-3 exoribonuclease 2	XRN2	5807	Color2 [A=255, R=169, G=169, B=169]	1	4	1.63579	1.19161	1.58344	0.116625	-0.01769	0.0437205	0.440149	0.701337	0.453109	-1.29776	-1.10719	-0.843856	-2.154	-2.92568	-1.66556	-1.16346	-0.804986	-0.930836
+	5.37538	2.24824	Q15717	Q15717	ELAV-like protein 1	ELAVL1	3451	Color2 [A=255, R=169, G=169, B=169]	1	4	1.03982	1.01713	1.02294	0.863785	0.778503	0.791024	0.293023	0.581864	0.539546	-0.0740385	-0.109316	-0.0887952	-2.25827	-1.74298	-1.61935	-0.309185	-0.368881	-0.356817
+	2.80034	2.24804	P39748	P39748	Flap endonuclease 1	FEN1	2018	Color2 [A=255, R=169, G=169, B=169]	1	4	1.86737	1.44196	2.07108	-0.297501	-0.424482	-0.309722	-0.425807	-0.620667	-0.930785	-0.841941	-0.354948	-1.21094	-2.19095	-2.37262	-2.18056	-0.138287	0.0125697	0.162101
+	2.76124	2.24693	Q9UHX1	Q9UHX1	Poly(U)-binding-splicing factor PUF60	PUF60	6625	Color2 [A=255, R=169, G=169, B=169]	1	4	0.364143	0.381119	0.385379	-0.0354143	0.0816986	0.0616427	-1.7107	-1.73786	-2.4642	0.402544	0.449858	0.490175	-2.38877	-2.21154	-2.40298	0.647715	0.678209	0.693242
+	2.77129	2.24489	O14497	O14497	AT-rich interactive domain-containing protein 1A	ARID1A	306	Color2 [A=255, R=169, G=169, B=169]	1	4	0.959938	0.92548	0.955194	-0.113267	-0.172682	-0.165487	1.27437	1.41058	0.590475	-1.21259	-1.7334	-1.5141	-2.59813	-1.93923	-2.1973	-0.270893	-0.452287	-0.481332
+	2.08308	2.24472	Q14119	Q14119	Vascular endothelial zinc finger 1	VEZF1	3208	Color2 [A=255, R=169, G=169, B=169]	1	4	1.62349	1.60188	1.56059	-0.618258	-0.576729	-0.86265	-2.72837	-1.4213	-2.00828	-1.02052	-0.466068	-0.66393	-2.56941	-2.36155	-3.03478	-0.118943	-0.435451	-0.0234123
+	3.86625	2.2435	Q9Y653	Q9Y653	G-protein coupled receptor 56;GPR56 N-terminal fragment;GPR56 C-terminal fragment	GPR56	7104	Color2 [A=255, R=169, G=169, B=169]	1	4	-0.497392	-0.509937	-0.542818	0.554963	0.466985	0.491917	0.0728198	0.0834044	0.0350916	-0.292667	-0.348517	-0.332415	-2.04105	-1.70889	-2.23058	1.33083	1.62901	1.60866
+	2.76726	2.24348	Q8WVC6	Q8WVC6	Dephospho-CoA kinase domain-containing protein	DCAKD	4803	Color2 [A=255, R=169, G=169, B=169]	1	4	-0.75876	-1.78349	-1.00499	1.31376	1.15929	1.44712	-0.134048	1.20879	1.04627	0.0189989	-0.800131	-0.281945	-2.44526	-2.43821	-1.84697	-0.346034	-0.358928	-0.725891
+	2.67567	2.24101	P48449	P48449	Lanosterol synthase	LSS	2173	Color2 [A=255, R=169, G=169, B=169]	1	4	-0.137321	-0.087939	-0.206246	0.803697	0.806152	0.820798	-1.5562	-2.34677	-2.00345	0.34196	0.264177	0.397647	-2.56748	-2.10891	-2.33846	0.45835	0.539436	0.446665
+	5.2966	2.23949	O00571;Q9NQI0	O00571	ATP-dependent RNA helicase DDX3X	DDX3X	289	Color2 [A=255, R=169, G=169, B=169]	1	4	0.62664	0.590501	0.630487	0.989839	0.914044	0.97451	0.753757	0.797117	0.868455	-0.507046	-0.466277	-0.453749	-1.84893	-1.8469	-1.9029	-0.0134934	-0.0817135	-0.0243478
+	2.78365	2.23941	Q02543	Q02543	60S ribosomal protein L18a	RPL18A	2857	Color2 [A=255, R=169, G=169, B=169]	1	4	0.889135	0.953744	0.827341	1.05936	0.966319	1.11252	-1.01144	-0.385684	-1.04329	0.321942	0.250439	0.237592	-2.36654	-2.06162	-2.29007	-1.49311	-1.39205	-1.29283
+	2.78178	2.23898	Q96JM3	Q96JM3	Chromosome alignment-maintaining phosphoprotein 1	CHAMP1	5250	Color2 [A=255, R=169, G=169, B=169]	1	4	0.470245	0.303603	0.18292	-0.515638	-0.388506	-0.41769	1.48226	1.47472	1.55105	0.414727	0.0469858	-0.420396	-2.26896	-2.05245	-2.39554	-1.63366	-1.35184	-1.19877
+	2.05374	2.2386	Q96GM5	Q96GM5	SWI/SNF-related matrix-associated actin-dependent regulator of chromatin subfamily D member 1	SMARCD1	5186	Color2 [A=255, R=169, G=169, B=169]	1	4	1.18746	0.873295	0.753569	0.275573	0.665639	0.643777	-2.0984	-2.68489	-1.5549	-0.983675	-1.12389	-2.25537	-2.97156	-2.31497	-2.69691	-0.0826844	0.00548224	0.0408189
+	2.14597	2.23838	Q92922	Q92922	SWI/SNF complex subunit SMARCC1	SMARCC1	4956	Color2 [A=255, R=169, G=169, B=169]	1	4	-0.841221	-2.0912	0.194611	-1.85582	-1.14115	-0.408382	-1.8204	-1.89276	-1.89643	1.30298	1.0909	1.01145	-2.73171	-2.45585	-3.06773	0.503105	-0.217316	0.360846
+	2.46517	2.23761	Q6P9B9	Q6P9B9	Integrator complex subunit 5	INTS5	3964	Color2 [A=255, R=169, G=169, B=169]	1	4	-2.04733	0.0169129	-0.00864114	-0.344343	-0.58753	-0.179875	1.66625	1.64564	1.5962	0.000378175	0.153527	-0.366621	-2.11877	-2.51686	-2.48666	-1.27821	-1.19379	-1.1199
+	3.15947	2.23758	Q59GN2;P62891	Q59GN2;P62891	Putative 60S ribosomal protein L39-like 5;60S ribosomal protein L39	RPL39P5;RPL39	2662	Color2 [A=255, R=169, G=169, B=169]	1	4	0.251466	0.477781	0.44389	0.626976	0.707591	0.615253	0.793535	0.65091	0.77469	-0.926511	-0.968094	-1.07283	-2.09252	-2.37466	-2.53944	-1.44205	-1.4492	-0.952855
+	2.21134	2.23731	P35052	P35052	Glypican-1;Secreted glypican-1	GPC1	1931	Color2 [A=255, R=169, G=169, B=169]	1	4	-1.69437	-1.64241	-2.38241	-0.071017	-0.19659	-0.67602	1.06426	1.32361	0.860412	-1.53216	-1.29764	-1.29943	-2.81167	-2.44649	-2.5976	0.435389	0.699257	0.689928
+	5.27654	2.23722	P18621	P18621	60S ribosomal protein L17	RPL17	1569	Color2 [A=255, R=169, G=169, B=169]	1	4	0.553263	0.580636	0.592874	0.803831	0.696219	0.714762	0.914356	0.924682	0.68184	0.367189	0.38997	0.354569	-2.00089	-1.9025	-1.68967	-0.607532	-0.733528	-0.640075
+	2.05875	2.23719	Q12972	Q12972	Nuclear inhibitor of protein phosphatase 1;Activator of RNA decay	PPP1R8	3029	Color2 [A=255, R=169, G=169, B=169]	1	4	0.45701	0.0276946	-0.614028	-1.65589	-1.45604	-0.794393	-2.37455	-2.21198	-1.65546	-0.0539142	0.230949	0.0419861	-1.94383	-2.89108	-3.12506	1.21834	1.26455	1.33373
+	5.27047	2.23654	P67809	P67809	Nuclease-sensitive element-binding protein 1	YBX1	2695	Color2 [A=255, R=169, G=169, B=169]	1	4	0.544765	0.568357	0.218651	0.565265	0.654581	0.538935	0.0598901	0.124327	0.0390197	0.610297	0.696004	0.691511	-1.47813	-0.778404	-3.3348	0.111284	0.0880844	0.0803684
+	2.53595	2.23471	P18031	P18031	Tyrosine-protein phosphatase non-receptor type 1	PTPN1	1554	Color2 [A=255, R=169, G=169, B=169]	1	4	0.787713	0.612254	-0.311852	0.650891	0.375385	0.148738	-2.42387	-1.2666	-2.24518	0.826735	0.616147	0.704367	-2.80193	-2.3663	-2.16265	-0.713393	-0.471579	-0.423477
+	1.92573	2.2341	Q8N7H5	Q8N7H5	RNA polymerase II-associated factor 1 homolog	PAF1	4546	Color2 [A=255, R=169, G=169, B=169]	1	4	-1.5217	-1.26794	-1.37396	0.173039	0.0120196	-0.0812627	-2.53986	-2.67538	-1.76435	-0.1744	0.251669	0.137444	-2.59843	-2.36666	-3.13312	1.21245	1.08803	1.54461
+	2.22014	2.23409	P08579	P08579	U2 small nuclear ribonucleoprotein B	SNRPB2	1260	Color2 [A=255, R=169, G=169, B=169]	1	4	1.0971	1.29873	1.31117	-0.393211	-0.1951	-0.413442	-2.03037	-2.18177	-1.47916	0.750786	-1.8177	0.613956	-2.47636	-2.75798	-2.60619	-0.850077	-0.896707	-0.505505
+	2.74232	2.2339	Q92879	Q92879	CUGBP Elav-like family member 1	CELF1	4945	Color2 [A=255, R=169, G=169, B=169]	1	4	0.107444	0.551265	0.324277	0.76644	0.765069	0.789671	0.303431	-1.06413	-0.318424	-1.78949	-1.34309	-1.75074	-1.8579	-2.1886	-2.65519	1.00283	0.75696	0.898492
+	2.30442	2.23364	Q9BYT8	Q9BYT8	Neurolysin, mitochondrial	NLN	5723	Color2 [A=255, R=169, G=169, B=169]	1	4	-0.065576	-0.29672	0.219498	-1.55165	-1.47909	-1.54634	-1.53099	-1.38308	-2.23388	0.887722	0.744235	0.898985	-3.00767	-2.54693	-2.17589	0.489685	0.709307	0.989939
+	2.64646	2.23358	Q6PJT7	Q6PJT7	Zinc finger CCCH domain-containing protein 14	ZC3H14	3984	Color2 [A=255, R=169, G=169, B=169]	1	4	-0.320881	-0.120623	0.382697	-0.436681	-0.30028	-0.256554	1.86834	2.31588	1.01266	-1.06416	-0.831352	-0.964519	-1.74193	-3.10823	-1.85059	-0.774501	-0.140916	-0.369113
+	3.46491	2.23172	P23527;Q16778;P33778	P23527;Q16778;P33778	Histone H2B type 1-O;Histone H2B type 2-E;Histone H2B type 1-B	HIST1H2BO;HIST2H2BE;HIST1H2BB	1699	Color2 [A=255, R=169, G=169, B=169]	1	4	1.03222	1.02353	0.909663	0.589544	0.583907	0.458575	1.05074	1.03049	0.969949	-0.755432	-0.801103	-0.595127	-2.55529	-1.97116	-1.47873	-0.792841	-0.627967	-0.626248
+	5.22827	2.23171	P78344	P78344	Eukaryotic translation initiation factor 4 gamma 2	EIF4G2	2721	Color2 [A=255, R=169, G=169, B=169]	1	4	-0.145132	-0.246861	-0.242564	0.971798	0.976816	0.969293	-0.353073	-0.182141	-0.40062	0.506381	0.658811	0.669658	-2.0851	-2.05842	-1.43577	0.833085	0.760818	0.803013
+	2.77493	2.23125	O94906	O94906	Pre-mRNA-processing factor 6	PRPF6	873	Color2 [A=255, R=169, G=169, B=169]	1	4	0.962554	1.07711	1.295	0.863953	1.11292	-0.231035	-0.552589	-1.16165	-0.842693	0.401364	0.25802	0.65693	-2.2398	-2.13077	-2.32318	-1.43901	-0.868092	-1.53279
+	5.22272	2.23107	Q14103	Q14103	Heterogeneous nuclear ribonucleoprotein D0	HNRNPD	3202	Color2 [A=255, R=169, G=169, B=169]	1	4	1.04792	0.918169	1.05687	0.929135	0.834745	0.818624	-0.399417	-0.528373	-0.294471	0.304835	0.262776	0.306844	-2.42823	-1.44605	-1.70341	0.171972	0.0567021	0.0913579
+	5.21438	2.23011	Q96I99	Q96I99	Succinyl-CoA ligase [GDP-forming] subunit beta, mitochondrial	SUCLG2	5224	Color2 [A=255, R=169, G=169, B=169]	1	4	-0.396843	-0.353369	-0.663376	0.97946	0.979574	0.934645	0.0995051	0.179906	0.213724	0.829517	0.976833	1.00743	-1.53483	-1.94447	-2.09598	0.2679	0.298866	0.221505
+	2.72951	2.2298	Q9BTC0	Q9BTC0	Death-inducer obliterator 1	DIDO1	5579	Color2 [A=255, R=169, G=169, B=169]	1	4	-0.521796	-0.550986	-0.292559	-0.632179	-0.528506	-0.460687	1.50444	1.3772	2.47642	-0.782024	-0.651638	-1.05271	-2.71355	-2.09946	-1.87639	-0.0120566	0.0315039	0.0955777
+	2.77184	2.22811	Q9Y2X3	Q9Y2X3	Nucleolar protein 58	NOP58	6931	Color2 [A=255, R=169, G=169, B=169]	1	4	1.46956	1.40782	1.39758	0.815709	0.784023	0.83438	-0.246078	-0.450177	-0.465045	-0.806958	-0.609331	-0.69688	-2.26098	-2.24792	-2.17543	-1.07445	-1.15016	-1.20999
+	2.57721	2.22751	Q10471	Q10471	Polypeptide N-acetylgalactosaminyltransferase 2;Polypeptide N-acetylgalactosaminyltransferase 2 soluble form	GALNT2	2979	Color2 [A=255, R=169, G=169, B=169]	1	4	-1.58317	-1.67033	-1.65347	-0.0234355	-0.0244663	-0.00467258	-1.03338	0.108791	-1.07691	0.45085	0.526871	0.542679	-2.58572	-2.3223	-2.10858	1.27763	1.29374	1.19895
+	2.08114	2.22741	P45973	P45973	Chromobox protein homolog 5	CBX5	2110	Color2 [A=255, R=169, G=169, B=169]	1	4	1.15454	0.865215	1.04602	0.925494	0.850003	0.840108	-1.51492	-2.14194	-2.56335	-1.23156	-1.03343	-1.00667	-2.67649	-2.72715	-2.52263	-0.746988	-0.853833	-0.808899
+	2.09482	2.2271	Q12849	Q12849	G-rich sequence factor 1	GRSF1	3003	Color2 [A=255, R=169, G=169, B=169]	1	4	0.180401	1.50345	2.03119	-0.0697067	-0.367486	0.148617	-2.02123	-2.26894	-1.97358	-0.85641	-0.841328	-0.74702	-2.35582	-2.92166	-2.65657	0.805872	-1.18784	-0.599731
+	5.18214	2.22636	Q8WXF1	Q8WXF1	Paraspeckle component 1	PSPC1	4841	Color2 [A=255, R=169, G=169, B=169]	1	4	0.845298	0.896548	0.876079	0.2912	0.293151	0.308661	-0.555539	-0.629251	-0.803076	0.762786	0.750593	0.668714	-1.97324	-1.81549	-1.77719	0.590947	0.67205	0.59775
+	2.09939	2.22595	Q9P2I0	Q9P2I0	Cleavage and polyadenylation specificity factor subunit 2	CPSF2	6494	Color2 [A=255, R=169, G=169, B=169]	1	4	-1.55505	-2.10322	-0.459797	-0.316057	-0.670262	-0.538202	-1.90345	-2.18323	-2.04598	0.427116	0.446449	-0.190985	-2.30046	-2.61298	-3.30196	1.09916	1.50042	0.805377
+	5.17685	2.22575	P21796	P21796	Voltage-dependent anion-selective channel protein 1	VDAC1	1642	Color2 [A=255, R=169, G=169, B=169]	1	4	-0.822169	-0.0819474	-0.136247	0.580737	0.643537	0.468887	0.606124	0.777112	0.65471	0.91384	0.385112	1.0195	-1.71635	-2.71596	-1.13206	-0.0999875	0.522948	0.132213
+	2.17092	2.22364	P46940	P46940	Ras GTPase-activating-like protein IQGAP1	IQGAP1	2143	Color2 [A=255, R=169, G=169, B=169]	1	4	-1.32957	-1.30426	-1.29534	0.417157	0.386336	0.401931	-2.39513	-1.94473	-1.70339	0.948749	0.957981	0.824255	-2.4506	-2.85121	-2.23708	0.534748	0.512634	0.648765
+	2.00113	2.2233	Q08752	Q08752	Peptidyl-prolyl cis-trans isomerase D	PPID	2958	Color2 [A=255, R=169, G=169, B=169]	1	4	1.51303	1.016	1.49584	0.461245	0.514914	0.323021	-2.56358	-1.77385	-2.26894	-0.964122	-0.642082	-0.741318	-2.94146	-2.31929	-2.73042	-0.976018	-1.08314	-0.917364
+	2.04841	2.2233	Q9BRK5	Q9BRK5	45 kDa calcium-binding protein	SDF4	5533	Color2 [A=255, R=169, G=169, B=169]	1	4	-1.4305	-0.1738	-0.189865	0.261054	0.0133458	-1.36747	-2.26856	-1.95355	-2.20859	1.41639	0.999099	1.79656	-2.60567	-2.31268	-3.03769	-0.155536	-0.653012	-0.516264
+	5.15321	2.22297	P62333	P62333	26S protease regulatory subunit 10B	PSMC6	2633	Color2 [A=255, R=169, G=169, B=169]	1	4	-0.162469	-0.220488	-0.271668	0.915607	0.888095	0.942692	-0.313141	-0.316607	-0.395669	0.784202	0.821686	0.892458	-1.62657	-1.65797	-2.27288	0.64216	0.608097	0.742467
+	2.12558	2.22272	Q12996	Q12996	Cleavage stimulation factor subunit 3	CSTF3	3034	Color2 [A=255, R=169, G=169, B=169]	1	4	-0.0888289	-0.147792	0.167506	0.38011	0.371905	0.496104	-2.63099	-2.25543	-2.62239	0.38196	0.301891	0.471688	-2.32155	-2.22164	-2.71809	0.775854	0.709749	0.723045
+	2.20313	2.22025	Q8TAE8	Q8TAE8	Growth arrest and DNA damage-inducible proteins-interacting protein 1	GADD45GIP1	4683	Color2 [A=255, R=169, G=169, B=169]	1	4	-0.587226	-2.44637	-0.952292	0.828553	0.921223	0.919559	-2.02124	-2.14583	-1.56004	0.847418	0.630488	0.0545565	-2.58505	-2.58503	-2.63608	0.330891	-0.222273	-0.324524
+	2.42335	2.21986	Q16186	Q16186	Proteasomal ubiquitin receptor ADRM1	ADRM1	3480	Color2 [A=255, R=169, G=169, B=169]	1	4	-1.10252	-0.900035	-0.301585	0.579436	0.619568	0.294287	-1.93185	-1.75865	-1.47219	0.396718	0.386974	0.672087	-1.59107	-1.98049	-3.40625	1.03767	0.987352	0.901614
+	2.74474	2.21927	Q96C36	Q96C36	Pyrroline-5-carboxylate reductase 2	PYCR2	5071	Color2 [A=255, R=169, G=169, B=169]	1	4	-1.24278	-1.46746	-1.42223	-0.260529	-0.210884	-0.242198	0.167401	-0.264937	-0.899733	1.47883	1.55261	1.38457	-2.08519	-2.07768	-2.49493	0.47416	0.535338	0.417837
+	5.11936	2.21896	P27635	P27635	60S ribosomal protein L10	RPL10	1776	Color2 [A=255, R=169, G=169, B=169]	1	4	0.588878	0.655548	0.656627	0.966657	0.942639	0.955087	0.696266	0.686166	0.693053	0.255361	0.266822	0.0184477	-1.59286	-2.02982	-1.92471	-0.600583	-0.639445	-0.594136
+	2.27188	2.21709	Q8IXM3	Q8IXM3	39S ribosomal protein L41, mitochondrial	MRPL41	4385	Color2 [A=255, R=169, G=169, B=169]	1	4	-1.97917	-2.29533	-1.36047	-1.12603	-1.34593	0.21102	1.34976	0.925746	1.50625	0.0706978	0.0461968	0.0058371	-2.75277	-2.50178	-2.68705	-0.287654	-0.816635	-1.35589
+	2.79559	2.21625	Q92552	Q92552	28S ribosomal protein S27, mitochondrial	MRPS27	4879	Color2 [A=255, R=169, G=169, B=169]	1	4	0.0848238	-0.0449904	-0.00740601	0.389684	0.384754	0.454724	-2.04491	-1.69878	-2.07189	0.511436	0.4871	0.510492	-2.23436	-2.36905	-2.28778	0.599232	0.617208	0.616345
+	1.98298	2.2149	Q9NU22	Q9NU22	Midasin	MDN1	6246	Color2 [A=255, R=169, G=169, B=169]	1	4	-0.722168	-0.307339	-0.914539	-1.32762	-0.906586	-0.864928	-1.96358	-2.26589	-2.39956	1.14882	1.43534	1.55483	-2.34872	-2.39744	-3.22436	0.0256392	0.314828	0.563721
+	5.07979	2.21421	Q9NSE4	Q9NSE4	Isoleucine--tRNA ligase, mitochondrial	IARS2	6226	Color2 [A=255, R=169, G=169, B=169]	1	4	-0.483505	-0.385718	-0.580208	0.513373	0.487426	0.526227	0.0683056	-0.130744	-0.0417175	0.902308	0.917096	0.91182	-1.58312	-1.94272	-2.00967	0.906655	0.954763	0.969431
+	2.77611	2.21188	Q9BSD7	Q9BSD7	Cancer-related nucleoside-triphosphatase	NTPCR	5555	Color2 [A=255, R=169, G=169, B=169]	1	4	-1.9497	-1.83112	-0.287347	1.25611	1.28723	1.28101	0.616441	0.667863	0.336884	-0.27691	-0.341675	-0.38402	-1.8922	-2.03786	-2.67572	-0.155231	-0.0615064	-0.00878299
+	2.70287	2.2117	Q14CX7	Q14CX7	N-alpha-acetyltransferase 25, NatB auxiliary subunit	NAA25	3330	Color2 [A=255, R=169, G=169, B=169]	1	4	0.467904	-0.232568	0.426781	-0.663605	-0.615008	-0.696333	-1.6188	-1.91079	-1.78001	0.735796	0.688467	1.19075	-1.78417	-2.67516	-2.70267	0.56439	0.459683	0.348904
+	2.6274	2.21068	O75494	O75494	Serine/arginine-rich splicing factor 10	SRSF10	761	Color2 [A=255, R=169, G=169, B=169]	1	4	0.819641	0.230802	0.835015	0.428882	0.60131	0.512123	0.940654	0.953447	0.939022	-1.46718	-1.31216	-1.49791	-2.98147	-1.82647	-2.05728	-1.16584	-0.925916	-1.05773
+	5.04704	2.21023	O14744	O14744	Protein arginine N-methyltransferase 5;Protein arginine N-methyltransferase 5, N-terminally processed	PRMT5	343	Color2 [A=255, R=169, G=169, B=169]	1	4	0.780253	0.801215	0.732616	0.331692	0.282095	0.345191	0.0468117	-0.0120782	-1.45231	0.738879	0.649519	0.672578	-2.09457	-2.04305	-1.38795	0.653454	0.497028	0.458627
+	2.11555	2.20813	Q9P2E9	Q9P2E9	Ribosome-binding protein 1	RRBP1	6491	Color2 [A=255, R=169, G=169, B=169]	1	4	-1.91039	-1.73069	-1.85227	-0.0528361	-0.053078	-0.0257824	-2.06377	-1.92348	-1.97313	0.889915	0.913924	0.903402	-2.80149	-2.48855	-2.87258	0.391766	0.389719	0.405629
+	2.62748	2.2078	Q8TDZ2	Q8TDZ2	Protein-methionine sulfoxide oxidase MICAL1	MICAL1	4747	Color2 [A=255, R=169, G=169, B=169]	1	4	-0.544929	-0.541842	-0.591776	0.793728	0.943167	0.943563	-0.711429	0.139535	-0.213511	-1.33289	-1.46402	-1.19056	-1.41218	-2.72054	-2.49069	1.2629	1.23469	1.27336
+	5.02476	2.2075	P23258;Q9NRH3	P23258;Q9NRH3	Tubulin gamma-1 chain;Tubulin gamma-2 chain	TUBG1;TUBG2	1682	Color2 [A=255, R=169, G=169, B=169]	1	4	0.284654	-0.294882	0.536666	0.588168	0.699849	0.801959	0.835177	0.893224	0.768393	-0.58675	-0.690154	-0.5334	-1.67375	-1.93674	-1.90824	0.654766	0.651657	0.909414
+	5.024	2.2074	P14625;Q58FF3	P14625	Endoplasmin	HSP90B1	1456	Color2 [A=255, R=169, G=169, B=169]	1	4	0.222383	0.265649	0.282028	0.463052	0.447773	0.439522	-0.648977	-0.601336	-0.677413	0.815326	0.904336	0.90715	-1.68238	-1.79979	-2.03634	0.882375	0.917692	0.89895
+	5.01111	2.20581	O60716	O60716	Catenin delta-1	CTNND1	645	Color2 [A=255, R=169, G=169, B=169]	1	4	-0.371283	-0.0201208	-0.24247	1.1948	1.22045	1.18706	-0.165424	-0.200931	-0.219162	0.450584	0.197946	0.250667	-1.79298	-2.20857	-1.51299	0.658213	0.818668	0.755538
+	2.53961	2.20463	O60610	O60610	Protein diaphanous homolog 1	DIAPH1	634	Color2 [A=255, R=169, G=169, B=169]	1	4	0.412761	0.42973	0.406238	-0.213871	-0.208773	-0.162198	-2.55633	-1.67693	-1.77119	0.540537	0.480844	0.598956	-1.77724	-2.61244	-2.54715	0.583401	0.757167	0.764891
+	4.99778	2.20416	P53396	P53396	ATP-citrate synthase	ACLY	2394	Color2 [A=255, R=169, G=169, B=169]	1	4	0.399434	0.441491	0.677693	0.183278	-0.0341793	0.0011076	-0.42434	-0.360227	-0.524694	1.00426	1.35626	1.2509	-1.47831	-1.92279	-2.10931	0.61664	0.372116	0.550675
+	2.35257	2.2041	P06276	P06276	Cholinesterase	BCHE	1183	Color2 [A=255, R=169, G=169, B=169]	1	4	-1.63664	-1.61738	-1.76632	-0.375401	-0.373688	-0.431708	-1.48729	-1.30361	-1.19333	0.590869	0.493496	0.456315	-2.48839	-2.65408	-2.47391	1.10093	1.24122	1.2822
+	2.68756	2.20345	Q99459	Q99459	Cell division cycle 5-like protein	CDC5L	5409	Color2 [A=255, R=169, G=169, B=169]	1	4	1.32822	0.881035	1.255	0.993803	0.885315	0.928688	-0.255783	-1.5024	-1.61244	-0.0707308	-0.17551	-0.041201	-1.69801	-2.51367	-2.39866	-0.890685	-0.940277	-0.783035
+	2.07991	2.20268	Q9UGP8	Q9UGP8	Translocation protein SEC63 homolog	SEC63	6588	Color2 [A=255, R=169, G=169, B=169]	1	4	-1.01152	-2.02677	-1.47905	-0.815119	-0.942837	-0.833327	-1.89633	-1.94854	-1.96314	0.948903	0.938847	0.977737	-2.42111	-2.75057	-3.00332	0.950713	0.410516	0.855134
+	4.98325	2.20236	Q8NBJ7	Q8NBJ7	Sulfatase-modifying factor 2	SUMF2	4578	Color2 [A=255, R=169, G=169, B=169]	1	4	-0.0641238	-0.267334	-0.446151	0.459083	0.416667	0.532398	-0.597891	-0.0877079	-0.120245	0.895885	1.11354	1.0379	-1.97036	-1.60464	-1.93089	0.981121	0.677725	0.975032
+	4.98163	2.20215	P62263	P62263	40S ribosomal protein S14	RPS14	2618	Color2 [A=255, R=169, G=169, B=169]	1	4	0.544714	0.516086	0.528866	1.10748	1.12154	1.0435	-0.266718	-0.363367	-0.574051	0.734022	0.745185	0.849996	-1.74953	-1.74295	-2.0129	-0.197929	-0.0936311	-0.190318
+	4.97598	2.20145	P62829	P62829	60S ribosomal protein L23	RPL23	2650	Color2 [A=255, R=169, G=169, B=169]	1	4	0.522392	0.550705	0.59424	1.06969	1.08029	1.0776	0.707332	0.654499	0.692173	0.14965	0.0707854	0.0630576	-1.77008	-1.92539	-1.80815	-0.527094	-0.758084	-0.44362
+	4.97269	2.20104	Q96A33	Q96A33	Coiled-coil domain-containing protein 47	CCDC47	5022	Color2 [A=255, R=169, G=169, B=169]	1	4	0.39555	0.406286	0.359817	0.967409	0.675495	0.700875	-0.417999	-0.501336	-0.564078	0.589554	0.467503	0.494396	-1.37763	-1.20832	-2.91664	0.583315	0.661257	0.684547
+	2.41659	2.19781	O95785	O95785	Protein Wiz	WIZ	991	Color2 [A=255, R=169, G=169, B=169]	1	4	1.33596	0.570315	1.2514	-0.577512	-0.337419	-0.478519	-1.93174	1.3441	1.10574	-1.58699	-1.12859	-1.1503	-2.50549	-1.79051	-2.6838	-0.293367	-0.483094	0.428283
+	2.72062	2.19757	P33991;Q9UJA3	P33991	DNA replication licensing factor MCM4	MCM4	1918	Color2 [A=255, R=169, G=169, B=169]	1	4	0.52858	0.510608	0.605825	0.130472	-0.029307	0.135967	-1.93918	-1.5892	-1.74846	-0.0820266	-0.0164043	0.17229	-2.23857	-2.0471	-2.30703	1.09976	1.12846	1.09262
+	2.32054	2.19691	Q6SZW1	Q6SZW1	Sterile alpha and TIR motif-containing protein 1	SARM1	4001	Color2 [A=255, R=169, G=169, B=169]	1	4	1.25009	1.23261	1.18419	-0.297787	-0.189157	-0.271466	-1.81157	-2.46715	-2.1364	-0.223696	-0.073887	-0.258358	-2.54698	-2.11752	-2.67438	0.0549297	0.179872	0.087047
+	4.93722	2.19657	P62318	P62318	Small nuclear ribonucleoprotein Sm D3	SNRPD3	2630	Color2 [A=255, R=169, G=169, B=169]	1	4	0.992682	1.0432	1.023	0.393808	0.303252	0.279941	-0.645203	-0.647085	-0.612212	0.711395	0.709397	0.520302	-1.97813	-1.37389	-2.1394	0.370839	0.531377	0.516741
+	2.04596	2.19569	Q9BQ52	Q9BQ52	Zinc phosphodiesterase ELAC protein 2	ELAC2	5497	Color2 [A=255, R=169, G=169, B=169]	1	4	0.706156	0.282308	0.4552	-1.93782	-1.42645	-1.55075	-2.32443	-2.22832	-1.62099	0.54188	0.550243	0.554327	-3.06667	-2.55955	-2.1956	0.671168	0.578484	0.575253
+	2.19066	2.19434	Q8IU81	Q8IU81	Interferon regulatory factor 2-binding protein 1	IRF2BP1	4311	Color2 [A=255, R=169, G=169, B=169]	1	4	-1.60329	-1.3185	-1.21928	0.179014	-0.748899	-0.0466714	-1.89855	-1.95389	-1.77379	0.0388198	0.889453	0.64724	-2.49979	-2.90551	-2.30297	1.10816	0.939201	1.13474
+	4.91843	2.19419	P02786	P02786	Transferrin receptor protein 1;Transferrin receptor protein 1, serum form	TFRC	1101	Color2 [A=255, R=169, G=169, B=169]	1	4	-0.724657	-0.61981	-0.70813	0.396244	0.376567	0.226223	0.618096	0.614847	0.572495	0.663675	0.610599	0.628813	-1.52727	-2.17632	-1.78187	0.809143	1.034	0.987358
+	2.14608	2.19366	P12109	P12109	Collagen alpha-1(VI) chain	COL6A1	1394	Color2 [A=255, R=169, G=169, B=169]	1	4	0.302522	0.330454	0.368902	-0.360701	-0.522948	-0.52192	-1.9954	-2.44716	-2.22402	1.23495	1.2683	1.25735	-1.8847	-2.75697	-2.7832	-0.34015	-0.229559	-0.340029
+	2.0806	2.193	Q68E01	Q68E01	Integrator complex subunit 3	INTS3	3857	Color2 [A=255, R=169, G=169, B=169]	1	4	-0.706107	-1.7858	-0.0611003	-0.558252	-0.807356	-0.495936	-2.19373	-1.75562	-2.0544	-0.961212	-0.557653	-1.55282	-2.96708	-3.12946	-2.35095	1.45786	0.950792	1.73897
+	2.00455	2.19242	P35711;Q9BT81;Q9H6I2	P35711	Transcription factor SOX-5	SOX5	1964	Color2 [A=255, R=169, G=169, B=169]	1	4	1.5863	1.28038	1.25293	-1.40818	-1.08253	-1.46351	-2.5753	-1.8851	-2.07757	-0.470651	-0.669078	-0.464944	-2.90224	-2.89279	-2.37147	0.036017	0.189982	-0.194902
+	2.6852	2.19221	Q9NYF8	Q9NYF8	Bcl-2-associated transcription factor 1	BCLAF1	6374	Color2 [A=255, R=169, G=169, B=169]	1	4	1.22465	1.35964	1.35229	0.808001	0.868499	0.826144	-0.85065	-0.510808	-2.00523	-0.721765	-0.661036	-0.624909	-1.85953	-2.13791	-2.5792	-0.327269	-0.380392	-0.35716
+	2.24031	2.19217	Q96DA6	Q96DA6	Mitochondrial import inner membrane translocase subunit TIM14	DNAJC19	5100	Color2 [A=255, R=169, G=169, B=169]	1	4	-1.58322	-1.84425	-1.34607	0.305698	-0.152657	-1.58572	1.64348	1.45737	1.18413	-0.245487	-0.859537	-0.601626	-1.85475	-2.47938	-3.51425	-0.967741	-0.840608	-0.92302
+	2.20835	2.19106	P09001	P09001	39S ribosomal protein L3, mitochondrial	MRPL3	1274	Color2 [A=255, R=169, G=169, B=169]	1	4	-1.31969	-2.12336	-0.64615	1.42041	1.2952	1.18131	-1.71915	-1.92336	-1.47398	-1.04633	-0.554198	-1.07028	-2.80903	-2.46341	-3.01266	0.514667	-0.346725	-0.747904
+	1.8118	2.18982	P78330	P78330	Phosphoserine phosphatase	PSPH	2720	Color2 [A=255, R=169, G=169, B=169]	1	4	0.313268	0.338262	0.309623	-1.81936	-1.16139	-1.08513	-2.45841	-2.79534	-2.21409	0.0961549	-0.335117	-0.368849	-2.75935	-2.81162	-2.49204	1.27062	1.2495	1.19242
+	4.87586	2.18872	P68104;Q5VTE0	P68104;Q5VTE0	Elongation factor 1-alpha 1;Putative elongation factor 1-alpha-like 3	EEF1A1;EEF1A1P5	2701	Color2 [A=255, R=169, G=169, B=169]	1	4	-0.60235	-0.494427	-0.533986	0.582683	0.639288	0.627648	0.0792038	0.086254	-0.28349	0.873108	0.819572	0.895921	-1.6381	-1.96676	-1.86695	1.02081	0.835894	0.925678
+	2.16154	2.18801	Q969N2	Q969N2	GPI transamidase component PIG-T	PIGT	4998	Color2 [A=255, R=169, G=169, B=169]	1	4	-0.359012	-0.477155	-0.944483	-1.19935	-0.991122	-1.41222	-1.61494	-2.29944	-1.77846	0.67359	0.504773	0.685816	-2.48503	-2.73331	-2.48425	1.0405	1.27729	1.20137
+	4.86604	2.18745	Q6PI48	Q6PI48	Aspartate--tRNA ligase, mitochondrial	DARS2	3973	Color2 [A=255, R=169, G=169, B=169]	1	4	0.143844	0.149911	0.0481477	1.17565	1.16889	1.09586	-0.938786	-0.650563	0.158364	0.496768	0.45953	0.502891	-1.74555	-1.68154	-2.04153	0.555012	0.497632	0.605478
+	2.70532	2.18733	Q9GZR7	Q9GZR7	ATP-dependent RNA helicase DDX24	DDX24	5780	Color2 [A=255, R=169, G=169, B=169]	1	4	-0.835313	-1.77499	-0.813289	0.893007	0.329409	0.673213	0.801246	0.525487	0.0512328	0.893872	1.31376	1.03226	-2.04191	-2.25725	-2.26284	-0.519358	-1.43724	-1.13329
+	2.64932	2.18608	Q9H307	Q9H307	Pinin	PNN	5885	Color2 [A=255, R=169, G=169, B=169]	1	4	0.858666	0.898064	0.972791	0.279721	0.230713	0.33576	0.664745	0.709463	0.767113	-1.21974	-1.7304	-0.322763	-2.37679	-2.41804	-2.00737	-1.60588	-0.344533	-1.71347
+	2.18051	2.18524	Q6UWP7	Q6UWP7	Lysocardiolipin acyltransferase 1	LCLAT1	4018	Color2 [A=255, R=169, G=169, B=169]	1	4	-1.21578	0.499593	-0.337571	-1.28418	-1.42885	-0.422482	-2.19764	-1.55175	-1.82422	0.344846	-0.026166	0.401697	-2.68078	-2.26408	-2.7256	0.482179	1.09621	1.8905
+	2.37972	2.18507	Q5VT52	Q5VT52	Regulation of nuclear pre-mRNA domain-containing protein 2	RPRD2	3801	Color2 [A=255, R=169, G=169, B=169]	1	4	-0.39716	-1.3559	-1.08915	-0.551818	-0.445546	0.0815649	0.677527	0.479548	-1.88232	-0.600415	-0.759952	-0.636323	-1.72332	-3.00168	-2.20669	1.52746	1.19608	1.87408
+	4.84507	2.18472	Q15459	Q15459	Splicing factor 3A subunit 1	SF3A1	3424	Color2 [A=255, R=169, G=169, B=169]	1	4	0.881118	0.841267	0.747179	0.382302	0.428968	0.354497	-0.929327	-0.364066	-0.361854	0.656739	0.852706	0.627024	-1.72478	-1.07595	-2.66108	0.490372	0.386672	0.468212
+	1.90976	2.18439	P51114	P51114	Fragile X mental retardation syndrome-related protein 1	FXR1	2306	Color2 [A=255, R=169, G=169, B=169]	1	4	-1.37609	-1.49577	-1.78432	-0.0300461	-0.00871981	0.03192	-1.85401	-2.34187	-2.68691	0.863338	0.828541	0.830662	-2.69776	-2.5668	-2.66518	0.840159	0.7214	0.578921
+	2.6848	2.18435	P52948	P52948	Nuclear pore complex protein Nup98-Nup96;Nuclear pore complex protein Nup98;Nuclear pore complex protein Nup96	NUP98	2385	Color2 [A=255, R=169, G=169, B=169]	1	4	-1.15936	-1.93035	-1.11799	0.554876	0.602864	0.478792	-0.393323	-0.518854	-1.15991	1.38053	1.28465	1.03959	-2.02153	-2.51565	-2.01587	0.226999	0.540488	0.170995
+	2.18133	2.18349	Q7L4I2	Q7L4I2	Arginine/serine-rich coiled-coil protein 2	RSRC2	4114	Color2 [A=255, R=169, G=169, B=169]	1	4	0.875387	1.00125	0.595837	-1.82081	-1.38472	-1.51425	-1.60708	-2.19566	-1.55509	0.784395	0.426334	0.613507	-2.18174	-3.2099	-2.23041	0.111435	0.396714	-0.0850863
+	2.07442	2.18327	Q9BUK6	Q9BUK6	Protein misato homolog 1	MSTO1	5607	Color2 [A=255, R=169, G=169, B=169]	1	4	-0.442693	-1.36448	-1.7585	-0.82032	-1.14254	-1.04732	-1.52049	-2.43143	-2.03495	-0.212	0.067061	0.0954688	-2.58636	-3.27542	-2.51	0.141883	1.63685	1.72361
+	4.82277	2.1818	Q7KZF4	Q7KZF4	Staphylococcal nuclease domain-containing protein 1	SND1	4096	Color2 [A=255, R=169, G=169, B=169]	1	4	-0.451573	-0.408467	-0.496182	0.617401	0.480442	0.596395	0.0756148	0.145674	0.170645	1.19761	1.15307	1.14785	-1.52111	-2.56834	-1.36505	0.436079	0.361823	0.428121
+	2.67291	2.18028	Q86U42	Q86U42	Polyadenylate-binding protein 2	PABPN1	4218	Color2 [A=255, R=169, G=169, B=169]	1	4	0.854049	0.811824	0.918037	-2.03e-05	0.611968	0.47473	-0.0042145	-0.304162	-0.0828882	0.402701	-1.07247	-2.3447	-1.70757	-2.3381	-2.86697	0.452826	-1.79015	-0.786444
+	2.43402	2.18025	Q96SL4	Q96SL4	Glutathione peroxidase 7	GPX7	5378	Color2 [A=255, R=169, G=169, B=169]	1	4	0.468145	0.497884	0.775391	-0.849972	-0.617261	-0.925081	-1.9203	-1.60176	-1.47591	-0.118712	-0.0482197	-0.0545543	-2.16181	-2.39568	-2.36732	1.30898	1.25679	1.38427
+	4.80888	2.17997	Q9UI30	Q9UI30	Multifunctional methyltransferase subunit TRM112-like protein	TRMT112	6635	Color2 [A=255, R=169, G=169, B=169]	1	4	0.252378	0.0379083	0.116627	0.0572197	-0.200198	0.391113	1.56202	1.44889	1.42717	0.0060016	-0.21495	-0.132937	-1.70711	-1.89884	-1.84398	0.255421	0.249051	0.194215
+	2.14082	2.17993	Q8IWX8	Q8IWX8	Calcium homeostasis endoplasmic reticulum protein	CHERP	4368	Color2 [A=255, R=169, G=169, B=169]	1	4	1.029	1.0581	1.25596	0.293183	-0.17013	0.264439	1.6458	-2.24709	-2.00934	-0.990406	-0.925247	-1.43263	-2.25074	-2.30623	-2.8341	-0.430889	-0.790601	-0.806567
+	1.94326	2.17641	Q9HCU5	Q9HCU5	Prolactin regulatory element-binding protein	PREB	6093	Color2 [A=255, R=169, G=169, B=169]	1	4	-0.990081	-0.834365	-0.797604	-0.380984	-0.717254	-0.788638	-1.99408	-1.44023	-2.88032	-0.12259	-0.0019009	-0.0634396	-2.1374	-2.51622	-3.13854	1.71462	1.49234	1.4899
+	2.00158	2.17573	Q8WVV9	Q8WVV9	Heterogeneous nuclear ribonucleoprotein L-like	HNRNPLL	4812	Color2 [A=255, R=169, G=169, B=169]	1	4	-1.06501	-0.993452	-1.53862	-0.5102	-0.465356	-0.368261	-2.27698	-1.93181	-2.24121	0.292687	0.768854	0.425497	-2.65252	-2.58549	-2.57918	1.31893	1.78251	0.352427
+	2.61499	2.17534	Q6PKG0	Q6PKG0	La-related protein 1	LARP1	3988	Color2 [A=255, R=169, G=169, B=169]	1	4	0.554266	0.690346	0.560362	0.309556	0.322344	0.377976	-2.00338	-1.69075	-2.40734	0.165937	0.228864	0.203406	-2.29807	-2.37243	-2.14172	0.44403	0.387276	0.426143
+	2.24728	2.17489	Q9P016	Q9P016	Thymocyte nuclear protein 1	THYN1	6438	Color2 [A=255, R=169, G=169, B=169]	1	4	1.0164	1.73797	1.19787	0.489049	0.390054	0.326789	-2.09783	-1.52176	-1.61702	-1.31233	-1.04865	-1.1149	-2.5594	-2.66681	-2.34578	-0.599279	-0.579925	-0.503057
+	1.91918	2.17487	Q08J23	Q08J23	tRNA (cytosine(34)-C(5))-methyltransferase	NSUN2	2964	Color2 [A=255, R=169, G=169, B=169]	1	4	-0.406754	-1.88674	-0.640002	0.605519	0.654149	0.669783	-2.43142	-2.26019	-2.14533	1.10851	1.11737	1.11839	-2.42909	-2.87277	-2.59013	-0.910052	-0.568489	-0.861681
+	4.76897	2.17466	Q15084	Q15084	Protein disulfide-isomerase A6	PDIA6	3367	Color2 [A=255, R=169, G=169, B=169]	1	4	-0.683989	-0.48647	-0.584494	-0.0582468	-0.039607	-0.0398255	0.835912	0.86548	0.898238	0.776012	0.706103	0.796997	-1.91744	-1.56416	-1.95504	0.828571	0.879474	0.742498
+	4.76369	2.17395	O76003	O76003	Glutaredoxin-3	GLRX3	832	Color2 [A=255, R=169, G=169, B=169]	1	4	0.504208	0.592637	0.604769	-0.568006	-0.550313	-0.649431	-0.332124	0.624013	0.829488	0.361536	0.464347	0.560385	-1.84043	-2.00412	-1.59033	1.04654	1.29769	0.649144
+	4.75673	2.17302	Q92688	Q92688	Acidic leucine-rich nuclear phosphoprotein 32 family member B	ANP32B	4914	Color2 [A=255, R=169, G=169, B=169]	1	4	0.797109	0.779794	0.777715	0.325904	0.325109	0.39089	-0.670826	-0.846475	-0.68406	0.792347	0.788822	0.793564	-1.75482	-1.46929	-2.20843	0.639287	0.59865	0.624716
+	2.35355	2.17225	Q9BUQ8	Q9BUQ8	Probable ATP-dependent RNA helicase DDX23	DDX23	5614	Color2 [A=255, R=169, G=169, B=169]	1	4	1.02348	1.15181	0.983185	0.202148	-0.0208187	0.241444	-1.50148	-1.77835	-2.85699	0.190653	-0.0352576	0.12427	-1.835	-2.85618	-2.48153	-0.260936	-0.368236	-0.374752
+	4.7491	2.17199	Q14980	Q14980	Nuclear mitotic apparatus protein 1	NUMA1	3323	Color2 [A=255, R=169, G=169, B=169]	1	4	0.921709	0.853873	0.952788	1.02012	1.01863	1.02443	0.403544	0.328521	0.292417	0.0785709	0.098196	0.037618	-2.04284	-1.34751	-2.03964	-0.612732	-0.490595	-0.497112
+	1.92005	2.1718	Q92797	Q92797	Symplekin	SYMPK	4933	Color2 [A=255, R=169, G=169, B=169]	1	4	-1.54569	-1.18892	-1.82987	0.00626782	0.401016	-0.333097	-2.38794	-2.164	-2.18299	0.634082	0.470293	0.60064	-2.23582	-2.51688	-3.10967	0.989048	0.86918	0.927043
+	2.24598	2.17163	P56270	P56270	Myc-associated zinc finger protein	MAZ	2484	Color2 [A=255, R=169, G=169, B=169]	1	4	0.724608	0.932466	0.552875	-0.424835	-0.437234	-0.618348	-2.9266	-1.9329	-1.93896	0.429361	0.56913	0.528462	-2.32805	-2.42643	-2.53478	0.384484	0.190807	0.0948263
+	2.46204	2.17149	Q9NYK5	Q9NYK5	39S ribosomal protein L39, mitochondrial	MRPL39	6378	Color2 [A=255, R=169, G=169, B=169]	1	4	-1.77372	-1.32117	-1.79535	-0.653409	-0.456624	-1.4267	1.33681	1.18138	1.23386	0.283112	0.497626	0.234404	-2.08891	-2.55599	-2.2243	0.369488	0.222892	0.293678
+	4.74069	2.17086	P62314	P62314	Small nuclear ribonucleoprotein Sm D1	SNRPD1	2628	Color2 [A=255, R=169, G=169, B=169]	1	4	0.900411	0.720673	0.960569	0.559084	0.708459	0.648334	-0.437003	-0.618596	-0.588491	-0.120871	0.214975	0.202549	-1.8605	-1.09871	-2.46793	0.719747	0.796579	0.76072
+	2.66166	2.16948	Q9BY77	Q9BY77	Polymerase delta-interacting protein 3	POLDIP3	5707	Color2 [A=255, R=169, G=169, B=169]	1	4	1.49314	1.54494	1.56714	0.445672	0.385664	0.423345	0.02876	0.213847	-0.086029	-0.787214	-0.778778	-0.769153	-1.91344	-2.11295	-2.48204	-1.13789	-1.27719	-1.26626
+	1.9833	2.16831	Q13547	Q13547	Histone deacetylase 1	HDAC1	3138	Color2 [A=255, R=169, G=169, B=169]	1	4	0.36568	-0.320904	0.0349328	-2.0441	-0.633267	-1.69054	-2.10686	-2.09032	-2.23759	0.631293	0.998247	0.808278	-2.25611	-2.98879	-2.54698	0.54031	0.403721	0.906358
+	2.57621	2.16719	Q9Y295	Q9Y295	Developmentally-regulated GTP-binding protein 1	DRG1	6879	Color2 [A=255, R=169, G=169, B=169]	1	4	0.475784	0.391008	0.440503	0.384721	0.249973	0.399546	-1.4903	-2.18429	-2.28039	0.761417	0.913027	0.672226	-2.33274	-2.17633	-2.2817	-0.0900154	-0.0685738	-0.0205474
+	4.69457	2.16457	P49458	P49458	Signal recognition particle 9 kDa protein	SRP9	2224	Color2 [A=255, R=169, G=169, B=169]	1	4	1.17369	1.19148	1.04111	0.932538	0.940756	0.901232	-0.433046	-0.476017	-0.365176	-0.0876894	-0.0736834	-0.0743033	-1.88655	-1.78851	-1.73637	0.116274	0.263467	0.360806
+	2.19015	2.16436	Q8NFH3	Q8NFH3	Nucleoporin Nup43	NUP43	4650	Color2 [A=255, R=169, G=169, B=169]	1	4	-1.54356	-1.39686	-1.54549	-0.512803	-0.299477	-0.299144	-2.00268	-2.07217	-2.41132	0.763798	0.924565	0.797998	-2.95579	-2.45222	-2.78902	0.14177	0.391087	0.54443
+	2.58422	2.16193	Q96EL3	Q96EL3	39S ribosomal protein L53, mitochondrial	MRPL53	5136	Color2 [A=255, R=169, G=169, B=169]	1	4	0.190375	-0.00849663	0.246144	0.797509	0.784262	0.880582	0.779781	0.936896	0.96802	-1.31395	-1.96726	-1.86695	-1.95389	-2.38438	-2.4103	-0.344033	-0.652782	-0.744051
+	4.67027	2.16122	P42677	P42677	40S ribosomal protein S27	RPS27	2076	Color2 [A=255, R=169, G=169, B=169]	1	4	0.119211	0.110371	0.371673	1.41853	1.30365	1.20769	-0.359965	-0.345244	-0.240524	0.419542	0.281724	0.490009	-2.5512	-1.70495	-1.14691	0.238275	0.202158	0.18596
+	1.94992	2.16038	Q86W42	Q86W42	THO complex subunit 6 homolog	THOC6	4261	Color2 [A=255, R=169, G=169, B=169]	1	4	0.219883	-0.231587	0.278531	-1.17324	-0.922284	-1.37353	-2.01272	-2.53407	-1.94273	0.893488	1.48673	-1.02205	-2.38535	-2.35234	-3.04136	1.61333	0.00565063	0.225072
+	4.65002	2.15841	P51858	P51858	Hepatoma-derived growth factor	HDGF	2349	Color2 [A=255, R=169, G=169, B=169]	1	4	-0.285149	-0.273138	-0.160419	-0.101076	-0.0999384	-0.00524649	1.0326	0.624676	1.14102	0.10993	-0.0506076	-0.0397219	-1.85261	-1.44271	-2.10071	1.21427	1.10494	1.18389
+	1.95128	2.15676	Q9H4L4	Q9H4L4	Sentrin-specific protease 3	SENP3	5924	Color2 [A=255, R=169, G=169, B=169]	1	4	0.806776	0.996913	1.00178	0.815469	1.1973	0.725659	-2.34262	-1.9504	-2.21277	-0.545846	-0.707479	-0.591341	-2.21234	-2.60665	-2.95244	-1.17242	-1.18751	-1.3393
+	2.26294	2.15573	Q9Y6A9	Q9Y6A9	Signal peptidase complex subunit 1	SPCS1	7117	Color2 [A=255, R=169, G=169, B=169]	1	4	0.578142	0.815066	0.745276	0.748495	0.58678	0.726177	-2.57948	-2.1304	-1.98997	0.270771	0.199073	0.0880692	-2.48855	-2.20971	-2.22247	-0.205109	-0.164779	0.0442209
+	2.62949	2.15488	Q13310	Q13310	Polyadenylate-binding protein 4	PABPC4	3085	Color2 [A=255, R=169, G=169, B=169]	1	4	0.946458	0.514093	0.201044	0.0648048	-0.0398677	0.303042	0.151652	-1.74692	-2.06227	1.2723	1.03384	1.17555	-1.83066	-2.10306	-2.53091	-0.232023	-0.792731	-0.788968
+	2.27124	2.15484	P51398	P51398	28S ribosomal protein S29, mitochondrial	DAP3	2314	Color2 [A=255, R=169, G=169, B=169]	1	4	0.904869	-0.868858	0.434647	0.195992	0.630584	-0.113913	-2.83691	-2.18456	0.22691	-0.343066	-0.0322942	-0.326649	-1.74317	-2.56806	-2.59021	0.824739	-0.0310318	1.33499
+	2.16329	2.15467	O00462	O00462	Beta-mannosidase	MANBA	266	Color2 [A=255, R=169, G=169, B=169]	1	4	-1.39658	-1.88069	-1.51949	1.25536	1.1326	0.446892	-1.53254	-2.27724	-1.5422	-0.717059	-1.76948	-0.856061	-2.51774	-2.58683	-3.38918	0.671785	-0.304228	0.140186
+	4.62279	2.1546	Q9ULV4;Q6QEF8	Q9ULV4	Coronin-1C	CORO1C	6758	Color2 [A=255, R=169, G=169, B=169]	1	4	0.841851	0.840503	0.800377	0.3895	0.495181	0.48355	-0.665953	-0.70173	-0.605002	0.0590834	0.353886	0.342724	-2.13948	-2.04911	-1.19791	0.978683	0.779514	0.99433
+	2.64143	2.15354	Q9NRR5	Q9NRR5	Ubiquilin-4	UBQLN4	6202	Color2 [A=255, R=169, G=169, B=169]	1	4	0.0152909	0.80056	0.418245	-0.362017	-0.0137809	-0.137128	0.693176	2.05928	0.423357	-1.53776	-1.80024	-1.49303	-2.43866	-1.94953	-2.07243	0.297872	0.380132	0.256043
+	2.10631	2.15325	P53582	P53582	Methionine aminopeptidase 1	METAP1	2395	Color2 [A=255, R=169, G=169, B=169]	1	4	-1.26692	1.64384	1.29709	0.549114	0.544771	0.657838	-1.82225	-2.02211	-2.1379	-0.539522	-0.560598	-0.14704	-2.56495	-2.64407	-2.70058	-1.15793	-1.13913	-1.14843
+	2.25974	2.15268	O75821	O75821	Eukaryotic translation initiation factor 3 subunit G	EIF3G	799	Color2 [A=255, R=169, G=169, B=169]	1	4	-0.404454	-0.414843	-0.322777	0.0414888	0.011438	-0.0254063	-1.51923	-1.70717	-2.40994	0.872698	0.835128	0.862122	-2.79682	-0.907679	-3.13992	0.683863	0.873701	0.691542
+	2.13819	2.15156	Q9Y5M8	Q9Y5M8	Signal recognition particle receptor subunit beta	SRPRB	7072	Color2 [A=255, R=169, G=169, B=169]	1	4	-1.88853	0.181142	-1.59226	0.372575	1.03054	1.33964	-1.66348	-1.88151	-2.04732	0.232105	0.81234	0.58284	-2.17448	-2.64269	-2.75597	-0.576014	0.178494	-0.672874
+	2.62496	2.15086	Q9NQG5	Q9NQG5	Regulation of nuclear pre-mRNA domain-containing protein 1B	RPRD1B	6151	Color2 [A=255, R=169, G=169, B=169]	1	4	1.14496	2.0881	1.36399	-0.482561	-0.461656	-0.515588	-0.961665	-1.32073	-1.68389	0.320978	0.279077	0.256121	-2.37459	-2.32173	-1.75625	-0.0588542	0.0435116	-0.0117886
+	4.58977	2.14993	P61353	P61353	60S ribosomal protein L27	RPL27	2577	Color2 [A=255, R=169, G=169, B=169]	1	4	0.700071	0.642863	0.664157	0.767675	0.718291	0.74524	0.571951	0.552117	0.265451	0.739401	0.748961	0.720134	-1.85811	-1.81002	-1.70669	-0.851727	-0.846961	-0.762799
+	2.12583	2.1499	Q13451	Q13451	Peptidyl-prolyl cis-trans isomerase FKBP5;Peptidyl-prolyl cis-trans isomerase FKBP5, N-terminally processed	FKBP5	3119	Color2 [A=255, R=169, G=169, B=169]	1	4	1.19424	1.23459	1.17817	-1.54864	-1.30022	-1.4762	-1.57793	-2.02562	-1.97653	0.293302	0.367341	0.362888	-2.09266	-2.5819	-2.89115	-0.0285067	-0.167062	-0.109904
+	2.18243	2.14984	Q8N4V1	Q8N4V1	Membrane magnesium transporter 1	MMGT1	4506	Color2 [A=255, R=169, G=169, B=169]	1	4	0.060928	0.0859846	0.0161781	0.25604	0.271255	0.231852	-2.26946	-2.12482	-2.61513	0.379718	0.25641	0.375966	-2.02924	-2.47485	-2.44651	0.84295	0.851391	0.875413
+	4.58858	2.14976	Q12906	Q12906	Interleukin enhancer-binding factor 3	ILF3	3017	Color2 [A=255, R=169, G=169, B=169]	1	4	0.836941	0.945845	0.970157	0.955273	0.915041	0.88031	0.62081	0.617339	0.681647	-0.13811	-0.118089	-0.119808	-2.0179	-1.57622	-1.78028	-0.562129	-0.52676	-0.584065
+	2.17653	2.14955	Q15155	Q15155	Nodal modulator 1	NOMO1	3380	Color2 [A=255, R=169, G=169, B=169]	1	4	-1.03801	-1.23175	-1.22838	-0.725952	-0.602029	-0.723477	-1.8348	-1.70133	-1.73708	1.17362	1.14799	1.17621	-2.42851	-3.08909	-1.98568	0.656049	0.71219	0.68352
+	2.2774	2.14748	Q92878	Q92878	DNA repair protein RAD50	RAD50	4944	Color2 [A=255, R=169, G=169, B=169]	1	4	1.11482	1.26632	1.27894	0.659995	0.618485	0.56299	-1.8192	-1.72321	-1.22689	-0.0536375	-0.174322	-0.287412	-2.03381	-2.77969	-2.33743	-1.4348	-1.18922	-1.13527
+	4.56843	2.14688	P30876	P30876	DNA-directed RNA polymerase II subunit RPB2	POLR2B	1871	Color2 [A=255, R=169, G=169, B=169]	1	4	1.21525	1.30606	1.20506	0.604497	0.615032	0.602205	0.0846839	-0.654285	0.108485	-0.483176	-0.284583	-0.29723	-1.42687	-1.91479	-2.02555	0.46744	0.445047	0.432736
+	2.28526	2.14329	O15027	O15027	Protein transport protein Sec16A	SEC16A	393	Color2 [A=255, R=169, G=169, B=169]	1	4	-0.00747983	0.393237	0.390659	-0.771325	-0.799143	-0.997288	-2.09151	-0.49586	0.105959	-1.15552	-0.547502	-0.922135	-2.71393	-2.38257	-1.75166	1.64531	1.48355	1.67754
+	4.54177	2.14305	P08670;P41219	P08670	Vimentin	VIM	1266	Color2 [A=255, R=169, G=169, B=169]	1	4	-0.476154	-0.458338	-0.515269	0.950287	0.950141	0.951214	0.816563	0.786814	0.816489	0.0295232	0.00253162	0.0140983	-2.6856	-1.10562	-1.5664	0.458327	0.555017	0.476377
+	1.97574	2.14263	Q08379	Q08379	Golgin subfamily A member 2	GOLGA2	2949	Color2 [A=255, R=169, G=169, B=169]	1	4	-0.460363	-0.139371	-0.972754	1.5904	1.23752	1.51542	-2.27115	-2.04375	-1.9719	-0.375461	-0.535668	-0.785379	-2.5078	-2.99788	-2.17955	-1.47807	0.479452	-0.0757312
+	2.12703	2.14257	Q9UPT8	Q9UPT8	Zinc finger CCCH domain-containing protein 4	ZC3H4	6823	Color2 [A=255, R=169, G=169, B=169]	1	4	-0.924488	-1.65735	-1.56327	0.496544	0.150629	0.0251868	-1.80959	-1.86623	-1.90884	-0.0709372	0.0307936	-0.195773	-2.09697	-2.64359	-2.80409	1.10246	1.42341	1.18279
+	2.06529	2.14141	Q9NXF1	Q9NXF1	Testis-expressed sequence 10 protein	TEX10	6349	Color2 [A=255, R=169, G=169, B=169]	1	4	1.2892	1.16625	1.1903	0.627409	0.598008	0.610274	-1.72582	-2.40266	-1.62154	-0.793197	-0.521855	-0.800187	-2.61189	-2.10163	-2.8607	-1.0388	-1.39612	-0.93128
+	1.90936	2.1407	Q86U38	Q86U38	Nucleolar protein 9	NOP9	4217	Color2 [A=255, R=169, G=169, B=169]	1	4	0.554325	-0.455904	0.884842	-1.61035	-1.44773	-1.51344	-1.80547	-2.66585	-2.12527	0.152596	0.393792	0.365446	-2.37783	-2.62908	-2.7345	0.989667	0.778566	0.908182
+	2.61819	2.14025	P49321	P49321	Nuclear autoantigenic sperm protein	NASP	2208	Color2 [A=255, R=169, G=169, B=169]	1	4	1.21104	1.20486	1.17303	0.463543	0.582821	0.455384	-1.52364	-1.48736	-1.65178	-0.442319	-0.430022	-0.843118	-1.84076	-2.19435	-2.38565	0.552504	0.453619	0.281446
+	2.55566	2.13988	Q9NVP1	Q9NVP1	ATP-dependent RNA helicase DDX18	DDX18	6291	Color2 [A=255, R=169, G=169, B=169]	1	4	0.732541	0.70621	0.998323	1.03188	1.08499	1.00801	-0.193627	-0.202784	-0.174002	-0.321753	-0.57664	-0.339689	-2.3948	-1.9747	-2.31203	-1.30949	-1.92876	-1.82469
+	2.03235	2.13981	O95486	O95486	Protein transport protein Sec24A	SEC24A	961	Color2 [A=255, R=169, G=169, B=169]	1	4	-1.67767	-1.70489	-1.80022	-0.488311	-0.917186	-0.374513	-1.61201	-2.13987	-2.1138	0.0480445	-0.0429175	-0.297591	-2.83466	-2.54875	-2.90474	1.31972	1.32639	1.13126
+	2.53237	2.13809	Q16527	Q16527	Cysteine and glycine-rich protein 2	CSRP2	3493	Color2 [A=255, R=169, G=169, B=169]	1	4	0.0922882	0.255885	0.205134	-1.48213	-1.62287	-1.70053	0.722709	0.731441	0.666698	0.982549	1.0227	1.08763	-2.4245	-2.24656	-2.02145	-1.3913	-0.43944	-0.522054
+	4.50362	2.1375	Q04637	Q04637	Eukaryotic translation initiation factor 4 gamma 1	EIF4G1	2884	Color2 [A=255, R=169, G=169, B=169]	1	4	-0.717613	-0.700319	-0.810737	0.67447	0.683054	0.672489	0.265845	0.44869	0.33078	0.88095	0.933414	0.943963	-2.29488	-1.287	-1.76187	0.643628	0.585209	0.509926
+	1.92258	2.13678	O00425;Q9NZI8	O00425	Insulin-like growth factor 2 mRNA-binding protein 3	IGF2BP3	260	Color2 [A=255, R=169, G=169, B=169]	1	4	0.180338	0.389646	0.277296	-1.61628	-1.49778	-1.53421	-2.68394	-1.74681	-2.05863	0.0831474	0.186724	0.359752	-2.5258	-2.45212	-2.73029	1.07627	1.09733	0.997774
+	4.4881	2.13522	P28838	P28838	Cytosol aminopeptidase	LAP3	1806	Color2 [A=255, R=169, G=169, B=169]	1	4	0.959762	1.07903	0.928806	0.572238	0.340686	0.223557	0.109564	0.494613	0.243359	0.628846	0.783477	0.441334	-2.28051	-0.684465	-2.37308	-0.553579	-0.540202	-0.373436
+	2.61671	2.1338	Q14566	Q14566	DNA replication licensing factor MCM6	MCM6	3267	Color2 [A=255, R=169, G=169, B=169]	1	4	0.317444	0.322951	0.363974	-1.17382	-1.02956	-1.15254	-1.04548	-0.895583	-0.539131	-0.0700286	0.0592777	0.0468321	-1.90263	-2.25858	-2.24021	1.45663	1.62735	1.71168
+	2.57936	2.13363	P49736	P49736	DNA replication licensing factor MCM2	MCM2	2240	Color2 [A=255, R=169, G=169, B=169]	1	4	1.68657	1.65669	1.63474	-0.503771	-0.55358	-0.419754	-0.919435	-0.87461	-0.816375	-0.80054	-0.939414	-0.658985	-2.06076	-1.7261	-2.61402	0.533267	0.425185	0.550018
+	2.24905	2.13262	Q6FI13	Q6FI13	Histone H2A type 2-A	HIST2H2AA3	3878	Color2 [A=255, R=169, G=169, B=169]	1	4	0.144193	-0.0108353	-0.239928	-1.23376	-1.12166	-1.00346	1.37722	1.2133	0.874933	-1.70978	-1.5667	-2.38061	-2.69876	-2.60223	-2.94023	-1.45377	-1.20656	-0.899382
+	2.00452	2.13249	Q969Z0	Q969Z0	Protein TBRG4	TBRG4	5018	Color2 [A=255, R=169, G=169, B=169]	1	4	-0.637661	-1.05233	-0.374978	-0.75077	-1.0547	-1.17788	-2.13832	-1.99998	-2.0037	0.182763	0.25089	0.385535	-2.82011	-2.57755	-2.2282	1.52918	1.18614	1.51381
+	1.98807	2.13181	O14929	O14929	Histone acetyltransferase type B catalytic subunit	HAT1	372	Color2 [A=255, R=169, G=169, B=169]	1	4	0.121231	0.082455	-0.102828	-1.4621	-1.47598	-1.53819	-1.89059	-1.86029	-2.39346	0.316391	0.330646	0.261954	-2.53013	-2.90488	-2.18928	1.12683	1.14705	1.19253
+	2.55612	2.13176	Q02880	Q02880	DNA topoisomerase 2-beta	TOP2B	2864	Color2 [A=255, R=169, G=169, B=169]	1	4	0.994846	1.00688	0.99719	0.898168	0.864036	0.896293	0.439767	0.349196	0.412235	-0.918886	-1.00321	-1.03962	-2.00725	-2.72352	-1.66452	-1.15881	-1.63098	-1.1071
+	1.97325	2.13163	Q9NPJ6	Q9NPJ6	Mediator of RNA polymerase II transcription subunit 4	MED4	6136	Color2 [A=255, R=169, G=169, B=169]	1	4	0.571815	0.778596	0.587955	-1.49494	-1.68605	-1.53479	-1.92574	-2.0683	-2.30184	0.968434	0.458907	1.04461	-2.29034	-2.67037	-2.69336	0.204678	0.0756595	0.0251289
+	2.29637	2.13126	P18583	P18583	Protein SON	SON	1567	Color2 [A=255, R=169, G=169, B=169]	1	4	0.345671	0.120357	0.642988	0.141081	0.537802	-0.259325	0.831875	0.636746	1.88647	-1.81106	-1.59228	-0.759794	-2.07158	-2.68591	-2.31695	-1.18107	-1.22882	-1.71399
+	2.13214	2.1312	O15042	O15042	U2 snRNP-associated SURP motif-containing protein	U2SURP	396	Color2 [A=255, R=169, G=169, B=169]	1	4	1.6443	1.48507	1.57102	0.161012	0.110234	0.0670718	-1.39626	-2.59479	-0.00092075	-1.10569	-1.13767	-1.03172	-2.27991	-2.18754	-2.4451	-0.16817	-0.0727572	-0.125526
+	2.59782	2.13098	Q9UIG0	Q9UIG0	Tyrosine-protein kinase BAZ1B	BAZ1B	6641	Color2 [A=255, R=169, G=169, B=169]	1	4	0.524127	0.511341	0.548791	0.731169	0.594455	0.781131	0.818725	1.22192	1.05378	-1.14777	-1.23354	-1.68602	-1.9472	-2.50091	-1.94484	-0.545253	-1.24621	-0.926646
+	2.05144	2.13009	P61601	P61601	Neurocalcin-delta	NCALD	2582	Color2 [A=255, R=169, G=169, B=169]	1	4	0.419846	0.424196	0.450832	0.472427	0.393991	0.337433	-2.18609	-1.98904	-1.75213	-1.49057	-1.68892	-1.71716	-2.5781	-2.47108	-2.52654	0.851217	0.725228	0.821482
+	2.31209	2.12964	Q9UK76	Q9UK76	Hematological and neurological expressed 1 protein;Hematological and neurological expressed 1 protein, N-terminally processed	HN1	6686	Color2 [A=255, R=169, G=169, B=169]	1	4	0.366098	0.308309	-0.427171	0.955133	0.81238	-0.0516923	-1.17149	1.08808	1.06057	-1.53317	-1.39948	-1.54073	-2.26819	-2.9856	-2.3341	-1.54604	-1.70016	-1.21546
+	2.16622	2.12845	Q53GS9	Q53GS9	U4/U6.U5 tri-snRNP-associated protein 2	USP39	3644	Color2 [A=255, R=169, G=169, B=169]	1	4	-0.14239	-0.586221	-0.420149	-0.883058	-1.2402	-1.01651	-1.67949	-1.87922	-1.55026	0.199821	0.00873114	-0.273701	-1.81669	-2.5195	-3.07095	0.783459	1.84172	1.7285
+	4.43376	2.12715	Q00341	Q00341	Vigilin	HDLBP	2799	Color2 [A=255, R=169, G=169, B=169]	1	4	-0.430692	-0.514577	-0.521146	0.742469	0.693435	0.769726	-0.216665	-0.243365	-0.34864	1.01435	0.971771	0.952363	-1.84674	-1.96993	-1.5012	0.823705	0.842996	0.782143
+	1.93245	2.12606	Q15392	Q15392	Delta(24)-sterol reductase	DHCR24	3410	Color2 [A=255, R=169, G=169, B=169]	1	4	0.537008	0.553852	0.258434	-2.75724	-1.49306	-1.78617	-2.17172	-2.41893	-1.67297	0.137	-0.0107062	-0.0475539	-2.61994	-3.37225	-2.29456	0.586945	0.153645	0.588615
+	3.18158	2.12583	P62316	P62316	Small nuclear ribonucleoprotein Sm D2	SNRPD2	2629	Color2 [A=255, R=169, G=169, B=169]	1	4	0.700579	0.565271	0.474561	0.445134	0.629698	0.692937	-2.40777	0.0210057	-0.342368	0.474162	0.717045	0.797242	-1.94141	-1.06738	-2.70709	0.166434	0.00963227	0.364544
+	4.42456	2.12577	Q99627	Q99627	COP9 signalosome complex subunit 8	COPS8	5443	Color2 [A=255, R=169, G=169, B=169]	1	4	0.140543	-0.089269	0.229612	0.791784	0.817955	0.908586	0.308605	-1.31293	-0.265153	0.376038	0.414772	0.404247	-2.46594	-1.53311	-1.31537	0.858108	0.998011	0.733505
+	4.41698	2.12463	P63279	P63279	SUMO-conjugating enzyme UBC9	UBE2I	2691	Color2 [A=255, R=169, G=169, B=169]	1	4	-0.294329	0.00668389	-0.400407	-0.437652	-0.405211	-0.508163	0.947113	0.891019	0.882752	0.287429	0.898075	1.00951	-1.93042	-2.10221	-1.27893	0.771204	0.850054	0.813485
+	2.19629	2.12383	Q92600	Q92600	Cell differentiation protein RCD1 homolog	RQCD1	4896	Color2 [A=255, R=169, G=169, B=169]	1	4	-0.909947	-1.22003	-0.792207	0.394899	0.556478	-0.0395118	-2.13329	-1.79129	-1.90658	0.360037	-0.0402973	0.314376	-2.06443	-2.5128	-2.5476	1.04423	0.938428	1.45798
+	1.97035	2.12372	Q9NZB2;Q5T035	Q9NZB2	Constitutive coactivator of PPAR-gamma-like protein 1	FAM120A	6403	Color2 [A=255, R=169, G=169, B=169]	1	4	-0.561244	-0.502554	-2.92767	0.527718	0.599421	0.560584	-2.25933	-1.88308	-1.96132	0.470582	0.294804	0.340376	-1.89245	-2.90985	-2.78961	0.408287	0.338193	0.451504
+	2.5671	2.12193	P78347	P78347	General transcription factor II-I	GTF2I	2724	Color2 [A=255, R=169, G=169, B=169]	1	4	-1.35676	-0.70493	-1.26921	-0.526591	-0.431076	-0.546122	-0.648663	-0.47182	-0.344098	0.406526	0.428367	0.636248	-1.69703	-2.53632	-2.13245	1.65796	1.60509	1.56508
+	2.32108	2.12108	P50552	P50552	Vasodilator-stimulated phosphoprotein	VASP	2288	Color2 [A=255, R=169, G=169, B=169]	1	4	-0.994678	-0.925125	-0.870662	-0.419623	-0.505297	0.105303	-0.0495711	0.423566	-1.85142	1.21001	1.14482	2.39711	-1.88227	-2.86917	-1.9821	-1.00464	-0.0195074	-0.491704
+	4.38817	2.12026	P38919	P38919	Eukaryotic initiation factor 4A-III;Eukaryotic initiation factor 4A-III, N-terminally processed	EIF4A3	2010	Color2 [A=255, R=169, G=169, B=169]	1	4	1.14886	1.08029	1.23746	0.467532	0.739995	0.547644	0.293329	-0.373413	-1.3382	0.112571	0.279895	0.147734	-1.68152	-1.6407	-1.97843	0.372821	0.43939	0.144739
+	4.37964	2.11896	Q15424	Q15424	Scaffold attachment factor B1	SAFB	3418	Color2 [A=255, R=169, G=169, B=169]	1	4	1.26373	1.19653	0.55663	0.89429	1.03479	0.446283	0.758685	0.837093	0.12138	-0.141275	-0.344331	-0.248198	-1.75358	-1.54073	-2.00309	-0.206774	-0.765014	-0.106416
+	2.59198	2.11806	P30533	P30533	Alpha-2-macroglobulin receptor-associated protein	LRPAP1	1860	Color2 [A=255, R=169, G=169, B=169]	1	4	0.259556	0.239477	0.323513	0.568899	0.397755	0.471612	-1.87476	-1.68338	-2.06135	0.757754	0.820356	0.835213	-2.72523	-1.61335	-2.27178	-0.0604562	0.0210169	-0.296106
+	2.21438	2.1178	P0DN76;Q01081;Q8WU68	P0DN76;Q01081;Q8WU68	Splicing factor U2AF 35 kDa subunit;Splicing factor U2AF 26 kDa subunit	U2AF1;U2AF1L4	1327	Color2 [A=255, R=169, G=169, B=169]	1	4	-1.13662	-0.929362	-1.47569	-0.845221	-0.876965	-0.361152	-2.24396	1.67976	1.82425	0.12149	0.380944	0.380537	-2.02496	-2.0632	-2.71404	0.179527	0.473493	0.58501
+	2.25072	2.11779	Q9BU76	Q9BU76	Multiple myeloma tumor-associated protein 2	MMTAG2	5600	Color2 [A=255, R=169, G=169, B=169]	1	4	1.51359	1.61612	1.68433	0.147515	0.0350879	0.0860501	-1.8595	-1.70804	-0.298686	-0.658803	-0.903773	-0.826692	-2.2336	-2.46409	-2.36918	-1.24073	-0.600439	-0.553566
+	4.36988	2.11747	O75475	O75475	PC4 and SFRS1-interacting protein	PSIP1	756	Color2 [A=255, R=169, G=169, B=169]	1	4	1.03162	0.979886	0.957585	0.64396	0.617706	0.620788	0.925621	0.896154	0.923676	-0.462994	-0.502641	-0.557508	-1.88368	-1.60644	-1.80355	-0.242724	-0.292171	-0.245288
+	2.25302	2.11532	Q9H3P2	Q9H3P2	Negative elongation factor A	NELFA	5897	Color2 [A=255, R=169, G=169, B=169]	1	4	1.64296	1.38309	1.50167	-1.19301	-0.9139	-1.07167	-1.86796	-1.56956	-1.36401	-0.0709461	-0.102109	0.129692	-2.10064	-2.46042	-2.74519	-0.15634	-0.509759	-0.639675
+	4.35244	2.11479	Q92499	Q92499	ATP-dependent RNA helicase DDX1	DDX1	4864	Color2 [A=255, R=169, G=169, B=169]	1	4	0.943814	0.855686	0.706531	0.910298	0.859367	0.948853	-0.581822	-0.603874	-1.13819	0.56069	0.462544	0.407005	-1.59658	-1.68582	-2.00457	0.3216	0.360224	0.274235
+	2.52208	2.11392	P08240	P08240	Signal recognition particle receptor subunit alpha	SRPR	1249	Color2 [A=255, R=169, G=169, B=169]	1	4	-0.283024	-0.373847	-0.30145	0.394837	0.306509	0.210019	-1.77388	-1.67187	-1.59784	1.12849	1.1759	1.14694	-2.2585	-1.48674	-2.59651	0.600895	0.638632	0.399686
+	2.46588	2.11351	Q9NY93	Q9NY93	Probable ATP-dependent RNA helicase DDX56	DDX56	6371	Color2 [A=255, R=169, G=169, B=169]	1	4	0.697056	0.561016	0.744971	-0.309889	-0.20321	-0.189637	0.936455	1.05208	1.03942	-1.16187	-1.34407	-1.75941	-2.39037	-2.58499	-2.14389	-1.38767	-1.20736	-1.36149
+	2.24084	2.11244	Q9UKJ3	Q9UKJ3	G patch domain-containing protein 8	GPATCH8	6698	Color2 [A=255, R=169, G=169, B=169]	1	4	-0.172671	-0.156822	0.395176	-0.431211	-2.0369	-0.678445	1.35439	1.39144	1.36216	-1.4014	-1.35386	-1.8663	-1.74216	-2.62269	-2.89678	-0.245573	-0.354959	-0.426592
+	2.26786	2.11143	Q9BTE7;Q92564	Q9BTE7	DCN1-like protein 5	DCUN1D5	5585	Color2 [A=255, R=169, G=169, B=169]	1	4	1.10034	1.27825	1.32199	-1.05044	-0.79139	-1.22867	-1.97626	-1.65984	-1.67165	-0.328688	-0.236921	-0.0644716	-2.63607	-2.70845	-2.87362	-1.53253	-1.2651	-1.3138
+	1.88996	2.10869	Q96P48	Q96P48	Arf-GAP with Rho-GAP domain, ANK repeat and PH domain-containing protein 1	ARAP1	5315	Color2 [A=255, R=169, G=169, B=169]	1	4	-1.86434	-2.2088	-1.88144	-1.04955	0.000100495	-0.463158	-1.82996	-2.07554	-2.07966	-0.447208	-0.681107	-1.09249	-2.42832	-3.14696	-3.13874	0.919737	1.51213	1.30154
+	4.23679	2.10862	P24534	P24534	Elongation factor 1-beta	EEF1B2	1716	Color2 [A=255, R=169, G=169, B=169]	1	4	0.316219	0.286001	0.229897	0.993632	0.899992	0.914458	-1.16434	-1.12506	-0.105371	0.714722	0.706986	0.710313	-1.80822	-1.76687	-1.88397	0.350812	0.338093	0.267645
+	2.0341	2.10857	Q7LGA3	Q7LGA3	Heparan sulfate 2-O-sulfotransferase 1	HS2ST1	4129	Color2 [A=255, R=169, G=169, B=169]	1	4	-0.821061	0.618562	-0.520316	-1.72996	-1.50985	-1.20905	-1.71003	-1.85875	-2.35168	-0.396047	-0.510166	-0.527812	-2.9325	-2.81185	-2.35326	1.24312	1.53964	0.883925
+	2.03217	2.10832	Q7KZ85	Q7KZ85	Transcription elongation factor SPT6	SUPT6H	4095	Color2 [A=255, R=169, G=169, B=169]	1	4	1.34165	1.3628	1.25792	0.344004	0.181801	0.0919497	-2.03697	-1.96715	-1.87835	-1.17308	-1.67221	-1.1248	-2.26393	-2.52247	-2.71507	-0.22919	-0.0527561	-0.328088
+	2.27021	2.10788	Q12926	Q12926	ELAV-like protein 2	ELAVL2	3020	Color2 [A=255, R=169, G=169, B=169]	1	4	0.564189	0.646727	0.832227	0.881533	0.89154	0.887017	-0.215402	-0.160469	-0.0899744	-1.36927	-1.99067	-1.26264	-2.10312	-2.52001	-2.62504	-2.1401	-1.46847	-0.628817
+	3.14567	2.10679	Q96K17	Q96K17	Transcription factor BTF3 homolog 4	BTF3L4	5255	Color2 [A=255, R=169, G=169, B=169]	1	4	0.516007	-0.0185739	0.383575	0.697968	0.891183	0.850327	-2.09306	-0.431639	-1.03493	0.304345	0.223468	0.376709	-1.63514	-1.35575	-2.89744	0.623629	0.297048	0.574082
+	2.19942	2.10286	Q8WX92	Q8WX92	Negative elongation factor B	NELFB	4834	Color2 [A=255, R=169, G=169, B=169]	1	4	0.953415	0.945527	1.2769	-1.33287	-1.52572	-1.15358	-0.619701	-1.08041	-2.25365	0.043658	-0.327078	0.159352	-1.99299	-2.1702	-2.59611	0.882817	0.681005	1.09667
+	3.698	2.10283	Q92890	Q92890	Ubiquitin fusion degradation protein 1 homolog	UFD1L	4949	Color2 [A=255, R=169, G=169, B=169]	1	4	0.417264	0.225071	0.344077	-0.0243097	0.0796895	-0.104778	-0.451469	-0.333291	-1.71081	0.882633	0.733482	0.642318	-1.70657	-1.83637	-1.99927	0.89639	1.19273	1.0424
+	2.01578	2.10269	Q9BYD1	Q9BYD1	39S ribosomal protein L13, mitochondrial	MRPL13	5713	Color2 [A=255, R=169, G=169, B=169]	1	4	-0.540787	-0.272904	-1.63222	1.51105	1.52954	1.52284	-2.07918	-1.74845	-1.98097	-0.142487	-0.23558	-0.087513	-2.03223	-2.47847	-2.95907	-0.609057	-0.641638	-0.401242
+	2.2497	2.10268	Q9BUN8	Q9BUN8	Derlin-1	DERL1	5612	Color2 [A=255, R=169, G=169, B=169]	1	4	0.652482	0.644255	0.66661	0.0269309	-0.0358486	-0.483143	-2.18876	-2.38208	-2.00088	0.656058	0.613319	0.609024	-2.07024	-2.29543	-2.36889	0.392879	0.287413	0.409153
+	1.90784	2.1008	Q92665	Q92665	28S ribosomal protein S31, mitochondrial	MRPS31	4910	Color2 [A=255, R=169, G=169, B=169]	1	4	-0.469682	0.469158	0.47732	1.07417	1.17423	1.20735	-2.23005	-2.52599	-1.96486	0.202674	0.249825	0.567263	-2.19633	-2.91949	-2.13779	-1.13013	-0.765628	-1.09169
+	4.26146	2.10054	O75569	O75569	Interferon-inducible double-stranded RNA-dependent protein kinase activator A	PRKRA	772	Color2 [A=255, R=169, G=169, B=169]	1	4	0.397166	0.347587	0.327934	1.29607	1.28577	1.26725	-0.421935	-0.507022	-0.65445	0.716348	0.616989	0.68006	-1.50767	-1.66069	-2.08299	0.199498	-0.168286	-0.131618
+	2.56234	2.10022	P62273	P62273	40S ribosomal protein S29	RPS29	2621	Color2 [A=255, R=169, G=169, B=169]	1	4	0.796162	0.807315	0.799988	0.863869	0.896777	0.838869	0.685433	0.691233	0.671782	-1.13055	-1.00363	-0.971301	-1.94489	-1.99726	-2.35851	-1.33267	-1.33692	-1.27635
+	2.25174	2.09965	Q9NVM9	Q9NVM9	Protein asunder homolog	ASUN	6289	Color2 [A=255, R=169, G=169, B=169]	1	4	0.00706999	0.0760751	0.419953	-1.17017	-1.59651	-1.67377	-1.7932	-1.49975	-1.49069	1.26499	1.13288	0.930885	-2.43404	-2.21033	-2.61132	0.507541	-0.155971	0.257029
+	4.25211	2.09905	P35232	P35232	Prohibitin	PHB	1938	Color2 [A=255, R=169, G=169, B=169]	1	4	-0.00293559	-0.350286	-0.0220147	-0.411679	-0.143687	-0.354181	1.02799	0.779737	0.906881	0.59922	1.04116	0.96315	-0.744744	-1.74959	-2.75329	0.385531	0.327991	0.500748
+	4.25025	2.09876	P31939	P31939	Bifunctional purine biosynthesis protein PURH;Phosphoribosylaminoimidazolecarboxamide formyltransferase;IMP cyclohydrolase	ATIC	1886	Color2 [A=255, R=169, G=169, B=169]	1	4	0.0155193	0.0775893	-0.104381	0.302902	0.268507	0.26823	-0.437952	-0.456997	-0.481554	1.33962	1.51629	1.4022	-1.7435	-1.54458	-1.95881	0.483242	0.484802	0.568876
+	2.29121	2.09854	Q8NF37	Q8NF37	Lysophosphatidylcholine acyltransferase 1	LPCAT1	4644	Color2 [A=255, R=169, G=169, B=169]	1	4	-0.705762	-0.917419	-0.590101	0.693845	0.655575	0.655154	-0.503312	-2.2378	-1.70195	0.219889	0.146424	0.147101	-1.54443	-1.93168	-2.91224	1.14929	1.24772	1.2777
+	2.16486	2.09842	Q96IJ6	Q96IJ6	Mannose-1-phosphate guanyltransferase alpha	GMPPA	5227	Color2 [A=255, R=169, G=169, B=169]	1	4	0.209072	0.0126298	0.177783	-0.92727	-0.082969	-0.349353	-2.30715	-1.9118	-1.75303	0.653482	0.782773	0.166307	-2.33481	-1.45269	-2.94465	0.972324	1.06495	1.10777
+	1.86789	2.09834	P53634	P53634	Dipeptidyl peptidase 1;Dipeptidyl peptidase 1 exclusion domain chain;Dipeptidyl peptidase 1 heavy chain;Dipeptidyl peptidase 1 light chain	CTSC	2401	Color2 [A=255, R=169, G=169, B=169]	1	4	-1.51427	-1.56077	-1.42465	0.094235	0.00955398	0.0892007	-1.95171	-1.78382	-2.69829	0.245373	0.266201	0.343359	-2.46097	-2.1287	-2.99211	1.19549	1.14897	1.10731
+	1.9281	2.0982	Q9Y2R9	Q9Y2R9	28S ribosomal protein S7, mitochondrial	MRPS7	6919	Color2 [A=255, R=169, G=169, B=169]	1	4	-0.791609	-0.395315	-1.57507	1.53413	1.46376	1.38163	-1.56813	-1.68238	-2.72444	0.206937	-0.010933	0.0927792	-2.3953	-2.0616	-3.03269	-0.722588	-0.760539	-0.42318
+	2.16459	2.09769	P35251	P35251	Replication factor C subunit 1	RFC1	1944	Color2 [A=255, R=169, G=169, B=169]	1	4	0.621345	0.335199	0.372136	0.467035	0.799032	0.939892	-2.04768	-1.71752	1.87859	-0.346402	-1.43534	-1.14261	-2.57923	-2.30425	-2.16264	-0.23082	-1.18181	-1.07624
+	2.56912	2.0976	P55265	P55265	Double-stranded RNA-specific adenosine deaminase	ADAR	2462	Color2 [A=255, R=169, G=169, B=169]	1	4	-0.148923	-0.218147	-0.346143	-0.176918	-0.248841	-0.237058	2.16686	1.83351	1.54965	-0.77206	-0.936386	-1.0121	-2.02804	-2.14719	-2.11758	-0.506316	-0.48745	-0.45968
+	4.23583	2.09645	P63162;P14678	P63162;P14678	Small nuclear ribonucleoprotein-associated protein N;Small nuclear ribonucleoprotein-associated proteins B and B	SNRPN;SNRPB	1459	Color2 [A=255, R=169, G=169, B=169]	1	4	1.22047	1.32487	1.28984	0.763124	0.794876	0.668391	-0.232544	-0.448748	-0.173742	0.330477	0.18168	0.618563	-1.7023	-1.60899	-1.92983	-0.440835	-0.334446	-0.320858
+	2.41432	2.0954	P62312	P62312	U6 snRNA-associated Sm-like protein LSm6	LSM6	2627	Color2 [A=255, R=169, G=169, B=169]	1	4	0.998811	0.948603	0.94884	-0.735025	-0.765172	-0.618251	-2.41986	-1.76559	0.0225934	-0.00487774	-0.145915	-0.0577871	-1.48445	-2.41772	-2.68427	0.703247	0.648246	0.740956
+	4.20656	2.09173	P53007	P53007	Tricarboxylate transport protein, mitochondrial	SLC25A1	2387	Color2 [A=255, R=169, G=169, B=169]	1	4	-0.0512523	-0.0243434	0.0338546	0.630474	0.620836	0.586977	-0.57401	-0.54657	-0.966974	1.02062	0.945008	1.03531	-1.84991	-1.53958	-1.83984	0.803233	0.818876	0.897289
+	2.50369	2.09106	Q96DI7	Q96DI7	U5 small nuclear ribonucleoprotein 40 kDa protein	SNRNP40	5110	Color2 [A=255, R=169, G=169, B=169]	1	4	1.86461	1.15249	1.13505	0.295776	0.192339	0.217425	-1.15027	0.694337	0.82221	-1.14496	-1.1505	-1.18149	-1.55133	-2.18603	-2.53583	-0.876267	-0.630596	-0.240156
+	2.05006	2.08999	Q5JTV8	Q5JTV8	Torsin-1A-interacting protein 1	TOR1AIP1	3700	Color2 [A=255, R=169, G=169, B=169]	1	4	-1.41933	-1.37275	-1.40348	-0.24926	-0.268766	-0.160142	-1.88143	-1.81547	-2.00213	1.30337	1.17695	1.16897	-2.63321	-2.33091	-2.44565	0.434139	0.294986	0.495317
+	4.18508	2.08823	Q9Y3I0	Q9Y3I0	tRNA-splicing ligase RtcB homolog	RTCB	6989	Color2 [A=255, R=169, G=169, B=169]	1	4	0.715017	0.716804	0.712069	0.337288	0.248496	0.25032	1.41937	1.40464	1.15754	-0.474075	-0.320834	-0.439463	-1.92232	-1.91084	-1.38743	-0.0654922	-0.284797	-0.156294
+	2.7792	2.0873	Q16630	Q16630	Cleavage and polyadenylation specificity factor subunit 6	CPSF6	3512	Color2 [A=255, R=169, G=169, B=169]	1	4	0.950591	0.925526	0.978801	0.348591	0.354896	0.29291	-0.138516	-2.09721	-1.97411	0.0937832	0.197263	0.240161	-2.75028	-1.79344	-1.62371	0.0972088	0.0191058	0.183396
+	1.90906	2.08661	Q9BZK7	Q9BZK7	F-box-like/WD repeat-containing protein TBL1XR1	TBL1XR1	5738	Color2 [A=255, R=169, G=169, B=169]	1	4	-1.55474	-1.16607	-1.4545	-0.366659	-0.323795	-0.35367	-2.34525	-1.98101	-1.84745	1.04997	1.0424	1.06785	-2.14926	-2.21166	-3.13363	0.699639	0.685723	0.673863
+	2.37954	2.0864	Q96AY3	Q96AY3	Peptidyl-prolyl cis-trans isomerase FKBP10	FKBP10	5044	Color2 [A=255, R=169, G=169, B=169]	1	4	-1.81218	-2.39419	-1.66283	0.849059	0.906435	0.803838	-0.205696	-0.345837	-0.11796	0.830622	0.632338	0.719013	-2.20158	-2.03973	-2.35045	0.0884429	0.0660063	-0.0198886
+	1.97268	2.08603	O75400	O75400	Pre-mRNA-processing factor 40 homolog A	PRPF40A	746	Color2 [A=255, R=169, G=169, B=169]	1	4	-0.96945	-0.888149	-0.731083	-0.804627	-0.519609	-0.579286	-1.57856	-1.99602	-2.24529	1.12773	1.63824	1.79961	-3.06812	-2.32674	-2.02722	0.111557	0.268189	-0.45312
+	2.11649	2.08464	Q13769	Q13769	THO complex subunit 5 homolog	THOC5	3175	Color2 [A=255, R=169, G=169, B=169]	1	4	1.17781	1.05235	1.36376	-1.98125	-0.704194	-1.61801	-1.91458	-1.45035	-1.95701	-1.23738	-1.53346	-0.60617	-2.57454	-2.81408	-2.88011	-0.23202	-0.307365	-0.126161
+	2.03391	2.08462	Q5JTH9	Q5JTH9	RRP12-like protein	RRP12	3698	Color2 [A=255, R=169, G=169, B=169]	1	4	1.1499	1.00383	1.17111	0.61982	0.702302	0.625105	-1.99517	-1.9542	-1.48846	-0.527773	-0.234936	-0.464868	-1.75027	-2.5837	-3.00745	-1.27029	-1.48417	-1.29003
+	4.16202	2.08445	P48444	P48444	Coatomer subunit delta	ARCN1	2172	Color2 [A=255, R=169, G=169, B=169]	1	4	0.0465567	-0.0808209	0.0519076	0.61335	0.71165	0.801796	-0.842544	-0.585729	-0.737182	0.996485	0.976247	0.953896	-1.54046	-1.60215	-2.06853	0.884376	0.704703	0.716447
+	2.47358	2.08445	Q8NC56	Q8NC56	LEM domain-containing protein 2	LEMD2	4597	Color2 [A=255, R=169, G=169, B=169]	1	4	0.273861	0.125142	0.284703	-0.143598	-0.324897	-0.197427	1.88979	1.80615	1.28336	-1.25097	-1.23676	-1.23818	-1.69669	-2.75657	-1.8001	-0.506904	-0.437051	-0.327217
+	4.15878	2.08392	P53618	P53618	Coatomer subunit beta	COPB1	2399	Color2 [A=255, R=169, G=169, B=169]	1	4	0.103991	0.162341	0.0990509	0.71496	0.832263	0.671818	-0.767983	-0.732108	-0.885563	0.843275	0.761655	0.783123	-1.45668	-1.76613	-1.98699	0.853618	0.878081	0.89128
+	2.37214	2.08349	Q9BRR6	Q9BRR6	ADP-dependent glucokinase	ADPGK	5537	Color2 [A=255, R=169, G=169, B=169]	1	4	-0.20806	-0.0803471	-0.161457	-0.144572	-0.112398	-0.179837	-1.9388	-1.70033	-2.03028	1.16393	1.01624	1.03478	-2.39147	-1.63872	-2.54812	0.478407	0.707076	0.516426
+	1.94961	2.08342	Q13155	Q13155	Aminoacyl tRNA synthase complex-interacting multifunctional protein 2	AIMP2	3063	Color2 [A=255, R=169, G=169, B=169]	1	4	-1.55643	-1.83072	-1.27729	-0.0279453	0.0954289	0.0441662	-2.33474	-1.92524	-1.83873	0.608573	0.653242	0.58495	-2.29807	-2.44335	-2.72858	0.876778	0.886277	0.942971
+	2.07389	2.08329	A6NHR9	A6NHR9	Structural maintenance of chromosomes flexible hinge domain-containing protein 1	SMCHD1	43	Color2 [A=255, R=169, G=169, B=169]	1	4	-0.18691	0.00734361	-0.187971	-0.589324	-0.586412	-0.371522	-1.95603	-1.72643	-2.23924	-0.272117	-0.208284	-0.260294	-2.32518	-1.96511	-2.75271	1.54002	1.52011	1.55139
+	3.48933	2.0817	P08397	P08397	Porphobilinogen deaminase	HMBS	1254	Color2 [A=255, R=169, G=169, B=169]	1	4	0.0872453	-0.00101782	0.06719	0.0374854	-0.0677183	-0.0259084	0.187707	0.183395	-1.83665	0.842259	0.942373	0.842721	-2.01538	-0.884211	-2.61076	0.805987	0.832286	0.776349
+	4.1431	2.08133	Q01130;Q9BRL6	Q01130	Serine/arginine-rich splicing factor 2	SRSF2	2819	Color2 [A=255, R=169, G=169, B=169]	1	4	0.709571	0.95871	0.921407	0.589029	0.613662	0.65188	0.889944	0.920018	0.879705	0.296766	-0.550379	0.134802	-2.29723	-1.66652	-1.23957	-0.747845	-0.386925	-0.67702
+	2.02002	2.07976	Q8IZ69	Q8IZ69	tRNA (uracil-5-)-methyltransferase homolog A	TRMT2A	4420	Color2 [A=255, R=169, G=169, B=169]	1	4	-0.0993191	-1.78025	0.220816	-0.00597931	0.682819	0.475273	-1.70096	-1.70067	-2.08363	1.08134	1.06681	0.788808	-2.2776	-2.51208	-2.90272	-1.1346	-1.92625	-1.14971
+	1.91127	2.079	Q9NUM4	Q9NUM4	Transmembrane protein 106B	TMEM106B	6254	Color2 [A=255, R=169, G=169, B=169]	1	4	-0.425575	-0.0568354	-0.235675	-0.751686	-0.796892	-0.729035	-2.37022	0.33677	-1.86685	-0.700352	-0.655472	-0.924634	-1.27209	-2.80452	-3.00779	1.67797	1.6857	1.57571
+	1.98104	2.07876	O95487	O95487	Protein transport protein Sec24B	SEC24B	962	Color2 [A=255, R=169, G=169, B=169]	1	4	-0.236017	0.0873425	-0.430083	-0.0391305	0.0125156	-0.143788	-1.98446	-2.66509	-2.15456	0.128601	0.615709	0.5368	-1.97143	-2.03333	-2.79139	1.21011	1.11963	1.14307
+	2.17743	2.07648	Q9Y2Z4	Q9Y2Z4	Tyrosine--tRNA ligase, mitochondrial	YARS2	6938	Color2 [A=255, R=169, G=169, B=169]	1	4	1.039	0.592728	0.936729	-1.60633	-1.50125	-1.4187	-1.91086	-1.63826	-1.38302	0.496539	0.998052	0.625223	-2.53613	-2.56966	-2.11009	0.256579	-0.379476	-0.0390909
+	2.4331	2.07136	P49790	P49790	Nuclear pore complex protein Nup153	NUP153	2255	Color2 [A=255, R=169, G=169, B=169]	1	4	0.857021	0.68451	0.643639	-1.41647	-1.48031	-1.22845	1.25495	1.36329	1.50065	-0.28241	-0.161712	-0.148665	-1.81914	-1.5717	-2.82324	-0.413607	-0.631605	-0.540826
+	4.08263	2.07121	P22307	P22307	Non-specific lipid-transfer protein	SCP2	1661	Color2 [A=255, R=169, G=169, B=169]	1	4	0.421259	0.146475	0.605071	0.47204	0.624982	0.748472	-0.0179887	1.0585	0.265296	-0.720433	-0.536483	-0.962737	-1.96538	-1.35116	-1.86148	0.930417	1.17368	0.969461
+	2.00499	2.07058	Q96ST2	Q96ST2	Protein IWS1 homolog	IWS1	5381	Color2 [A=255, R=169, G=169, B=169]	1	4	-0.208735	-0.225764	-0.318671	-1.4137	-1.39373	-1.41206	-0.129927	-0.133389	-2.63101	0.234876	0.31335	0.231635	-2.3246	-1.67922	-2.73412	1.53001	1.4114	1.51469
+	1.92246	2.07033	Q8IZQ5	Q8IZQ5	Selenoprotein H	SELH	4432	Color2 [A=255, R=169, G=169, B=169]	1	4	-0.802733	1.3787	0.312013	1.0012	0.917804	1.21606	-2.44535	-1.91506	-1.72826	-0.181137	-0.471805	-0.396353	-2.3109	-2.81773	-2.3001	-0.0769828	-1.90654	-0.990226
+	1.86371	2.06922	Q96RS6	Q96RS6	NudC domain-containing protein 1	NUDCD1	5355	Color2 [A=255, R=169, G=169, B=169]	1	4	1.33642	1.18149	1.71211	-0.677254	-0.598413	-0.517409	-2.35795	-1.81663	-2.2937	0.4224	0.0836095	0.118295	-2.467	-2.55211	-2.48222	-0.509847	-1.06582	-1.48558
+	2.0793	2.06849	Q9NWY4;A8MVJ9	Q9NWY4	UPF0609 protein C4orf27	C4orf27	6325	Color2 [A=255, R=169, G=169, B=169]	1	4	1.49075	1.29921	1.42673	-0.605518	-0.638158	-0.72714	-1.52502	-1.78357	-2.05523	-1.10393	-1.04431	-0.975965	-2.40317	-2.65651	-2.21856	0.0358824	0.679701	0.16274
+	2.52055	2.06708	O60832	O60832	H/ACA ribonucleoprotein complex subunit 4	DKC1	659	Color2 [A=255, R=169, G=169, B=169]	1	4	1.03236	1.05627	1.04844	0.558548	0.527798	0.487075	-0.100455	-0.0978224	0.80525	-0.0373438	-0.00471653	-0.0157514	-1.95898	-2.14562	-2.09665	-1.75739	-1.73667	-1.76559
+	2.42116	2.06701	P48729;Q8N752	P48729	Casein kinase I isoform alpha	CSNK1A1	2192	Color2 [A=255, R=169, G=169, B=169]	1	4	0.482635	0.471157	0.488975	0.77022	0.863046	0.721095	-1.98751	-1.8148	-1.60021	-0.723077	-0.817076	-0.178443	-1.77546	-2.50654	-2.20372	0.697104	0.543533	0.660006
+	1.90867	2.06423	P23921	P23921	Ribonucleoside-diphosphate reductase large subunit	RRM1	1709	Color2 [A=255, R=169, G=169, B=169]	1	4	-1.20048	-1.33439	-1.2878	-0.524625	-0.585962	-0.60623	-2.1321	-2.16313	-1.91494	0.863984	0.963225	0.919725	-2.53825	-2.69048	-2.20599	0.857024	1.02229	0.913233
+	1.7809	2.06343	P49750	P49750	YLP motif-containing protein 1	YLPM1	2242	Color2 [A=255, R=169, G=169, B=169]	1	4	-1.33344	-1.4075	-1.88682	-0.215576	0.125756	0.066308	-2.21522	-1.95112	-2.52121	0.848866	0.759353	0.750456	-2.56471	-1.89539	-3.06771	0.74753	0.798019	0.747052
+	2.0909	2.06268	P55795	P55795	Heterogeneous nuclear ribonucleoprotein H2	HNRNPH2	2473	Color2 [A=255, R=169, G=169, B=169]	1	4	0.393432	0.414977	-0.0452347	0.850355	0.576173	0.835419	-2.56024	-2.20304	-2.22172	0.357783	0.371589	0.319644	-1.98606	-2.1348	-2.5558	0.166033	0.145771	0.155924
+	1.90582	2.06192	Q15477	Q15477	Helicase SKI2W	SKIV2L	3425	Color2 [A=255, R=169, G=169, B=169]	1	4	-1.71643	-1.17412	-1.40548	-0.393792	0.09406	0.0279632	-2.11974	-2.17983	-1.91635	1.0933	1.34106	1.07753	-2.4293	-2.27711	-2.72252	0.346817	0.420687	0.288408
+	2.02258	2.06174	P11047	P11047	Laminin subunit gamma-1	LAMC1	1357	Color2 [A=255, R=169, G=169, B=169]	1	4	-1.66448	-1.8182	-2.15245	-1.2838	-1.14537	-0.976316	-0.378181	-0.845479	0.0954189	1.42875	1.44445	1.40994	-2.40689	-2.46633	-2.43904	0.302563	0.0490813	-0.101052
+	2.50465	2.06129	P49792	P49792	E3 SUMO-protein ligase RanBP2	RANBP2	2256	Color2 [A=255, R=169, G=169, B=169]	1	4	0.193349	0.0784488	0.15701	0.322451	0.324149	0.322391	-2.27073	-1.58166	-1.71948	0.813326	0.870408	0.783606	-2.04194	-1.8721	-2.26982	0.576846	0.556116	0.573765
+	1.96078	2.06048	Q8N3U4;Q9UJ98	Q8N3U4	Cohesin subunit SA-2	STAG2	4488	Color2 [A=255, R=169, G=169, B=169]	1	4	1.37346	1.13344	1.4792	0.226872	0.297029	0.262502	-2.06804	-2.03279	-1.67156	-1.43868	-1.25293	-1.22349	-1.96943	-2.37346	-2.99304	-0.466719	-0.22345	-0.167227
+	3.15844	2.05992	Q9BXW7	Q9BXW7	Cat eye syndrome critical region protein 5	CECR5	5695	Color2 [A=255, R=169, G=169, B=169]	1	4	0.71139	0.677002	0.729535	0.172979	0.17567	0.208168	-0.473839	-2.12901	-0.959819	0.858015	0.849919	0.83115	-1.78327	-1.80122	-1.92015	0.597246	0.545535	0.581693
+	2.08913	2.05977	Q8NE71	Q8NE71	ATP-binding cassette sub-family F member 1	ABCF1	4630	Color2 [A=255, R=169, G=169, B=169]	1	4	0.314807	0.347594	0.367834	0.640735	0.635901	0.629383	-2.44718	-2.13471	-2.51002	0.25998	0.243339	0.269277	-1.98959	-2.29769	-2.37573	0.31685	0.343745	0.303975
+	1.94766	2.05783	P54105	P54105	Methylosome subunit pICln	CLNS1A	2416	Color2 [A=255, R=169, G=169, B=169]	1	4	1.62122	1.48836	1.46253	-0.269073	0.0665721	0.0291225	-2.34453	-1.56303	-1.72427	-0.343423	-0.405733	-0.416955	-1.85744	-3.15343	-2.28898	-1.07215	-1.07579	-1.08468
+	2.07616	2.05777	Q6UB35	Q6UB35	Monofunctional C1-tetrahydrofolate synthase, mitochondrial	MTHFD1L	4004	Color2 [A=255, R=169, G=169, B=169]	1	4	-0.240195	-0.290617	-0.428275	-0.337859	-0.53363	-0.840874	-1.7497	-1.65419	-1.95267	1.09287	0.960895	2.30352	-1.76187	-3.14904	-1.98135	-0.0583794	0.185465	-0.0510426
+	1.89869	2.05743	O75600	O75600	2-amino-3-ketobutyrate coenzyme A ligase, mitochondrial	GCAT	777	Color2 [A=255, R=169, G=169, B=169]	1	4	0.602977	0.444568	0.439447	-0.621763	-0.899974	-0.560895	-1.98141	-1.98964	-2.27528	-1.3177	-0.862019	-1.10544	-2.40772	-2.45751	-2.55634	1.33714	1.20072	1.34292
+	1.98024	2.05657	Q9H6U8	Q9H6U8	Alpha-1,2-mannosyltransferase ALG9	ALG9	5952	Color2 [A=255, R=169, G=169, B=169]	1	4	0.385953	0.797837	0.44247	-1.52425	-1.09707	-0.505168	-1.61023	-2.16615	-1.8621	-1.69695	1.51037	1.20826	-2.76756	-2.51665	-2.35259	-0.539892	0.358545	-1.03705
+	1.98785	2.05544	O95347	O95347	Structural maintenance of chromosomes protein 2	SMC2	939	Color2 [A=255, R=169, G=169, B=169]	1	4	0.432373	1.09399	0.724737	-0.00780469	1.28176	0.271584	-2.22018	-1.87424	-0.379216	-2.05294	-1.40248	-1.21703	-1.66083	-2.67688	-2.64748	0.401852	0.572067	0.28111
+	3.98739	2.05482	Q12905	Q12905	Interleukin enhancer-binding factor 2	ILF2	3016	Color2 [A=255, R=169, G=169, B=169]	1	4	0.630621	0.819236	0.783972	1.33014	1.39212	1.28473	0.296757	-0.755791	0.241931	-0.152836	-0.289527	-0.372655	-1.79598	-1.41203	-1.92904	0.0264825	-0.205243	0.107124
+	2.43367	2.0543	Q14232	Q14232	Translation initiation factor eIF-2B subunit alpha	EIF2B1	3237	Color2 [A=255, R=169, G=169, B=169]	1	4	0.721912	0.531954	0.805301	0.508405	0.567891	0.540442	-2.24137	-1.95481	-1.68321	0.190258	-0.333987	0.26638	-1.9841	-2.588	-1.87424	0.0210789	0.183212	0.459397
+	2.27108	2.05337	Q9NQT5	Q9NQT5	Exosome complex component RRP40	EXOSC3	6159	Color2 [A=255, R=169, G=169, B=169]	1	4	-0.551164	-1.30162	-0.639567	-1.47748	-2.58259	-1.59975	0.753692	0.838885	0.896126	0.793165	-0.151695	0.841262	-2.54466	-2.07777	-2.41345	0.141059	0.0599	-0.399075
+	2.28533	2.05211	Q9NPE3	Q9NPE3	H/ACA ribonucleoprotein complex subunit 3	NOP10	6126	Color2 [A=255, R=169, G=169, B=169]	1	4	0.151759	0.00324734	0.109525	-0.776044	-0.704185	0.268129	1.34499	1.48196	1.55274	-0.578482	-0.527594	-0.434844	-2.16465	-1.72816	-2.8294	-1.33271	-1.8912	-1.49674
+	1.65574	2.0507	Q9UBL3	Q9UBL3	Set1/Ash2 histone methyltransferase complex subunit ASH2	ASH2L	6534	Color2 [A=255, R=169, G=169, B=169]	1	4	-0.312317	-0.65372	-1.16542	0.850364	0.338203	0.521822	-2.34015	-2.5604	-2.63472	0.732887	1.15504	0.739241	-2.55674	-2.5874	-2.51502	0.267375	-2.34553	-0.127944
+	2.49406	2.0503	Q8IY67	Q8IY67	Ribonucleoprotein PTB-binding 1	RAVER1	4397	Color2 [A=255, R=169, G=169, B=169]	1	4	0.588263	0.361248	0.464753	-1.02309	-0.913356	-0.948913	1.61692	1.62901	1.65345	-0.831624	-0.827218	-0.963272	-2.17069	-2.01534	-1.96486	-0.312796	-0.227008	-0.266358
+	2.31171	2.05001	P06132	P06132	Uroporphyrinogen decarboxylase	UROD	1180	Color2 [A=255, R=169, G=169, B=169]	1	4	-0.960493	-0.297424	0.0293868	0.875395	0.871216	0.861309	-1.4076	-1.39228	-2.20706	0.218453	0.251601	0.357853	-1.91421	-1.50017	-2.77571	1.13713	1.09619	0.366057
+	3.95166	2.04854	P42704	P42704	Leucine-rich PPR motif-containing protein, mitochondrial	LRPPRC	2081	Color2 [A=255, R=169, G=169, B=169]	1	4	0.326565	0.205768	0.29977	0.539509	0.526302	0.596745	-0.658306	-0.746544	-1.07397	0.642419	0.709834	0.688175	-1.31566	-2.21484	-1.59083	0.991547	1.00087	1.07265
+	3.95067	2.04836	P46379	P46379	Large proline-rich protein BAG6	BAG6	2124	Color2 [A=255, R=169, G=169, B=169]	1	4	0.304871	0.176244	0.574156	-0.637617	-0.946118	-0.651097	0.781978	0.813482	0.104239	0.547516	0.154223	0.444571	-1.68745	-2.00428	-1.42917	1.39017	0.882067	1.18221
+	2.17735	2.04769	P18754	P18754	Regulator of chromosome condensation	RCC1	1571	Color2 [A=255, R=169, G=169, B=169]	1	4	0.718383	0.783525	0.706552	1.0041	1.1032	1.14463	-2.08225	-0.839866	-2.14663	0.079713	-0.0616423	0.220762	-2.56172	-1.9226	-2.0752	-0.82469	-0.961508	-0.926533
+	1.84553	2.04732	Q96EY8	Q96EY8	Cob(I)yrinic acid a,c-diamide adenosyltransferase, mitochondrial	MMAB	5150	Color2 [A=255, R=169, G=169, B=169]	1	4	0.0963837	0.572058	-1.91236	-0.298341	-0.114	-0.591204	-1.88419	-2.32775	-1.96703	1.43649	0.997071	0.642599	-2.61787	-2.59243	-2.90273	-0.66886	-1.76393	-2.07219
+	2.47413	2.04693	Q01780	Q01780	Exosome component 10	EXOSC10	2833	Color2 [A=255, R=169, G=169, B=169]	1	4	0.366316	0.110408	-0.186046	-0.973769	-1.21697	-0.901001	1.81664	1.41126	2.01348	-0.43791	-0.0733299	-0.369095	-1.73669	-2.2717	-2.13239	-0.759969	-0.376683	-0.423335
+	1.82509	2.04617	Q14202	Q14202	Zinc finger MYM-type protein 3	ZMYM3	3234	Color2 [A=255, R=169, G=169, B=169]	1	4	1.24409	-2.06792	1.09748	-0.580401	-1.00778	0.251876	-1.77263	-2.12808	-2.30915	-0.99198	-0.997755	-0.962633	-2.65142	-3.29928	-2.09758	1.09611	0.850998	-1.2711
+	2.45663	2.04426	Q9NTZ6	Q9NTZ6	RNA-binding protein 12	RBM12	6245	Color2 [A=255, R=169, G=169, B=169]	1	4	1.58317	1.66116	1.57676	-0.468728	-0.595622	-0.351269	-0.131868	-0.949725	-2.06795	-0.410013	-0.278273	-0.10317	-1.76592	-2.46535	-1.90152	0.188173	0.139344	0.208009
+	2.08808	2.04268	Q9Y3D9	Q9Y3D9	28S ribosomal protein S23, mitochondrial	MRPS23	6983	Color2 [A=255, R=169, G=169, B=169]	1	4	0.635743	0.299932	0.482374	0.646923	0.586806	0.695669	-1.97576	-1.65748	-0.0281731	0.588983	-0.760347	-0.52222	-2.83159	-2.23876	-1.78435	0.265297	0.0675455	-2.95853
+	1.8625	2.04104	Q9Y3E5	Q9Y3E5	Peptidyl-tRNA hydrolase 2, mitochondrial	PTRH2	6986	Color2 [A=255, R=169, G=169, B=169]	1	4	-1.47644	-1.25624	-0.892699	0.616433	-0.152031	0.861113	-1.87821	-1.7375	-2.44518	1.42513	1.3793	0.826621	-1.77459	-2.74813	-2.81258	-0.317464	-0.321031	-0.692695
+	1.92911	2.04059	Q96PZ0	Q96PZ0	Pseudouridylate synthase 7 homolog	PUS7	5331	Color2 [A=255, R=169, G=169, B=169]	1	4	0.426949	0.486887	0.414715	-1.72057	-1.18979	-2.70639	-2.04444	-1.96041	-2.16841	0.640382	0.375109	0.701538	-2.52888	-2.69849	-2.71111	-0.156154	-0.0944041	-0.0886297
+	2.47293	2.03886	Q92743	Q92743	Serine protease HTRA1	HTRA1	4919	Color2 [A=255, R=169, G=169, B=169]	1	4	-0.675815	-0.663961	-0.665774	-0.530002	-0.41187	-0.223612	1.99794	1.79158	1.88546	-0.65832	-0.659175	-0.647971	-2.1813	-2.07489	-1.8604	-0.277011	-0.172357	-0.089113
+	2.11914	2.03852	Q13405	Q13405	39S ribosomal protein L49, mitochondrial	MRPL49	3100	Color2 [A=255, R=169, G=169, B=169]	1	4	-1.63385	-1.47863	-0.781044	0.350763	0.211686	0.258142	-2.01805	-2.49824	-1.4848	0.693233	0.906844	0.969802	-2.60737	-2.23224	-2.57717	0.274369	-0.129435	-0.146986
+	2.37196	2.03795	Q14444	Q14444	Caprin-1	CAPRIN1	3254	Color2 [A=255, R=169, G=169, B=169]	1	4	0.272097	0.635195	0.587466	0.799309	0.839818	0.785866	-1.816	-1.56933	-2.07355	-0.359824	-0.445835	-0.871791	-2.39487	-2.16037	-1.84859	0.604596	0.613391	0.548679
+	2.05449	2.03746	Q6ZXV5	Q6ZXV5	Transmembrane and TPR repeat-containing protein 3	TMTC3	4070	Color2 [A=255, R=169, G=169, B=169]	1	4	0.223801	-0.425981	0.0281484	-1.995	-1.66777	-1.23149	0.207856	0.515609	-2.43402	0.633168	0.392292	0.593109	-2.0366	-2.52169	-2.04089	0.297811	0.870241	1.5582
+	1.67795	2.03499	P17480	P17480	Nucleolar transcription factor 1	UBTF	1534	Color2 [A=255, R=169, G=169, B=169]	1	4	0.93786	0.903967	0.876367	0.683045	0.70468	0.70264	-2.35814	-2.88311	-2.22687	-0.54889	-0.509673	-0.507297	-2.46547	-2.39428	-2.94963	-1.05389	-1.5862	-1.6565
+	2.2981	2.03471	P35443	P35443	Thrombospondin-4	THBS4	1949	Color2 [A=255, R=169, G=169, B=169]	1	4	1.37642	1.27432	1.32914	-1.30534	-1.50869	-1.59367	-0.467067	-0.592738	-0.801577	-0.945768	-1.46634	-1.67143	-2.42203	-2.90303	-2.47731	-0.680946	-0.773375	-0.664182
+	1.96229	2.03399	P17050	P17050	Alpha-N-acetylgalactosaminidase	NAGA	1525	Color2 [A=255, R=169, G=169, B=169]	1	4	-0.779365	-0.648485	-0.78202	0.0382726	0.0295301	0.0473947	-2.27748	-1.07241	-2.69041	0.627269	0.68111	0.670152	-2.32106	-2.23309	-2.09477	1.10753	1.22231	1.0918
+	1.7719	2.03361	Q15785	Q15785	Mitochondrial import receptor subunit TOM34	TOMM34	3462	Color2 [A=255, R=169, G=169, B=169]	1	4	-0.145743	-0.0903093	-0.274695	-0.705558	-0.848589	-1.20422	-2.3814	-2.50461	-1.69381	1.63547	1.53958	1.55707	-2.19167	-2.27391	-2.95121	-0.561408	-0.584804	-0.316803
+	1.93979	2.03325	Q5VTL8	Q5VTL8	Pre-mRNA-splicing factor 38B	PRPF38B	3805	Color2 [A=255, R=169, G=169, B=169]	1	4	-0.379355	0.00939117	-0.620558	-1.53216	-1.00123	-1.49562	-2.2279	-1.89463	-1.54144	0.631654	0.774402	0.347803	-1.84049	-2.80642	-2.58564	1.45913	0.945457	0.861086
+	1.91793	2.03268	O43660	O43660	Pleiotropic regulator 1	PLRG1	540	Color2 [A=255, R=169, G=169, B=169]	1	4	1.25922	1.16201	1.19527	0.464166	0.475369	1.23301	-1.8046	-1.42801	-2.46806	-0.681768	-0.227779	-0.554623	-2.09473	-1.96174	-2.8961	-0.876563	-1.03269	-0.987617
+	1.81325	2.03112	P55061	P55061	Bax inhibitor 1	TMBIM6	2450	Color2 [A=255, R=169, G=169, B=169]	1	4	-0.41779	-0.577876	-0.090668	1.22925	0.887791	1.13899	-2.16418	-2.01181	-2.31426	-1.32024	-1.47621	-1.28935	-2.37109	-2.24905	-2.77128	0.740214	0.765215	0.410669
+	3.85423	2.03098	O75369	O75369	Filamin-B	FLNB	736	Color2 [A=255, R=169, G=169, B=169]	1	4	0.356829	0.394781	0.367804	0.393872	0.235004	0.390927	-0.659831	-0.610298	-0.6154	1.17109	1.16993	1.24364	-2.20319	-0.647136	-2.22712	0.424121	0.41418	0.4008
+	1.85694	2.03096	Q8NBL1	Q8NBL1	Protein O-glucosyltransferase 1	POGLUT1	4580	Color2 [A=255, R=169, G=169, B=169]	1	4	0.45258	0.309098	0.359074	1.32526	1.36212	1.21865	-1.83973	-2.20741	-2.2237	-1.3101	-1.1429	-1.2439	-2.47396	-2.60135	-2.27173	-0.900215	-0.240394	-0.189275
+	3.84228	2.02878	Q92974	Q92974	Rho guanine nucleotide exchange factor 2	ARHGEF2	4967	Color2 [A=255, R=169, G=169, B=169]	1	4	-0.319211	-0.531322	-0.179221	0.192752	0.0784262	0.247955	0.0190084	0.480008	0.104753	0.132878	0.132137	0.0252196	-1.34867	-2.09538	-1.62791	1.48122	1.64954	1.55781
+	3.84169	2.02868	P51991	P51991	Heterogeneous nuclear ribonucleoprotein A3	HNRNPA3	2355	Color2 [A=255, R=169, G=169, B=169]	1	4	1.0017	0.958408	1.01641	1.24488	1.24275	1.22962	0.117361	-0.0950103	0.21452	-0.423838	-0.465264	-0.480935	-1.93322	-1.56863	-1.56984	-0.175113	-0.170791	-0.143006
+	1.70006	2.02743	Q9H2V7	Q9H2V7	Protein spinster homolog 1	SPNS1	5880	Color2 [A=255, R=169, G=169, B=169]	1	4	-0.868707	-1.70165	-0.889559	-0.811923	-0.816909	-0.801067	-2.23222	-2.10739	-2.66235	-0.060941	-0.197663	0.0598512	-2.28503	-2.98938	-2.5486	1.57242	1.46289	1.35161
+	1.91418	2.02656	P37268	P37268	Squalene synthase	FDFT1	1999	Color2 [A=255, R=169, G=169, B=169]	1	4	0.549734	0.504157	0.355896	0.994049	1.11756	1.08094	-2.68079	-2.28442	-2.14878	-0.140474	-0.580982	-0.233485	-2.15921	-2.32284	-2.48427	-0.289884	-0.33828	-0.338444
+	1.77209	2.02566	Q9UBT2	Q9UBT2	SUMO-activating enzyme subunit 2	UBA2	6548	Color2 [A=255, R=169, G=169, B=169]	1	4	1.47154	1.27515	1.60278	-1.09051	-0.919234	-0.933326	-2.17724	-2.29451	-2.22844	-0.473229	-0.577849	-0.453588	-2.24227	-2.46175	-2.713	-0.760332	0.538956	0.319641
+	1.82307	2.02464	P17900	P17900	Ganglioside GM2 activator;Ganglioside GM2 activator isoform short	GM2A	1549	Color2 [A=255, R=169, G=169, B=169]	1	4	-1.38366	-1.82998	-2.16808	0.836635	0.808702	0.694013	-2.33068	-1.96915	-1.86651	-1.42788	-1.14489	-1.15245	-2.43148	-2.83431	-3.11773	1.00935	-0.257256	0.633769
+	1.91146	2.02354	Q96QC0	Q96QC0	Serine/threonine-protein phosphatase 1 regulatory subunit 10	PPP1R10	5335	Color2 [A=255, R=169, G=169, B=169]	1	4	0.713088	0.944757	0.533111	-0.572069	-0.648842	-0.766165	-1.84486	-2.05584	-2.03708	-1.10445	-1.24267	-1.20181	-2.14546	-2.65514	-2.45757	1.27296	0.992071	1.08002
+	2.41519	2.02264	P12956	P12956	X-ray repair cross-complementing protein 6	XRCC6	1410	Color2 [A=255, R=169, G=169, B=169]	1	4	0.649052	0.767857	0.798645	-0.646372	-0.651736	-0.690521	-0.854174	-0.591333	-1.55913	1.26238	1.55667	1.6078	-1.69751	-2.49595	-1.87447	-0.62771	-0.55688	-0.464541
+	1.83251	2.02096	Q9UBU9	Q9UBU9	Nuclear RNA export factor 1	NXF1	6551	Color2 [A=255, R=169, G=169, B=169]	1	4	1.18788	0.797288	0.867948	0.648948	1.29118	0.667496	-1.9317	-1.94478	-2.4438	-0.723747	-0.329157	-1.18617	-2.58146	-2.33671	-2.40876	-1.37802	-0.802395	-1.04124
+	2.20851	2.02065	P06865	P06865	Beta-hexosaminidase subunit alpha	HEXA	1202	Color2 [A=255, R=169, G=169, B=169]	1	4	-0.610117	-0.457409	-0.625702	0.329146	0.338311	0.314999	-1.86725	-1.55908	-2.35963	0.856102	0.834687	0.856576	-1.72181	-2.37508	-2.33543	0.662991	0.743886	0.690684
+	1.82731	2.02026	Q8WU90	Q8WU90	Zinc finger CCCH domain-containing protein 15	ZC3H15	4777	Color2 [A=255, R=169, G=169, B=169]	1	4	-1.78712	-1.22032	-1.24649	-0.760508	-0.67504	-0.845386	-1.65459	-2.01702	-2.41118	0.299608	0.2729	0.338534	-2.19973	-2.53121	-2.90383	1.40151	1.20747	1.22772
+	2.05483	2.01982	Q9UM00	Q9UM00	Transmembrane and coiled-coil domain-containing protein 1	TMCO1	6764	Color2 [A=255, R=169, G=169, B=169]	1	4	0.0996491	0.166757	0.0420541	0.207451	0.265772	0.266146	-1.80171	-2.32762	-2.60259	0.245023	0.179657	0.11606	-1.82562	-2.11349	-2.58468	0.899424	0.953921	0.968393
+	1.96519	2.01958	Q96J01	Q96J01	THO complex subunit 3	THOC3	5233	Color2 [A=255, R=169, G=169, B=169]	1	4	1.07147	1.43746	0.908382	-0.707989	-0.5158	-0.931096	-1.79486	-2.0808	-2.0176	0.184489	0.451064	0.651104	-1.30332	-2.12881	-3.11884	0.504802	-0.0432684	0.421508
+	1.80657	2.0195	Q9UBE0	Q9UBE0	SUMO-activating enzyme subunit 1;SUMO-activating enzyme subunit 1, N-terminally processed	SAE1	6524	Color2 [A=255, R=169, G=169, B=169]	1	4	0.355246	0.0682502	0.0194039	-1.91856	-1.10877	-0.548881	-2.14882	-2.28155	-1.91798	-0.515813	-0.101398	-0.181774	-2.07108	-2.99818	-2.25892	1.20546	1.066	1.66083
+	2.05495	2.0194	P42166	P42166	Lamina-associated polypeptide 2, isoform alpha;Thymopoietin;Thymopentin	TMPO	2060	Color2 [A=255, R=169, G=169, B=169]	1	4	1.60453	1.39828	1.69462	-1.06446	-1.08769	-0.817971	-1.41305	-1.81947	-1.95527	-0.151311	-0.43275	-0.154011	-2.30986	-2.32866	-2.45724	-0.223563	-0.248027	-0.51765
+	2.28507	2.01776	Q71DI3	Q71DI3	Histone H3.2	HIST2H3A	4080	Color2 [A=255, R=169, G=169, B=169]	1	4	0.727717	0.45546	0.651753	0.263572	0.303491	0.379887	0.148982	0.0094873	-0.207796	-1.65588	-1.27756	-1.50128	-2.63354	-2.26694	-2.53236	-1.18108	-1.28192	-2.73255
+	2.4168	2.01747	Q2TAY7	Q2TAY7	WD40 repeat-containing protein SMU1;WD40 repeat-containing protein SMU1, N-terminally processed	SMU1	3576	Color2 [A=255, R=169, G=169, B=169]	1	4	0.708439	0.904895	0.68917	-0.157561	-0.130079	-0.269452	1.40739	1.3421	1.37765	-1.43371	-1.05154	-1.1866	-1.88253	-1.74128	-2.42861	-0.52651	-1.12179	-0.552411
+	2.03036	2.01722	Q96C90	Q96C90	Protein phosphatase 1 regulatory subunit 14B	PPP1R14B	5074	Color2 [A=255, R=169, G=169, B=169]	1	4	0.191904	-1.44251	-0.27152	0.259225	0.659481	0.581659	-1.90956	-1.4789	-1.91022	0.780883	1.10731	0.984326	-2.61874	-2.58994	-2.19122	-1.47325	-1.6308	-1.18921
+	2.15729	2.01688	O00148	O00148	ATP-dependent RNA helicase DDX39A	DDX39A	216	Color2 [A=255, R=169, G=169, B=169]	1	4	1.47714	1.97153	1.50658	-0.320191	-0.411903	-0.394439	-0.96253	-0.970805	-1.88596	-0.648294	-0.846903	-0.667264	-1.78449	-1.83116	-2.81217	0.42774	-0.621632	0.460969
+	1.79548	2.01662	Q15020	Q15020	Squamous cell carcinoma antigen recognized by T-cells 3	SART3	3339	Color2 [A=255, R=169, G=169, B=169]	1	4	1.60036	1.23524	1.03728	-1.44482	-1.09159	-0.973816	-1.83402	-2.43356	-2.13584	-0.835156	-0.367643	0.0928803	-1.99498	-2.5627	-2.77286	0.646376	-0.365208	0.46609
+	1.95319	2.01653	Q9BY32	Q9BY32	Inosine triphosphate pyrophosphatase	ITPA	5699	Color2 [A=255, R=169, G=169, B=169]	1	4	-1.36226	-0.731019	-1.3403	-0.494905	-0.580417	-0.59531	-2.01675	-1.94788	-1.73151	0.451485	0.417555	0.200563	-2.19455	-2.55003	-2.44422	1.30743	1.48746	1.23972
+	2.07081	2.0154	Q7Z4V5	Q7Z4V5	Hepatoma-derived growth factor-related protein 2	HDGFRP2	4170	Color2 [A=255, R=169, G=169, B=169]	1	4	1.29383	1.11274	0.800602	0.732344	0.488328	0.380123	-2.13293	1.01954	0.991658	-1.07946	-1.24999	-1.47346	-2.63942	-1.23657	-2.34948	-0.634026	-0.669076	-0.476585
+	1.74813	2.01468	Q96EY7	Q96EY7	Pentatricopeptide repeat domain-containing protein 3, mitochondrial	PTCD3	5149	Color2 [A=255, R=169, G=169, B=169]	1	4	0.416536	0.268802	-0.0192052	1.31676	1.49835	1.37338	-1.99321	-2.35722	-2.32972	-0.686562	-0.353604	-0.366059	-2.0177	-2.81267	-2.54971	-1.07757	-0.879772	-1.49105
+	2.33126	2.01467	Q15397	Q15397	Pumilio domain-containing protein KIAA0020	KIAA0020	3412	Color2 [A=255, R=169, G=169, B=169]	1	4	0.866791	0.750265	1.08709	-1.01063	-0.690825	-1.00269	-2.1458	-1.77553	-1.70129	-1.35755	-1.35424	-1.15577	-2.4572	-3.69451	-2.64475	-1.44904	-1.54058	-1.28244
+	1.87952	2.01466	O95249	O95249	Golgi SNAP receptor complex member 1	GOSR1	925	Color2 [A=255, R=169, G=169, B=169]	1	4	1.02207	-2.06559	0.211627	0.656838	-0.80505	-1.30648	-1.68435	-1.69326	-2.14008	0.979199	-0.479842	-0.312038	-2.80093	-2.56785	-2.19186	0.728503	-1.77318	1.07835
+	2.17535	2.01406	Q12857	Q12857	Nuclear factor 1 A-type	NFIA	3004	Color2 [A=255, R=169, G=169, B=169]	1	4	-1.27307	-2.4377	-1.93823	0.95287	1.10274	1.36199	0.549994	0.419425	0.100443	-0.61294	-0.272213	-0.317961	-2.2857	-2.06605	-2.33269	0.0213136	0.141364	-1.00933
+	1.93548	2.01402	Q7L1Q6	Q7L1Q6	Basic leucine zipper and W2 domain-containing protein 1	BZW1	4104	Color2 [A=255, R=169, G=169, B=169]	1	4	-0.227285	-0.224492	-0.626332	1.0026	0.862189	0.781715	-2.38087	-1.90052	-2.33281	-0.250013	0.146451	-0.220792	-1.83339	-2.68517	-2.06639	0.957373	0.741375	0.956987
+	3.75578	2.01261	P60660	P60660	Myosin light polypeptide 6	MYL6	2534	Color2 [A=255, R=169, G=169, B=169]	1	4	0.665288	0.101315	0.586989	0.654252	0.472668	0.385022	0.874224	1.02749	1.84942	-0.167909	-0.266167	0.103478	-1.60172	-1.02262	-2.4072	-0.141746	-0.494519	-0.618269
+	1.78749	2.01128	O00401	O00401	Neural Wiskott-Aldrich syndrome protein	WASL	253	Color2 [A=255, R=169, G=169, B=169]	1	4	-1.64637	-1.43451	-1.51004	0.0537614	-0.400527	-0.610999	-1.69037	-2.5893	-2.15945	-0.16075	-0.421115	-0.487379	-3.09804	-1.78301	-3.00218	1.32381	1.25776	1.22845
+	1.99452	2.01047	Q9Y3Z3	Q9Y3Z3	Deoxynucleoside triphosphate triphosphohydrolase SAMHD1	SAMHD1	7002	Color2 [A=255, R=169, G=169, B=169]	1	4	1.20153	1.21328	1.22599	-1.76639	-1.61923	-1.26717	-1.65857	-1.81573	-2.13097	-0.771511	-0.708115	-0.930397	-2.44439	-2.63604	-2.99441	0.0974849	-1.22631	-0.0610908
+	1.933	2.00916	Q9Y3T9	Q9Y3T9	Nucleolar complex protein 2 homolog	NOC2L	6998	Color2 [A=255, R=169, G=169, B=169]	1	4	1.17238	1.22559	1.16863	0.578719	0.503469	0.512182	-1.97146	-1.92461	-1.86648	-0.288298	-0.296538	-0.533547	-2.60272	-2.3291	-2.24816	-1.30274	-1.38919	-1.35067
+	1.90929	2.00719	P51116	P51116	Fragile X mental retardation syndrome-related protein 2	FXR2	2307	Color2 [A=255, R=169, G=169, B=169]	1	4	1.12721	0.994146	1.32934	0.649696	0.543096	0.685687	-1.56166	-1.90936	-2.06294	-1.2975	-1.51642	-0.97475	-3.04249	-1.65533	-2.43054	-0.642091	-0.586466	-0.311938
+	1.85035	2.00711	P49366	P49366	Deoxyhypusine synthase	DHPS	2212	Color2 [A=255, R=169, G=169, B=169]	1	4	-1.60938	-2.16685	-1.13005	-1.62035	-1.28132	-1.01105	-2.01454	-2.09391	-2.0454	0.351095	0.797713	0.810496	-2.84598	-3.00579	-2.38158	0.59372	0.587602	0.772103
+	1.85303	2.00655	Q9H0C8	Q9H0C8	Integrin-linked kinase-associated serine/threonine phosphatase 2C	ILKAP	5806	Color2 [A=255, R=169, G=169, B=169]	1	4	1.36214	1.14945	1.23996	-0.725018	-0.891729	-1.88269	-1.62276	-2.01938	-2.33967	0.349022	-0.33894	-0.410008	-2.36687	-1.98641	-2.86272	-0.769781	0.491452	0.426152
+	2.00685	2.00601	P49406	P49406	39S ribosomal protein L19, mitochondrial	MRPL19	2214	Color2 [A=255, R=169, G=169, B=169]	1	4	-1.73816	-1.73493	-0.816859	0.708516	1.53126	0.843455	-2.17928	-0.250472	1.46899	-0.957189	-1.04921	-0.527773	-2.23099	-2.40884	-2.16105	0.120002	0.3318	0.335642
+	1.88966	2.00447	Q9GZL7	Q9GZL7	Ribosome biogenesis protein WDR12	WDR12	5770	Color2 [A=255, R=169, G=169, B=169]	1	4	1.63416	1.50129	-1.83277	-1.54797	-0.986267	-0.7567	-1.82736	-2.09735	-1.73864	0.0742867	0.57091	0.51291	-2.38745	-2.30431	-2.82087	-0.648335	-0.345182	-0.00910098
+	3.7126	2.00435	P12268	P12268	Inosine-5-monophosphate dehydrogenase 2	IMPDH2	1399	Color2 [A=255, R=169, G=169, B=169]	1	4	0.344469	0.408491	0.428049	0.51452	0.545243	0.549372	-0.826864	-0.648248	-0.938675	0.952746	0.932554	1.03486	-1.158	-2.66483	-1.18806	0.58217	0.581562	0.55063
+	2.38072	2.0034	O95983	O95983	Methyl-CpG-binding domain protein 3	MBD3	1015	Color2 [A=255, R=169, G=169, B=169]	1	4	1.38784	1.16531	1.88719	-1.18213	-1.14497	-1.0114	-0.161411	0.452079	0.0163736	-0.53916	-0.965488	-1.19005	-1.67909	-1.81826	-2.51284	0.462017	0.39464	0.429163
+	1.8998	2.00322	Q9UKD2	Q9UKD2	mRNA turnover protein 4 homolog	MRTO4	6691	Color2 [A=255, R=169, G=169, B=169]	1	4	1.14943	0.849428	1.14633	0.113503	0.252912	0.126427	-2.18738	-1.91677	-1.96815	-0.111805	-0.019515	-0.322751	-2.54353	-2.43455	-2.49748	-0.766003	-2.41796	-1.25721
+	1.87204	2.00321	P50579	P50579	Methionine aminopeptidase 2	METAP2	2291	Color2 [A=255, R=169, G=169, B=169]	1	4	-1.40532	-1.92073	-1.57829	0.354775	-0.0586674	1.82584	-2.10129	-1.42355	-2.46506	-1.30568	-1.00793	-0.812983	-2.87621	-2.65551	-2.65676	-0.353611	0.446914	0.911351
+	2.32605	2.00146	Q13015	Q13015	Protein AF1q	MLLT11	3038	Color2 [A=255, R=169, G=169, B=169]	1	4	0.206786	0.0924886	0.20779	0.02061	0.025836	0.0516436	1.36846	1.4091	1.46791	-1.61203	-1.42401	-1.47513	-2.27475	-2.185	-1.82115	-0.289396	-0.0500614	-1.38262
+	3.69369	2.00069	P84103	P84103	Serine/arginine-rich splicing factor 3	SRSF3	2780	Color2 [A=255, R=169, G=169, B=169]	1	4	1.18417	1.2147	1.25383	0.607484	0.621822	0.701007	0.642242	0.683526	0.636482	-0.314297	-0.486684	-0.628819	-2.00088	-1.19039	-1.81047	-0.0626619	-0.397948	-0.653121
+	3.69352	2.00066	Q9BWD1	Q9BWD1	Acetyl-CoA acetyltransferase, cytosolic	ACAT2	5660	Color2 [A=255, R=169, G=169, B=169]	1	4	-0.504477	-0.59993	-0.382245	0.138969	0.12407	0.0974979	0.496495	0.468548	0.615264	-0.0163554	0.0691111	0.052389	-1.57163	-1.26389	-2.16613	1.49451	1.52369	1.42412
+	1.71647	2.00053	Q2TAL8	Q2TAL8	Glutamine-rich protein 1	QRICH1	3574	Color2 [A=255, R=169, G=169, B=169]	1	4	0.212987	0.117082	1.02403	-1.07569	-1.97041	-1.32199	-2.34783	-2.6694	-2.26439	-1.16568	-1.32512	-1.28599	-3.04497	-2.5805	-2.70607	0.473836	0.96404	0.984823
+	1.98397	1.99993	Q5VW36	Q5VW36	Focadhesin	FOCAD	3815	Color2 [A=255, R=169, G=169, B=169]	1	4	-1.41238	-1.75393	-1.49915	0.318523	-1.34751	-0.130765	-2.30497	-1.9429	-1.78722	-0.97708	-1.13089	-1.17904	-2.40029	-3.03258	-2.97653	1.16249	0.844325	1.09245
+	3.68318	1.99865	P54136	P54136	Arginine--tRNA ligase, cytoplasmic	RARS	2417	Color2 [A=255, R=169, G=169, B=169]	1	4	0.589117	0.637648	0.567221	0.77469	0.755706	0.777847	-0.880161	-1.06992	-1.08351	0.812549	0.795138	0.818158	-1.55979	-1.69929	-1.73755	0.480334	0.529323	0.492489
+	2.13292	1.99808	Q9H8S9	Q9H8S9	MOB kinase activator 1A	MOB1A	5987	Color2 [A=255, R=169, G=169, B=169]	1	4	-0.243978	-0.094895	-0.196479	-0.863051	-0.851041	-0.904594	-1.42191	-2.04408	-2.03714	0.785361	0.78177	0.794744	-1.97353	-2.18734	-2.49653	1.03056	0.965964	0.982982
+	3.67815	1.99767	P14314	P14314	Glucosidase 2 subunit beta	PRKCSH	1445	Color2 [A=255, R=169, G=169, B=169]	1	4	-0.192775	-0.311034	-0.105866	0.636599	0.537026	0.598382	-0.531557	-0.851318	-0.587166	1.2884	1.15874	1.30991	-1.66193	-1.77422	-1.55802	0.656061	0.678188	0.710584
+	3.67641	1.99733	P50402	P50402	Emerin	EMD	2279	Color2 [A=255, R=169, G=169, B=169]	1	4	0.577438	0.921561	0.710892	-0.291533	0.0407752	-0.300358	1.14813	1.33732	1.31117	-0.411082	-0.486341	-0.55258	-2.43346	-1.2664	-1.29347	0.507227	0.356571	0.124131
+	2.11114	1.99666	Q16512	Q16512	Serine/threonine-protein kinase N1	PKN1	3490	Color2 [A=255, R=169, G=169, B=169]	1	4	0.577224	0.33322	0.501729	0.0435402	-0.144876	-0.173885	1.28501	-1.89565	1.38035	-1.57191	-1.39482	-1.85597	-2.06209	-2.55137	-2.59477	-1.37235	-0.551513	-1.25128
+	3.14693	1.99649	Q8N8S7	Q8N8S7	Protein enabled homolog	ENAH	4553	Color2 [A=255, R=169, G=169, B=169]	1	4	0.023847	-0.150668	0.0868838	0.367	0.270407	0.38655	-1.81357	0.0623439	-0.879041	0.528658	0.607431	0.56514	-1.92241	-1.14961	-2.22148	1.16642	1.08288	1.17565
+	2.05968	1.99648	A6ZKI3;Q17RB0	A6ZKI3;Q17RB0	Protein FAM127A;Protein FAM127C	FAM127A;FAM127C	51	Color2 [A=255, R=169, G=169, B=169]	1	4	0.416038	0.369413	0.160885	-0.136295	-0.122382	-0.325512	1.57988	-1.55717	-2.18346	-1.28383	-1.52613	-1.3024	-2.41131	-2.19125	-2.35573	1.07286	1.09747	-1.10367
+	1.98987	1.99587	Q9Y4A5	Q9Y4A5	Transformation/transcription domain-associated protein	TRRAP	7011	Color2 [A=255, R=169, G=169, B=169]	1	4	-0.426348	-0.753001	-0.651176	-0.499439	-0.163971	-0.927301	-1.94559	-1.64344	-1.75848	-0.38411	-0.390864	-0.663204	-2.51304	-2.03604	-2.50803	1.84424	1.46311	1.55206
+	1.77874	1.99542	Q05048	Q05048	Cleavage stimulation factor subunit 1	CSTF1	2894	Color2 [A=255, R=169, G=169, B=169]	1	4	1.32287	-1.89701	-1.28306	-2.09064	-0.707597	-0.263348	-2.54356	-1.75738	-1.69716	-0.321006	0.182299	0.26874	-2.37663	-1.97022	-3.47504	1.3802	-0.176994	0.405471
+	1.75054	1.99218	Q96T37	Q96T37	Putative RNA-binding protein 15	RBM15	5389	Color2 [A=255, R=169, G=169, B=169]	1	4	1.51971	1.08664	1.48353	0.413862	0.361582	0.379328	-2.4487	-2.20037	-1.91396	-1.19392	-0.844378	-0.966758	-2.43088	-2.18852	-2.66974	-0.4985	-0.983796	-0.757303
+	1.79323	1.9895	O15091	O15091	Mitochondrial ribonuclease P protein 3	KIAA0391	408	Color2 [A=255, R=169, G=169, B=169]	1	4	-2.08642	-2.1252	-1.82473	-1.31438	-1.11576	-1.18213	-2.1105	-1.53245	-1.86267	1.25515	0.852952	1.02593	-2.49602	-3.19518	-2.58569	0.514909	0.0479517	-0.0846325
+	3.62776	1.98774	P62826	P62826	GTP-binding nuclear protein Ran	RAN	2649	Color2 [A=255, R=169, G=169, B=169]	1	4	1.59024	1.59511	1.5071	0.068185	-0.0435806	-0.0649232	-0.351444	-0.392238	-0.682914	0.101137	0.163266	0.196741	-1.79599	-1.54397	-1.6294	0.513057	0.412768	0.356862
+	1.64286	1.98742	Q9BPX3	Q9BPX3	Condensin complex subunit 3	NCAPG	5490	Color2 [A=255, R=169, G=169, B=169]	1	4	-0.0798948	-0.657956	0.0933009	-0.375585	-1.46887	-0.513971	-2.66172	-2.08127	-2.39601	-0.63072	-0.383999	-0.510127	-2.44888	-2.21817	-2.72302	1.62321	1.85884	1.04577
+	1.77185	1.9871	P49137;Q96PN8;O43930;P51817	P49137	MAP kinase-activated protein kinase 2	MAPKAPK2	2202	Color2 [A=255, R=169, G=169, B=169]	1	4	-0.0291211	-0.0477962	0.0401852	0.111991	0.0427438	0.0281255	-2.33871	-1.96064	-1.91641	-1.31559	-1.47823	-1.32552	-2.38572	-1.77222	-3.04651	1.48229	1.1836	1.30731
+	2.33369	1.98613	O43252	O43252	Bifunctional 3-phosphoadenosine 5-phosphosulfate synthase 1;Sulfate adenylyltransferase;Adenylyl-sulfate kinase	PAPSS1	489	Color2 [A=255, R=169, G=169, B=169]	1	4	0.447519	0.345446	0.398265	-1.07686	-0.998663	-0.951539	-1.3237	-1.24943	-1.30369	0.91608	0.899647	0.981393	-2.31476	-2.28862	-1.35501	0.995462	0.943454	0.976617
+	1.97145	1.98421	Q9Y316	Q9Y316	Protein MEMO1	MEMO1	6945	Color2 [A=255, R=169, G=169, B=169]	1	4	-1.31151	-1.47557	-1.92967	0.0365961	0.0612941	-0.345178	-1.98733	1.18273	1.37325	-1.42526	-1.135	-0.899532	-2.60796	-1.99191	-2.69358	-0.775838	1.00751	0.91943
+	1.69971	1.98388	P67812	P67812	Signal peptidase complex catalytic subunit SEC11A	SEC11A	2696	Color2 [A=255, R=169, G=169, B=169]	1	4	-1.48347	-1.33586	-1.27889	-0.167645	-0.114578	-0.37537	-2.22303	-2.25627	-2.15009	0.254843	0.366446	0.297129	-1.69331	-2.64805	-2.93616	1.26392	1.26755	1.30592
+	2.38624	1.98361	Q13823	Q13823	Nucleolar GTP-binding protein 2	GNL2	3179	Color2 [A=255, R=169, G=169, B=169]	1	4	0.772311	1.11842	0.816917	-0.845544	-1.06643	-0.795678	-1.51955	-2.06941	-2.00652	-1.21877	-1.28828	-1.70482	-2.54459	-3.1518	-2.83928	-0.803244	-1.27023	-1.04339
+	3.60659	1.98352	P62280	P62280	40S ribosomal protein S11	RPS11	2623	Color2 [A=255, R=169, G=169, B=169]	1	4	0.534543	0.549187	0.489334	0.776625	0.956293	0.956935	1.10564	0.985699	0.844468	0.0768993	0.097448	0.269532	-1.74629	-1.8518	-1.36071	-0.859181	-0.988388	-0.83623
+	1.95414	1.98312	Q12788	Q12788	Transducin beta-like protein 3	TBL3	2991	Color2 [A=255, R=169, G=169, B=169]	1	4	0.903096	0.313313	0.49742	0.830748	0.305186	0.798812	-1.40478	-2.40542	-1.48446	0.475489	0.408389	0.194748	-2.38649	-2.34095	-2.28085	-1.36883	-1.19256	-2.16582
+	1.6952	1.98062	Q8TEX9	Q8TEX9	Importin-4	IPO4	4763	Color2 [A=255, R=169, G=169, B=169]	1	4	0.0540242	-1.64327	-0.606095	-0.0700994	-0.0411202	0.223911	-2.53713	-2.05456	-2.2232	1.5364	1.59962	1.09639	-2.23042	-2.43594	-2.63847	-1.08098	-0.610722	-0.458061
+	2.24351	1.97938	O60814;P57053	O60814;P57053	Histone H2B type 1-K;Histone H2B type F-S	HIST1H2BK;H2BFS	653	Color2 [A=255, R=169, G=169, B=169]	1	4	-0.807434	-0.761173	-0.801043	-1.77323	-0.836558	-1.99989	1.08658	1.06679	1.05283	-1.53837	-1.45323	-1.33552	-1.99505	-3.08123	-3.17743	-1.28663	-0.989151	-1.20188
+	1.89942	1.97842	Q969S9	Q969S9	Ribosome-releasing factor 2, mitochondrial	GFM2	5006	Color2 [A=255, R=169, G=169, B=169]	1	4	-2.23758	-2.50376	-1.69869	0.664965	-1.08415	0.57893	-1.5314	-1.42153	-1.77241	-1.36442	-1.17254	-1.05729	-2.75653	-2.82426	-2.80438	0.701532	0.916205	0.732617
+	1.8786	1.97837	Q04323	Q04323	UBX domain-containing protein 1	UBXN1	2881	Color2 [A=255, R=169, G=169, B=169]	1	4	-1.71515	-1.86838	-1.74652	-0.21313	0.0325977	-0.122935	-1.83324	-2.03309	-1.72953	-1.20598	-1.14697	-0.819056	-2.73658	-2.97739	-2.40633	1.66059	1.12328	0.691604
+	1.90133	1.97804	Q9Y5A9	Q9Y5A9	YTH domain-containing family protein 2	YTHDF2	7058	Color2 [A=255, R=169, G=169, B=169]	1	4	0.396804	0.907008	0.873106	-1.25356	-2.02794	-1.36089	-1.89081	-1.77624	-2.03572	0.404534	0.5238	0.481558	-2.43457	-2.10764	-2.53246	0.947392	-0.218178	0.326372
+	2.32315	1.97794	P26358	P26358	DNA (cytosine-5)-methyltransferase 1	DNMT1	1750	Color2 [A=255, R=169, G=169, B=169]	1	4	1.67761	1.60628	1.59066	-0.538727	-0.258131	-0.589876	0.0955379	0.224446	0.168051	-1.17568	-1.52875	-1.18981	-1.44062	-1.97585	-2.51735	-0.148264	-0.215234	0.281895
+	1.90029	1.97775	Q99575	Q99575	Ribonucleases P/MRP protein subunit POP1	POP1	5432	Color2 [A=255, R=169, G=169, B=169]	1	4	0.285827	0.00937181	0.166983	-0.218575	-0.57196	-0.140272	-1.38255	-2.11168	-2.07901	1.55711	1.16413	1.45009	-2.03184	-2.65352	-2.36253	-1.24279	-1.37673	-1.08319
+	1.75806	1.97554	Q9H488	Q9H488	GDP-fucose protein O-fucosyltransferase 1	POFUT1	5912	Color2 [A=255, R=169, G=169, B=169]	1	4	-1.53491	-1.5345	-1.53439	-0.164032	-0.040008	0.00766551	-2.13608	-2.18257	-2.15772	0.685998	0.95268	0.806699	-2.36048	-2.2994	-2.56202	0.656149	0.895411	0.803238
+	1.90657	1.97537	Q9BQ67	Q9BQ67	Glutamate-rich WD repeat-containing protein 1	GRWD1	5499	Color2 [A=255, R=169, G=169, B=169]	1	4	0.329334	-0.964047	-1.72144	1.23501	1.37682	1.30314	-2.11169	-1.9248	-1.73591	-0.534917	-0.606904	-0.551124	-2.9322	-2.64281	-2.02623	-0.234589	-0.88181	-1.35272
+	1.71383	1.97419	Q5JTZ9	Q5JTZ9	Alanine--tRNA ligase, mitochondrial	AARS2	3701	Color2 [A=255, R=169, G=169, B=169]	1	4	0.760138	0.995192	0.915696	0.969495	1.01067	0.955987	-2.20952	-2.20672	-2.2648	-0.825096	-0.739184	-0.541605	-2.10767	-2.52803	-2.62308	-1.39607	-0.92515	-1.18007
+	1.87333	1.97376	Q16666;Q6K0P9	Q16666	Gamma-interferon-inducible protein 16	IFI16	3520	Color2 [A=255, R=169, G=169, B=169]	1	4	-2.00919	-1.60837	-1.9798	-0.427992	-0.383011	-0.399017	0.0890663	-0.0501351	-2.80409	0.636698	0.640854	0.67581	-2.9185	-1.72868	-2.39358	0.692568	0.636152	0.6931
+	1.82491	1.9734	Q13454	Q13454	Tumor suppressor candidate 3	TUSC3	3120	Color2 [A=255, R=169, G=169, B=169]	1	4	0.292279	0.562878	0.393402	-1.16899	-2.09381	-1.43665	-1.9825	-2.11098	-2.00583	0.860846	0.814677	0.962252	-2.51304	-2.39097	-2.23605	0.44343	0.0567883	0.312895
+	3.55538	1.97317	P62266	P62266	40S ribosomal protein S23	RPS23	2619	Color2 [A=255, R=169, G=169, B=169]	1	4	-0.0189191	1.04138	0.838818	1.09886	0.98926	1.18658	0.20989	0.116669	-0.0605912	0.656448	0.62293	0.736032	-1.72736	-1.68114	-1.52442	-0.875572	-0.785711	-0.823155
+	1.87727	1.97185	Q15003	Q15003	Condensin complex subunit 2	NCAPH	3332	Color2 [A=255, R=169, G=169, B=169]	1	4	1.61791	1.26456	1.66807	-0.281674	-0.207285	-0.212166	-1.90197	-2.07929	-1.52728	-1.00547	-1.29566	-1.01679	-2.42989	-2.92625	-1.66114	-0.218912	-0.237312	-0.0752716
+	1.93487	1.97128	Q32P28	Q32P28	Prolyl 3-hydroxylase 1	LEPRE1	3584	Color2 [A=255, R=169, G=169, B=169]	1	4	-0.750533	-0.805814	-0.826838	-0.95476	-1.0265	-0.967342	-1.94843	-2.12037	-1.31701	1.43971	1.26671	1.42094	-2.19348	-2.26422	-2.5333	0.399459	0.29582	0.509148
+	1.69894	1.96985	Q96I25	Q96I25	Splicing factor 45	RBM17	5221	Color2 [A=255, R=169, G=169, B=169]	1	4	1.00917	1.63066	1.09856	-0.546368	-0.82577	0.151786	-2.84874	-1.89058	-1.57904	-0.751396	-2.09637	-0.030693	-2.85808	-1.70647	-2.60869	0.0754741	-0.0873263	0.372278
+	1.8119	1.96965	P13984	P13984	General transcription factor IIF subunit 2	GTF2F2	1439	Color2 [A=255, R=169, G=169, B=169]	1	4	1.25226	-2.30975	-1.46543	0.0255233	0.465927	0.36552	-1.75003	-2.52222	-1.74043	-0.0744107	0.369568	-0.461344	-2.29972	-2.22728	-2.58448	0.820113	0.335113	0.676914
+	1.84495	1.96903	Q8IXT5	Q8IXT5	RNA-binding protein 12B	RBM12B	4391	Color2 [A=255, R=169, G=169, B=169]	1	4	0.679045	0.490094	0.552793	0.909807	0.757287	0.775437	-1.94693	-2.11362	-2.2613	-2.12748	-0.780039	-1.35019	-2.3946	-2.11828	-3.08464	-0.898784	-0.635597	-0.5026
+	1.86016	1.96899	Q99797	Q99797	Mitochondrial intermediate peptidase	MIPEP	5466	Color2 [A=255, R=169, G=169, B=169]	1	4	-0.789252	-1.98237	-1.60136	-1.01412	-1.62348	-1.07541	-1.48737	-1.96229	-2.41322	0.09768	0.414545	0.251593	-2.55758	-3.05241	-2.34415	0.853112	1.11898	0.977113
+	1.93213	1.96747	Q03519	Q03519	Antigen peptide transporter 2	TAP2	2877	Color2 [A=255, R=169, G=169, B=169]	1	4	-0.845164	-1.05551	-0.968297	0.810296	0.816354	0.853951	-2.16527	-1.91648	-1.27513	-0.894431	-1.06375	-0.880734	-2.14402	-2.39028	-2.43948	1.03339	1.09414	1.09975
+	3.52567	1.96707	P53999	P53999	Activated RNA polymerase II transcriptional coactivator p15	SUB1	2414	Color2 [A=255, R=169, G=169, B=169]	1	4	0.0376676	-0.0864923	-0.0475079	1.25056	1.29962	1.32248	0.939797	1.05529	0.946324	-0.505419	-0.627556	-0.319535	-1.92813	-1.5149	-1.47465	0.139895	-0.337634	-0.149805
+	1.74517	1.9669	Q6PD62	Q6PD62	RNA polymerase-associated protein CTR9 homolog	CTR9	3968	Color2 [A=255, R=169, G=169, B=169]	1	4	-1.64001	0.738929	0.825531	-0.891162	-0.0736818	0.687203	-1.92407	-2.31889	-2.16493	-0.918275	-0.944282	-0.850272	-2.35188	-2.0672	-2.76319	1.23137	1.19474	0.639903
+	1.73275	1.96648	Q9HD45	Q9HD45	Transmembrane 9 superfamily member 3	TM9SF3	6101	Color2 [A=255, R=169, G=169, B=169]	1	4	-1.69281	-1.46289	-0.323683	-0.259678	-0.294706	-0.531069	-1.98066	-2.01828	-2.46572	1.62537	0.0366953	0.0495771	-2.11194	-2.32686	-2.75356	0.763534	0.901141	1.18852
+	3.51477	1.96482	P11586	P11586	C-1-tetrahydrofolate synthase, cytoplasmic;Methylenetetrahydrofolate dehydrogenase;Methenyltetrahydrofolate cyclohydrolase;Formyltetrahydrofolate synthetase;C-1-tetrahydrofolate synthase, cytoplasmic, N-terminally processed	MTHFD1	1382	Color2 [A=255, R=169, G=169, B=169]	1	4	-0.802171	-0.539623	-0.739152	0.12274	-0.00783146	0.0844942	0.376423	0.0885143	0.34053	1.35004	1.41814	1.415	-1.34695	-2.0373	-1.5278	0.60944	0.526326	0.669182
+	2.16833	1.96377	Q9UHD2	Q9UHD2	Serine/threonine-protein kinase TBK1	TBK1	6605	Color2 [A=255, R=169, G=169, B=169]	1	4	-1.44953	-1.38092	-1.55459	-1.427	-1.51011	-1.97005	-2.1092	-2.16672	-1.57679	1.26691	0.993374	0.0398763	-3.09768	-2.92132	-2.90129	-1.07825	-0.112249	-1.10966
+	2.08252	1.96348	Q01459	Q01459	Di-N-acetylchitobiase	CTBS	2824	Color2 [A=255, R=169, G=169, B=169]	1	4	-1.84033	-2.30464	-1.44214	-1.45618	-1.37755	-1.04799	-1.68275	-1.39493	-2.41877	-0.93307	-1.05702	-0.658489	-2.6016	-3.46689	-2.81501	1.01324	1.1453	0.490039
+	1.67862	1.96188	Q96DV4	Q96DV4	39S ribosomal protein L38, mitochondrial	MRPL38	5117	Color2 [A=255, R=169, G=169, B=169]	1	4	-1.82219	-0.483481	-1.82331	0.225752	0.374777	0.380992	-2.28747	-1.82719	-2.52049	1.05528	0.872297	1.17934	-1.85721	-2.52304	-2.83241	0.576062	-0.416478	-0.119048
+	1.73279	1.96186	Q7Z2W4;Q9H0J9	Q7Z2W4	Zinc finger CCCH-type antiviral protein 1	ZC3HAV1	4141	Color2 [A=255, R=169, G=169, B=169]	1	4	-2.09813	-2.80994	-1.92442	0.250305	0.239059	0.219677	-1.97997	-1.85612	-2.05746	0.464341	0.44382	0.521028	-3.01384	-2.32967	-2.52531	0.462358	0.0140933	0.195262
+	1.82684	1.96159	O75439	O75439	Mitochondrial-processing peptidase subunit beta	PMPCB	753	Color2 [A=255, R=169, G=169, B=169]	1	4	-0.125735	-1.19203	-0.401967	0.345501	0.475338	0.491873	-1.57543	-2.69892	-2.3698	0.918012	0.888409	0.908602	-2.14105	-1.72164	-2.57838	0.499902	0.562966	0.491816
+	3.49364	1.96043	Q00688	Q00688	Peptidyl-prolyl cis-trans isomerase FKBP3	FKBP3	2810	Color2 [A=255, R=169, G=169, B=169]	1	4	-1.04907	-0.884237	-0.782831	1.07296	1.04076	1.01125	0.082462	0.0853044	0.152335	0.464608	0.474242	0.725757	-1.74461	-1.33799	-1.81846	0.879346	0.772421	0.855767
+	1.76493	1.96025	O95104	O95104	Splicing factor, arginine/serine-rich 15	SCAF4	898	Color2 [A=255, R=169, G=169, B=169]	1	4	-1.87019	-1.51647	-0.87539	-0.167765	-0.540768	0.526299	-1.98857	-2.51956	-1.56456	1.04224	0.779317	1.20972	-2.11112	-2.06492	-2.91924	0.518728	0.527314	0.366968
+	1.88181	1.9601	Q9UNF1	Q9UNF1	Melanoma-associated antigen D2	MAGED2	6787	Color2 [A=255, R=169, G=169, B=169]	1	4	1.24306	1.22066	1.30078	-0.965304	-1.05247	-0.834982	-1.78665	-1.97994	-2.07781	-0.657944	0.061498	-0.315289	-2.31263	-2.78517	-2.83311	-2.09616	-1.37789	-0.934585
+	1.67833	1.96001	Q6JQN1	Q6JQN1	Acyl-CoA dehydrogenase family member 10	ACAD10	3902	Color2 [A=255, R=169, G=169, B=169]	1	4	-1.3317	-2.01906	-1.90124	-0.978637	-1.56516	-0.979183	-2.00001	-2.32056	-2.30225	0.897181	0.971838	1.34563	-2.69021	-2.19413	-3.37066	0.268693	0.00175258	0.0378877
+	2.04881	1.95989	O00115	O00115	Deoxyribonuclease-2-alpha	DNASE2	212	Color2 [A=255, R=169, G=169, B=169]	1	4	-1.46864	-1.71732	-1.67734	-1.21678	-1.19332	-1.31672	0.486846	0.474654	-1.04993	-0.048889	-0.00994088	0.0849768	-2.20416	-2.25347	-2.3947	1.29404	1.25431	1.24076
+	2.09921	1.95815	A2RRP1	A2RRP1	Neuroblastoma-amplified sequence	NBAS	14	Color2 [A=255, R=169, G=169, B=169]	1	4	-1.29606	-1.68421	-1.09761	0.245821	0.0937668	0.724729	-1.84427	-1.08156	-1.5322	-0.00358123	0.317693	0.60819	-2.52298	-2.11764	-2.12544	1.85851	0.721556	-0.488808
+	1.75764	1.95695	Q5RKV6	Q5RKV6	Exosome complex component MTR3	EXOSC6	3722	Color2 [A=255, R=169, G=169, B=169]	1	4	-0.436754	-0.548444	-0.463077	-1.38338	-1.11512	-1.35464	-2.14267	-1.99729	-2.14625	0.901078	1.23521	1.32347	-2.05462	-2.30416	-2.76931	0.385138	0.686776	0.769742
+	1.70865	1.95557	O14925;Q5SRD1	O14925;Q5SRD1	Mitochondrial import inner membrane translocase subunit Tim23;Putative mitochondrial import inner membrane translocase subunit Tim23B	TIMM23;TIMM23B	371	Color2 [A=255, R=169, G=169, B=169]	1	4	1.22506	1.07656	0.776136	-1.29292	-1.108	-0.488293	-2.09938	-2.35585	-2.22572	-0.283641	-0.12027	-0.493365	-1.73876	-2.46351	-2.65288	1.06733	0.419091	0.961077
+	1.81578	1.95531	O94888	O94888	UBX domain-containing protein 7	UBXN7	869	Color2 [A=255, R=169, G=169, B=169]	1	4	-0.42278	-0.386537	-0.290518	-0.774245	-0.78679	-0.664981	-2.44809	-2.14538	-2.05873	0.810659	0.797412	0.79318	-2.18605	-2.21905	-2.35406	1.02252	1.03681	1.05132
+	3.46878	1.95522	P48735	P48735	Isocitrate dehydrogenase [NADP], mitochondrial	IDH2	2193	Color2 [A=255, R=169, G=169, B=169]	1	4	0.608405	0.938591	0.628294	0.83062	0.981891	0.972715	-0.269155	-1.25908	-0.538284	-0.447732	-0.19991	-0.0990828	-1.64481	-1.81946	-1.42377	0.934537	0.968943	0.837283
+	3.46415	1.95424	O96008	O96008	Mitochondrial import receptor subunit TOM40 homolog	TOMM40	1021	Color2 [A=255, R=169, G=169, B=169]	1	4	-0.0693431	-0.129352	-0.11808	0.133788	0.0695558	-0.0835299	-0.468277	-0.425577	-0.338798	0.829972	0.518438	0.606404	-1.25045	-1.73245	-1.9027	1.84923	0.845487	1.66568
+	2.2875	1.95332	P16104	P16104	Histone H2AX	H2AFX	1493	Color2 [A=255, R=169, G=169, B=169]	1	4	-0.899917	-0.74241	-0.351937	-0.717109	-0.982277	-0.172914	1.36889	1.16803	1.32964	-1.42433	-1.48519	-1.34452	-2.28185	-2.4001	-2.76755	-1.3783	-1.04762	-1.26764
+	1.77403	1.953	Q9HD33	Q9HD33	39S ribosomal protein L47, mitochondrial	MRPL47	6097	Color2 [A=255, R=169, G=169, B=169]	1	4	-1.08075	-1.54221	-1.3098	1.03942	0.794298	0.892483	-1.87248	-2.05216	-2.24766	-0.271294	-0.666792	-0.183863	-2.66677	-2.03937	-2.38734	1.51139	0.235321	0.581798
+	1.80694	1.95297	Q9H1B7	Q9H1B7	Interferon regulatory factor 2-binding protein-like	IRF2BPL	5842	Color2 [A=255, R=169, G=169, B=169]	1	4	-2.0202	-1.94401	-1.64361	-0.941432	-0.828604	-0.781304	-1.70215	-2.21478	-0.333904	0.790294	0.8916	0.831208	-2.4729	-2.23934	-2.66283	0.907208	0.706945	0.701998
+	1.68785	1.95177	P46734	P46734	Dual specificity mitogen-activated protein kinase kinase 3	MAP2K3	2129	Color2 [A=255, R=169, G=169, B=169]	1	4	-1.94035	-1.86629	-2.19411	-0.97095	-0.902128	-0.643556	-1.87478	-2.16258	-1.7218	0.53094	1.02064	1.90886	-1.89669	-3.14134	-3.16928	-0.82635	-0.352098	0.234634
+	1.89119	1.95137	Q8TCJ2	Q8TCJ2	Dolichyl-diphosphooligosaccharide--protein glycosyltransferase subunit STT3B	STT3B	4718	Color2 [A=255, R=169, G=169, B=169]	1	4	-0.764407	-1.3518	-1.69963	-0.0157708	0.137141	0.148459	-1.93322	-1.51989	-2.09858	1.57702	1.22429	1.20124	-2.28041	-2.46779	-2.21625	0.170583	-0.357644	-0.269471
+	3.44479	1.95014	Q9NR45	Q9NR45	Sialic acid synthase	NANS	6175	Color2 [A=255, R=169, G=169, B=169]	1	4	1.25644	1.25352	1.36194	-0.269834	0.0767683	0.106059	-0.740081	-0.787552	-0.774899	0.554776	0.77258	0.794704	-1.38666	-1.90408	-1.58462	0.457339	0.383426	0.430161
+	1.79331	1.94902	Q14320;Q9Y247	Q14320	Protein FAM50A	FAM50A	3248	Color2 [A=255, R=169, G=169, B=169]	1	4	1.35239	1.13334	1.35687	-0.914416	-1.13946	-0.766956	-1.80381	-1.8764	-2.38072	-0.76679	-0.627535	-0.752949	-2.32574	-2.40028	-2.33321	-0.329671	1.2783	0.176881
+	1.83633	1.94887	Q9NVI1	Q9NVI1	Fanconi anemia group I protein	FANCI	6284	Color2 [A=255, R=169, G=169, B=169]	1	4	0.956912	0.828549	0.967371	-1.10132	-1.79925	-1.62921	-1.62182	-2.05054	-2.1453	-0.0487454	-0.114701	-0.0625743	-2.32487	-2.14496	-2.54029	0.646534	0.673705	0.682737
+	1.91526	1.9475	Q6L8Q7	Q6L8Q7	2,5-phosphodiesterase 12	PDE12	3905	Color2 [A=255, R=169, G=169, B=169]	1	4	1.12594	1.42446	0.926221	0.724555	0.382349	0.283393	-1.55393	-1.54438	-2.65374	0.104288	0.248386	-0.37757	-2.44908	-2.13722	-2.00551	-1.11382	-1.1184	-0.604298
+	2.32817	1.9474	P09874	P09874	Poly [ADP-ribose] polymerase 1	PARP1	1302	Color2 [A=255, R=169, G=169, B=169]	1	4	0.779878	0.874284	0.805601	1.22539	1.23178	1.21215	0.243905	0.187822	0.0871036	-1.08354	-1.02506	-1.04691	-2.11695	-2.00848	-1.71676	-1.19509	-1.15148	-1.14583
+	1.73258	1.94717	Q92979	Q92979	Ribosomal RNA small subunit methyltransferase NEP1	EMG1	4968	Color2 [A=255, R=169, G=169, B=169]	1	4	0.742129	2.61908	-1.4639	-0.980423	-0.255275	-0.522904	-2.1874	-2.41324	-1.86378	0.153402	-0.351479	0.11675	-2.47025	-2.35145	-2.60547	-0.817803	-0.677991	-0.0254901
+	1.77972	1.94688	Q9H583	Q9H583	HEAT repeat-containing protein 1;HEAT repeat-containing protein 1, N-terminally processed	HEATR1	5933	Color2 [A=255, R=169, G=169, B=169]	1	4	1.59477	1.68365	1.40305	0.00798285	-0.145407	-0.0896733	-1.99869	-1.64221	-2.02946	-1.09466	-0.653186	-0.813769	-1.42693	-3.17065	-2.37712	-0.33476	-0.854332	-0.703668
+	1.83888	1.94611	P51784	P51784	Ubiquitin carboxyl-terminal hydrolase 11	USP11	2340	Color2 [A=255, R=169, G=169, B=169]	1	4	-1.40726	-0.340706	0.739361	-0.783971	-0.0828746	-0.0459158	-1.79238	-1.76284	-2.25598	-1.18269	-0.755093	-0.256461	-2.31687	-2.36717	-2.31653	1.55758	1.2589	1.29912
+	1.77803	1.94583	Q9GZZ1	Q9GZZ1	N-alpha-acetyltransferase 50	NAA50	5792	Color2 [A=255, R=169, G=169, B=169]	1	4	-1.3409	-1.3882	-1.65788	0.137932	0.0139778	0.915479	-2.16118	-2.6418	-1.69978	0.939542	-1.85572	-1.07617	-2.88405	-2.67505	-2.45634	-0.554809	0.382505	1.09726
+	3.42394	1.94569	O95881	O95881	Thioredoxin domain-containing protein 12	TXNDC12	1010	Color2 [A=255, R=169, G=169, B=169]	1	4	0.0396881	0.0377654	-0.0697877	0.744013	0.98789	0.81725	-0.883045	-0.841085	-0.871594	0.490042	0.420599	0.621108	-1.6405	-1.44	-1.78373	1.05244	1.12693	1.19202
+	1.7939	1.94444	P61916	P61916	Epididymal secretory protein E1	NPC2	2590	Color2 [A=255, R=169, G=169, B=169]	1	4	-1.73647	-1.82247	-1.93922	0.182211	0.219017	0.222416	-1.55613	-2.10383	-2.67726	-0.247349	-0.164083	-0.260502	-2.56628	-2.5435	-2.58191	0.917969	0.821435	0.852389
+	3.41633	1.94406	P62136	P62136	Serine/threonine-protein phosphatase PP1-alpha catalytic subunit	PPP1CA	2606	Color2 [A=255, R=169, G=169, B=169]	1	4	0.152381	-0.0201552	0.233137	0.141035	0.142128	0.187021	-0.704759	-0.679326	-0.709891	0.585256	0.578121	0.590874	-1.38528	-1.88884	-1.58603	1.50075	1.4788	1.38479
+	2.42093	1.94336	P22102	P22102	Trifunctional purine biosynthetic protein adenosine-3;Phosphoribosylamine--glycine ligase;Phosphoribosylformylglycinamidine cyclo-ligase;Phosphoribosylglycinamide formyltransferase	GART	1657	Color2 [A=255, R=169, G=169, B=169]	1	4	0.279157	0.282083	0.17811	0.685095	0.737797	0.695102	-0.832024	-2.65179	-0.800469	0.781334	0.823892	0.697737	-1.41452	-1.39319	-2.49267	0.580318	0.563979	0.628262
+	3.412	1.94313	P49915	P49915	GMP synthase [glutamine-hydrolyzing]	GMPS	2267	Color2 [A=255, R=169, G=169, B=169]	1	4	-0.0877249	-0.149063	-0.202039	0.133431	0.270825	0.148462	-0.745915	0.00860082	-0.98165	0.98242	1.07444	1.07981	-1.51259	-1.2047	-2.14053	1.11447	1.13129	1.08047
+	3.41141	1.94301	P04844	P04844	Dolichyl-diphosphooligosaccharide--protein glycosyltransferase subunit 2	RPN2	1145	Color2 [A=255, R=169, G=169, B=169]	1	4	-0.119912	-0.113563	-0.13193	0.434375	0.502594	0.388323	-0.60144	-0.802511	-0.719344	1.00663	1.03386	1.01801	-1.06489	-1.41231	-2.38031	0.98952	0.957363	1.01554
+	1.67344	1.94164	P41223	P41223	Protein BUD31 homolog	BUD31	2047	Color2 [A=255, R=169, G=169, B=169]	1	4	0.567887	0.694364	0.404486	-0.697651	-0.730434	-0.642491	-2.46289	-1.84324	-1.97929	-1.14723	-1.13764	-1.09642	-1.41825	-2.9555	-2.70826	1.32544	1.18322	1.27648
+	1.88316	1.94109	Q8NFH4	Q8NFH4	Nucleoporin Nup37	NUP37	4651	Color2 [A=255, R=169, G=169, B=169]	1	4	-1.23273	-0.74781	-1.69711	0.234728	0.339369	0.160944	-1.84081	-1.86549	-1.75245	1.12611	1.23919	0.949882	-1.84726	-2.46806	-3.17712	-1.46507	-1.42206	-0.372582
+	1.85544	1.94062	P49711;Q8NI51	P49711	Transcriptional repressor CTCF	CTCF	2237	Color2 [A=255, R=169, G=169, B=169]	1	4	2.01996	0.608065	-1.83774	-0.471381	-0.582857	-0.702864	-1.63444	-2.19485	-1.40279	-1.18158	0.853711	0.00296651	-2.73706	-2.00684	-2.49193	-1.32274	0.787017	-0.0102996
+	2.26054	1.94026	Q8IZL8	Q8IZL8	Proline-, glutamic acid- and leucine-rich protein 1	PELP1	4429	Color2 [A=255, R=169, G=169, B=169]	1	4	1.07942	0.540758	0.742366	0.988354	0.73421	0.672691	0.378635	0.727492	0.750963	-0.641735	-0.384232	-0.844589	-2.51179	-1.92417	-1.38483	-1.62764	-1.61935	-1.49735
+	2.06478	1.93662	Q8IXH7	Q8IXH7	Negative elongation factor C/D	NELFCD	4379	Color2 [A=255, R=169, G=169, B=169]	1	4	1.76923	1.26677	1.5494	-1.17506	-0.709381	-0.836857	-0.596435	-1.96136	0.338267	-0.760733	-0.991353	-0.897299	-1.81151	-2.37505	-2.01558	0.576974	0.261961	0.204517
+	3.37962	1.93613	Q16658	Q16658	Fascin	FSCN1	3519	Color2 [A=255, R=169, G=169, B=169]	1	4	-0.0390815	0.0798511	-0.0213862	0.140137	0.126282	0.109879	-0.774742	-0.649059	-0.518675	0.758135	0.683214	0.704639	-1.92488	-1.1782	-1.73724	1.3446	1.42389	1.47263
+	1.80857	1.93496	Q96DZ1	Q96DZ1	Endoplasmic reticulum lectin 1	ERLEC1	5119	Color2 [A=255, R=169, G=169, B=169]	1	4	-1.62444	-1.97375	-1.89603	0.443901	0.896802	0.998144	-1.91761	-1.78977	-2.36174	-0.163697	-0.512063	-0.419274	-2.44831	-2.16222	-3.01734	0.340778	0.596525	0.267197
+	3.37271	1.93462	P08238;Q58FF7	P08238	Heat shock protein HSP 90-beta	HSP90AB1	1248	Color2 [A=255, R=169, G=169, B=169]	1	4	1.31231	1.37233	1.38808	0.32158	0.119966	0.274878	-0.855681	-0.822406	-0.823768	0.176779	0.301723	0.378241	-1.64931	-1.83086	-1.35638	0.684946	0.375126	0.632452
+	3.37236	1.93455	P31153;Q00266	P31153	S-adenosylmethionine synthase isoform type-2	MAT2A	1875	Color2 [A=255, R=169, G=169, B=169]	1	4	0.813347	1.20851	1.25356	0.417364	0.154086	0.396661	-1.49071	-0.746028	0.173028	-0.0247035	0.149961	0.0779766	-1.9632	-1.20248	-1.67069	0.827822	0.724172	0.901323
+	2.14144	1.93421	Q9HD20	Q9HD20	Manganese-transporting ATPase 13A1	ATP13A1	6095	Color2 [A=255, R=169, G=169, B=169]	1	4	-1.60033	-1.36257	-0.926337	1.44078	1.27654	1.45857	-0.765608	-1.79945	-0.574197	0.39701	0.325266	0.401823	-1.76702	-2.18335	-2.39741	-0.485194	-0.110702	-0.401393
+	1.9381	1.93393	O14972	O14972	Down syndrome critical region protein 3	DSCR3	382	Color2 [A=255, R=169, G=169, B=169]	1	4	-1.61739	-2.03261	-1.47812	-0.0915556	-0.0497602	0.0102075	-1.57808	-1.77926	-1.90936	-1.37962	-1.45869	-1.44493	-3.15932	-2.76027	-2.25017	1.01295	0.883442	1.07302
+	1.80714	1.93334	O43264	O43264	Centromere/kinetochore protein zw10 homolog	ZW10	490	Color2 [A=255, R=169, G=169, B=169]	1	4	-1.84201	-1.88818	-1.70032	0.472091	0.54988	0.37356	-1.97713	-2.10365	-1.66605	0.522835	0.537024	0.794285	-2.36066	-2.22715	-2.70164	0.950119	0.0579113	-0.527514
+	1.86685	1.93242	Q8TDN6	Q8TDN6	Ribosome biogenesis protein BRX1 homolog	BRIX1	4740	Color2 [A=255, R=169, G=169, B=169]	1	4	-0.69988	-0.121472	0.481589	1.34389	1.13005	0.967579	-2.07555	-2.03627	-2.26448	-0.963378	-1.19129	-0.947086	-2.95875	-2.09999	-2.68846	-1.136	-1.17678	-1.06064
+	1.6922	1.93141	Q13573	Q13573	SNW domain-containing protein 1	SNW1	3145	Color2 [A=255, R=169, G=169, B=169]	1	4	1.68972	1.29794	1.6413	0.00516501	-0.0254559	0.0938159	-1.97679	-2.41469	-2.05602	-0.798898	-0.759728	-0.870429	-2.39097	-2.72983	-1.96292	-0.557025	-0.843412	-0.873003
+	3.35369	1.93046	P14174	P14174	Macrophage migration inhibitory factor	MIF	1443	Color2 [A=255, R=169, G=169, B=169]	1	4	1.01612	1.02329	0.895457	-0.0854606	-0.124578	-0.256393	0.81083	0.890566	0.708265	0.979907	0.889272	0.566814	-1.7247	-1.26999	-1.83146	-0.812001	-0.840773	-0.835178
+	2.30771	1.93043	Q9ULU4	Q9ULU4	Protein kinase C-binding protein 1	ZMYND8	6755	Color2 [A=255, R=169, G=169, B=169]	1	4	1.67135	1.87135	1.74652	-0.642424	-0.938151	-0.600436	0.245923	-0.115676	0.00378295	-1.16719	-0.809203	-0.85598	-1.84557	-1.87014	-2.07557	-0.367454	0.122567	-0.164973
+	1.82111	1.92872	Q9UKX7	Q9UKX7	Nuclear pore complex protein Nup50	NUP50	6712	Color2 [A=255, R=169, G=169, B=169]	1	4	1.41241	1.26971	1.47487	-1.49173	-1.21757	-0.991644	-1.57787	-2.15023	-1.75488	-0.62688	-0.0956709	-0.157225	-2.06961	-1.76305	-3.0501	0.299908	0.0295141	0.0943083
+	3.34413	1.92835	P06730;A6NMX2	P06730	Eukaryotic translation initiation factor 4E	EIF4E	1192	Color2 [A=255, R=169, G=169, B=169]	1	4	0.778335	0.89969	1.49677	1.15532	1.02984	0.759228	-0.825159	-0.687759	-0.757664	-0.18224	-0.274065	-0.00115736	-1.3676	-1.66866	-1.78462	0.565939	0.390674	0.473134
+	1.71041	1.92793	Q9NR50	Q9NR50	Translation initiation factor eIF-2B subunit gamma	EIF2B3	6177	Color2 [A=255, R=169, G=169, B=169]	1	4	1.13991	0.608062	0.693486	0.993163	1.08731	0.768064	-2.10866	-1.87199	-2.15316	-1.25731	-0.0713141	-1.54462	-1.55792	-2.54626	-2.90638	-0.466343	-0.983163	-0.967246
+	3.3389	1.9272	Q86V81	Q86V81	THO complex subunit 4	ALYREF	4240	Color2 [A=255, R=169, G=169, B=169]	1	4	0.977293	0.942194	0.945305	0.981122	0.986218	1.01373	0.677133	0.643725	0.660886	-0.174562	-0.290079	-0.296029	-1.36766	-1.35547	-2.09487	-0.815876	-0.71867	-0.714394
+	2.27456	1.92675	Q96ME7	Q96ME7	Zinc finger protein 512	ZNF512	5289	Color2 [A=255, R=169, G=169, B=169]	1	4	0.267784	0.418393	0.362672	-0.0511591	-0.118466	1.45481	0.728603	-1.89728	-1.16536	-1.52673	-1.32469	-1.05385	-2.78461	-2.23845	-2.29768	-1.09874	-1.46378	-1.23465
+	3.32217	1.92349	Q12931	Q12931	Heat shock protein 75 kDa, mitochondrial	TRAP1	3022	Color2 [A=255, R=169, G=169, B=169]	1	4	0.468492	0.35795	0.430773	0.47337	0.45714	0.491057	-1.03695	-0.935521	-0.938739	1.21161	1.19498	1.26402	-1.35539	-1.86399	-1.58936	0.504544	0.439818	0.426189
+	1.84205	1.92234	O60573	O60573	Eukaryotic translation initiation factor 4E type 2	EIF4E2	633	Color2 [A=255, R=169, G=169, B=169]	1	4	-2.4288	-1.18155	-1.54104	-0.893258	0.164527	0.187875	-1.80984	-1.94037	-2.06864	0.175836	0.724656	-0.0879437	-2.66803	-1.98771	-2.81956	0.549	1.00715	0.600954
+	3.31178	1.92118	P31942	P31942	Heterogeneous nuclear ribonucleoprotein H3	HNRNPH3	1887	Color2 [A=255, R=169, G=169, B=169]	1	4	0.993989	1.06313	1.04243	0.636345	0.689414	0.700964	0.855891	1.03256	0.940334	-0.855331	-0.693807	-0.73821	-1.43185	-1.67035	-1.70074	-0.296884	-0.298939	-0.268941
+	1.66596	1.9205	O00267	O00267	Transcription elongation factor SPT5	SUPT5H	241	Color2 [A=255, R=169, G=169, B=169]	1	4	1.11623	0.903473	1.60821	-0.0639016	-0.194762	-0.0587094	-1.99832	-2.15026	-2.38977	-1.58981	-1.41123	-1.21651	-2.45775	-1.93994	-2.67147	0.183895	0.285045	0.438086
+	2.11547	1.91988	O14656	O14656	Torsin-1A	TOR1A	330	Color2 [A=255, R=169, G=169, B=169]	1	4	-1.84387	-1.46655	-1.47627	0.368381	0.492645	0.338213	-1.26958	-2.04603	-1.96921	-0.188033	-1.59792	-1.23284	-2.40757	-2.24641	-3.20461	0.3605	0.58504	0.450822
+	1.90169	1.91984	P05386	P05386	60S acidic ribosomal protein P1	RPLP1	1167	Color2 [A=255, R=169, G=169, B=169]	1	4	-1.73903	-1.81989	-1.79411	0.750317	0.746153	0.888291	0.89493	-1.78949	-1.75718	-0.0590621	0.0694961	-0.0481203	-2.49084	-2.59221	-2.72051	-1.51057	-1.32042	-1.73143
+	1.72981	1.91948	Q92888	Q92888	Rho guanine nucleotide exchange factor 1	ARHGEF1	4947	Color2 [A=255, R=169, G=169, B=169]	1	4	-1.19503	-1.82514	-1.91719	-1.55334	-1.51495	-1.29737	-2.32616	-2.47546	-1.99811	0.243917	0.239446	1.23833	-2.35708	-3.1186	-2.89928	0.550689	0.312251	0.435539
+	2.24263	1.9183	P62861	P62861	40S ribosomal protein S30	FAU	2657	Color2 [A=255, R=169, G=169, B=169]	1	4	-0.515593	-0.456581	-0.499767	-0.349722	-0.348686	-0.362266	1.6343	1.62486	1.64483	-0.709718	-0.831967	-0.829687	-1.99705	-1.77484	-2.65715	-1.00935	-1.10269	-1.25861
+	2.12942	1.91772	P47914	P47914	60S ribosomal protein L29	RPL29	2155	Color2 [A=255, R=169, G=169, B=169]	1	4	-0.682847	-0.678437	-0.553793	-1.60825	-0.774613	-0.892601	1.57062	1.41349	1.58049	-0.0899116	-0.46811	-0.424289	-1.66831	-2.64425	-2.46006	-0.9893	-0.9523	-1.5475
+	3.29494	1.91741	P05387	P05387	60S acidic ribosomal protein P2	RPLP2	1168	Color2 [A=255, R=169, G=169, B=169]	1	4	0.552473	0.620923	0.609847	1.02547	0.971798	1.10729	0.645723	0.644254	0.664286	0.201098	0.190354	0.173337	-2.50458	-1.43005	-0.858891	-0.913282	-0.8645	-0.835544
+	1.89771	1.91496	Q96JM2	Q96JM2	Zinc finger protein 462	ZNF462	5249	Color2 [A=255, R=169, G=169, B=169]	1	4	1.31315	1.10227	1.44676	-0.121551	-0.162594	-0.162477	-1.97279	-1.65773	-0.0520351	-1.25267	-1.3077	-1.97592	-2.18957	-2.33998	-2.84869	-0.923555	-1.40378	-1.03618
+	1.69958	1.91476	Q9NUQ7	Q9NUQ7	Ufm1-specific protease 2	UFSP2	6260	Color2 [A=255, R=169, G=169, B=169]	1	4	-0.445553	-1.14449	-2.01463	1.04872	1.05942	1.0198	-2.10225	-2.46062	-1.99319	-0.25781	-0.173473	-0.553431	-2.21322	-2.51149	-2.29107	0.494255	0.630181	0.5356
+	2.2624	1.91472	Q9NY12	Q9NY12	H/ACA ribonucleoprotein complex subunit 1	GAR1	6363	Color2 [A=255, R=169, G=169, B=169]	1	4	-1.36817	-1.4528	-1.53719	0.148327	-0.197859	0.113558	0.950694	0.941972	0.948671	-1.17978	-1.81117	-1.29745	-2.74002	-2.40573	-2.50072	-1.22464	-1.28087	-1.26484
+	1.77898	1.91414	O15397	O15397	Importin-8	IPO8	453	Color2 [A=255, R=169, G=169, B=169]	1	4	0.450089	1.01494	0.950835	-0.450909	-0.486904	-0.696935	-1.9667	-2.08279	-1.91272	-1.5773	-1.30582	-0.849092	-2.34685	-2.27235	-2.31567	1.1287	0.70069	1.12171
+	2.13393	1.91336	P14649	P14649	Myosin light chain 6B	MYL6B	1458	Color2 [A=255, R=169, G=169, B=169]	1	4	0.954843	0.906391	0.598889	0.70401	0.733415	0.688619	-1.9852	-1.85824	-2.04547	-0.433333	-0.246882	-0.0163743	-1.90396	-1.86053	-2.31049	0.426712	-0.0691508	-0.0326937
+	1.68442	1.91328	Q969M3	Q969M3	Protein YIPF5	YIPF5	4996	Color2 [A=255, R=169, G=169, B=169]	1	4	-1.83666	-2.18003	-1.81133	0.477445	0.219477	0.581322	-2.54538	-1.43909	-2.01531	0.933081	0.690919	1.07521	-2.84139	-2.555	-2.27301	-0.547382	-0.780565	-0.469482
+	1.67291	1.91275	Q3KQV9	Q3KQV9	UDP-N-acetylhexosamine pyrophosphorylase-like protein 1	UAP1L1	3591	Color2 [A=255, R=169, G=169, B=169]	1	4	-0.165871	-2.08153	-0.402427	0.0858417	-0.569511	-0.709239	-1.98549	-2.0017	-2.08914	1.20853	1.61451	1.31814	-2.57999	-2.71543	-2.07441	-1.61805	-0.743419	-0.0185077
+	3.26713	1.91113	O14880	O14880	Microsomal glutathione S-transferase 3	MGST3	364	Color2 [A=255, R=169, G=169, B=169]	1	4	-0.140734	-0.0568319	-0.130712	0.189333	0.408689	0.379365	-0.285045	-0.767012	-0.876404	1.05313	0.994431	0.951102	-1.59762	-2.39854	-0.781663	0.785591	1.30415	0.968776
+	1.68009	1.91016	O94915	O94915	Protein furry homolog-like	FRYL	877	Color2 [A=255, R=169, G=169, B=169]	1	4	-2.13168	-2.36369	-1.62614	-1.44013	0.408374	0.00265766	-1.84072	-1.84217	-2.08946	0.591512	0.675989	0.709483	-2.78939	-2.70225	-2.19127	0.502478	-0.117804	0.799124
+	2.07591	1.9095	O00712	O00712	Nuclear factor 1 B-type	NFIB	294	Color2 [A=255, R=169, G=169, B=169]	1	4	-0.446581	-1.04203	-1.05005	0.608271	0.637413	0.765111	0.728011	0.863868	0.773388	-1.83741	-1.69264	-1.66	-2.57109	-2.47902	-2.10919	-1.26238	-1.33853	-1.20037
+	1.77194	1.90858	Q9HAV0	Q9HAV0	Guanine nucleotide-binding protein subunit beta-4	GNB4	6038	Color2 [A=255, R=169, G=169, B=169]	1	4	-1.7323	-1.85823	-1.74903	0.0178009	0.18279	0.143524	-2.35109	-1.62158	-2.04082	-0.194439	0.00918723	-0.129877	-2.89025	-2.24196	-2.41575	1.83445	-0.273161	0.651681
+	1.79099	1.90813	Q8N983	Q8N983	39S ribosomal protein L43, mitochondrial	MRPL43	4555	Color2 [A=255, R=169, G=169, B=169]	1	4	-0.0398955	-0.682112	-0.948502	1.46704	1.70523	1.34873	-1.77182	-2.01039	-2.06341	-1.20784	-0.887496	-0.621271	-2.32922	-2.31485	-2.24943	0.163458	-0.308251	0.0109005
+	1.80971	1.90784	Q9BVL4	Q9BVL4	Selenoprotein O	SELO	5639	Color2 [A=255, R=169, G=169, B=169]	1	4	1.80637	1.21595	-1.75509	-0.519679	-1.39203	-1.01603	-1.96364	-1.92344	-1.99077	0.48694	0.367181	-0.0329828	-2.6284	-2.1083	-2.71357	-1.00084	-0.121649	-0.794074
+	1.76601	1.90651	P78346	P78346	Ribonuclease P protein subunit p30	RPP30	2723	Color2 [A=255, R=169, G=169, B=169]	1	4	0.612679	0.777277	1.21399	-1.87504	-1.3551	-1.45828	-1.89033	-2.07639	-2.00119	0.0521393	0.00913413	0.549732	-2.1395	-2.35128	-2.42234	0.404562	0.652982	0.415922
+	1.73045	1.90599	Q9HCK8;Q3L8U1	Q9HCK8	Chromodomain-helicase-DNA-binding protein 8	CHD8	6085	Color2 [A=255, R=169, G=169, B=169]	1	4	2.20512	0.592069	1.03436	0.424777	-1.05666	0.466351	-1.44327	-2.4092	-2.12512	-1.10147	-0.644887	-1.03719	-2.04242	-2.26534	-2.60573	-0.195037	-0.00953657	-0.677884
+	3.242	1.9054	P51571	P51571	Translocon-associated protein subunit delta	SSR4	2322	Color2 [A=255, R=169, G=169, B=169]	1	4	-0.248129	-0.213283	-0.270612	0.33752	0.307804	0.316713	-0.657412	-0.645757	-0.777897	1.16536	1.16252	1.19235	-1.39461	-1.44621	-1.92269	1.03096	1.04574	1.01762
+	2.09403	1.90312	P61923	P61923	Coatomer subunit zeta-1	COPZ1	2591	Color2 [A=255, R=169, G=169, B=169]	1	4	-0.746553	-0.755178	-0.584614	0.682208	0.67891	1.09186	-1.90731	-2.02345	-1.59294	0.562421	0.346723	0.674887	-2.02986	-1.79317	-2.22646	0.705507	0.637308	0.52955
+	1.91213	1.90195	Q9Y467	Q9Y467	Sal-like protein 2	SALL2	7004	Color2 [A=255, R=169, G=169, B=169]	1	4	0.803085	0.104101	0.570576	-1.38356	-2.40141	-1.31771	-1.968	-2.02481	0.138264	-1.5924	-1.76374	-1.54652	-2.27876	-2.53914	-3.20729	0.228756	0.165364	0.391266
+	2.05281	1.90043	Q96JB5	Q96JB5	CDK5 regulatory subunit-associated protein 3	CDK5RAP3	5240	Color2 [A=255, R=169, G=169, B=169]	1	4	-1.42225	-1.49462	-1.52884	-0.115277	-0.0302379	0.140488	-1.95825	-1.72272	-2.21593	0.631609	0.573194	0.642131	-2.74592	-1.93361	-2.54111	0.210744	0.31948	0.373785
+	1.71067	1.90022	Q9Y2U8	Q9Y2U8	Inner nuclear membrane protein Man1	LEMD3	6924	Color2 [A=255, R=169, G=169, B=169]	1	4	0.76419	0.448979	-1.68689	-1.34036	-1.40846	-1.30447	-1.85457	-2.01182	-2.37226	1.61333	0.979441	0.472004	-2.30844	-2.30164	-2.95739	-0.52132	-0.699931	-0.411854
+	1.9421	1.90002	O75027	O75027	ATP-binding cassette sub-family B member 7, mitochondrial	ABCB7	675	Color2 [A=255, R=169, G=169, B=169]	1	4	0.035783	-0.242332	-0.163586	-0.127202	0.0561313	0.0145836	-2.351	-2.20176	-1.81377	0.533966	0.532732	0.441204	-1.76367	-2.39535	-1.98256	1.19961	0.740099	1.13802
+	1.73422	1.8982	Q7Z5L9	Q7Z5L9	Interferon regulatory factor 2-binding protein 2	IRF2BP2	4174	Color2 [A=255, R=169, G=169, B=169]	1	4	-0.422946	-0.580212	-0.369936	-1.34513	-1.12708	-1.46463	-2.03937	-1.97053	-1.97152	0.485013	0.668991	0.743438	-2.27038	-2.75548	-1.86503	1.13615	1.08523	1.19111
+	1.7184	1.89786	Q6P1L8	Q6P1L8	39S ribosomal protein L14, mitochondrial	MRPL14	3938	Color2 [A=255, R=169, G=169, B=169]	1	4	-1.3177	-1.37829	-1.99942	1.046	0.86587	0.804083	-2.58542	-1.53609	-2.10664	0.638345	-0.734999	0.001434	-2.79903	-2.82039	-2.23129	0.350989	-1.24044	-1.59343
+	2.16045	1.89782	Q8IX01	Q8IX01	SURP and G-patch domain-containing protein 2	SUGP2	4372	Color2 [A=255, R=169, G=169, B=169]	1	4	1.22956	1.25658	1.20314	-1.08973	-1.01108	-1.05989	-0.0482741	-0.313605	-0.166709	-1.22683	-1.27257	-1.82182	-2.2043	-2.32172	-2.78451	-1.27462	-1.15669	-1.33279
+	1.68984	1.89702	Q96CM8	Q96CM8	Acyl-CoA synthetase family member 2, mitochondrial	ACSF2	5078	Color2 [A=255, R=169, G=169, B=169]	1	4	-1.90822	-1.03441	-1.67355	-0.961877	-1.19652	-0.859811	-2.00282	-2.46829	-2.07639	1.20841	1.23446	1.31735	-2.54104	-2.45951	-2.92326	-0.225378	-0.253677	-0.262955
+	1.7508	1.89461	Q9Y5Q8	Q9Y5Q8	General transcription factor 3C polypeptide 5	GTF3C5	7075	Color2 [A=255, R=169, G=169, B=169]	1	4	-0.689434	-1.74853	-0.259478	-1.05204	-1.18896	-0.320779	-2.39331	-1.51443	-1.82121	1.00971	1.06156	1.03074	-1.76722	-2.41305	-2.64934	0.771084	0.61381	0.772329
+	3.19441	1.8944	Q10713	Q10713	Mitochondrial-processing peptidase subunit alpha	PMPCA	2984	Color2 [A=255, R=169, G=169, B=169]	1	4	0.135209	0.0127719	-0.232901	1.15834	0.886745	1.21533	-0.400917	-0.0265632	-0.273141	0.665255	0.55794	0.745072	-2.48856	-2.31769	0.0702365	-0.128606	-0.0154109	0.436885
+	1.69283	1.89364	Q9H4L7	Q9H4L7	SWI/SNF-related matrix-associated actin-dependent regulator of chromatin subfamily A containing DEAD/H box 1	SMARCAD1	5926	Color2 [A=255, R=169, G=169, B=169]	1	4	1.06901	0.878073	0.883225	-0.336237	-0.513226	-0.498091	-2.0484	-2.34494	-1.82402	-1.4982	-1.15973	-1.37585	-2.54589	-1.9927	-2.38581	0.93384	0.710331	0.906855
+	1.84764	1.89239	Q9UPT9;A6NNY8;Q70EK9	Q9UPT9	Ubiquitin carboxyl-terminal hydrolase 22	USP22	6824	Color2 [A=255, R=169, G=169, B=169]	1	4	0.95126	-1.49949	-1.53832	-0.407563	-1.26627	0.175632	-1.87719	-1.99173	-1.62852	-0.737927	-0.696092	-1.25669	-2.59076	-2.41277	-2.38071	1.16868	0.734317	1.33466
+	3.17291	1.88937	P10768	P10768	S-formylglutathione hydrolase	ESD	1352	Color2 [A=255, R=169, G=169, B=169]	1	4	0.0308643	0.955481	0.193276	-0.0515331	0.012861	-0.0114302	-0.741217	-0.962684	-0.293143	0.622214	0.933925	0.572124	-2.47247	-0.773701	-1.47726	1.11759	1.12625	1.21884
+	3.16345	1.88714	P62701;Q8TD47	P62701	40S ribosomal protein S4, X isoform	RPS4X	2640	Color2 [A=255, R=169, G=169, B=169]	1	4	0.744957	0.750087	0.720475	1.05154	1.04834	0.967485	0.45088	0.367462	0.971348	0.245682	0.274756	0.250222	-1.61982	-1.47064	-1.62739	-1.21864	-0.999908	-0.906839
+	2.23724	1.88711	Q9GZT3	Q9GZT3	SRA stem-loop-interacting RNA-binding protein, mitochondrial	SLIRP	5783	Color2 [A=255, R=169, G=169, B=169]	1	4	0.272925	0.243779	0.280767	0.381388	0.222812	0.176546	-2.00228	-1.63738	-2.01398	0.60274	0.759109	0.754347	-1.9481	-1.9581	-1.75385	0.85021	0.524623	0.59081
+	1.86472	1.88547	Q96D53	Q96D53	AarF domain-containing protein kinase 4	ADCK4	5096	Color2 [A=255, R=169, G=169, B=169]	1	4	-1.4878	-1.694	-1.50512	-1.4534	-0.0591373	-1.29433	1.59121	-1.97844	1.39454	-1.4858	-0.0740052	-0.737294	-1.87017	-2.81011	-2.60636	0.373251	0.200885	0.0582849
+	3.14944	1.88383	O60506	O60506	Heterogeneous nuclear ribonucleoprotein Q	SYNCRIP	624	Color2 [A=255, R=169, G=169, B=169]	1	4	0.0951716	-0.211325	0.0802812	1.23996	1.15038	1.23549	-0.961637	-0.82872	-0.615986	0.702596	0.679462	0.681107	-1.36317	-0.977652	-2.36875	0.538578	0.452332	0.471876
+	2.04015	1.88352	P46087	P46087	Probable 28S rRNA (cytosine(4447)-C(5))-methyltransferase	NOP2	2119	Color2 [A=255, R=169, G=169, B=169]	1	4	0.835604	1.34717	0.951822	0.229241	0.110945	-0.0777165	-0.299706	0.685808	0.609264	-1.15523	-1.66532	-1.57188	-1.717	-2.59887	-2.17869	-1.42804	-1.4144	-1.37754
+	1.79946	1.88349	Q9NQ55	Q9NQ55	Suppressor of SWI4 1 homolog	PPAN	6144	Color2 [A=255, R=169, G=169, B=169]	1	4	1.23588	1.2204	1.13703	0.0460258	-0.0713287	0.0782551	0.0655183	-2.23533	-2.18186	-1.46834	-1.11041	-1.13303	-2.44871	-2.34841	-2.50266	-1.64588	-1.3916	-0.791835
+	1.89337	1.88298	Q96A35	Q96A35	39S ribosomal protein L24, mitochondrial	MRPL24	5023	Color2 [A=255, R=169, G=169, B=169]	1	4	-1.81353	-1.59412	-1.14553	0.446323	0.879367	0.522452	-1.69875	-1.71069	-1.72594	0.61913	0.60881	0.817453	-2.30116	-2.28704	-2.08783	0.599667	0.673648	-0.61367
+	1.7901	1.88051	P54802	P54802	Alpha-N-acetylglucosaminidase;Alpha-N-acetylglucosaminidase 82 kDa form;Alpha-N-acetylglucosaminidase 77 kDa form	NAGLU	2438	Color2 [A=255, R=169, G=169, B=169]	1	4	-1.63545	-1.33674	-1.92151	-0.528602	-0.544251	-0.541335	-1.9981	-2.32092	-1.77835	0.794056	0.789579	0.798968	-2.46647	-2.06598	-2.8431	0.425308	0.698053	0.429147
+	1.71274	1.88049	Q96BD5	Q96BD5	PHD finger protein 21A	PHF21A	5054	Color2 [A=255, R=169, G=169, B=169]	1	4	0.630294	0.353167	0.969463	-1.39125	-1.48289	-1.7401	-2.19719	-2.35538	-2.21495	-1.07557	-1.50966	-1.49018	-2.6516	-2.38927	-3.17499	1.26824	0.0638576	-0.699792
+	1.71357	1.8786	O43292	O43292	Glycosylphosphatidylinositol anchor attachment 1 protein	GPAA1	494	Color2 [A=255, R=169, G=169, B=169]	1	4	-0.787959	-0.817753	-0.876046	-1.26395	1.32505	0.577038	-2.22626	-1.56993	-2.16116	0.109508	0.203374	1.90367	-2.02251	-2.22945	-2.5753	-0.149354	0.763444	-0.987012
+	1.73033	1.87838	O15121	O15121	Sphingolipid delta(4)-desaturase DES1	DEGS1	411	Color2 [A=255, R=169, G=169, B=169]	1	4	-1.47038	-1.53245	-1.38025	-0.441401	-0.782981	-0.961964	-1.95931	-2.03677	-2.06788	-0.11284	-0.0956768	-0.208979	-2.72928	-2.05089	-2.66832	1.37465	1.27457	1.33487
+	3.12095	1.87703	P55036	P55036	26S proteasome non-ATPase regulatory subunit 4	PSMD4	2446	Color2 [A=255, R=169, G=169, B=169]	1	4	0.372262	0.00441174	0.366617	0.926623	1.01859	0.906059	0.00572277	-0.0228402	-1.82026	1.04049	0.934226	1.12922	-1.72373	-1.35309	-1.61577	-0.222623	-0.00177513	0.055854
+	2.16627	1.87358	Q9Y4H2	Q9Y4H2	Insulin receptor substrate 2	IRS2	7029	Color2 [A=255, R=169, G=169, B=169]	1	4	-1.37261	-1.4065	-1.72957	-1.50366	-1.48812	-1.33785	-1.9798	-1.56739	-1.83606	0.964061	0.860686	0.848477	-2.46886	-3.02535	-2.97084	-0.766296	-1.27323	-0.6337
+	3.10549	1.87332	P52209	P52209	6-phosphogluconate dehydrogenase, decarboxylating	PGD	2356	Color2 [A=255, R=169, G=169, B=169]	1	4	0.898588	0.440919	0.846794	-0.552996	-0.386829	-0.221403	-0.801475	-0.646918	-0.516505	0.783348	0.540911	0.68241	-2.02868	-1.22502	-1.42959	1.08446	1.13263	1.39936
+	1.89411	1.87105	Q9H6R3	Q9H6R3	Acyl-CoA synthetase short-chain family member 3, mitochondrial	ACSS3	5946	Color2 [A=255, R=169, G=169, B=169]	1	4	-2.00497	-2.35489	-1.17436	-0.0660214	-0.275755	-0.0336672	-2.15347	-1.4327	-1.57358	0.51044	0.508398	0.900493	-2.11436	-2.67592	-2.42647	0.400927	0.369409	0.361695
+	3.08975	1.86951	P25398	P25398	40S ribosomal protein S12	RPS12	1733	Color2 [A=255, R=169, G=169, B=169]	1	4	-0.751093	-0.392222	-0.553789	1.34631	1.31334	1.24587	-0.284031	-0.303238	-0.22006	0.783845	0.974827	0.923217	-1.20297	-1.16194	-2.30887	0.16729	0.180996	0.242506
+	2.24252	1.86756	Q9BTX1	Q9BTX1	Nucleoporin NDC1	NDC1	5592	Color2 [A=255, R=169, G=169, B=169]	1	4	-0.519529	-0.65987	-0.406847	0.0309069	0.252491	0.287709	-1.36757	-2.00367	-1.46251	0.475188	0.617605	0.375917	-1.66166	-2.14167	-2.00542	1.31679	0.81057	1.2224
+	1.94374	1.86654	Q9BQG0	Q9BQG0	Myb-binding protein 1A	MYBBP1A	5511	Color2 [A=255, R=169, G=169, B=169]	1	4	0.786958	0.75569	0.504236	0.622968	0.5174	0.610379	-2.05809	-0.212533	-2.44153	0.772087	0.552844	0.63655	-2.12238	-2.14801	-1.74085	-1.03948	-1.03698	-1.02859
+	1.88724	1.86471	Q06546	Q06546	GA-binding protein alpha chain	GABPA	2919	Color2 [A=255, R=169, G=169, B=169]	1	4	-0.35914	-1.97306	-1.94663	-1.1725	-1.03699	-0.825794	-1.70886	-1.67346	-1.54329	1.18347	0.0527595	1.1369	-2.94257	-2.56228	-2.38512	1.0213	-1.60704	-1.02695
+	1.84388	1.8636	Q13043	Q13043	Serine/threonine-protein kinase 4;Serine/threonine-protein kinase 4 37kDa subunit;Serine/threonine-protein kinase 4 18kDa subunit	STK4	3042	Color2 [A=255, R=169, G=169, B=169]	1	4	-1.65997	-1.07411	-0.711911	-0.272153	-0.60907	-0.102811	-1.92755	2.05586	-1.72263	-0.348808	0.0795555	-0.121654	-2.74608	-1.74231	-1.83244	0.797249	0.677941	1.28988
+	2.23011	1.86352	Q6P2E9	Q6P2E9	Enhancer of mRNA-decapping protein 4	EDC4	3947	Color2 [A=255, R=169, G=169, B=169]	1	4	-1.49734	-1.90965	-1.82661	0.736756	0.539411	0.71394	0.99924	0.582602	0.517652	0.570877	0.394979	0.34582	-1.62534	-2.39218	-1.31088	0.571406	0.373881	0.197912
+	2.09516	1.86202	Q969V3	Q969V3	Nicalin	NCLN	5011	Color2 [A=255, R=169, G=169, B=169]	1	4	-0.248077	-0.235405	-0.313738	0.116889	0.118667	0.0771884	-2.07231	-1.75192	-1.91479	0.981823	0.9856	0.978105	-2.07447	-2.13076	-1.68758	0.607508	0.578509	0.558159
+	1.7265	1.85834	Q9UBB9	Q9UBB9	Tuftelin-interacting protein 11	TFIP11	6521	Color2 [A=255, R=169, G=169, B=169]	1	4	1.62782	1.63885	1.52972	-1.00206	-0.773463	-0.580214	-2.45807	-1.58249	-1.67734	-0.582601	-0.747836	-0.613144	-2.11031	-2.29281	-2.31549	-0.286203	-0.16267	-0.0482003
+	1.90023	1.85498	P26368	P26368	Splicing factor U2AF 65 kDa subunit	U2AF2	1752	Color2 [A=255, R=169, G=169, B=169]	1	4	0.460455	0.540741	0.539478	0.229016	0.431947	0.495146	-2.40067	-2.12655	-2.03529	0.47741	0.197006	0.458986	-1.95852	-1.68042	-2.09227	0.659763	0.613797	0.627463
+	1.89144	1.85265	Q9BW91	Q9BW91	ADP-ribose pyrophosphatase, mitochondrial	NUDT9	5657	Color2 [A=255, R=169, G=169, B=169]	1	4	-1.65188	-1.90604	-2.00044	-1.64332	-1.6451	-1.46093	-2.16136	-1.74709	-2.16049	1.15865	0.706358	0.780689	-2.88606	-3.18513	-2.76208	-1.26087	-0.70743	-0.677397
+	3.01762	1.85177	Q8N2K0	Q8N2K0	Monoacylglycerol lipase ABHD12	ABHD12	4472	Color2 [A=255, R=169, G=169, B=169]	1	4	1.20466	1.00577	1.07028	-0.443578	-0.424476	-0.36593	0.857559	0.962804	0.0800023	-0.256299	-0.681873	-0.204486	-0.804912	-1.02846	-2.79604	0.557439	0.666028	0.601522
+	1.85105	1.85089	Q96MU7	Q96MU7	YTH domain-containing protein 1	YTHDC1	5294	Color2 [A=255, R=169, G=169, B=169]	1	4	0.87957	0.898336	0.86169	0.41441	0.289669	0.364159	0.438995	0.415733	0.285001	-1.67875	-1.37506	-2.01115	-2.18928	-2.11071	-2.26567	-1.58445	-1.69229	-1.57082
+	1.97675	1.85033	Q8WVM8	Q8WVM8	Sec1 family domain-containing protein 1	SCFD1	4809	Color2 [A=255, R=169, G=169, B=169]	1	4	0.177631	0.144344	0.262595	0.736457	0.804413	0.817819	-2.24458	-1.8562	-2.14007	0.552425	0.54764	0.581898	-1.83294	-1.9541	-1.87894	0.41549	0.311968	0.313296
+	1.81659	1.85001	Q9H0E9	Q9H0E9	Bromodomain-containing protein 8	BRD8	5810	Color2 [A=255, R=169, G=169, B=169]	1	4	0.425008	2.05648	0.888854	-1.58055	-1.38653	-1.45176	-1.86601	-2.17711	-1.49477	-0.431024	-0.970439	-0.510903	-2.27291	-2.41888	-2.84957	0.193893	-0.895702	-0.756163
+	1.84498	1.8484	Q9UH62	Q9UH62	Armadillo repeat-containing X-linked protein 3	ARMCX3	6596	Color2 [A=255, R=169, G=169, B=169]	1	4	0.487611	0.531913	0.174885	0.435902	0.362306	0.537825	-1.73846	-1.43688	-1.89708	-0.211146	-1.7926	-2.3292	-1.89831	-2.30818	-2.35319	0.3864	0.746964	0.669143
+	1.76374	1.84781	Q8IXM6	Q8IXM6	Nurim	NRM	4386	Color2 [A=255, R=169, G=169, B=169]	1	4	0.681189	0.313321	-1.58743	1.16261	0.67041	1.27352	-1.8776	-1.88551	-1.71209	-0.939433	-1.85063	-1.71341	-2.42975	-2.34449	-2.52438	-0.450787	-0.170942	-0.689253
+	1.93975	1.84727	Q9Y508	Q9Y508	E3 ubiquitin-protein ligase RNF114	RNF114	7046	Color2 [A=255, R=169, G=169, B=169]	1	4	-2.04156	-1.50174	-2.18602	-1.76711	-1.2907	-0.996892	-1.95104	-1.93507	-1.73466	0.450771	0.925556	1.07065	-2.85427	-2.75278	-3.01573	-0.112093	-1.33396	-1.00093
+	1.73411	1.847	Q96EP5	Q96EP5	DAZ-associated protein 1	DAZAP1	5139	Color2 [A=255, R=169, G=169, B=169]	1	4	0.50181	0.38721	0.436283	-0.0464712	-0.0199119	-0.00402169	-2.33704	-2.11842	-2.52601	0.820745	0.80595	0.794935	-1.82685	-1.33315	-2.92556	0.208613	0.167162	0.206401
+	2.05688	1.84611	Q9BXJ9	Q9BXJ9	N-alpha-acetyltransferase 15, NatA auxiliary subunit	NAA15	5684	Color2 [A=255, R=169, G=169, B=169]	1	4	0.294103	0.29347	0.171715	0.811686	0.686001	0.783607	-1.97422	-1.74029	-2.20283	0.687249	0.512446	0.701848	-1.90051	-2.04628	-1.6547	-0.0905611	0.363284	0.386646
+	2.53644	1.84557	O60762	O60762	Dolichol-phosphate mannosyltransferase subunit 1	DPM1	649	Color2 [A=255, R=169, G=169, B=169]	1	4	0.295423	0.174645	0.646052	1.02711	0.844046	1.11536	-1.94705	-1.07221	-1.04359	0.30337	0.337499	0.526861	-1.08876	-1.73374	-2.11593	0.616015	0.557312	0.610538
+	2.98427	1.84339	Q9BZZ5	Q9BZZ5	Apoptosis inhibitor 5	API5	5746	Color2 [A=255, R=169, G=169, B=169]	1	4	0.671587	0.879458	0.847512	0.2895	0.336149	0.283022	-0.837108	-0.4621	-1.3721	0.0613469	0.029908	0.136882	-1.49896	-1.27143	-1.83809	1.31532	1.07735	1.35175
+	1.74696	1.84307	Q8NHP8	Q8NHP8	Putative phospholipase B-like 2;Putative phospholipase B-like 2 32 kDa form;Putative phospholipase B-like 2 45 kDa form	PLBD2	4671	Color2 [A=255, R=169, G=169, B=169]	1	4	-0.713385	-0.743259	-0.777755	-0.00808746	0.0376189	0.11787	-1.84917	-1.98874	-2.08878	0.540874	0.537002	0.498288	-1.85498	-1.46686	-2.72833	1.28071	1.28183	1.27013
+	2.98144	1.84268	Q07955	Q07955	Serine/arginine-rich splicing factor 1	SRSF1	2937	Color2 [A=255, R=169, G=169, B=169]	1	4	1.08209	1.06346	1.02512	0.572997	0.551285	0.563176	1.12215	0.959126	0.96599	-0.592137	-0.576526	-0.593795	-1.48901	-0.978909	-2.13878	-0.417316	-0.559154	-0.559778
+	1.87336	1.84122	P61221	P61221	ATP-binding cassette sub-family E member 1	ABCE1	2567	Color2 [A=255, R=169, G=169, B=169]	1	4	0.846239	0.503017	0.542497	0.31286	0.534947	0.5329	-2.07333	-2.10605	-2.38363	0.200189	0.337041	0.211247	-1.7803	-1.75494	-2.16164	0.629501	0.475871	0.570566
+	1.93614	1.83985	Q9BTE3	Q9BTE3	Mini-chromosome maintenance complex-binding protein	MCMBP	5583	Color2 [A=255, R=169, G=169, B=169]	1	4	-0.833991	-1.02367	-0.80378	-1.50066	-1.67189	-1.41412	1.08186	1.04587	1.16155	-0.525703	-1.3967	-1.00397	-2.19247	-2.01338	-2.23104	0.778424	0.777821	0.742294
+	2.95764	1.83663	Q9Y4Z0	Q9Y4Z0	U6 snRNA-associated Sm-like protein LSm4	LSM4	7045	Color2 [A=255, R=169, G=169, B=169]	1	4	0.232113	0.196241	0.193695	-0.266156	-0.123815	-0.114283	1.30451	1.81862	1.80699	-0.45608	-0.337116	-0.464455	-1.6819	-1.06805	-1.84163	0.65505	-0.208153	0.354419
+	1.95038	1.83657	Q9Y2Q9	Q9Y2Q9	28S ribosomal protein S28, mitochondrial	MRPS28	6915	Color2 [A=255, R=169, G=169, B=169]	1	4	-1.58844	-1.59123	-1.29318	1.39295	-1.84212	1.00722	-1.60643	-1.47905	-2.14119	0.0509245	0.0322922	-1.16997	-2.58316	-2.5825	-2.91221	-0.989965	-1.60236	-0.020243
+	2.01505	1.83467	Q6DKI1	Q6DKI1	60S ribosomal protein L7-like 1	RPL7L1	3868	Color2 [A=255, R=169, G=169, B=169]	1	4	1.18717	1.2734	1.24014	-0.117178	-0.368064	-0.108214	-1.21401	-0.992554	-0.900689	-1.57157	-1.62235	-1.49675	-2.53812	-2.23235	-2.45321	-1.15603	-1.27914	-1.47247
+	2.94948	1.83454	P30419	P30419	Glycylpeptide N-tetradecanoyltransferase 1	NMT1	1849	Color2 [A=255, R=169, G=169, B=169]	1	4	0.547953	0.33767	0.721029	-0.148348	0.0877586	-0.0841764	-0.814669	-0.539468	-1.00281	0.451896	0.474337	0.582464	-1.62701	-0.774741	-2.18461	1.29307	1.24495	1.43471
+	1.93241	1.83432	Q9BVP2	Q9BVP2	Guanine nucleotide-binding protein-like 3	GNL3	5642	Color2 [A=255, R=169, G=169, B=169]	1	4	1.42219	1.18636	1.31489	-0.106226	-0.084926	0.29859	-1.81798	-1.44024	-1.23923	0.00470216	0.047745	0.0591707	-2.31828	-2.00781	-2.07635	-1.44987	-1.33401	-1.35861
+	1.75215	1.82943	Q6P996;Q6P474	Q6P996	Pyridoxal-dependent decarboxylase domain-containing protein 1	PDXDC1	3962	Color2 [A=255, R=169, G=169, B=169]	1	4	-1.72224	-1.96315	-1.31334	-1.03195	-1.50527	-1.32622	-1.58427	-1.78546	-2.02336	0.912444	0.891989	0.891022	-2.45749	-2.6277	-2.48148	0.509019	0.251874	0.40709
+	1.8794	1.82939	Q9NP81	Q9NP81	Serine--tRNA ligase, mitochondrial	SARS2	6114	Color2 [A=255, R=169, G=169, B=169]	1	4	0.738789	0.709534	0.677009	0.0527008	0.371677	0.207615	-2.19883	-2.27436	-1.97741	0.699068	0.53474	0.624693	-2.06803	-1.77635	-1.8042	0.407344	0.530325	0.095082
+	2.02154	1.82735	P47897	P47897	Glutamine--tRNA ligase	QARS	2154	Color2 [A=255, R=169, G=169, B=169]	1	4	-0.0383266	-0.0454046	-0.0731657	0.649466	0.631342	0.639835	-2.06881	-2.15035	-1.66478	0.50183	0.653463	0.505911	-1.66537	-1.87944	-2.00421	0.712082	0.704832	0.707157
+	1.75496	1.82233	Q99720	Q99720	Sigma non-opioid intracellular receptor 1	SIGMAR1	5455	Color2 [A=255, R=169, G=169, B=169]	1	4	1.29045	0.945471	1.23151	-0.779341	-0.552309	-0.494119	-1.95206	-2.06921	-2.06697	1.06507	0.354879	0.22886	-1.52434	-2.01603	-2.43621	0.251017	-0.0451619	0.044048
+	2.89865	1.8214	P61604	P61604	10 kDa heat shock protein, mitochondrial	HSPE1	2583	Color2 [A=255, R=169, G=169, B=169]	1	4	0.268993	0.521322	0.281639	0.287492	0.663049	0.464086	0.937569	0.844329	1.00579	0.793178	0.751245	0.992106	-1.5685	-1.97799	-1.00701	-1.38336	-0.963224	-0.910703
+	2.89733	1.82105	Q6IAA8	Q6IAA8	Ragulator complex protein LAMTOR1	LAMTOR1	3886	Color2 [A=255, R=169, G=169, B=169]	1	4	0.437429	0.491882	0.406763	1.58342	1.52798	1.49184	0.303502	0.313684	0.337474	-0.778401	-0.991007	-0.639968	-1.36324	-1.45486	-1.73453	-0.0947156	0.195088	-0.0323412
+	2.03264	1.82023	P20290	P20290	Transcription factor BTF3	BTF3	1602	Color2 [A=255, R=169, G=169, B=169]	1	4	0.478236	0.411734	0.469177	0.456361	0.586193	0.631312	-1.86542	-2.04661	-1.91231	0.0772767	0.356181	0.207918	-2.03005	-1.08362	-2.40762	0.604674	0.507112	0.735112
+	1.95441	1.81849	P62899	P62899	60S ribosomal protein L31	RPL31	2663	Color2 [A=255, R=169, G=169, B=169]	1	4	1.3781	0.948587	0.71214	0.590518	0.927482	-0.100835	-1.65442	0.00730163	-1.57138	-0.756662	-0.853942	-1.19827	-1.70571	-2.41318	-2.41442	-0.880173	-1.69266	-1.24491
+	2.04949	1.8169	Q9BQE3	Q9BQE3	Tubulin alpha-1C chain	TUBA1C	5509	Color2 [A=255, R=169, G=169, B=169]	1	4	-0.502401	-1.52432	-1.83429	-1.33929	-1.04142	-1.60999	-2.43851	-1.99581	-2.11201	0.716152	0.717785	0.603256	-3.14521	-2.89771	-2.71121	-1.41547	-1.20605	-1.53479
+	1.93092	1.81684	P24593	P24593	Insulin-like growth factor-binding protein 5	IGFBP5	1719	Color2 [A=255, R=169, G=169, B=169]	1	4	-1.49546	-1.51666	-1.77909	-0.955637	-1.06659	-1.06345	1.29338	1.36089	0.805489	-0.756014	0.185513	0.196434	-2.17103	-2.4836	-2.59363	-1.38479	-1.54539	-1.26732
+	1.82922	1.81603	Q14938	Q14938	Nuclear factor 1 X-type	NFIX	3317	Color2 [A=255, R=169, G=169, B=169]	1	4	-0.290552	-1.94461	-1.63865	1.33933	1.46101	1.24026	0.0969514	0.276437	-0.393227	-0.895476	-0.542541	-0.653541	-1.8818	-2.68782	-2.12607	-1.54372	-1.34008	-1.40955
+	2.74386	1.81489	P26373	P26373	60S ribosomal protein L13	RPL13	1753	Color2 [A=255, R=169, G=169, B=169]	1	4	0.37196	0.48995	0.465259	0.587555	0.52189	0.439035	1.1551	1.28338	1.24717	0.105968	0.0921475	0.145854	-1.68421	-1.77497	-1.30022	-1.33312	-1.20893	-0.936942
+	1.92089	1.81431	Q13867	Q13867	Bleomycin hydrolase	BLMH	3182	Color2 [A=255, R=169, G=169, B=169]	1	4	0.389715	0.435031	0.423892	0.0731456	0.11546	0.0955823	-1.77893	-1.8318	-2.48615	0.512685	0.438676	0.548015	-2.09268	-1.43802	-2.02121	0.74661	1.0167	0.756405
+	2.44689	1.81397	Q03164	Q03164	Histone-lysine N-methyltransferase 2A;MLL cleavage product N320;MLL cleavage product C180	KMT2A	2873	Color2 [A=255, R=169, G=169, B=169]	1	4	-0.258847	-0.8881	-0.288655	-1.23698	-1.6383	-1.78029	1.4356	-1.78589	-1.70643	-1.22316	-2.00518	-1.48682	-2.91459	-2.30241	-3.55568	-1.32286	-1.17474	-1.29326
+	2.17262	1.8137	P24821	P24821	Tenascin	TNC	1722	Color2 [A=255, R=169, G=169, B=169]	1	4	-1.85127	-1.66227	-1.78514	0.6857	0.671046	0.696116	0.0231386	0.0353923	0.0343673	0.778831	0.799743	0.783974	-2.15858	-1.13708	-2.12171	0.320358	0.269858	0.318843
+	1.77358	1.81336	P21246	P21246	Pleiotrophin	PTN	1625	Color2 [A=255, R=169, G=169, B=169]	1	4	-2.08426	-1.46925	-1.44199	-1.38259	-1.49547	-1.39873	0.387603	0.960545	1.04186	0.0289232	-0.609995	-0.167669	-2.03451	-1.68155	-2.72312	0.970987	0.895527	0.769016
+	1.93089	1.81038	Q9Y4C1	Q9Y4C1	Lysine-specific demethylase 3A	KDM3A	7015	Color2 [A=255, R=169, G=169, B=169]	1	4	-1.80002	-1.7433	-1.72919	-0.362958	-0.882741	-1.16836	-1.87792	-1.76742	-1.32142	-1.00035	-0.885436	-1.06341	-2.19458	-2.62581	-3.10496	1.18676	0.922545	1.02218
+	1.85496	1.81018	P50336	P50336	Protoporphyrinogen oxidase	PPOX	2277	Color2 [A=255, R=169, G=169, B=169]	1	4	-2.55069	-1.42676	-1.29366	0.867669	0.720643	0.772552	-1.91636	-0.950257	0.0469042	-0.463803	-0.198216	-0.264752	-1.72117	-2.1978	-2.43893	0.745236	0.520245	0.754474
+	1.88914	1.8085	P30566	P30566	Adenylosuccinate lyase	ADSL	1863	Color2 [A=255, R=169, G=169, B=169]	1	4	0.594357	0.588986	0.67653	0.191686	0.201482	0.199359	-2.28382	-1.47013	-2.36584	0.572559	0.619187	0.552972	-2.24087	-1.08568	-2.21465	0.471459	0.444833	0.427798
+	2.08835	1.80781	P17812	P17812	CTP synthase 1	CTPS1	1545	Color2 [A=255, R=169, G=169, B=169]	1	4	0.789441	0.798331	0.900623	-0.184468	0.038124	-0.181362	-1.82467	-2.23162	-1.35494	0.414138	0.367949	0.406591	-1.51116	-2.06056	-1.84968	0.734789	0.706796	0.630442
+	2.83786	1.80533	O00231	O00231	26S proteasome non-ATPase regulatory subunit 11	PSMD11	233	Color2 [A=255, R=169, G=169, B=169]	1	4	0.214574	0.120787	0.290537	0.837584	0.788487	0.893501	-0.919321	-1.12189	-1.38899	0.764264	0.794527	0.754638	-1.54887	-1.37794	-1.58652	0.732817	0.755113	0.996706
+	2.82435	1.80171	P36776	P36776	Lon protease homolog, mitochondrial	LONP1	1988	Color2 [A=255, R=169, G=169, B=169]	1	4	-0.103663	-0.0650971	0.0807605	0.920243	1.16608	0.739186	0.250539	-1.75595	-0.00502814	1.04009	1.19816	1.20043	-1.2565	-1.98002	-1.26775	-0.0433841	-0.00593581	-0.112157
+	2.06839	1.80056	P33992	P33992	DNA replication licensing factor MCM5	MCM5	1919	Color2 [A=255, R=169, G=169, B=169]	1	4	0.424819	0.746945	0.467649	-1.51459	-1.32346	-1.39687	0.304147	0.677515	0.932409	-0.514705	-1.05596	-0.927386	-1.25719	-2.08909	-2.0554	0.960762	1.09052	1.12821
+	2.74255	1.79625	P62851	P62851	40S ribosomal protein S25	RPS25	2654	Color2 [A=255, R=169, G=169, B=169]	1	4	0.428235	0.634236	0.424557	0.797358	1.20218	1.22042	0.821782	0.892767	0.870229	-0.592566	-0.269453	0.0622142	-1.44173	-1.49905	-1.7472	-0.881954	-1.18415	-0.922022
+	2.01185	1.79573	P61201	P61201	COP9 signalosome complex subunit 2	COPS2	2565	Color2 [A=255, R=169, G=169, B=169]	1	4	0.408015	0.642322	0.704743	0.0454077	-0.162182	-0.00398878	-2.22975	-1.84577	-1.55938	0.739204	0.832338	0.436244	-1.69057	-2.39229	-1.34561	0.645405	0.630444	0.510517
+	1.88749	1.79567	Q01085	Q01085	Nucleolysin TIAR	TIAL1	2817	Color2 [A=255, R=169, G=169, B=169]	1	4	0.602316	0.740596	0.654542	0.344041	-0.159382	0.333161	-2.24428	-1.72552	-2.15206	0.0741565	0.348311	0.524739	-1.43299	-2.38767	-1.68882	0.676708	0.690678	0.679612
+	1.78919	1.79486	Q658Y4	Q658Y4	Protein FAM91A1	FAM91A1	3840	Color2 [A=255, R=169, G=169, B=169]	1	4	-2.27398	-2.11799	-1.61803	-1.38778	-1.60926	-1.38998	-2.06685	-2.28371	-1.29997	0.894953	0.97778	0.808182	-3.16602	-2.73263	-2.69545	-1.1836	-0.564313	-0.933
+	2.3037	1.79076	Q6PL18	Q6PL18	ATPase family AAA domain-containing protein 2	ATAD2	3989	Color2 [A=255, R=169, G=169, B=169]	1	4	0.44711	-0.879427	1.00607	-1.08923	-1.2751	-1.5427	-1.52509	0.132067	0.819262	-1.37298	-1.63667	-1.6188	-2.45078	-2.54476	-2.82024	-1.46734	-1.14569	-1.069
+	1.80557	1.78789	Q8WUX9	Q8WUX9	Charged multivesicular body protein 7	CHMP7	4793	Color2 [A=255, R=169, G=169, B=169]	1	4	0.590247	0.549629	0.212364	0.369914	0.408115	0.470462	-2.49522	-2.21007	-1.60736	0.218966	0.13698	-0.0785725	-1.50278	-2.0789	-1.94014	0.747085	1.00184	0.894793
+	2.15416	1.78709	P30405	P30405	Peptidyl-prolyl cis-trans isomerase F, mitochondrial	PPIF	1848	Color2 [A=255, R=169, G=169, B=169]	1	4	-0.713859	-1.83888	-1.35954	-0.575193	-0.483322	-0.528518	1.12472	1.17489	1.25191	-0.00280449	0.0346198	0.0286096	-2.43072	-0.997138	-1.88752	0.587179	0.679245	0.850373
+	1.89453	1.78439	P05204	P05204	Non-histone chromosomal protein HMG-17	HMGN2	1164	Color2 [A=255, R=169, G=169, B=169]	1	4	0.501546	0.91266	0.962301	1.75514	-0.910959	-1.90048	-1.44029	-1.074	0.0823884	1.18659	-0.534086	0.00638334	-1.82824	-2.20683	-1.90714	-0.951055	-0.496618	-1.04465
+	2.03469	1.77986	P41240;P42679	P41240	Tyrosine-protein kinase CSK	CSK	2051	Color2 [A=255, R=169, G=169, B=169]	1	4	0.876056	1.07183	1.09021	-0.013858	0.0606874	-0.0241924	-2.30386	-1.13707	-1.72787	0.41197	0.441574	0.421166	-1.48136	-1.84241	-1.79782	0.669563	0.611342	0.642313
+	2.74415	1.7798	O75533	O75533	Splicing factor 3B subunit 1	SF3B1	769	Color2 [A=255, R=169, G=169, B=169]	1	4	0.737154	0.559327	1.03121	0.590582	0.67896	0.598253	-0.988475	-1.19244	-1.39623	0.745572	0.7725	0.853047	-1.25494	-1.21405	-1.98051	0.4525	0.49046	0.51709
+	1.82466	1.77952	Q8IXM2	Q8IXM2	Chromatin complexes subunit BAP18	BAP18	4384	Color2 [A=255, R=169, G=169, B=169]	1	4	-1.76195	-1.57769	-1.53976	-1.3842	-1.0436	-0.953771	0.917928	0.938052	0.953353	0.654539	0.642767	0.460654	-2.37475	-1.80613	-2.65997	-1.24789	-1.36799	-1.20193
+	1.96052	1.77813	P08621	P08621	U1 small nuclear ribonucleoprotein 70 kDa	SNRNP70	1263	Color2 [A=255, R=169, G=169, B=169]	1	4	0.578313	0.519556	0.526616	-0.0266541	0.158334	0.108064	-2.41525	-2.02229	-0.927258	0.743644	0.760458	0.793871	-1.55679	-1.09372	-2.68894	0.323686	0.422771	0.430792
+	2.73713	1.77785	O43615	O43615	Mitochondrial import inner membrane translocase subunit TIM44	TIMM44	536	Color2 [A=255, R=169, G=169, B=169]	1	4	0.742527	0.708335	0.791595	0.371893	0.627538	0.46213	-0.98838	-1.1435	-1.27752	1.00034	0.868652	0.923743	-0.93	-2.188	-1.32662	0.530335	0.497748	0.329187
+	2.03259	1.77727	Q15428	Q15428	Splicing factor 3A subunit 2	SF3A2	3420	Color2 [A=255, R=169, G=169, B=169]	1	4	1.01347	0.843171	1.16897	0.150287	0.108613	0.111644	-1.8463	-1.78096	-1.8537	0.496871	0.607749	0.521414	-2.0999	-1.30549	-1.95127	0.0774009	0.135534	0.121543
+	2.73405	1.77699	Q9NYU2	Q9NYU2	UDP-glucose:glycoprotein glucosyltransferase 1	UGGT1	6388	Color2 [A=255, R=169, G=169, B=169]	1	4	0.0538786	-0.125167	-0.0669327	0.759029	0.803895	0.836751	-1.37788	-0.895225	-0.914975	0.765631	0.762694	0.778243	-1.46461	-1.35085	-1.62701	1.03449	1.01053	1.01751
+	2.006	1.77481	Q9H4A4	Q9H4A4	Aminopeptidase B	RNPEP	5917	Color2 [A=255, R=169, G=169, B=169]	1	4	0.245218	0.714463	0.452609	-0.031848	0.0661296	-0.0930498	-2.07244	-1.60562	-1.84343	1.221	1.03099	0.92351	-1.79472	-1.81038	-1.75218	0.218903	0.276008	0.333346
+	2.70218	1.76805	Q12874	Q12874	Splicing factor 3A subunit 3	SF3A3	3009	Color2 [A=255, R=169, G=169, B=169]	1	4	0.912461	1.2645	1.63933	0.545295	0.614385	0.588034	-0.493974	-1.14535	-0.91954	0.987313	0.582155	0.440962	-1.89845	-1.33209	-1.18959	-0.0444409	-0.317105	-0.23389
+	2.69777	1.76681	P62269	P62269	40S ribosomal protein S18	RPS18	2620	Color2 [A=255, R=169, G=169, B=169]	1	4	0.824341	0.891576	0.860811	0.916647	0.942568	0.901994	0.521962	0.61081	0.614155	0.258162	0.235464	0.232914	-1.63125	-1.53156	-1.2542	-1.03206	-1.73257	-0.629759
+	1.85997	1.75997	P35998	P35998	26S protease regulatory subunit 7	PSMC2	1973	Color2 [A=255, R=169, G=169, B=169]	1	4	-0.162045	-0.0387626	-0.0222562	0.788296	0.815367	1.00923	-1.74752	-2.03959	-2.16998	0.729001	0.710348	0.694476	-1.87624	-2.03343	-1.48309	0.181063	0.454602	0.233452
+	1.93974	1.75833	Q86TI2	Q86TI2	Dipeptidyl peptidase 9	DPP9	4208	Color2 [A=255, R=169, G=169, B=169]	1	4	-1.9137	-1.8089	-1.46968	-1.49246	-1.46837	-1.53042	-1.84649	-1.61921	-1.66715	0.957078	1.06342	-1.42609	-3.03624	-2.42482	-2.77721	-0.907024	0.310979	0.00163801
+	1.88373	1.75761	O43324	O43324	Eukaryotic translation elongation factor 1 epsilon-1	EEF1E1	503	Color2 [A=255, R=169, G=169, B=169]	1	4	0.256709	0.0212695	0.147469	0.00496363	0.212205	0.0372546	-2.0634	-1.62574	-2.1368	0.821023	0.787125	0.925982	-2.39308	-1.4587	-1.51324	0.590081	0.821849	0.739079
+	2.66435	1.75729	P30837	P30837	Aldehyde dehydrogenase X, mitochondrial	ALDH1B1	1870	Color2 [A=255, R=169, G=169, B=169]	1	4	0.929966	1.04526	1.0576	-0.0672666	-0.00356979	-0.00498226	-0.669006	-0.725536	-0.705434	1.32273	1.25338	1.22663	-1.30451	-0.796298	-2.29242	-0.0158486	-0.126446	-0.124246
+	1.84226	1.75544	P23786	P23786	Carnitine O-palmitoyltransferase 2, mitochondrial	CPT2	1707	Color2 [A=255, R=169, G=169, B=169]	1	4	-0.194472	-0.123216	-0.219569	0.419146	0.343263	0.492171	-1.9626	-2.34255	-1.63862	0.868469	0.76489	0.81448	-1.78777	-1.59578	-1.99567	0.760921	0.715425	0.737709
+	1.8286	1.75312	P62140	P62140	Serine/threonine-protein phosphatase PP1-beta catalytic subunit	PPP1CB	2607	Color2 [A=255, R=169, G=169, B=169]	1	4	-1.75915	-2.21041	-2.05346	0.511457	0.381657	0.290631	0.781759	0.806321	0.571209	0.0704107	0.172465	0.170165	-2.68182	-1.59629	-1.10852	0.534102	0.520579	0.575879
+	2.64871	1.7528	P05067	P05067	Amyloid beta A4 protein;N-APP;Soluble APP-alpha;Soluble APP-beta;C99;Beta-amyloid protein 42;Beta-amyloid protein 40;C83;P3(42);P3(40);C80;Gamma-secretase C-terminal fragment 59;Gamma-secretase C-terminal fragment 57;Gamma-secretase C-terminal fragment 50;C31	APP	1153	Color2 [A=255, R=169, G=169, B=169]	1	4	-1.12938	-1.10789	-1.00908	-0.0212524	-0.0606727	-0.1008	1.06399	1.06745	0.945746	0.816662	0.728815	0.772634	-1.60082	-1.25739	-1.52378	0.873587	0.564158	0.978025
+	2.64307	1.75117	Q99829	Q99829	Copine-1	CPNE1	5472	Color2 [A=255, R=169, G=169, B=169]	1	4	-0.733999	-0.81736	-1.53787	0.672657	0.657822	0.655136	1.27055	1.34027	1.3497	0.325409	0.311828	0.268972	-1.26596	-1.42778	-1.68418	0.233631	0.167626	0.213554
+	1.86384	1.75003	O76094	O76094	Signal recognition particle subunit SRP72	SRP72	845	Color2 [A=255, R=169, G=169, B=169]	1	4	-0.00914948	-0.314341	0.21259	0.801434	0.697886	0.673743	-1.96576	-2.34905	-1.44685	0.852358	0.966741	0.80466	-1.4774	-1.63326	-2.22469	0.222583	0.322804	0.10404
+	1.92896	1.74462	P55884	P55884	Eukaryotic translation initiation factor 3 subunit B	EIF3B	2476	Color2 [A=255, R=169, G=169, B=169]	1	4	-0.0643982	-0.180489	-0.122956	0.150167	0.195965	0.141811	-1.55443	-2.1494	-1.83008	0.799243	0.92017	0.960834	-1.70265	-2.00019	-1.58102	0.794011	0.819352	0.870157
+	2.61711	1.74362	P42785	P42785	Lysosomal Pro-X carboxypeptidase	PRCP	2084	Color2 [A=255, R=169, G=169, B=169]	1	4	-0.755937	-1.03525	-0.761525	0.983064	1.0047	0.983853	-0.20308	-0.271177	-0.276325	0.256708	0.320511	0.23693	-1.49178	-1.24525	-1.62203	1.28514	1.31519	1.27627
+	1.86352	1.74318	Q15050	Q15050	Ribosome biogenesis regulatory protein homolog	RRS1	3354	Color2 [A=255, R=169, G=169, B=169]	1	4	0.882177	1.00747	0.815188	-0.938898	-0.657734	-1.1082	-2.02716	-1.89171	-1.9298	-1.42901	-1.47333	-1.39477	-2.72974	-2.84026	-2.69062	-1.3101	-1.96086	-1.73869
+	2.60345	1.73962	Q9Y490	Q9Y490	Talin-1	TLN1	7009	Color2 [A=255, R=169, G=169, B=169]	1	4	-0.355641	-0.421949	-0.293141	0.497004	0.481905	0.522439	-0.815822	-0.917276	-0.889361	1.13017	1.14544	1.06823	-1.46407	-1.20241	-1.68257	1.09617	1.06032	1.04058
+	1.94805	1.73758	Q9BZE4	Q9BZE4	Nucleolar GTP-binding protein 1	GTPBP4	5731	Color2 [A=255, R=169, G=169, B=169]	1	4	0.910223	1.29639	1.3504	-1.13164	-0.935551	-1.17581	0.0696102	-0.03295	-0.350675	-1.77731	-1.42341	-1.17099	-2.55029	-1.83381	-2.36828	-1.1185	-1.38765	-0.820378
+	2.59264	1.73644	P62277	P62277	40S ribosomal protein S13	RPS13	2622	Color2 [A=255, R=169, G=169, B=169]	1	4	0.848099	0.835517	0.796635	1.07007	1.04896	1.06477	0.397761	0.376993	0.392431	0.380624	0.357302	0.388629	-1.45033	-1.43276	-1.45801	-1.06259	-1.37229	-1.18181
+	1.95972	1.73354	Q9Y262	Q9Y262	Eukaryotic translation initiation factor 3 subunit L	EIF3L	6866	Color2 [A=255, R=169, G=169, B=169]	1	4	-0.135866	-0.21326	-0.189711	0.206105	0.154713	0.242542	-1.26219	-2.08895	-1.90311	0.786241	0.624739	0.593339	-1.8549	-1.50838	-1.84629	1.07608	1.04565	1.019
+	2.57844	1.73224	Q9UHB6	Q9UHB6	LIM domain and actin-binding protein 1	LIMA1	6600	Color2 [A=255, R=169, G=169, B=169]	1	4	0.742942	0.915558	0.505765	-0.787793	-0.694789	-0.652197	0.48889	-0.122043	0.389613	-0.391251	-0.263933	-0.322252	-1.32919	-1.50278	-1.49862	1.55157	1.44849	1.52202
+	1.86929	1.73187	Q96CU9	Q96CU9	FAD-dependent oxidoreductase domain-containing protein 1	FOXRED1	5088	Color2 [A=255, R=169, G=169, B=169]	1	4	-1.08851	-1.79256	-1.76971	-1.39322	-1.26648	-1.47246	-1.38839	-2.40921	-1.88291	0.723147	1.13483	-0.322476	-2.73283	-2.68465	-2.67081	0.196059	0.0138874	-1.74545
+	2.56968	1.72963	P17980	P17980	26S protease regulatory subunit 6A	PSMC3	1552	Color2 [A=255, R=169, G=169, B=169]	1	4	-0.794907	-0.87874	-0.711499	0.616898	0.600918	0.712886	-0.437728	-0.166588	-0.854876	0.989869	0.990998	0.904236	-1.34902	-1.25431	-1.72076	1.17853	1.04401	1.13008
+	1.87945	1.72285	P49903	P49903	Selenide, water dikinase 1	SEPHS1	2264	Color2 [A=255, R=169, G=169, B=169]	1	4	0.0294469	-0.109243	-0.0954262	0.0294469	0.299329	0.429194	-2.0696	-1.74555	-1.76296	0.812695	0.74939	0.546908	-1.40023	-1.48274	-2.35383	1.31264	0.607907	0.624512
+	2.54694	1.72283	Q8IUE6	Q8IUE6	Histone H2A type 2-B	HIST2H2AB	4316	Color2 [A=255, R=169, G=169, B=169]	1	4	1.57789	1.52174	1.59993	0.726795	0.733819	0.730244	0.125633	0.126883	0.176703	-0.511193	-0.438557	-0.52132	-1.45141	-1.25041	-1.60525	-0.142189	-0.695942	-0.703379
+	2.53235	1.71843	Q86X76	Q86X76	Nitrilase homolog 1	NIT1	4280	Color2 [A=255, R=169, G=169, B=169]	1	4	-1.53077	-0.799213	-1.114	0.396877	0.266343	0.200134	0.481597	0.749922	0.401014	0.531908	0.537687	0.602207	-1.44559	-1.21714	-1.63334	1.04536	1.04666	1.48035
+	2.11058	1.7175	Q9Y3C8	Q9Y3C8	Ubiquitin-fold modifier-conjugating enzyme 1	UFC1	6976	Color2 [A=255, R=169, G=169, B=169]	1	4	-1.57207	-0.858661	-0.447994	0.386755	0.318135	0.399815	1.33483	1.68544	-0.0146506	-0.995963	-0.90648	-0.499405	-1.77493	-1.61397	-1.46966	0.966707	0.835919	0.837275
+	1.94999	1.71301	Q7Z3J2	Q7Z3J2	UPF0505 protein C16orf62	C16orf62	4151	Color2 [A=255, R=169, G=169, B=169]	1	4	-1.51365	-1.80217	-1.82583	-1.05413	-1.04062	-0.555691	-1.35929	-1.52848	-1.66834	-1.61916	-1.30797	-1.32244	-3.12005	-2.36738	-2.44106	1.09947	0.568692	0.982284
+	2.51131	1.71204	P23526	P23526	Adenosylhomocysteinase	AHCY	1698	Color2 [A=255, R=169, G=169, B=169]	1	4	-0.0750321	0.103267	0.153116	-0.881329	-0.702173	-0.473308	-0.399471	-0.176385	-0.353499	1.31911	1.34037	1.50913	-1.73068	-0.918057	-1.63136	1.01134	0.950566	0.954391
+	1.91298	1.70951	Q8WXX5	Q8WXX5	DnaJ homolog subfamily C member 9	DNAJC9	4848	Color2 [A=255, R=169, G=169, B=169]	1	4	-1.82561	-1.63665	-1.47066	0.280892	-1.00497	-1.69499	-1.74413	-1.29979	-1.95568	-1.13091	-1.16086	-1.5151	-2.49325	-2.56865	-2.89614	0.278205	1.4647	0.267978
+	2.50286	1.70946	Q9C0B1	Q9C0B1	Alpha-ketoglutarate-dependent dioxygenase FTO	FTO	5753	Color2 [A=255, R=169, G=169, B=169]	1	4	-0.168206	0.246525	-0.234788	-0.517061	-0.333412	-0.55718	1.4829	1.81359	1.71747	-0.282246	-0.731481	0.255436	-1.14595	-1.58864	-1.53905	0.597317	0.463073	0.521702
+	1.87249	1.70508	O95749	O95749	Geranylgeranyl pyrophosphate synthase	GGPS1	985	Color2 [A=255, R=169, G=169, B=169]	1	4	-1.51456	-1.83301	-1.35019	-1.09244	-1.24598	-1.3916	-1.81221	-1.81379	-2.14948	-1.02365	-0.945317	-0.752001	-2.80721	-2.33088	-2.81778	1.00765	0.78624	0.927078
+	1.89324	1.70504	P15170	P15170	Eukaryotic peptide chain release factor GTP-binding subunit ERF3A	GSPT1	1473	Color2 [A=255, R=169, G=169, B=169]	1	4	-0.427985	0.279589	0.330929	0.707339	0.761284	0.620143	-2.09162	-1.47273	-1.89366	0.612944	0.656723	0.609135	-1.5189	-1.76703	-1.64089	0.713917	0.707933	0.827595
+	2.71225	1.6997	L0R6Q1	L0R6Q1		SLC35A4	211	Color2 [A=255, R=169, G=169, B=169]	1	4	-1.96312	-1.4446	-1.86189	-1.58516	-1.76873	-1.40974	-0.827707	1.11112	-0.28341	-1.02725	-1.69513	-1.4907	-2.80908	-3.12625	-2.84869	-1.38848	-1.35401	-1.43592
+	2.12092	1.69778	Q99547	Q99547	M-phase phosphoprotein 6	MPHOSPH6	5425	Color2 [A=255, R=169, G=169, B=169]	1	4	0.719386	1.14396	0.190671	-0.908686	-1.48854	-1.14533	-2.02147	-1.37395	-1.81594	-1.50923	-1.71213	-1.50181	-2.89351	-2.70862	-2.50425	-1.37609	-1.15381	-1.11218
+	2.19129	1.69597	Q92804	Q92804	TATA-binding protein-associated factor 2N	TAF15	4934	Color2 [A=255, R=169, G=169, B=169]	1	4	1.20091	1.22172	1.1878	0.853446	0.871815	0.92394	-1.75884	0.857621	0.365364	-0.583473	-0.571957	-0.603532	-1.69792	-1.31379	-1.52136	-0.303905	-0.408375	-0.478316
+	2.45166	1.69361	P01892	P01892	HLA class I histocompatibility antigen, A-2 alpha chain	HLA-A	1074	Color2 [A=255, R=169, G=169, B=169]	1	4	-0.115503	-0.427759	0.0718723	1.44937	1.46095	1.46922	0.776242	0.710996	0.745456	-0.846764	-0.90463	-0.987278	-1.46432	-1.29081	-1.47891	0.261507	0.250563	0.319803
+	2.39219	1.67479	Q15942	Q15942	Zyxin	ZYX	3476	Color2 [A=255, R=169, G=169, B=169]	1	4	-0.873794	-1.12085	-0.916395	-0.18903	-0.25326	-0.178764	0.78495	0.814509	0.776491	0.386137	0.468078	0.501693	-0.922243	-1.74381	-1.52091	1.34977	1.28968	1.34775
+	2.0034	1.66479	O14967	O14967	Calmegin	CLGN	381	Color2 [A=255, R=169, G=169, B=169]	1	4	1.07021	-2.06924	1.11322	-1.35558	-1.90702	-1.46491	-1.91762	-1.52256	-1.50139	-1.35767	-1.08791	-0.961441	-2.38581	-2.93271	-2.70492	-0.59597	-0.783141	-0.804312
+	2.35689	1.66338	Q9UQ80	Q9UQ80	Proliferation-associated protein 2G4	PA2G4	6844	Color2 [A=255, R=169, G=169, B=169]	1	4	0.862666	0.892639	0.804543	-0.26682	-0.163452	-0.206234	-1.03838	-0.951975	-1.00187	1.31812	1.38635	1.33162	-1.34251	-1.47819	-1.33776	0.412432	0.393411	0.385405
+	2.34249	1.66244	Q7Z7M0	Q7Z7M0	Multiple epidermal growth factor-like domains protein 8	MEGF8	4200	Color2 [A=255, R=169, G=169, B=169]	1	4	-2.01035	-1.47631	-1.42837	0.163293	-1.0716	0.908303	-2.03063	-2.23267	-2.14755	-1.25109	-1.65367	-1.56681	-2.66939	-3.04762	-3.24469	-1.22866	-1.54083	-1.30499
+	2.34339	1.65898	Q71UI9;P0C0S5	Q71UI9;P0C0S5	Histone H2A.V;Histone H2A.Z	H2AFV;H2AFZ	1311	Color2 [A=255, R=169, G=169, B=169]	1	4	0.974687	0.991541	0.974646	0.636941	0.634678	0.626145	1.17117	1.19688	1.13504	-0.621649	-0.697673	-0.607185	-1.56091	-1.42516	-1.16138	-0.697553	-0.632925	-0.937288
+	2.31991	1.65126	P84243_mut;P84243_wt	P84243_mut;P84243_wt			2782	Color2 [A=255, R=169, G=169, B=169]	1	4	1.03448	1.14074	1.05532	0.401392	0.387402	0.348225	1.22538	1.14117	1.33673	-0.59798	-0.584526	-0.446758	-1.61983	-1.39218	-1.11613	-0.743144	-0.78822	-0.782051
+	1.94508	1.65005	Q9UBV2	Q9UBV2	Protein sel-1 homolog 1	SEL1L	6552	Color2 [A=255, R=169, G=169, B=169]	1	4	-0.789409	-0.782919	-0.671691	1.09175	1.20117	1.212	-2.08933	-0.0615972	-0.0493099	0.160204	0.175798	0.131257	-1.1173	-1.16454	-2.19151	0.967383	0.91034	0.978369
+	1.96521	1.65	Q9BQ61	Q9BQ61	Uncharacterized protein C19orf43	C19orf43	5498	Color2 [A=255, R=169, G=169, B=169]	1	4	0.959242	-2.01439	-0.913056	-1.95286	-1.15758	-1.04257	-1.23291	0.698113	0.488615	-1.7101	-1.56317	-1.2885	-2.05335	-2.55859	-3.21645	-0.929283	-1.76149	-0.971956
+	2.30995	1.64796	Q93079;Q5QNW6;Q99879;Q99877;P62807;P58876	Q93079;Q5QNW6;Q99879;Q99877;P62807;P58876	Histone H2B type 1-H;Histone H2B type 2-F;Histone H2B type 1-M;Histone H2B type 1-N;Histone H2B type 1-C/E/F/G/I;Histone H2B type 1-D	HIST1H2BH;HIST2H2BF;HIST1H2BM;HIST1H2BN;HIST1H2BC;HIST1H2BD	3718	Color2 [A=255, R=169, G=169, B=169]	1	4	0.921334	0.970052	0.95964	0.562197	0.544565	0.52007	1.25777	1.27285	1.16216	-0.428277	-0.449718	-0.517319	-1.72064	-1.25433	-1.14493	-0.832916	-0.931116	-0.8914
+	2.27655	1.63679	Q9BUF5	Q9BUF5	Tubulin beta-6 chain	TUBB6	5603	Color2 [A=255, R=169, G=169, B=169]	1	4	0.0710786	-0.135122	-0.0102524	-0.954189	-0.658155	-0.371502	0.200031	0.918598	0.647465	-0.190711	-0.316711	-0.055276	-1.59919	-1.55629	-0.936495	1.77708	1.50017	1.66947
+	2.2718	1.63519	Q15417	Q15417	Calponin-3	CNN3	3416	Color2 [A=255, R=169, G=169, B=169]	1	4	-0.511513	-0.537624	-0.590165	-0.742538	-0.560711	-0.675268	0.25501	-0.0431263	0.359623	0.931949	0.989086	0.97594	-1.27561	-1.24197	-1.57039	1.14945	1.37172	1.71613
+	2.26622	1.63331	O75521	O75521	Enoyl-CoA delta isomerase 2, mitochondrial	ECI2	764	Color2 [A=255, R=169, G=169, B=169]	1	4	-0.567949	-0.427341	-0.71211	1.11204	0.877704	1.17816	0.646524	0.362493	0.346301	-0.440473	-0.72832	-0.802461	-1.58415	-0.405983	-2.09313	1.06518	1.05013	1.12338
+	1.9887	1.61894	O15211	O15211	Ral guanine nucleotide dissociation stimulator-like 2	RGL2	422	Color2 [A=255, R=169, G=169, B=169]	1	4	-1.558	-1.7551	-1.67715	-1.54977	-1.49599	-1.309	-1.75209	-2.21496	-2.23816	-1.26751	-1.66807	-1.52867	-2.92198	-2.59173	-3.0468	0.526993	0.39845	0.570548
+	2.22356	1.61874	Q14974	Q14974	Importin subunit beta-1	KPNB1	3321	Color2 [A=255, R=169, G=169, B=169]	1	4	0.15401	0.197977	0.35873	0.305208	0.389773	0.368274	-1.80644	-1.51496	0.0547585	0.795733	0.671527	0.787015	-1.13774	-1.39602	-1.51309	1.23442	1.06613	0.984704
+	2.41765	1.60843	Q9C0E2	Q9C0E2	Exportin-4	XPO4	5763	Color2 [A=255, R=169, G=169, B=169]	1	4	-1.76407	-1.36246	-1.94388	-1.7341	-1.33023	-1.35928	-2.04476	-1.88023	-1.42707	-1.1305	0.361608	-1.33439	-2.55142	-3.09712	-2.87795	-1.42067	0.768896	-0.904834
+	2.32339	1.60604	Q6IN85	Q6IN85	Serine/threonine-protein phosphatase 4 regulatory subunit 3A	SMEK1	3896	Color2 [A=255, R=169, G=169, B=169]	1	4	-1.25973	-2.16403	-1.29363	-1.53126	-1.53163	-1.92305	-1.96907	-1.83672	-1.82964	-1.13968	0.409076	0.730605	-2.83071	-2.64505	-3.10221	-0.956432	-1.04516	-1.45884
+	2.15658	1.59532	P55060	P55060	Exportin-2	CSE1L	2449	Color2 [A=255, R=169, G=169, B=169]	1	4	0.635885	0.449077	0.645889	-0.0455512	-0.041229	-0.197692	-0.920554	-1.00489	2.84113	0.0907004	0.0726035	0.112851	-1.11705	-1.44021	-1.43105	0.458643	0.424585	0.466867
+	2.23602	1.58228	Q8N6N3	Q8N6N3	UPF0690 protein C1orf52	C1orf52	4539	Color2 [A=255, R=169, G=169, B=169]	1	4	0.847115	-1.10311	0.255999	-1.44033	-1.62472	-1.36918	-2.15854	-2.39741	-1.88599	-1.60419	-1.63297	-1.60499	-2.89962	-2.78235	-2.93517	-1.11057	-1.44422	-1.07833
+	2.43759	1.57726	P33552	P33552	Cyclin-dependent kinases regulatory subunit 2	CKS2	1914	Color2 [A=255, R=169, G=169, B=169]	1	4	-0.747015	-0.389038	1.13605	-1.79148	-1.55959	-1.65929	-2.01776	-1.80531	-1.0955	-1.61246	-1.49738	-1.34663	-2.81308	-2.75704	-2.71838	-0.753727	-1.45532	-1.1892
+	2.10578	1.5771	P27824	P27824	Calnexin	CANX	1784	Color2 [A=255, R=169, G=169, B=169]	1	4	-0.373942	-0.409309	-0.34097	0.168124	0.23706	0.229789	1.80843	1.61863	1.93425	-0.726797	-0.583065	-0.59674	-1.18596	-1.22341	-1.53337	0.345365	0.246294	0.38562
+	2.09606	1.57356	Q9UHV9	Q9UHV9	Prefoldin subunit 2	PFDN2	6623	Color2 [A=255, R=169, G=169, B=169]	1	4	-0.325518	-0.37268	-0.281455	1.32257	1.32906	1.27882	1.08234	0.90783	0.882512	0.273737	0.214274	0.0248239	-1.47178	-1.64232	-0.819803	-1.10261	0.0688305	-1.36863
+	2.43982	1.55082	Q6NYC1	Q6NYC1	Bifunctional arginine demethylase and lysyl-hydroxylase JMJD6	JMJD6	3926	Color2 [A=255, R=169, G=169, B=169]	1	4	-1.16416	-1.80585	-1.73926	-1.55294	-1.38225	-1.74521	0.488589	0.661775	-1.15036	-1.44075	-1.39652	-1.83053	-2.94895	-2.56627	-2.47175	-1.00179	-0.714594	-0.89874
+	2.26778	1.53278	Q92954	Q92954	Proteoglycan 4;Proteoglycan 4 C-terminal part	PRG4	4963	Color2 [A=255, R=169, G=169, B=169]	1	4	-0.955129	-0.0843933	1.03952	-1.61744	-1.63058	-1.5543	-2.09473	-1.49074	-2.20522	-1.12547	-0.862173	-1.54534	-2.67786	-2.79002	-2.62936	-1.18808	-1.34333	-0.837144
+	2.26024	1.49821	P29590	P29590	Protein PML	PML	1821	Color2 [A=255, R=169, G=169, B=169]	1	4	-1.56797	-1.5839	-1.59261	-1.0694	0.911903	0.157502	-1.8945	-2.11083	-1.72063	-1.22264	-1.58065	-1.05628	-2.87736	-2.74952	-2.48759	-1.20145	-1.53849	-1.02926
+	2.33267	1.47522	Q9NPA8	Q9NPA8	Transcription and mRNA export factor ENY2	ENY2	6119	Color2 [A=255, R=169, G=169, B=169]	1	4	-1.82127	-1.77185	-1.52586	-1.41552	-1.13397	-1.71219	-0.329866	1.12326	-0.793395	-1.46916	-1.5315	-1.52398	-2.98993	-2.4366	-2.59886	-1.3452	-1.5688	-1.17935
+	3.44338	-1.42378	O14576	O14576	Cytoplasmic dynein 1 intermediate chain 1	DYNC1I1	318	Color2 [A=255, R=169, G=169, B=169]	1	4	-1.63201	-1.38231	-2.20687	-1.20532	-1.77524	-0.802833	-1.58969	-1.10585	-1.2528	-1.91058	-1.56908	-1.27678	0.645237	0.50669	-1.15193	-1.09808	-1.5855	-0.963814
+	3.51023	-1.43536	O14775	O14775	Guanine nucleotide-binding protein subunit beta-5	GNB5	349	Color2 [A=255, R=169, G=169, B=169]	1	4	-1.39519	-1.86032	-1.53534	-1.03827	-1.16157	-1.01496	-1.79959	-2.20779	-2.0368	-1.23083	-1.30382	-1.23543	-0.00524633	-0.997366	1.00261	-1.13452	-1.33697	-1.23897
+	3.53542	-1.44329	Q8NFP4	Q8NFP4	MAM domain-containing glycosylphosphatidylinositol anchor protein 1	MDGA1	4654	Color2 [A=255, R=169, G=169, B=169]	1	4	-1.71201	-1.61096	-1.52868	-1.32578	-1.27593	-1.58567	-1.59903	-2.33666	-1.6913	-1.00639	-1.62706	-1.35057	0.689964	-1.14683	0.456867	-1.07727	-1.10169	-0.820304
+	3.78755	-1.44748	P04156	P04156	Major prion protein	PRNP	1125	Color2 [A=255, R=169, G=169, B=169]	1	4	-1.73294	-1.83018	-1.64925	-1.31783	-1.20521	-1.34189	-1.86884	-1.83311	-1.81059	-1.59804	-1.2862	-1.07924	0.0883903	-1.04126	0.952871	-1.20137	-1.03153	-0.926034
+	3.75385	-1.44965	Q99962	Q99962	Endophilin-A1	SH3GL2	5483	Color2 [A=255, R=169, G=169, B=169]	1	4	-1.90299	-1.54193	-1.36522	-1.43355	-1.3845	-1.36775	-1.49399	-2.03686	-1.9533	-1.59843	-0.970962	-1.16294	1.09907	-0.856181	-0.24289	-0.830558	-1.35854	-1.34322
+	3.36977	-1.45065	Q9BQE5	Q9BQE5	Apolipoprotein L2	APOL2	5510	Color2 [A=255, R=169, G=169, B=169]	1	4	-1.26248	-1.62405	-1.60554	-1.05357	-1.63591	-1.7937	-1.45772	-2.02037	-2.19201	-0.874287	-0.965496	-1.85452	0.295687	-1.1145	0.818814	-1.17686	-1.18557	-1.05769
+	4.23015	-1.45588	O14523	O14523	C2 domain-containing protein 2-like	C2CD2L	309	Color2 [A=255, R=169, G=169, B=169]	1	4	-1.61565	-1.72184	-1.92623	-1.50078	-1.26272	-1.17566	-1.60054	-1.44277	-1.585	-1.78782	-1.50027	-1.20257	0.94281	0.105944	-1.04875	-1.24736	-1.19427	-1.07474
+	3.56068	-1.46164	Q8WXI2	Q8WXI2	Connector enhancer of kinase suppressor of ras 2	CNKSR2	4845	Color2 [A=255, R=169, G=169, B=169]	1	4	-1.3228	-2.00778	-1.46202	-1.2022	-1.40617	-1.64378	-1.53514	-2.04749	-1.93057	-1.46436	-1.41803	-1.23225	1.14912	-0.47634	-0.672778	-0.891802	-0.705917	-1.65436
+	3.22769	-1.46249	Q86TP1	Q86TP1	Protein prune homolog	PRUNE	4212	Color2 [A=255, R=169, G=169, B=169]	1	4	-1.83409	-1.03433	-1.00143	-1.04293	-0.992854	-1.13855	-2.14709	-2.20966	-1.53922	-1.56743	-1.76788	-1.99194	1.1484	-0.46985	-0.678547	-1.24848	-1.01425	-1.4072
+	3.96281	-1.46719	P51178	P51178	1-phosphatidylinositol 4,5-bisphosphate phosphodiesterase delta-1	PLCD1	2313	Color2 [A=255, R=169, G=169, B=169]	1	4	-1.2772	-1.30305	-1.97393	-1.37761	-1.6523	-0.978084	-1.72863	-1.65806	-1.64808	-1.28736	-1.86414	-1.42906	-1.07278	0.166444	0.906334	-0.853701	-1.57346	-1.40313
+	3.84185	-1.47562	Q8IWW8	Q8IWW8	Hydroxyacid-oxoacid transhydrogenase, mitochondrial	ADHFE1	4367	Color2 [A=255, R=169, G=169, B=169]	1	4	-1.69674	-1.59911	-1.70002	-1.28352	-0.870444	-1.40435	-1.9315	-1.9054	-2.00884	-1.45276	-1.32937	-1.50659	-0.917442	1.06595	-0.148507	-1.1928	-1.17244	-1.08043
+	3.85079	-1.47638	P49407	P49407	Beta-arrestin-1	ARRB1	2215	Color2 [A=255, R=169, G=169, B=169]	1	4	-1.50309	-1.70053	-1.8451	-1.56339	-1.4293	-1.38166	-2.08398	-1.9977	-1.63356	-1.01946	-1.3551	-1.1039	0.774684	0.35421	-1.12889	-1.02217	-1.26553	-1.24122
+	3.54937	-1.47875	O43583	O43583	Density-regulated protein	DENR	532	Color2 [A=255, R=169, G=169, B=169]	1	4	-1.57841	-2.00772	-1.70354	-1.99798	-1.34281	-1.17352	-1.94531	-1.74801	-1.37983	-1.52432	-1.63755	-1.03475	0.696712	0.449105	-1.14582	-0.790735	-1.44868	-0.868082
+	3.47951	-1.48685	Q99572	Q99572	P2X purinoceptor 7	P2RX7	5430	Color2 [A=255, R=169, G=169, B=169]	1	4	-1.85089	-0.99059	-1.62386	-1.66204	-1.31885	-1.23124	-1.64775	-2.26929	-2.2556	-1.15922	-1.41269	-1.25903	0.376399	0.75718	-1.13358	-1.47535	-0.9649	-1.18146
+	3.73751	-1.48815	P27701	P27701	CD82 antigen	CD82	1779	Color2 [A=255, R=169, G=169, B=169]	1	4	-1.80369	-1.91466	-1.48801	-1.23942	-1.47898	-1.59688	-2.11406	-1.47634	-2.02563	-1.43411	-1.26259	-1.29922	0.424291	0.717899	-1.14219	-1.26553	-1.13524	-0.787795
+	3.40837	-1.48959	Q86XE3	Q86XE3	Calcium uptake protein 3, mitochondrial	MICU3	4284	Color2 [A=255, R=169, G=169, B=169]	1	4	-1.39787	-1.0811	-1.66891	-2.04596	-1.53471	-1.50356	-1.30876	-2.65301	-1.58194	-1.24925	-1.32322	-1.43146	0.860479	0.236606	-1.09708	-0.87248	-1.23152	-1.4601
+	3.44967	-1.49027	P36954	P36954	DNA-directed RNA polymerase II subunit RPB9	POLR2I	1992	Color2 [A=255, R=169, G=169, B=169]	1	4	-1.5894	-1.85395	-1.52149	-1.70083	-1.85455	-1.26258	-1.88224	-1.46168	-2.23884	-1.06659	-1.77558	-1.35652	-0.567379	-0.587264	1.15464	-0.734547	-1.02069	-1.03456
+	3.50794	-1.49123	P30531	P30531	Sodium- and chloride-dependent GABA transporter 1	SLC6A1	1859	Color2 [A=255, R=169, G=169, B=169]	1	4	-1.65823	-1.3859	-1.46337	-1.37489	-1.64895	-1.88182	-1.91341	-2.2837	-1.83641	-1.42589	-1.42847	-1.33125	1.12669	-0.782252	-0.344443	-0.746063	-0.925523	-1.06462
+	3.47673	-1.49284	Q9ULB1;P58400	Q9ULB1	Neurexin-1	NRXN1	6730	Color2 [A=255, R=169, G=169, B=169]	1	4	-1.17174	-1.88081	-1.63877	-1.21626	-1.24812	-1.96765	-1.91032	-1.86511	-2.2924	-1.37706	-1.34576	-1.08472	0.900046	0.176425	-1.07647	-0.939621	-1.43211	-1.02205
+	4.0655	-1.49284	Q92828	Q92828	Coronin-2A	CORO2A	4938	Color2 [A=255, R=169, G=169, B=169]	1	4	-1.45339	-1.78166	-1.79944	-1.18827	-1.12415	-1.37056	-2.27412	-1.42555	-1.48655	-1.67998	-1.26637	-1.60323	0.868329	-1.09333	0.225005	-1.17441	-1.27538	-1.48948
+	3.47326	-1.49562	Q9BSU1	Q9BSU1	UPF0183 protein C16orf70	C16orf70	5567	Color2 [A=255, R=169, G=169, B=169]	1	4	-1.60332	-1.9734	-1.92505	-1.2884	-1.50239	-1.44734	-1.75546	-1.95418	-2.13094	-1.11479	-0.697186	-1.53338	1.15435	-0.552515	-0.601834	-0.959002	-1.38635	-1.16309
+	3.79663	-1.49575	P48066	P48066	Sodium- and chloride-dependent GABA transporter 3	SLC6A11	2161	Color2 [A=255, R=169, G=169, B=169]	1	4	-1.16666	-0.954485	-1.49532	-1.95977	-1.3024	-1.47768	-1.99725	-1.53885	-1.93818	-1.80332	-1.70816	-1.68211	-0.0782025	1.03681	-0.958603	-1.23765	-0.934385	-1.24003
+	3.4668	-1.49792	Q8WXD2	Q8WXD2	Secretogranin-3	SCG3	4838	Color2 [A=255, R=169, G=169, B=169]	1	4	-1.39029	-1.97015	-1.62326	-1.22621	-1.37063	-1.40787	-1.52755	-1.90596	-2.15475	-2.0982	-1.40262	-1.65312	-0.185062	1.0796	-0.894542	-0.882789	-0.968074	-0.88732
+	3.8133	-1.49799	Q92796	Q92796	Disks large homolog 3	DLG3	4932	Color2 [A=255, R=169, G=169, B=169]	1	4	-1.73233	-1.51585	-1.79112	-1.33867	-1.33684	-1.47182	-2.06573	-2.10131	-1.84662	-1.18166	-1.26567	-1.3622	0.398059	-1.13773	0.739673	-0.913713	-1.48704	-1.05933
+	4.60472	-1.50002	P14867;P47869;P34903	P14867	Gamma-aminobutyric acid receptor subunit alpha-1	GABRA1	1464	Color2 [A=255, R=169, G=169, B=169]	1	4	-1.29013	-1.77831	-1.27918	-1.7349	-1.73191	-1.60413	-1.68912	-1.61632	-1.68568	-1.56279	-1.3206	-1.35082	1.12528	-0.786921	-0.338363	-1.27535	-1.11221	-1.4688
+	3.60805	-1.50051	Q9C0D3	Q9C0D3	Protein zyg-11 homolog B	ZYG11B	5759	Color2 [A=255, R=169, G=169, B=169]	1	4	-1.27288	-1.80237	-1.64812	-1.3835	-1.26231	-1.3042	-2.26102	-2.04007	-1.88486	-1.30352	-1.6385	-1.62332	1.09257	-0.222678	-0.86989	-0.866702	-1.21641	-0.999833
+	3.852	-1.50145	Q9BS92	Q9BS92	Protein NipSnap homolog 3B	NIPSNAP3B	5551	Color2 [A=255, R=169, G=169, B=169]	1	4	-1.86419	-1.74358	-1.67624	-1.48938	-1.1007	-1.11009	-2.02486	-2.19063	-1.357	-1.49468	-1.0861	-1.09615	-0.0318209	1.01553	-0.98371	-1.39336	-1.44646	-1.44837
+	3.77187	-1.50203	Q9UPP2	Q9UPP2	IQ motif and SEC7 domain-containing protein 3	IQSEC3	6812	Color2 [A=255, R=169, G=169, B=169]	1	4	-1.35297	-1.31228	-1.85779	-1.75397	-1.69019	-1.11367	-1.24394	-1.67548	-2.38433	-1.64611	-1.15199	-1.30108	0.655452	-1.151	0.495552	-1.74278	-1.19342	-1.1105
+	3.75425	-1.50254	P63098	P63098	Calcineurin subunit B type 1	PPP3R1	2677	Color2 [A=255, R=169, G=169, B=169]	1	4	-1.56423	-1.66718	-1.30484	-1.87597	-1.6716	-1.82777	-1.94643	-1.67406	-1.76582	-0.531236	-1.54513	-1.19978	-0.879725	1.0876	-0.207875	-1.31727	-1.15207	-1.49473
+	3.29131	-1.5029	Q01814	Q01814	Plasma membrane calcium-transporting ATPase 2	ATP2B2	2836	Color2 [A=255, R=169, G=169, B=169]	1	4	-1.72807	-1.7586	-1.97102	-0.921542	-1.3615	-1.78323	-2.17354	-1.91986	-2.01127	-1.37441	-1.17374	-1.43895	0.989214	0.0212339	-1.01045	-0.636199	-1.23902	-1.05252
+	3.25782	-1.50357	Q96QF0	Q96QF0	Rab-3A-interacting protein	RAB3IP	5337	Color2 [A=255, R=169, G=169, B=169]	1	4	-1.30044	-1.74167	-1.20288	-1.62442	-1.69918	-1.47383	-2.36562	-1.98047	-2.25651	-1.23753	-1.2403	-1.59933	1.1325	-0.761389	-0.371114	-0.941627	-0.832832	-1.05696
+	4.16692	-1.50672	Q96D05	Q96D05	Uncharacterized protein C10orf35	C10orf35	5093	Color2 [A=255, R=169, G=169, B=169]	1	4	-1.63854	-1.87641	-1.61795	-1.57858	-1.36632	-1.29844	-1.73663	-1.69259	-2.02961	-1.1902	-1.43925	-1.57071	0.995907	0.00813579	-1.00404	-0.964452	-1.54204	-1.05908
+	4.29759	-1.50749	Q96FZ7	Q96FZ7	Charged multivesicular body protein 6	CHMP6	5167	Color2 [A=255, R=169, G=169, B=169]	1	4	-1.44669	-1.81862	-1.60394	-1.79719	-1.89295	-1.56047	-1.3004	-1.28568	-1.94937	-1.07388	-1.28035	-1.62251	0.857689	-1.09838	0.24069	-1.18304	-1.47868	-1.31863
+	3.22739	-1.50793	Q6UWP2	Q6UWP2	Dehydrogenase/reductase SDR family member 11	DHRS11	4017	Color2 [A=255, R=169, G=169, B=169]	1	4	-1.89669	-1.21196	-1.5801	-1.14794	-1.83866	-1.29884	-2.26594	-1.67085	-2.33611	-1.6062	-1.23409	-1.75527	-0.52546	1.15319	-0.62773	-0.806026	-1.01286	-0.95746
+	3.63701	-1.50897	P22748	P22748	Carbonic anhydrase 4	CA4	1674	Color2 [A=255, R=169, G=169, B=169]	1	4	-1.63168	-1.73657	-1.55387	-1.79163	-1.48345	-1.10167	-2.22358	-2.10442	-1.82366	-1.11197	-1.39883	-1.42642	0.37159	-1.1326	0.761011	-0.930773	-1.00062	-1.31535
+	3.80066	-1.51455	O43581	O43581	Synaptotagmin-7	SYT7	531	Color2 [A=255, R=169, G=169, B=169]	1	4	-1.8261	-1.41802	-1.62564	-1.96304	-1.43482	-1.6524	-1.74927	-1.68039	-1.59084	-2.17556	-1.28992	-1.25293	-0.736838	-0.401517	1.13836	-1.08525	-1.18912	-0.784888
+	4.48879	-1.51647	Q9Y698;O60359	Q9Y698	Voltage-dependent calcium channel gamma-2 subunit	CACNG2	7114	Color2 [A=255, R=169, G=169, B=169]	1	4	-1.71475	-1.62413	-1.87592	-1.36306	-1.60076	-1.23867	-1.81564	-1.54814	-1.81164	-1.61219	-1.25105	-1.49345	1.15441	-0.599496	-0.554917	-1.08425	-1.21292	-1.50044
+	3.30368	-1.51647	Q08174	Q08174	Protocadherin-1	PCDH1	2941	Color2 [A=255, R=169, G=169, B=169]	1	4	-1.05996	-2.33	-1.68818	-1.66539	-1.29128	-1.70462	-2.04471	-2.08285	-1.72458	-1.22303	-1.51163	-1.42331	1.13612	-0.389394	-0.746727	-0.541753	-1.21703	-1.23868
+	3.97414	-1.52017	P50453	P50453	Serpin B9	SERPINB9	2283	Color2 [A=255, R=169, G=169, B=169]	1	4	-1.64548	-1.71568	-1.18275	-1.35238	-1.54829	-1.30762	-1.89095	-1.84729	-2.25344	-1.63305	-1.63732	-1.30667	1.13929	-0.732474	-0.406817	-1.36052	-1.10514	-1.01596
+	3.83215	-1.5206	P02763	P02763	Alpha-1-acid glycoprotein 1	ORM1	1096	Color2 [A=255, R=169, G=169, B=169]	1	4	-1.38971	-1.69975	-2.1178	-1.63478	-1.24929	-1.54076	-1.60172	-2.11919	-2.02737	-1.20603	-1.29337	-1.45401	-0.71279	1.14313	-0.430337	-1.02495	-1.44553	-1.00468
+	4.00989	-1.5209	Q96G97	Q96G97	Seipin	BSCL2	5175	Color2 [A=255, R=169, G=169, B=169]	1	4	-1.49659	-1.46828	-1.59714	-1.40361	-1.66757	-1.77968	-1.7925	-2.27309	-1.7531	-1.4134	-1.33254	-1.28578	0.40007	-1.1381	0.738025	-1.1148	-0.871997	-1.56348
+	4.33638	-1.52293	Q9P1Y5	Q9P1Y5	Calmodulin-regulated spectrin-associated protein 3	CAMSAP3	6469	Color2 [A=255, R=169, G=169, B=169]	1	4	-1.64037	-1.93763	-1.93377	-1.43328	-1.53509	-1.17586	-1.65188	-1.93551	-1.5775	-1.43748	-1.41209	-1.13553	0.199332	0.885321	-1.08465	-1.1049	-1.55224	-1.38079
+	4.04196	-1.52349	Q96JN2	Q96JN2	Coiled-coil domain-containing protein 136	CCDC136	5252	Color2 [A=255, R=169, G=169, B=169]	1	4	-1.70706	-1.93084	-1.35772	-1.67767	-1.52925	-1.63803	-1.62247	-2.24743	-1.68864	-1.02313	-1.36458	-1.31516	0.873892	-1.09058	0.216685	-1.03305	-1.26389	-1.45343
+	4.10654	-1.52404	Q7Z6L0	Q7Z6L0	Proline-rich transmembrane protein 2	PRRT2	4185	Color2 [A=255, R=169, G=169, B=169]	1	4	-1.58532	-1.98018	-1.89683	-0.992714	-1.5489	-1.66888	-1.72868	-1.80834	-1.64113	-0.894627	-1.34123	-1.3098	0.0666505	-1.03166	0.965007	-1.24509	-1.57102	-1.64779
+	3.08239	-1.52599	Q5TH69	Q5TH69	Brefeldin A-inhibited guanine nucleotide-exchange protein 3	ARFGEF3	3790	Color2 [A=255, R=169, G=169, B=169]	1	4	-1.25757	-1.8985	-1.59565	-1.3708	-1.39918	-1.2912	-1.71911	-2.37925	-2.61402	-0.692181	-1.41995	-1.70382	1.06417	-0.92023	-0.143941	-1.35896	-1.34842	-0.841182
+	3.94618	-1.52674	P69892;P69891	P69892;P69891	Hemoglobin subunit gamma-2;Hemoglobin subunit gamma-1	HBG2;HBG1	2713	Color2 [A=255, R=169, G=169, B=169]	1	4	-1.57728	-1.43849	-1.8812	-0.97762	-1.68259	-1.32668	-2.32826	-1.54389	-1.61692	-1.84732	-1.47369	-1.54232	-0.989371	1.0103	-0.0209301	-1.26274	-0.996296	-1.40575
+	4.06852	-1.52718	Q5T0D9	Q5T0D9	Tumor protein p63-regulated gene 1-like protein	TPRG1L	3742	Color2 [A=255, R=169, G=169, B=169]	1	4	-1.80263	-1.67267	-1.4538	-1.59667	-1.72458	-1.28412	-2.19132	-1.38839	-2.01708	-1.54684	-1.48101	-1.00542	1.12624	-0.78376	-0.342484	-1.32991	-1.14258	-1.27064
+	4.0144	-1.52792	P63215	P63215	Guanine nucleotide-binding protein G(I)/G(S)/G(O) subunit gamma-3	GNG3	2685	Color2 [A=255, R=169, G=169, B=169]	1	4	-1.84086	-1.88821	-1.89721	-0.984087	-1.25395	-1.93222	-1.33719	-1.76087	-1.8681	-1.17347	-1.68617	-1.17036	0.37781	-1.13386	0.756052	-1.47159	-1.49031	-1.16417
+	4.63016	-1.52839	Q9BPX6	Q9BPX6	Calcium uptake protein 1, mitochondrial	MICU1	5492	Color2 [A=255, R=169, G=169, B=169]	1	4	-1.68892	-1.61505	-1.58279	-1.49513	-1.65135	-1.80283	-1.66086	-1.62852	-1.82915	-1.49142	-1.00267	-1.50997	0.988255	0.0230908	-1.01135	-1.3055	-1.49597	-1.16574
+	3.7929	-1.52865	O94985	O94985	Calsyntenin-1;Soluble Alc-alpha;CTF1-alpha	CLSTN1	891	Color2 [A=255, R=169, G=169, B=169]	1	4	-1.49676	-2.15069	-1.30575	-1.49237	-1.58645	-1.53907	-1.90308	-2.15756	-1.72012	-1.14412	-1.29273	-1.73796	0.30173	-1.11612	0.814391	-0.90542	-1.4613	-1.0364
+	3.81364	-1.52879	P47736	P47736	Rap1 GTPase-activating protein 1	RAP1GAP	2148	Color2 [A=255, R=169, G=169, B=169]	1	4	-1.38301	-1.68235	-1.78515	-1.83907	-1.70743	-1.24136	-1.99201	-2.0736	-2.09044	-1.17017	-1.23685	-1.24007	0.847184	0.2559	-1.10308	-1.23452	-1.18939	-1.0665
+	4.26358	-1.52911	Q9HCF6	Q9HCF6	Transient receptor potential cation channel subfamily M member 3	TRPM3	6076	Color2 [A=255, R=169, G=169, B=169]	1	4	-1.71655	-1.83556	-1.5627	-1.32079	-1.21915	-1.5813	-1.8193	-1.57851	-2.07803	-1.54685	-1.75036	-1.35765	1.11923	-0.805573	-0.313656	-0.978597	-1.36389	-1.22739
+	3.73659	-1.53027	O95721	O95721	Synaptosomal-associated protein 29	SNAP29	982	Color2 [A=255, R=169, G=169, B=169]	1	4	-1.80206	-1.51229	-1.76706	-1.70708	-1.54325	-1.54913	-2.49763	-1.54752	-1.7899	-1.40869	-1.39846	-1.16827	0.520214	-1.15287	0.63266	-0.958764	-1.33621	-0.967738
+	3.77043	-1.53183	Q01064	Q01064	Calcium/calmodulin-dependent 3,5-cyclic nucleotide phosphodiesterase 1B	PDE1B	2815	Color2 [A=255, R=169, G=169, B=169]	1	4	-2.00228	-1.82365	-1.5268	-1.68695	-1.345	-1.65316	-2.32942	-1.48867	-1.63751	-1.65089	-1.29073	-1.40337	0.505846	-1.15186	0.646015	-1.33454	-0.85319	-0.951297
+	3.82917	-1.53184	P04217	P04217	Alpha-1B-glycoprotein	A1BG	1131	Color2 [A=255, R=169, G=169, B=169]	1	4	-1.67315	-2.02649	-1.76828	-1.84172	-1.56148	-1.21376	-1.56607	-1.90777	-1.94134	-1.52381	-0.940991	-1.48352	0.155502	0.91314	-1.06864	-1.0859	-1.59385	-0.849501
+	3.82444	-1.5319	Q92561	Q92561	Phytanoyl-CoA hydroxylase-interacting protein	PHYHIP	4883	Color2 [A=255, R=169, G=169, B=169]	1	4	-1.99519	-1.41866	-1.58866	-1.28889	-1.03065	-1.88023	-1.97211	-1.62002	-2.16136	-1.56077	-1.34916	-1.28036	0.91495	-1.06752	0.152566	-1.44131	-1.55983	-0.831355
+	3.88078	-1.53407	Q14168	Q14168	MAGUK p55 subfamily member 2	MPP2	3224	Color2 [A=255, R=169, G=169, B=169]	1	4	-2.0427	-1.56418	-1.84351	-1.90265	-1.41209	-1.79263	-2.02229	-1.22519	-1.68853	-1.51582	-1.55183	-1.22682	0.763486	-1.13195	0.368469	-0.821368	-1.28336	-1.11806
+	3.89603	-1.53489	P28289;Q9NZQ9	P28289	Tropomodulin-1	TMOD1	1795	Color2 [A=255, R=169, G=169, B=169]	1	4	-1.28693	-1.65171	-1.6287	-1.76176	-1.35483	-1.76802	-1.92185	-1.60902	-2.32953	-1.20349	-1.69672	-1.36327	-1.07142	0.908594	0.162828	-1.31452	-0.859503	-1.2735
+	3.83181	-1.535	P52757	P52757	Beta-chimaerin	CHN2	2375	Color2 [A=255, R=169, G=169, B=169]	1	4	-1.76069	-1.59109	-1.26858	-1.44639	-1.70721	-0.996426	-1.73635	-1.56561	-2.52182	-1.63323	-1.57919	-1.38069	1.08268	-0.888976	-0.193706	-0.953359	-1.42054	-1.46382
+	3.69778	-1.5354	Q99250;Q9NY46;P35499;Q15858	Q99250	Sodium channel protein type 2 subunit alpha	SCN2A	5399	Color2 [A=255, R=169, G=169, B=169]	1	4	-2.08388	-1.94813	-1.74145	-1.39481	-1.16869	-1.237	-1.30576	-1.98967	-2.25587	-1.40632	-1.71629	-1.16837	1.06271	-0.922493	-0.140214	-1.3596	-1.24572	-1.00942
+	3.89809	-1.53583	Q9ULK0	Q9ULK0	Glutamate receptor ionotropic, delta-1	GRID1	6743	Color2 [A=255, R=169, G=169, B=169]	1	4	-1.85931	-2.15505	-1.53791	-1.69291	-1.39522	-1.35416	-2.01558	-1.69841	-1.95082	-1.23277	-1.0615	-1.55578	0.486475	0.663684	-1.15016	-1.02367	-1.16948	-1.3349
+	3.55442	-1.53731	Q9Y4C0	Q9Y4C0	Neurexin-3	NRXN3	7014	Color2 [A=255, R=169, G=169, B=169]	1	4	-1.5368	-2.05198	-1.37728	-1.60553	-1.72426	-1.30884	-1.9034	-2.03486	-2.33989	-1.43731	-0.975233	-1.48771	1.0207	-0.0427825	-0.977922	-1.0731	-1.30361	-0.899842
+	4.83187	-1.53809	Q9UM19	Q9UM19	Hippocalcin-like protein 4	HPCAL4	6765	Color2 [A=255, R=169, G=169, B=169]	1	4	-1.53764	-1.7651	-1.66853	-1.34923	-1.38345	-1.49174	-1.59981	-1.79204	-1.76301	-1.74834	-1.42793	-1.64655	-1.05324	0.116731	0.936511	-1.22077	-1.22148	-1.45569
+	4.22326	-1.53828	Q6ZWB6	Q6ZWB6	BTB/POZ domain-containing protein KCTD8	KCTD8	4068	Color2 [A=255, R=169, G=169, B=169]	1	4	-1.75492	-1.21541	-1.37691	-1.08566	-1.2695	-1.48863	-2.08494	-1.84527	-1.97852	-1.7533	-1.46078	-1.22749	0.0969161	-1.04493	0.948013	-1.70939	-1.4318	-1.39162
+	3.94685	-1.54022	P24386;P26374	P24386	Rab proteins geranylgeranyltransferase component A 1	CHM	1713	Color2 [A=255, R=169, G=169, B=169]	1	4	-1.58666	-2.12795	-1.31813	-1.56261	-1.21974	-1.54023	-2.19358	-1.99188	-1.85377	-1.16101	-1.17835	-1.30043	0.582546	0.572138	-1.15468	-1.46034	-1.36833	-1.24032
+	3.6907	-1.54117	O60262	O60262	Guanine nucleotide-binding protein G(I)/G(S)/G(O) subunit gamma-7	GNG7	597	Color2 [A=255, R=169, G=169, B=169]	1	4	-1.53277	-1.84777	-1.20658	-1.12439	-1.48124	-1.21601	-1.55861	-1.44094	-2.67557	-1.51043	-1.70611	-1.76365	-0.751086	-0.383998	1.13508	-1.11887	-1.24114	-1.69353
+	3.85632	-1.54142	Q9UPW8;O14795	Q9UPW8	Protein unc-13 homolog A	UNC13A	6829	Color2 [A=255, R=169, G=169, B=169]	1	4	-1.38011	-1.66878	-1.30852	-1.67129	-1.75255	-1.19219	-2.13806	-2.16897	-2.0655	-0.987905	-1.4081	-1.20822	1.09862	-0.857156	-0.241469	-1.3086	-1.30758	-1.55497
+	3.93891	-1.54183	Q99683	Q99683	Mitogen-activated protein kinase kinase kinase 5	MAP3K5	5446	Color2 [A=255, R=169, G=169, B=169]	1	4	-1.28298	-1.16514	-1.69695	-1.80444	-1.91974	-1.39133	-2.15596	-1.61753	-2.05412	-1.54769	-1.38479	-1.63006	1.1539	-0.614178	-0.539722	-0.905594	-1.16921	-1.40193
+	3.3455	-1.54386	P54652	P54652	Heat shock-related 70 kDa protein 2	HSPA2	2428	Color2 [A=255, R=169, G=169, B=169]	1	4	-1.71021	-2.27696	-1.06254	-0.891845	-1.53809	-1.28243	-1.96603	-1.90395	-2.39986	-1.90919	-1.16019	-1.22123	-0.250532	1.10144	-0.850913	-1.20782	-1.31251	-1.31512
+	3.98711	-1.54478	Q8IWQ3	Q8IWQ3	Serine/threonine-protein kinase BRSK2	BRSK2	4359	Color2 [A=255, R=169, G=169, B=169]	1	4	-1.70461	-1.37487	-1.56137	-1.71598	-1.5877	-1.81496	-2.1262	-1.40704	-2.00723	-1.78414	-0.991422	-1.47956	1.14676	-0.69043	-0.456334	-1.18967	-1.52922	-0.897661
+	4.37274	-1.54513	Q16653	Q16653	Myelin-oligodendrocyte glycoprotein	MOG	3517	Color2 [A=255, R=169, G=169, B=169]	1	4	-1.79761	-1.80647	-1.40131	-1.35871	-1.69292	-1.52363	-1.81695	-1.65755	-1.94409	-1.05637	-1.66106	-1.6905	-0.437939	1.14426	-0.706318	-1.51098	-1.17411	-1.08473
+	4.00015	-1.54632	Q99259	Q99259	Glutamate decarboxylase 1	GAD1	5400	Color2 [A=255, R=169, G=169, B=169]	1	4	-1.32675	-1.85814	-1.90044	-1.19755	-1.51967	-1.52743	-1.75851	-2.081	-1.92064	-1.5225	-1.37526	-1.47807	0.144955	0.919612	-1.06457	-0.693974	-1.49144	-1.54345
+	4.15182	-1.54734	Q9UI08	Q9UI08	Ena/VASP-like protein	EVL	6628	Color2 [A=255, R=169, G=169, B=169]	1	4	-2.01526	-1.44868	-1.48236	-1.44722	-1.07104	-1.98839	-1.60406	-1.64729	-2.1866	-1.2098	-1.3132	-1.63147	-0.445384	1.14531	-0.699926	-1.53205	-1.43515	-1.1975
+	3.8018	-1.54759	Q9Y2I1	Q9Y2I1	Nischarin	NISCH	6900	Color2 [A=255, R=169, G=169, B=169]	1	4	-2.05791	-1.70084	-1.58479	-1.33157	-1.57794	-1.63084	-2.01962	-2.2003	-1.69491	-1.43767	-1.60089	-1.33335	1.15273	-0.517921	-0.634806	-1.20388	-0.909242	-0.930086
+	4.06648	-1.54816	Q9H9S4	Q9H9S4	Calcium-binding protein 39-like	CAB39L	6018	Color2 [A=255, R=169, G=169, B=169]	1	4	-1.34109	-1.5406	-1.34988	-1.18343	-1.38643	-1.41357	-2.13592	-1.93772	-1.77355	-1.74688	-1.89259	-1.77439	-0.986011	1.01343	-0.0274141	-1.29788	-1.57204	-0.876479
+	3.2995	-1.54874	Q9H082	Q9H082	Ras-related protein Rab-33B	RAB33B	5799	Color2 [A=255, R=169, G=169, B=169]	1	4	-1.98215	-1.92287	-0.92185	-1.72846	-2.00181	-1.62075	-2.1175	-2.15276	-1.71911	-1.5828	-1.21631	-1.40764	-0.0806177	-0.957251	1.03787	-0.97252	-1.26057	-0.623951
+	4.33062	-1.54922	Q9H2C0	Q9H2C0	Gigaxonin	GAN	5864	Color2 [A=255, R=169, G=169, B=169]	1	4	-1.82947	-1.77901	-1.41666	-1.49459	-1.3286	-1.82005	-1.61042	-2.05825	-1.66578	-1.30489	-1.81303	-1.59529	-0.410567	1.13994	-0.72937	-1.00257	-1.21508	-1.30461
+	3.95754	-1.54976	Q9C0H9	Q9C0H9	SRC kinase signaling inhibitor 1	SRCIN1	5767	Color2 [A=255, R=169, G=169, B=169]	1	4	-1.98094	-2.34228	-1.41475	-1.22827	-1.57079	-1.57717	-1.5695	-1.76034	-1.95655	-1.29454	-1.51351	-1.41432	1.15467	-0.585087	-0.569579	-1.07304	-1.50473	-1.04562
+	3.45529	-1.55012	Q86TV6	Q86TV6	Tetratricopeptide repeat protein 7B	TTC7B	4215	Color2 [A=255, R=169, G=169, B=169]	1	4	-1.97783	-1.50276	-1.34204	-1.45174	-1.55126	-1.58123	-1.62342	-2.24466	-2.21814	-2.06437	-0.929534	-1.59697	0.528817	-1.15338	0.62456	-0.943309	-1.37011	-0.854493
+	4.22189	-1.55033	Q5T848	Q5T848	Probable G-protein coupled receptor 158	GPR158	3771	Color2 [A=255, R=169, G=169, B=169]	1	4	-1.63335	-1.57424	-1.75061	-1.16596	-1.57441	-1.71762	-1.58756	-1.85644	-1.91707	-1.54196	-1.97089	-0.910645	1.03316	-0.0700016	-0.96316	-1.12207	-1.27818	-1.65398
+	3.75215	-1.55061	P42263	P42263	Glutamate receptor 3	GRIA3	2065	Color2 [A=255, R=169, G=169, B=169]	1	4	-1.34317	-2.04362	-1.62857	-1.06803	-1.45656	-0.969085	-1.81586	-1.84662	-2.42581	-1.36263	-1.28834	-1.63488	1.10369	-0.845785	-0.257906	-1.77934	-1.29497	-1.30161
+	3.44326	-1.55085	A1Z1Q3	A1Z1Q3	O-acetyl-ADP-ribose deacetylase MACROD2	MACROD2	12	Color2 [A=255, R=169, G=169, B=169]	1	4	-1.34398	-1.43657	-1.7641	-1.59137	-1.37375	-0.992819	-2.1463	-1.91976	-2.63816	-1.58871	-1.60388	-1.41027	0.544673	0.609422	-1.1541	-1.33914	-1.23956	-0.874413
+	3.60326	-1.55171	Q5VWQ8	Q5VWQ8	Disabled homolog 2-interacting protein	DAB2IP	3819	Color2 [A=255, R=169, G=169, B=169]	1	4	-1.62218	-1.44964	-1.86458	-1.40349	-1.4176	-1.41038	-1.49804	-2.18537	-2.60826	-1.46837	-1.45545	-1.07409	-0.299928	-0.815713	1.11564	-1.25808	-1.61127	-0.948872
+	3.9018	-1.55277	Q8N6C5	Q8N6C5	Immunoglobulin superfamily member 1	IGSF1	4534	Color2 [A=255, R=169, G=169, B=169]	1	4	-2.01012	-1.87644	-1.7458	-1.25882	-1.30721	-1.54414	-2.11925	-1.9077	-1.87436	-1.54016	-0.992113	-1.29974	0.470137	0.678293	-1.14843	-1.55439	-0.985749	-1.27559
+	4.46556	-1.55319	Q96GR2	Q96GR2	Long-chain-fatty-acid--CoA ligase ACSBG1	ACSBG1	5191	Color2 [A=255, R=169, G=169, B=169]	1	4	-1.86107	-1.46705	-1.48658	-1.70171	-1.71671	-1.50389	-2.12219	-1.67915	-1.28537	-1.48575	-1.84333	-1.33823	0.31824	0.802151	-1.12039	-1.36125	-1.0944	-1.35109
+	3.48791	-1.5533	P55087	P55087	Aquaporin-4	AQP4	2454	Color2 [A=255, R=169, G=169, B=169]	1	4	-1.45443	-1.67694	-1.79446	-1.23905	-1.1046	-1.21489	-1.28522	-2.74714	-2.06704	-1.69788	-1.35032	-1.74701	-1.05724	0.930713	0.126531	-1.0327	-1.44108	-1.44671
+	4.14559	-1.5546	Q15493	Q15493	Regucalcin	RGN	3426	Color2 [A=255, R=169, G=169, B=169]	1	4	-1.52388	-1.91927	-1.93549	-1.66463	-1.60798	-1.0002	-1.73349	-2.12334	-1.77475	-1.08684	-1.34431	-1.5493	0.10358	0.944178	-1.04776	-1.50831	-1.34494	-1.20224
+	4.03696	-1.55478	Q6UWR7	Q6UWR7	Ectonucleotide pyrophosphatase/phosphodiesterase family member 6	ENPP6	4019	Color2 [A=255, R=169, G=169, B=169]	1	4	-1.65306	-1.63436	-1.54751	-1.23587	-1.40856	-1.62863	-2.25474	-1.80536	-2.14623	-1.39168	-1.64039	-1.53362	-0.744371	1.13667	-0.392297	-1.06289	-1.28452	-1.0943
+	3.89504	-1.55483	P18859	P18859	ATP synthase-coupling factor 6, mitochondrial	ATP5J	1575	Color2 [A=255, R=169, G=169, B=169]	1	4	-1.44722	-1.5644	-1.51643	-1.64596	-1.95487	-1.66953	-1.77389	-2.35855	-1.91749	-1.30369	-1.21485	-1.62589	-0.780307	-0.346964	1.12727	-1.12328	-0.946646	-1.25967
+	3.60777	-1.55504	Q7Z3B1	Q7Z3B1	Neuronal growth regulator 1	NEGR1	4145	Color2 [A=255, R=169, G=169, B=169]	1	4	-1.94627	-1.82785	-1.82708	-1.09487	-1.30025	-1.16076	-1.29637	-2.35327	-1.78799	-1.45691	-1.42126	-1.9962	0.151503	-1.06711	0.915604	-1.32125	-1.75074	-0.784533
+	3.77709	-1.55583	Q96RR4	Q96RR4	Calcium/calmodulin-dependent protein kinase kinase 2	CAMKK2	5354	Color2 [A=255, R=169, G=169, B=169]	1	4	-1.61879	-1.81378	-1.2337	-1.63219	-1.35398	-1.68224	-2.06345	-2.11866	-2.20656	-1.39992	-1.11414	-1.60299	0.835407	-1.10805	0.272639	-0.845838	-1.31051	-1.34064
+	4.0803	-1.55604	P11217	P11217	Glycogen phosphorylase, muscle form	PYGM	1368	Color2 [A=255, R=169, G=169, B=169]	1	4	-1.51545	-2.25374	-1.72586	-1.28412	-1.2386	-1.34621	-1.89639	-1.93534	-1.78924	-1.21361	-1.42197	-1.86616	-1.14022	0.412214	0.728002	-1.1815	-1.21996	-1.45243
+	3.9556	-1.55627	O00562	O00562	Membrane-associated phosphatidylinositol transfer protein 1	PITPNM1	286	Color2 [A=255, R=169, G=169, B=169]	1	4	-1.47059	-1.35189	-1.59876	-1.26828	-1.27162	-2.03148	-2.30256	-2.11562	-1.55967	-1.17959	-1.72144	-1.07691	1.08724	-0.206812	-0.880424	-1.44869	-1.38672	-1.56028
+	4.07463	-1.55651	P07196	P07196	Neurofilament light polypeptide	NEFL	1208	Color2 [A=255, R=169, G=169, B=169]	1	4	-1.49095	-1.49489	-1.53965	-1.76864	-1.86897	-1.48604	-2.24442	-1.33285	-1.98104	-1.1852	-1.86967	-1.30187	-0.88498	1.08484	-0.199855	-1.36433	-1.45318	-0.966006
+	3.68977	-1.55673	Q9Y2D5	Q9Y2D5	A-kinase anchor protein 2	AKAP2	6888	Color2 [A=255, R=169, G=169, B=169]	1	4	-1.34025	-1.77581	-1.83125	-1.14956	-1.73055	-1.82361	-1.76748	-2.3549	-1.92952	-1.68405	-1.44845	-1.36084	1.1252	-0.338008	-0.787193	-1.1144	-0.750001	-1.29033
+	3.91673	-1.55678	P08247	P08247	Synaptophysin	SYP	1251	Color2 [A=255, R=169, G=169, B=169]	1	4	-1.77056	-2.09573	-1.82714	-1.39028	-1.80893	-1.56124	-1.71762	-2.09575	-1.74238	-1.25067	-1.26039	-1.55964	-1.04134	0.0885732	0.952767	-0.843896	-1.35923	-1.06822
+	3.8782	-1.55728	Q8WY22	Q8WY22	BRI3-binding protein	BRI3BP	4850	Color2 [A=255, R=169, G=169, B=169]	1	4	-1.45225	-1.67667	-1.68587	-2.01256	-2.29882	-1.50951	-1.77155	-1.25913	-1.34762	-1.21397	-1.70988	-1.24123	0.809792	0.307969	-1.11776	-0.92297	-1.98596	-1.27121
+	3.47353	-1.55784	Q8N461	Q8N461	F-box/LRR-repeat protein 16	FBXL16	4492	Color2 [A=255, R=169, G=169, B=169]	1	4	-1.73611	-1.73618	-1.87676	-1.06083	-2.03601	-1.5128	-1.45691	-2.60294	-1.93551	-1.49949	-1.09783	-1.07254	0.786902	-1.12529	0.338389	-1.06109	-1.47318	-1.20943
+	4.17101	-1.55816	Q96JE9	Q96JE9	Microtubule-associated protein 6	MAP6	5242	Color2 [A=255, R=169, G=169, B=169]	1	4	-1.24387	-1.54576	-1.93832	-1.80179	-1.09117	-1.52229	-2.19277	-1.87135	-1.42627	-1.49095	-1.56888	-1.64097	-0.982729	1.01642	-0.0336912	-0.965623	-1.61416	-1.4582
+	3.78134	-1.55823	Q9BSL1	Q9BSL1	Ubiquitin-associated domain-containing protein 1	UBAC1	5564	Color2 [A=255, R=169, G=169, B=169]	1	4	-1.52062	-2.0055	-1.61573	-1.53399	-2.10634	-1.63024	-2.00179	-1.98952	-1.96746	-1.21488	-1.36745	-0.975274	-0.517333	1.15269	-0.635355	-1.07354	-1.14454	-1.22649
+	4.22527	-1.55827	P47870	P47870	Gamma-aminobutyric acid receptor subunit beta-2	GABRB2	2152	Color2 [A=255, R=169, G=169, B=169]	1	4	-1.86858	-1.7234	-1.88495	-1.35812	-1.24511	-1.79046	-2.11233	-1.67764	-1.86453	-1.52979	-1.45346	-1.18	0.559996	-1.15453	0.594533	-1.22128	-1.1361	-1.32833
+	4.01972	-1.55878	Q00013	Q00013	55 kDa erythrocyte membrane protein	MPP1	2795	Color2 [A=255, R=169, G=169, B=169]	1	4	-1.76148	-2.18742	-2.00138	-1.64448	-1.46472	-1.28324	-1.98868	-1.75428	-1.66301	-1.54994	-1.38691	-1.20556	0.30033	0.815419	-1.11575	-0.943014	-1.29562	-1.25196
+	3.9976	-1.55996	Q6P995	Q6P995	Protein FAM171B	FAM171B	3961	Color2 [A=255, R=169, G=169, B=169]	1	4	-1.72481	-1.98823	-1.66465	-1.0608	-1.25065	-1.68949	-1.71554	-2.13782	-1.88691	-1.89363	-1.50394	-1.3313	1.09518	-0.230671	-0.864508	-1.37597	-1.05198	-1.12376
+	3.97447	-1.56083	Q9Y4D8	Q9Y4D8	Probable E3 ubiquitin-protein ligase HECTD4	HECTD4	7022	Color2 [A=255, R=169, G=169, B=169]	1	4	-1.78478	-1.78318	-1.76118	-1.45507	-1.93649	-1.86735	-1.70381	-2.03459	-1.66268	-1.5874	-1.30455	-1.27661	1.14459	-0.440282	-0.704312	-1.14758	-0.688868	-1.41824
+	3.85788	-1.56145	O76070	O76070	Gamma-synuclein	SNCG	840	Color2 [A=255, R=169, G=169, B=169]	1	4	-1.67703	-1.99548	-1.5125	-1.44808	-1.95062	-1.48259	-2.11118	-1.6044	-2.0658	-1.22521	-1.65619	-1.19891	-0.97043	1.02716	-0.0567256	-0.820511	-1.57092	-1.10234
+	4.30036	-1.56221	Q5TBA9	Q5TBA9	Protein furry homolog	FRY	3780	Color2 [A=255, R=169, G=169, B=169]	1	4	-1.57554	-1.62759	-1.17802	-1.63278	-1.49601	-1.47088	-2.20144	-1.75894	-2.16028	-1.49362	-1.42086	-1.33668	1.09851	-0.857415	-0.24109	-1.29811	-1.5761	-1.2063
+	4.32071	-1.5626	Q53FP2	Q53FP2	Transmembrane protein 35	TMEM35	3638	Color2 [A=255, R=169, G=169, B=169]	1	4	-1.8189	-1.60721	-1.62449	-1.60291	-1.58028	-1.46296	-1.88856	-2.11327	-1.9274	-1.56125	-1.07599	-1.34587	1.08603	-0.203317	-0.882718	-1.3327	-1.42287	-1.07443
+	3.62825	-1.56281	O60268	O60268	Uncharacterized protein KIAA0513	KIAA0513	599	Color2 [A=255, R=169, G=169, B=169]	1	4	-1.97376	-1.49842	-1.91028	-1.94236	-1.3505	-1.46955	-2.08609	-2.27388	-1.72014	-1.4715	-1.35571	-1.33492	0.360635	-1.13029	0.76966	-1.13761	-0.744406	-1.17298
+	4.08828	-1.56286	Q9Y5L3	Q9Y5L3	Ectonucleoside triphosphate diphosphohydrolase 2	ENTPD2	7070	Color2 [A=255, R=169, G=169, B=169]	1	4	-2.06931	-1.69379	-1.4556	-1.36073	-1.51996	-1.84348	-1.36183	-2.06729	-1.95739	-1.30946	-1.44758	-1.80922	0.38079	0.753665	-1.13445	-0.958661	-1.46673	-1.12193
+	4.22103	-1.56352	Q13002;P39086;Q13003	Q13002	Glutamate receptor ionotropic, kainate 2	GRIK2	3035	Color2 [A=255, R=169, G=169, B=169]	1	4	-1.59722	-1.45049	-1.57351	-1.77754	-1.74581	-1.33757	-1.63815	-2.05063	-2.10802	-1.29761	-1.61019	-1.75928	0.841245	0.264381	-1.10563	-0.947512	-1.40286	-1.15647
+	3.566	-1.56356	Q9UGC6	Q9UGC6	Regulator of G-protein signaling 17	RGS17	6580	Color2 [A=255, R=169, G=169, B=169]	1	4	-2.15462	-1.6064	-1.9192	-1.43837	-1.4939	-1.25	-2.0133	-1.55957	-1.92282	-1.79155	-2.1662	-1.06319	0.943562	0.104645	-1.04821	-1.22375	-0.836438	-1.01414
+	3.71393	-1.56365	Q99418;Q15438;O43739;Q9UIA0	Q99418	Cytohesin-2	CYTH2	5402	Color2 [A=255, R=169, G=169, B=169]	1	4	-2.22254	-1.88582	-1.51071	-1.14814	-1.37172	-1.39509	-2.11732	-1.99734	-1.92175	-1.53346	-1.20217	-1.35605	0.765653	-1.13138	0.365726	-1.62156	-1.39717	-0.773862
+	4.50237	-1.56407	Q8NE01	Q8NE01	Metal transporter CNNM3	CNNM3	4627	Color2 [A=255, R=169, G=169, B=169]	1	4	-1.7989	-1.47676	-1.77772	-1.6739	-1.21877	-1.81907	-1.67645	-1.72613	-1.82812	-1.35747	-1.42618	-1.93433	1.1002	-0.246493	-0.853703	-1.09135	-1.47104	-1.18488
+	3.89269	-1.5644	Q9UKB3	Q9UKB3	DnaJ homolog subfamily C member 12	DNAJC12	6689	Color2 [A=255, R=169, G=169, B=169]	1	4	-1.5183	-1.74735	-1.58007	-1.61033	-1.48706	-1.79152	-2.18263	-2.19359	-1.9671	-1.53221	-1.00596	-1.37001	1.12337	-0.793059	-0.330309	-1.18819	-1.04499	-1.24663
+	4.21294	-1.56444	Q9NZ94	Q9NZ94	Neuroligin-3	NLGN3	6402	Color2 [A=255, R=169, G=169, B=169]	1	4	-1.85698	-2.19437	-1.79093	-1.45323	-1.28789	-1.38249	-1.94284	-1.86891	-1.71376	-1.56998	-1.30209	-1.15508	0.79962	0.321616	-1.12124	-1.30698	-1.1691	-1.47195
+	3.99842	-1.56447	A6NGN9	A6NGN9	IgLON family member 5	IGLON5	40	Color2 [A=255, R=169, G=169, B=169]	1	4	-1.48434	-1.66892	-2.11028	-1.62916	-1.20008	-1.53357	-1.60159	-1.76242	-2.12503	-1.19684	-1.25418	-2.10481	-0.00611523	-0.996928	1.00304	-1.45405	-1.3495	-0.992282
+	4.00024	-1.5646	P00738;P00739	P00738;P00739	Haptoglobin;Haptoglobin alpha chain;Haptoglobin beta chain;Haptoglobin-related protein	HP;HPR	1048	Color2 [A=255, R=169, G=169, B=169]	1	4	-1.26192	-1.67361	-2.0717	-1.53104	-1.4593	-1.75423	-1.85122	-2.25104	-1.59446	-1.78194	-1.53182	-1.20245	-0.941925	1.04939	-0.10747	-1.35325	-1.23233	-0.918746
+	4.50339	-1.56482	Q9BQI5	Q9BQI5	SH3-containing GRB2-like protein 3-interacting protein 1	SGIP1	5515	Color2 [A=255, R=169, G=169, B=169]	1	4	-1.66599	-1.92767	-1.662	-1.5676	-1.58879	-1.68773	-1.6431	-1.60222	-1.97253	-1.66051	-1.39749	-1.58535	0.823183	0.289677	-1.11286	-1.06894	-0.967009	-1.4754
+	4.1171	-1.56501	P00414	P00414	Cytochrome c oxidase subunit 3	MT-CO3	1037	Color2 [A=255, R=169, G=169, B=169]	1	4	-1.54986	-1.6944	-1.98975	-1.58571	-1.70376	-1.84995	-2.12352	-1.76154	-1.70547	-1.01871	-1.09927	-1.14369	0.975842	0.0466803	-1.02252	-1.44061	-1.18058	-1.62836
+	3.76662	-1.56505	P01024	P01024	Complement C3;Complement C3 beta chain;C3-beta-c;Complement C3 alpha chain;C3a anaphylatoxin;Acylation stimulating protein;Complement C3b alpha chain;Complement C3c alpha chain fragment 1;Complement C3dg fragment;Complement C3g fragment;Complement C3d fragment;Complement C3f fragment;Complement C3c alpha chain fragment 2	C3	1062	Color2 [A=255, R=169, G=169, B=169]	1	4	-1.41842	-1.98534	-1.76195	-1.26365	-1.73658	-1.48855	-2.28777	-2.10731	-1.90687	-1.52986	-1.09104	-1.09925	-0.707583	1.14404	-0.436458	-1.42777	-1.39732	-0.97405
+	3.77088	-1.56563	P78324;Q5TFQ8;O00241;Q9P1W8	P78324;Q5TFQ8	Tyrosine-protein phosphatase non-receptor type substrate 1;Signal-regulatory protein beta-1 isoform 3	SIRPA;SIRPB1	2719	Color2 [A=255, R=169, G=169, B=169]	1	4	-2.54063	-1.76402	-1.25964	-1.75624	-1.62092	-0.988744	-1.41617	-1.69475	-1.9966	-1.09283	-1.61349	-1.70119	1.05165	-0.112872	-0.938775	-1.44643	-1.44867	-1.14416
+	3.5123	-1.56577	Q99417	Q99417	C-Myc-binding protein	MYCBP	5401	Color2 [A=255, R=169, G=169, B=169]	1	4	-1.276	-1.19604	-1.83163	-1.37101	-1.49202	-1.1238	-1.96006	-2.0248	-2.73399	-1.72914	-1.24563	-1.51499	-0.963029	1.03327	-0.0702384	-1.59126	-1.26359	-1.1325
+	4.1841	-1.56648	P23515	P23515	Oligodendrocyte-myelin glycoprotein	OMG	1697	Color2 [A=255, R=169, G=169, B=169]	1	4	-1.1657	-2.00658	-1.94716	-1.1995	-1.86308	-1.37641	-1.93627	-1.68658	-1.64278	-1.64333	-1.10672	-1.91017	-0.755855	-0.378058	1.13391	-1.32244	-1.2331	-1.45731
+	3.45767	-1.56662	P10915	P10915	Hyaluronan and proteoglycan link protein 1	HAPLN1	1355	Color2 [A=255, R=169, G=169, B=169]	1	4	-1.68889	-2.13518	-1.57441	-1.37612	-1.29941	-1.42843	-1.65056	-2.05837	-2.71463	-1.03516	-1.08558	-1.50574	-0.578656	-0.576043	1.1547	-1.22456	-1.1973	-1.52492
+	3.6274	-1.56697	Q9Y534	Q9Y534	Cold shock domain-containing protein C2	CSDC2	7050	Color2 [A=255, R=169, G=169, B=169]	1	4	-1.52719	-1.81699	-1.79274	-1.93999	-1.5213	-1.70586	-1.43175	-2.14704	-2.44054	-1.13927	-1.13833	-1.44518	0.278936	0.830917	-1.10985	-0.889893	-1.4136	-1.15485
+	3.75706	-1.56801	O95452	O95452	Gap junction beta-6 protein	GJB6	955	Color2 [A=255, R=169, G=169, B=169]	1	4	-1.80688	-1.25766	-1.55027	-1.24366	-1.58624	-1.15264	-2.11158	-1.92202	-2.38432	-1.6865	-1.84918	-1.38719	0.848542	-1.10249	0.25395	-0.997909	-1.44615	-1.13788
+	3.68216	-1.56881	O75061	O75061	Putative tyrosine-protein phosphatase auxilin	DNAJC6	681	Color2 [A=255, R=169, G=169, B=169]	1	4	-1.50948	-1.76283	-1.68216	-1.5067	-1.59482	-1.45674	-2.31305	-2.24829	-2.14068	-1.35382	-1.07052	-1.48704	1.15048	-0.489816	-0.660664	-1.0378	-1.30715	-1.061
+	3.75152	-1.5698	P14621	P14621	Acylphosphatase-2	ACYP2	1455	Color2 [A=255, R=169, G=169, B=169]	1	4	-1.86844	-1.81975	-1.93286	-0.919775	-1.55788	-1.37866	-2.02327	-2.27899	-1.79091	-1.38445	-1.21859	-1.67519	-1.1258	0.340579	0.785223	-1.12415	-1.00207	-1.57194
+	4.21201	-1.56993	Q6UW01	Q6UW01	Cerebellin-3	CBLN3	4010	Color2 [A=255, R=169, G=169, B=169]	1	4	-1.65588	-2.14807	-1.63835	-1.82976	-1.30064	-1.33979	-2.12113	-1.64521	-1.61461	-1.55355	-1.24486	-1.68694	0.587304	-1.15464	0.567339	-1.16885	-1.5558	-1.04548
+	4.00898	-1.56997	Q8TBF2	Q8TBF2	Prostamide/prostaglandin F synthase	FAM213B	4703	Color2 [A=255, R=169, G=169, B=169]	1	4	-1.59758	-1.53403	-1.79975	-1.81405	-1.45008	-1.34106	-2.06708	-2.256	-1.96401	-1.59018	-1.45422	-1.19342	0.985129	0.0291069	-1.01424	-1.26887	-1.13554	-1.08371
+	4.52499	-1.56999	O14639	O14639	Actin-binding LIM protein 1	ABLIM1	325	Color2 [A=255, R=169, G=169, B=169]	1	4	-1.80513	-1.783	-1.16108	-1.68158	-1.3904	-1.45868	-1.74796	-2.1631	-1.84526	-1.35687	-1.40875	-1.63016	0.912649	-1.06894	0.156296	-1.32101	-1.36433	-1.43249
+	4.04274	-1.57029	Q15173	Q15173	Serine/threonine-protein phosphatase 2A 56 kDa regulatory subunit beta isoform	PPP2R5B	3383	Color2 [A=255, R=169, G=169, B=169]	1	4	-1.19142	-1.81266	-1.47817	-1.30083	-1.78226	-1.92494	-2.01837	-1.15004	-2.2609	-1.57902	-1.17021	-1.6885	0.620051	-1.15362	0.533569	-1.62846	-1.17972	-1.38881
+	4.0344	-1.5709	O75348	O75348	V-type proton ATPase subunit G 1	ATP6V1G1	728	Color2 [A=255, R=169, G=169, B=169]	1	4	-1.28081	-1.64674	-2.27772	-1.59094	-1.11723	-1.59658	-2.066	-1.83419	-1.92503	-1.37647	-1.3676	-1.17063	-0.768112	1.13072	-0.362605	-1.64076	-1.55713	-1.11561
+	3.82015	-1.5713	Q2Y0W8	Q2Y0W8	Electroneutral sodium bicarbonate exchanger 1	SLC4A8	3580	Color2 [A=255, R=169, G=169, B=169]	1	4	-1.42084	-2.18426	-1.55855	-1.74363	-1.10687	-1.30632	-1.85162	-2.12615	-1.94359	-1.0167	-1.89355	-1.76685	0.662279	0.488031	-1.15031	-1.19956	-1.21789	-1.23308
+	4.11799	-1.57223	Q9NYQ8	Q9NYQ8	Protocadherin Fat 2	FAT2	6384	Color2 [A=255, R=169, G=169, B=169]	1	4	-1.42246	-1.70109	-1.31566	-1.19056	-1.64066	-1.44537	-2.23303	-2.33638	-1.70567	-1.68028	-1.32722	-1.21232	1.15015	-0.486374	-0.663775	-1.52198	-1.46574	-1.38496
+	2.09264	-1.57231	P31040	P31040	Succinate dehydrogenase [ubiquinone] flavoprotein subunit, mitochondrial	SDHA	1872	Color2 [A=255, R=169, G=169, B=169]	1	4	-0.685652	-0.849292	-0.869816	0.128037	0.158662	0.171436	-1.79381	-1.47841	-1.64871	0.566317	0.482688	0.599332	1.58114	1.42828	0.921365	0.467203	0.44286	0.378372
+	2.0927	-1.57234	P30084	P30084	Enoyl-CoA hydratase, mitochondrial	ECHS1	1839	Color2 [A=255, R=169, G=169, B=169]	1	4	-1.41327	-1.51911	-1.36693	-0.660165	-0.71536	-0.676856	-0.582339	-0.606385	-0.659941	0.574983	0.709655	0.558294	1.24303	1.42024	1.26757	0.832721	0.795501	0.798355
+	4.17915	-1.5733	O75508	O75508	Claudin-11	CLDN11	763	Color2 [A=255, R=169, G=169, B=169]	1	4	-1.81754	-2.04431	-1.70179	-1.74317	-1.73251	-1.73071	-1.59218	-1.99192	-1.80176	-1.05636	-1.09003	-1.54523	-0.53713	1.15379	-0.616658	-1.34592	-1.0647	-1.34142
+	4.38904	-1.57374	O94929	O94929	Actin-binding LIM protein 3	ABLIM3	881	Color2 [A=255, R=169, G=169, B=169]	1	4	-1.31873	-1.78208	-1.84769	-1.34387	-1.16838	-1.54552	-2.02112	-2.05713	-1.88929	-1.37178	-1.47104	-1.21369	0.760955	-1.13261	0.37166	-1.6361	-1.34432	-1.59533
+	4.05646	-1.57391	Q96AX2	Q96AX2	Ras-related protein Rab-37	RAB37	5043	Color2 [A=255, R=169, G=169, B=169]	1	4	-1.54763	-2.2958	-1.57436	-1.66515	-1.58385	-1.40998	-1.81337	-1.97166	-1.53584	-1.94007	-1.10033	-1.30547	1.11972	-0.315598	-0.804125	-1.42281	-1.52922	-0.913161
+	4.20049	-1.57406	Q63HM9	Q63HM9	PI-PLC X domain-containing protein 3	PLCXD3	3833	Color2 [A=255, R=169, G=169, B=169]	1	4	-2.02948	-1.4116	-1.70453	-1.39174	-1.22419	-1.67707	-2.05938	-1.84815	-2.01396	-1.27602	-1.36116	-1.69611	0.562784	-1.15458	0.591795	-1.47922	-0.984158	-1.45408
+	4.52333	-1.57494	O43157	O43157	Plexin-B1	PLXNB1	476	Color2 [A=255, R=169, G=169, B=169]	1	4	-1.49338	-1.85967	-1.55901	-1.48093	-1.70155	-1.58867	-1.85774	-1.90926	-2.14986	-1.30334	-1.28359	-1.39526	1.13055	-0.36181	-0.768737	-1.46732	-1.2922	-1.28238
+	4.08378	-1.57525	P54750	P54750	Calcium/calmodulin-dependent 3,5-cyclic nucleotide phosphodiesterase 1A	PDE1A	2433	Color2 [A=255, R=169, G=169, B=169]	1	4	-1.87848	-1.88002	-1.71211	-1.51302	-1.71669	-1.58125	-1.84364	-1.65011	-1.96973	-1.51428	-1.61155	-1.21551	0.842602	0.262451	-1.10505	-0.587066	-1.61394	-1.34127
+	3.31849	-1.57545	P46527	P46527	Cyclin-dependent kinase inhibitor 1B	CDKN1B	2127	Color2 [A=255, R=169, G=169, B=169]	1	4	-2.0885	-1.67378	-1.4468	-1.44655	-1.31557	-1.53687	-2.09338	-1.90409	-2.77157	-1.43003	-1.26667	-1.14377	-0.713393	1.14302	-0.429625	-0.943813	-1.56522	-1.00518
+	4.1279	-1.5756	P32418	P32418	Sodium/calcium exchanger 1	SLC8A1	1899	Color2 [A=255, R=169, G=169, B=169]	1	4	-1.83151	-1.4813	-1.57335	-1.35765	-1.34385	-1.30975	-1.99331	-2.3279	-1.68452	-1.38735	-1.36793	-1.65352	0.597172	0.557299	-1.15447	-1.9691	-1.21532	-1.13766
+	3.67402	-1.57576	Q9BQI9	Q9BQI9	Nuclear receptor-interacting protein 2	NRIP2	5517	Color2 [A=255, R=169, G=169, B=169]	1	4	-1.8739	-2.28473	-1.61468	-1.67019	-1.619	-1.51387	-2.42149	-1.43044	-1.80923	-1.5626	-1.38055	-1.34895	-0.673319	-0.475733	1.14905	-1.01093	-0.964253	-1.13163
+	4.26602	-1.57605	P20916	P20916	Myelin-associated glycoprotein	MAG	1620	Color2 [A=255, R=169, G=169, B=169]	1	4	-2.13399	-1.47268	-1.42674	-1.52217	-1.87171	-1.3571	-1.55795	-1.99265	-1.61359	-1.54432	-1.54485	-1.86506	-0.837208	1.10731	-0.270099	-1.2178	-0.884219	-1.63596
+	3.64171	-1.57658	Q9Y4D1	Q9Y4D1	Disheveled-associated activator of morphogenesis 1	DAAM1	7019	Color2 [A=255, R=169, G=169, B=169]	1	4	-1.54124	-1.74263	-1.74946	-1.56262	-1.59152	-1.24513	-1.90731	-2.47279	-2.16789	-1.0545	-1.18517	-1.25385	1.15405	-0.543534	-0.610519	-1.50306	-1.76483	-0.906672
+	3.76798	-1.57735	Q9H254	Q9H254	Spectrin beta chain, non-erythrocytic 4	SPTBN4	5859	Color2 [A=255, R=169, G=169, B=169]	1	4	-1.74185	-2.0286	-1.1948	-1.443	-1.64172	-1.92289	-2.16374	-2.11334	-1.57029	-1.43052	-1.94276	-0.994753	1.14903	-0.673477	-0.475555	-1.10236	-1.08514	-1.28446
+	3.77557	-1.57747	O00258	O00258	Tail-anchored protein insertion receptor WRB	WRB	239	Color2 [A=255, R=169, G=169, B=169]	1	4	-1.27269	-1.59143	-2.08475	-1.21294	-1.56761	-1.68016	-2.0979	-2.35359	-2.0784	-1.23774	-1.48892	-1.27962	1.0171	-0.0351261	-0.981974	-1.15866	-1.27694	-1.2807
+	3.23737	-1.57815	P35219	P35219	Carbonic anhydrase-related protein	CA8	1933	Color2 [A=255, R=169, G=169, B=169]	1	4	-2.18913	-1.03864	-1.60761	-1.67758	-1.85942	-1.1893	-2.02796	-1.9881	-2.54899	-1.39961	-1.45959	-1.51102	-0.968157	-0.0609014	1.02906	-1.44871	-1.12879	-0.597787
+	3.79465	-1.57827	Q5H9L2	Q5H9L2	Transcription elongation factor A protein-like 5	TCEAL5	3682	Color2 [A=255, R=169, G=169, B=169]	1	4	-1.55481	-2.018	-1.70694	-1.45134	-1.2389	-2.03386	-2.3757	-1.84598	-1.8936	-1.3454	-1.30517	-1.53328	-0.0678757	1.03221	-0.964333	-1.28378	-1.09711	-0.990239
+	2.10952	-1.57845	P43304	P43304	Glycerol-3-phosphate dehydrogenase, mitochondrial	GPD2	2100	Color2 [A=255, R=169, G=169, B=169]	1	4	-0.897308	-0.913385	-0.952342	-0.112212	-0.170929	-0.143793	-1.27368	-1.28716	-1.23211	1.2332	1.1848	1.17035	1.31084	1.2665	1.36879	-0.158151	-0.223424	-0.169984
+	3.8435	-1.57862	Q17R89	Q17R89	Rho GTPase-activating protein 44	ARHGAP44	3552	Color2 [A=255, R=169, G=169, B=169]	1	4	-1.69089	-1.98258	-1.29356	-1.7324	-1.6187	-1.76284	-1.86088	-2.04121	-2.23661	-1.71551	-1.32617	-1.08721	0.603154	-1.15431	0.551157	-1.2418	-0.975479	-1.11347
+	4.33969	-1.57909	O43639	O43639	Cytoplasmic protein NCK2	NCK2	539	Color2 [A=255, R=169, G=169, B=169]	1	4	-1.81237	-1.93274	-1.54114	-1.16971	-1.5661	-1.5777	-2.23358	-1.76418	-1.8356	-1.19689	-1.40656	-1.66309	1.00064	-0.999356	-0.00128764	-1.42627	-1.27088	-1.2896
+	4.08174	-1.58064	Q96DA2	Q96DA2	Ras-related protein Rab-39B	RAB39B	5099	Color2 [A=255, R=169, G=169, B=169]	1	4	-1.83131	-1.36963	-1.73569	-2.06703	-1.58617	-1.63655	-2.15008	-1.71088	-1.99048	-1.01047	-1.5416	-1.34284	0.346704	-1.12721	0.780507	-1.43033	-1.1046	-1.20193
+	3.85733	-1.58068	P10721;P07333	P10721	Mast/stem cell growth factor receptor Kit	KIT	1351	Color2 [A=255, R=169, G=169, B=169]	1	4	-1.80793	-2.29039	-1.69616	-1.33964	-1.48681	-0.878988	-1.99048	-2.20039	-1.343	-1.48074	-1.45184	-1.69639	0.533455	-1.15361	0.62016	-1.60823	-1.15883	-1.28045
+	2.11621	-1.58087	P28331	P28331	NADH-ubiquinone oxidoreductase 75 kDa subunit, mitochondrial	NDUFS1	1799	Color2 [A=255, R=169, G=169, B=169]	1	4	-0.927161	-0.842821	-0.833224	0.241957	0.26752	0.294601	-1.63257	-1.59951	-1.59177	0.69876	0.67773	0.672932	1.43163	1.25467	1.26588	0.252674	0.145817	0.222888
+	4.52938	-1.58114	Q13825	Q13825	Methylglutaconyl-CoA hydratase, mitochondrial	AUH	3180	Color2 [A=255, R=169, G=169, B=169]	1	4	-1.51961	-1.09478	-1.53531	-1.96775	-1.70496	-1.56693	-1.83689	-1.90558	-1.89145	-1.72813	-1.51519	-1.62103	-1.13145	0.76537	0.366085	-1.2503	-1.42748	-1.15171
+	4.07235	-1.58223	P62834	P62834	Ras-related protein Rap-1A	RAP1A	2651	Color2 [A=255, R=169, G=169, B=169]	1	4	-1.68351	-1.47136	-1.08695	-1.99419	-1.61412	-1.81451	-1.99517	-2.17854	-1.81681	-1.4492	-1.49902	-1.51523	-0.957283	-0.0805609	1.03784	-1.24642	-0.913671	-1.45476
+	3.68658	-1.58288	P14923	P14923	Junction plakoglobin	JUP	1467	Color2 [A=255, R=169, G=169, B=169]	1	4	-1.14035	-1.49343	-1.68042	-1.25665	-1.46285	-1.67721	-2.44134	-2.42492	-1.72275	-1.56056	-1.72112	-1.54014	0.567719	0.586929	-1.15465	-1.11296	-1.50442	-1.00414
+	3.73902	-1.58335	Q14156	Q14156	Protein EFR3 homolog A	EFR3A	3218	Color2 [A=255, R=169, G=169, B=169]	1	4	-1.61348	-1.25669	-1.67006	-1.62662	-1.56298	-1.40871	-2.41511	-2.3556	-2.03576	-1.36186	-1.33394	-1.59841	0.922802	-1.06251	0.139704	-1.04505	-1.23339	-1.23258
+	3.58533	-1.58355	Q7L1I2;Q496J9	Q7L1I2	Synaptic vesicle glycoprotein 2B	SV2B	4103	Color2 [A=255, R=169, G=169, B=169]	1	4	-1.53398	-1.39908	-1.62946	-1.76391	-1.20141	-1.70754	-2.56037	-2.07628	-2.10562	-0.984347	-1.66603	-1.60879	0.922154	0.140773	-1.06293	-1.25056	-1.25039	-1.01552
+	3.59448	-1.58423	Q9P1U1;Q9C0K3	Q9P1U1	Actin-related protein 3B	ACTR3B	6467	Color2 [A=255, R=169, G=169, B=169]	1	4	-1.96843	-1.90416	-1.84872	-1.37324	-1.64627	-1.19058	-2.65774	-1.62638	-1.88693	-1.56051	-1.06898	-1.46326	1.04396	-0.0946483	-0.949311	-1.41777	-1.09846	-1.05199
+	3.57648	-1.58424	Q9BY11	Q9BY11	Protein kinase C and casein kinase substrate in neurons protein 1	PACSIN1	5698	Color2 [A=255, R=169, G=169, B=169]	1	4	-1.39601	-1.50286	-1.74678	-1.34173	-1.88512	-1.9569	-2.11195	-2.24214	-2.00333	-0.811908	-1.4703	-1.7709	0.823693	-1.11267	0.288972	-1.38313	-1.37032	-0.770237
+	4.79559	-1.58435	Q9NRX5	Q9NRX5	Serine incorporator 1	SERINC1	6210	Color2 [A=255, R=169, G=169, B=169]	1	4	-1.60761	-1.26631	-1.71304	-1.74758	-1.74779	-1.65401	-1.86417	-1.64766	-1.89943	-1.41529	-1.68391	-1.70969	0.694029	-1.14623	0.452199	-1.23898	-1.34717	-1.22269
+	4.23589	-1.58462	Q9UPR5	Q9UPR5	Sodium/calcium exchanger 2	SLC8A2	6820	Color2 [A=255, R=169, G=169, B=169]	1	4	-1.88627	-1.60103	-1.72292	-1.41582	-1.62544	-1.61796	-2.14543	-1.84408	-2.11215	-1.4268	-1.46439	-1.26379	1.04468	-0.0963283	-0.94835	-1.33803	-0.98432	-1.3208
+	3.8546	-1.58503	P21695	P21695	Glycerol-3-phosphate dehydrogenase [NAD(+)], cytoplasmic	GPD1	1640	Color2 [A=255, R=169, G=169, B=169]	1	4	-1.81986	-2.13587	-1.7954	-1.47046	-1.33578	-1.55922	-2.2366	-1.93406	-2.06592	-1.4744	-1.14444	-1.22931	-0.0441433	1.02134	-0.977197	-1.0805	-1.2479	-1.24569
+	3.43351	-1.58679	O94856	O94856	Neurofascin	NFASC	864	Color2 [A=255, R=169, G=169, B=169]	1	4	-1.83789	-1.91149	-1.68989	-1.29973	-1.34499	-1.35903	-2.31815	-2.27108	-2.3262	-1.47779	-1.32739	-1.36636	-0.145473	1.06477	-0.919296	-0.942043	-1.45401	-0.875826
+	4.13411	-1.58695	O76038	O76038	Secretagogin	SCGN	836	Color2 [A=255, R=169, G=169, B=169]	1	4	-1.89273	-1.38788	-2.06061	-1.42677	-1.49445	-1.1624	-1.55856	-2.0105	-2.22097	-1.74327	-1.07117	-1.27772	-0.834329	-0.274154	1.10848	-1.6506	-1.46464	-1.38194
+	4.24778	-1.58721	P84157	P84157	Matrix-remodeling-associated protein 7	MXRA7	2781	Color2 [A=255, R=169, G=169, B=169]	1	4	-2.11034	-1.2375	-1.74914	-1.61301	-2.06745	-1.49209	-1.65576	-1.85188	-1.94704	-1.60603	-1.37387	-1.12153	0.617246	0.536513	-1.15376	-1.58018	-1.22144	-1.18087
+	3.75944	-1.58736	Q7KYR7	Q7KYR7	Butyrophilin subfamily 2 member A1	BTN2A1	4094	Color2 [A=255, R=169, G=169, B=169]	1	4	-1.53946	-1.98143	-1.67333	-1.33997	-1.41206	-1.26124	-2.39186	-1.97084	-2.24606	-1.59567	-1.63303	-1.37645	1.01002	-0.0203476	-0.989671	-1.09741	-1.13502	-1.1565
+	4.06692	-1.58746	P02647	P02647	Apolipoprotein A-I;Proapolipoprotein A-I;Truncated apolipoprotein A-I	APOA1	1084	Color2 [A=255, R=169, G=169, B=169]	1	4	-1.85285	-1.44276	-1.59715	-1.71891	-1.20016	-1.54407	-2.10471	-2.20417	-1.58591	-2.07573	-1.21042	-1.52452	-1.06925	0.912159	0.157088	-1.08747	-1.46942	-1.19365
+	3.98544	-1.58809	P16389;Q16322	P16389	Potassium voltage-gated channel subfamily A member 2	KCNA2	1507	Color2 [A=255, R=169, G=169, B=169]	1	4	-1.60729	-1.98706	-2.29544	-1.50128	-1.54563	-1.34174	-1.89211	-2.09244	-1.36521	-1.27849	-1.74988	-1.60632	0.874385	0.215944	-1.09033	-1.39374	-1.24743	-0.917257
+	3.85221	-1.5882	Q9UK17	Q9UK17	Potassium voltage-gated channel subfamily D member 3	KCND3	6676	Color2 [A=255, R=169, G=169, B=169]	1	4	-1.59077	-2.15755	-1.48874	-1.32254	-1.70273	-1.32244	-2.00043	-2.01685	-2.29956	-1.58991	-1.1871	-1.57411	1.05834	-0.129238	-0.929098	-1.07969	-1.0326	-1.458
+	4.25853	-1.59094	Q8TAP6	Q8TAP6	Centrosomal protein of 76 kDa	CEP76	4686	Color2 [A=255, R=169, G=169, B=169]	1	4	-1.84025	-1.98207	-1.38636	-1.57469	-1.50887	-1.56542	-1.80653	-2.15954	-1.93849	-1.65575	-1.61429	-1.0607	1.09371	-0.867556	-0.226154	-1.3552	-1.06901	-1.34698
+	3.86261	-1.59104	Q9BQG1	Q9BQG1	Synaptotagmin-3	SYT3	5512	Color2 [A=255, R=169, G=169, B=169]	1	4	-1.82761	-1.93001	-1.58494	-1.4775	-1.30588	-1.27145	-2.61995	-2.04456	-1.54719	-1.56309	-1.53683	-1.33845	0.674904	0.473953	-1.14886	-1.44405	-1.32733	-1.04668
+	3.76807	-1.59135	P21453	P21453	Sphingosine 1-phosphate receptor 1	S1PR1	1634	Color2 [A=255, R=169, G=169, B=169]	1	4	-1.89311	-1.43414	-1.81101	-1.66822	-1.35685	-1.46117	-2.30012	-2.258	-1.87749	-1.46882	-1.66533	-1.42141	-0.071147	-0.962526	1.03367	-0.744937	-1.18485	-1.32472
+	3.44594	-1.59232	Q8TC26	Q8TC26	Transmembrane protein 163	TMEM163	4712	Color2 [A=255, R=169, G=169, B=169]	1	4	-1.55339	-1.86149	-1.63884	-1.64134	-1.57644	-1.49391	-1.924	-2.24687	-2.62763	-1.26238	-1.5182	-1.20871	1.01161	-0.0236378	-0.987972	-0.909031	-1.58186	-0.840664
+	4.01036	-1.59245	P11277	P11277	Spectrin beta chain, erythrocytic	SPTB	1372	Color2 [A=255, R=169, G=169, B=169]	1	4	-1.87956	-1.39781	-1.85803	-1.76186	-1.23081	-1.34795	-2.00001	-1.90814	-2.10241	-1.47912	-1.91185	-1.51692	-1.06852	0.913342	0.155175	-0.778558	-1.33678	-1.37695
+	3.93703	-1.5926	P19634	P19634	Sodium/hydrogen exchanger 1	SLC9A1	1591	Color2 [A=255, R=169, G=169, B=169]	1	4	-1.59114	-2.37424	-1.67687	-1.39287	-1.80284	-1.5619	-1.82138	-1.93015	-2.07015	-1.56037	-1.17475	-1.53557	1.08096	-0.188862	-0.892102	-0.95353	-1.21856	-1.22466
+	4.19193	-1.59305	Q9NW68	Q9NW68	BSD domain-containing protein 1	BSDC1	6308	Color2 [A=255, R=169, G=169, B=169]	1	4	-1.7055	-2.11372	-2.22298	-1.19811	-1.60147	-1.29554	-1.86651	-1.82061	-1.83216	-1.39052	-1.32868	-1.64736	0.289029	-1.11268	0.823652	-1.14706	-1.436	-1.28955
+	3.75608	-1.59314	Q8TBB6	Q8TBB6	Probable cationic amino acid transporter	SLC7A14	4701	Color2 [A=255, R=169, G=169, B=169]	1	4	-1.34656	-1.73775	-1.76104	-1.82578	-1.05112	-1.43252	-2.13696	-2.0166	-2.10697	-1.62202	-1.68302	-1.50454	1.15323	-0.526081	-0.627144	-1.50965	-1.599	-0.563651
+	3.99495	-1.59322	Q9HCJ6	Q9HCJ6	Synaptic vesicle membrane protein VAT-1 homolog-like	VAT1L	6083	Color2 [A=255, R=169, G=169, B=169]	1	4	-1.74133	-1.52194	-1.80172	-1.44685	-1.44594	-1.44855	-1.73589	-1.98041	-2.44782	-1.14858	-1.64738	-1.93494	0.459385	0.687762	-1.14715	-1.12786	-1.3661	-1.103
+	4.22082	-1.59328	Q7Z6G8	Q7Z6G8	Ankyrin repeat and sterile alpha motif domain-containing protein 1B	ANKS1B	4179	Color2 [A=255, R=169, G=169, B=169]	1	4	-1.5908	-1.79735	-1.94435	-1.49271	-1.37471	-1.45426	-1.78709	-1.65219	-2.17826	-0.937951	-2.1059	-1.43334	0.869213	-1.0929	0.223688	-1.41799	-1.46148	-1.27081
+	4.00746	-1.59337	P02730	P02730	Band 3 anion transport protein	SLC4A1	1093	Color2 [A=255, R=169, G=169, B=169]	1	4	-1.42148	-2.25018	-1.54676	-1.36441	-1.82996	-1.50471	-2.08491	-1.77175	-2.11046	-1.47758	-1.10574	-1.73381	-1.08287	0.888626	0.194246	-1.03726	-1.29989	-1.36169
+	4.6221	-1.59402	Q96HU8	Q96HU8	GTP-binding protein Di-Ras2	DIRAS2	5214	Color2 [A=255, R=169, G=169, B=169]	1	4	-1.66408	-1.63115	-1.74077	-1.80457	-1.24676	-1.54976	-1.91431	-2.08925	-1.79177	-1.5319	-1.47325	-1.0582	0.0153496	-1.00759	0.992237	-1.37709	-1.45652	-1.58097
+	3.90826	-1.59415	Q9NTI2	Q9NTI2	Phospholipid-transporting ATPase IB	ATP8A2	6235	Color2 [A=255, R=169, G=169, B=169]	1	4	-2.01266	-1.18499	-1.50863	-2.10093	-2.01927	-1.5879	-2.11555	-2.16779	-1.54316	-1.25232	-1.36166	-1.18794	0.780983	-1.12707	0.346088	-1.38147	-1.2083	-1.2797
+	4.1194	-1.59431	P56181	P56181	NADH dehydrogenase [ubiquinone] flavoprotein 3, mitochondrial	NDUFV3	2480	Color2 [A=255, R=169, G=169, B=169]	1	4	-1.65881	-1.48734	-1.60791	-1.47672	-1.42367	-1.56926	-2.06619	-1.8597	-2.51632	-1.58745	-1.61173	-1.27029	-1.15271	0.517608	0.635099	-1.16492	-1.33056	-1.28372
+	3.56274	-1.59456	O95847	O95847	Mitochondrial uncoupling protein 4	SLC25A27	1002	Color2 [A=255, R=169, G=169, B=169]	1	4	-1.84831	-1.29763	-1.0152	-1.92516	-1.51179	-1.73065	-2.31964	-2.55148	-1.88289	-1.31025	-1.50726	-1.15535	1.12753	-0.779429	-0.348098	-1.30741	-1.18663	-1.3688
+	3.8131	-1.59493	P05413	P05413	Fatty acid-binding protein, heart	FABP3	1171	Color2 [A=255, R=169, G=169, B=169]	1	4	-2.05167	-1.2167	-1.80052	-1.38484	-1.94054	-1.38402	-1.832	-2.42319	-1.88497	-1.40934	-1.02187	-1.78951	-0.166139	1.07266	-0.906525	-1.42268	-1.21155	-1.15052
+	2.15644	-1.59527	P55786;A6NEC2	P55786	Puromycin-sensitive aminopeptidase	NPEPPS	2471	Color2 [A=255, R=169, G=169, B=169]	1	4	0.401522	0.383192	0.407564	0.23088	0.248949	0.210105	-2.23902	-1.24116	-1.96122	-0.329337	-0.43407	-0.365511	1.30389	1.32945	1.35484	0.346418	0.335207	0.0182991
+	4.47313	-1.59574	Q8NC96	Q8NC96	Adaptin ear-binding coat-associated protein 1	NECAP1	4599	Color2 [A=255, R=169, G=169, B=169]	1	4	-1.78289	-1.92062	-1.61246	-1.87648	-1.44362	-1.51322	-1.55782	-2.05349	-1.9599	-1.24737	-1.19585	-1.5595	0.311297	0.807326	-1.11862	-1.45309	-1.66217	-1.09771
+	3.66909	-1.59627	Q66LE6;Q00005	Q66LE6	Serine/threonine-protein phosphatase 2A 55 kDa regulatory subunit B delta isoform	PPP2R2D	3843	Color2 [A=255, R=169, G=169, B=169]	1	4	-2.18967	-1.66819	-1.29757	-1.80503	-1.67049	-1.28598	-1.70855	-2.37656	-2.2219	-1.6081	-1.3124	-1.28376	0.725043	-1.14081	0.415767	-0.837749	-1.25865	-1.41953
+	3.98244	-1.59649	Q13255	Q13255	Metabotropic glutamate receptor 1	GRM1	3078	Color2 [A=255, R=169, G=169, B=169]	1	4	-1.94384	-1.32522	-1.66798	-1.59023	-1.11001	-1.45695	-1.80509	-2.28086	-2.22072	-1.35591	-1.71709	-1.76288	0.780496	-1.12721	0.346718	-1.11552	-1.42305	-1.17206
+	4.48368	-1.59662	Q9HCE6	Q9HCE6	Rho guanine nucleotide exchange factor 10-like protein	ARHGEF10L	6074	Color2 [A=255, R=169, G=169, B=169]	1	4	-1.25226	-1.8461	-1.4731	-1.51903	-1.76107	-1.80038	-1.89249	-2.11071	-1.77467	-1.54288	-1.64993	-1.61767	0.871236	0.220668	-1.0919	-1.32721	-1.38583	-0.995991
+	3.87424	-1.59733	Q8N122	Q8N122	Regulatory-associated protein of mTOR	RPTOR	4447	Color2 [A=255, R=169, G=169, B=169]	1	4	-1.58014	-1.37882	-2.05639	-1.68643	-1.16623	-1.95945	-1.88227	-2.42773	-1.90324	-1.42123	-1.31926	-1.06914	0.965057	0.066561	-1.03162	-1.10095	-1.50386	-1.50482
+	3.83569	-1.59781	O60883	O60883	Prosaposin receptor GPR37L1	GPR37L1	664	Color2 [A=255, R=169, G=169, B=169]	1	4	-2.08507	-1.40344	-1.45065	-1.01043	-1.87818	-1.36234	-2.16089	-1.9884	-2.31175	-1.51856	-1.49991	-1.16406	0.911353	-1.06974	0.15839	-1.52178	-1.44572	-1.16595
+	3.88727	-1.59861	P05771	P05771	Protein kinase C beta type	PRKCB	1175	Color2 [A=255, R=169, G=169, B=169]	1	4	-1.94632	-1.67758	-1.79742	-1.64863	-1.1968	-1.42883	-2.1517	-2.21865	-2.05115	-1.48623	-1.54273	-1.23187	-0.806698	-0.312143	1.11884	-0.96211	-1.0792	-1.55999
+	3.88444	-1.59914	P05109	P05109	Protein S100-A8;Protein S100-A8, N-terminally processed	S100A8	1156	Color2 [A=255, R=169, G=169, B=169]	1	4	-1.6528	-1.81913	-1.52051	-1.49502	-1.63273	-0.989036	-1.99325	-1.99286	-2.50536	-1.50695	-1.3883	-1.70359	-1.14167	0.720621	0.421053	-1.3715	-0.990799	-1.42527
+	3.71981	-1.59956	P34896	P34896	Serine hydroxymethyltransferase, cytosolic	SHMT1	1924	Color2 [A=255, R=169, G=169, B=169]	1	4	-2.46234	-1.25128	-1.33122	-1.8577	-1.61982	-1.48755	-1.45655	-2.28242	-1.8239	-1.89527	-1.59483	-1.53423	1.12802	-0.3503	-0.777723	-0.894765	-1.12994	-1.37156
+	3.8906	-1.60038	Q8N3J6	Q8N3J6	Cell adhesion molecule 2	CADM2	4485	Color2 [A=255, R=169, G=169, B=169]	1	4	-1.67916	-1.71271	-1.71925	-1.64467	-1.62947	-1.53335	-2.76525	-1.43624	-1.68609	-1.4611	-1.44306	-1.42425	-0.1694	1.07388	-0.904481	-1.62281	-1.3726	-0.875764
+	2.94834	-1.60056	P62745	P62745	Rho-related GTP-binding protein RhoB	RHOB	2643	Color2 [A=255, R=169, G=169, B=169]	1	4	-2.23076	-1.9907	-1.50819	-2.00794	-1.58245	-1.35928	-1.47786	-2.99164	-2.13191	-1.12367	-0.882869	-1.12317	-0.213843	1.08962	-0.875781	-1.27692	-1.33695	-0.984021
+	4.2117	-1.60082	Q14833;Q14831	Q14833	Metabotropic glutamate receptor 4	GRM4	3309	Color2 [A=255, R=169, G=169, B=169]	1	4	-1.66893	-1.50706	-1.51354	-1.34188	-1.57281	-1.89191	-1.89196	-2.43131	-1.92246	-1.49097	-1.44563	-1.51006	0.950103	0.0932607	-1.04336	-1.43419	-1.40568	-0.983884
+	3.96938	-1.60105	Q96EQ0	Q96EQ0	Small glutamine-rich tetratricopeptide repeat-containing protein beta	SGTB	5140	Color2 [A=255, R=169, G=169, B=169]	1	4	-1.88291	-1.55073	-1.87555	-1.41217	-1.68353	-1.52298	-1.98219	-2.33137	-2.1346	-1.53066	-1.38336	-1.16684	-0.063524	1.03025	-0.966724	-1.08321	-1.27009	-1.20563
+	3.75029	-1.60107	Q6ZVF9	Q6ZVF9	G protein-regulated inducer of neurite outgrowth 3	GPRIN3	4064	Color2 [A=255, R=169, G=169, B=169]	1	4	-1.76279	-1.64133	-1.65696	-1.41715	-1.52323	-1.73701	-2.20769	-1.62716	-2.13545	-2.04394	-1.33194	-1.77411	-0.067007	1.03182	-0.964811	-0.561786	-1.46359	-1.13198
+	2.17299	-1.60112	P11216	P11216	Glycogen phosphorylase, brain form	PYGB	1367	Color2 [A=255, R=169, G=169, B=169]	1	4	-0.58249	-0.428128	-0.408547	-0.567802	-0.561891	-0.262793	-1.95429	0.0623623	-1.93402	0.918743	0.966659	0.922246	1.14506	1.37548	1.48227	-0.0696013	-0.0634137	-0.0398438
+	4.31564	-1.60119	P51793	P51793	H(+)/Cl(-) exchange transporter 4	CLCN4	2343	Color2 [A=255, R=169, G=169, B=169]	1	4	-1.67532	-1.22737	-1.3423	-1.46005	-1.28425	-1.79141	-2.2105	-2.11281	-1.66094	-1.99124	-1.24921	-1.72576	0.888215	0.194881	-1.0831	-1.3924	-1.46593	-1.4283
+	4.53338	-1.60151	Q9NUP9	Q9NUP9	Protein lin-7 homolog C	LIN7C	6257	Color2 [A=255, R=169, G=169, B=169]	1	4	-1.80441	-1.77151	-1.57631	-1.74991	-1.38951	-1.4863	-1.62838	-1.93502	-2.03296	-1.29551	-1.58619	-1.74279	-0.34742	-0.779954	1.12737	-0.87881	-1.519	-1.62603
+	3.69617	-1.60157	P05129	P05129	Protein kinase C gamma type	PRKCG	1158	Color2 [A=255, R=169, G=169, B=169]	1	4	-1.72146	-1.63776	-2.54743	-1.50104	-1.05564	-1.59982	-2.18167	-1.77534	-1.67537	-1.33375	-1.82256	-1.74218	-1.10325	0.256445	0.846804	-1.03832	-1.41714	-0.974078
+	4.1658	-1.60164	O43236	O43236	Septin-4	2004-09-01	485	Color2 [A=255, R=169, G=169, B=169]	1	4	-1.75802	-1.88819	-1.4292	-2.0243	-1.43584	-1.48418	-1.97736	-1.75504	-1.34171	-2.14823	-1.39978	-1.70607	0.88621	0.197967	-1.08418	-1.12604	-0.929191	-1.6215
+	4.16633	-1.60193	Q5MNZ6	Q5MNZ6	WD repeat domain phosphoinositide-interacting protein 3	WDR45B	3712	Color2 [A=255, R=169, G=169, B=169]	1	4	-1.90793	-1.59112	-1.65648	-1.72078	-1.42529	-1.69359	-2.52413	-1.83973	-1.64813	-1.44114	-1.04378	-1.29245	0.273325	0.834919	-1.10824	-1.41109	-1.31598	-1.51727
+	4.62182	-1.6028	P18507;Q8N1C3	P18507	Gamma-aminobutyric acid receptor subunit gamma-2	GABRG2	1566	Color2 [A=255, R=169, G=169, B=169]	1	4	-1.76006	-1.51025	-1.92697	-1.55806	-1.5558	-1.56645	-2.07292	-1.97285	-1.28775	-1.323	-1.17391	-1.81463	1.15463	-0.588116	-0.566517	-1.68667	-1.38943	-1.44321
+	4.3979	-1.6035	P41222	P41222	Prostaglandin-H2 D-isomerase	PTGDS	2046	Color2 [A=255, R=169, G=169, B=169]	1	4	-1.98209	-1.88578	-1.51819	-1.76566	-1.70669	-1.68181	-1.58547	-2.03082	-2.03503	-1.41275	-1.42764	-1.39723	0.977644	0.0433049	-1.02095	-1.17274	-1.39511	-1.05555
+	3.38091	-1.60354	Q9Y2J0	Q9Y2J0	Rabphilin-3A	RPH3A	6902	Color2 [A=255, R=169, G=169, B=169]	1	4	-1.68269	-1.40804	-1.85255	-1.18049	-1.75458	-1.77322	-2.24743	-2.39675	-2.35165	-1.66558	-1.08777	-1.32797	0.584321	-1.15467	0.570351	-1.28067	-1.30665	-0.737109
+	3.64774	-1.60411	Q6ZSJ9	Q6ZSJ9	Protein shisa-6 homolog	SHISA6	4057	Color2 [A=255, R=169, G=169, B=169]	1	4	-2.06077	-1.94652	-2.33952	-1.84768	-1.39714	-1.36779	-1.53121	-2.26193	-1.6893	-1.59692	-1.24827	-1.57457	0.969271	-1.02813	0.0588575	-0.823802	-1.04326	-1.33302
+	2.18259	-1.6045	Q96FW1	Q96FW1	Ubiquitin thioesterase OTUB1	OTUB1	5164	Color2 [A=255, R=169, G=169, B=169]	1	4	0.601528	0.520397	0.74943	0.16549	0.115865	0.0495672	-1.15424	-2.48261	-1.099	-0.651961	-0.653315	-0.596937	1.73755	0.84186	1.43183	0.207465	0.0526419	0.16444
+	4.07578	-1.60509	Q8NB66	Q8NB66	Protein unc-13 homolog C	UNC13C	4570	Color2 [A=255, R=169, G=169, B=169]	1	4	-1.90374	-1.44947	-1.65154	-1.64893	-1.21512	-1.65402	-2.06419	-2.32646	-1.84278	-1.32454	-1.6536	-1.66485	1.15289	-0.632384	-0.520509	-0.857262	-1.39502	-1.42487
+	4.43318	-1.6051	P23610	P23610	Factor VIII intron 22 protein	F8A1	1702	Color2 [A=255, R=169, G=169, B=169]	1	4	-1.74924	-2.07193	-1.60849	-1.67106	-1.31241	-1.40758	-2.01782	-1.99431	-1.71392	-1.38629	-1.69966	-1.68196	1.12773	-0.778745	-0.348982	-1.19156	-1.50841	-1.06193
+	4.01552	-1.60544	P43166	P43166	Carbonic anhydrase 7	CA7	2095	Color2 [A=255, R=169, G=169, B=169]	1	4	-1.9879	-1.76941	-1.63781	-1.87695	-1.61771	-1.56548	-1.83806	-1.68816	-2.28736	-1.38641	-1.28466	-1.8686	0.534943	0.618743	-1.15369	-0.998177	-1.33974	-0.935094
+	3.64713	-1.60544	P00915	P00915	Carbonic anhydrase 1	CA1	1054	Color2 [A=255, R=169, G=169, B=169]	1	4	-1.95151	-1.35184	-1.28911	-1.42622	-1.85162	-1.40824	-2.48368	-1.7085	-2.21779	-1.865	-1.77545	-1.55269	-0.840502	1.10594	-0.265437	-0.865676	-1.15708	-1.17723
+	4.22758	-1.6058	Q99767	Q99767	Amyloid beta A4 precursor protein-binding family A member 2	APBA2	5464	Color2 [A=255, R=169, G=169, B=169]	1	4	-1.57093	-1.94896	-1.39928	-1.65989	-1.3709	-1.59605	-1.45679	-1.74843	-2.45384	-1.19516	-1.74691	-1.84037	0.89011	-1.08206	0.191952	-1.46241	-1.57284	-1.06426
+	4.68944	-1.60618	P29972	P29972	Aquaporin-1	AQP1	1825	Color2 [A=255, R=169, G=169, B=169]	1	4	-1.7486	-1.97915	-1.48093	-1.55688	-1.59698	-1.58548	-1.90821	-1.72493	-2.08398	-1.16354	-1.36897	-1.43842	-0.103195	1.0476	-0.944401	-1.56459	-1.63566	-1.25639
+	2.92851	-1.60624	Q96PE5	Q96PE5	Opalin	OPALIN	5321	Color2 [A=255, R=169, G=169, B=169]	1	4	-2.1612	-1.87948	-1.58168	-1.3272	-1.4024	-1.87612	-2.69325	-2.34184	-1.95635	-1.25459	-1.91706	-0.74059	-0.0952283	-0.948979	1.04421	-1.07046	-1.1791	-0.71232
+	3.6959	-1.60669	O60486	O60486	Plexin-C1	PLXNC1	618	Color2 [A=255, R=169, G=169, B=169]	1	4	-2.12996	-1.2843	-1.59066	-1.69841	-1.57488	-1.41028	-2.0553	-2.25745	-2.03199	-1.79301	-1.57683	-1.7075	1.14887	-0.474104	-0.67477	-0.732646	-1.07065	-1.18651
+	3.90454	-1.60678	Q5T2T1	Q5T2T1	MAGUK p55 subfamily member 7	MPP7	3753	Color2 [A=255, R=169, G=169, B=169]	1	4	-2.07455	-1.55808	-1.87964	-1.55707	-2.0305	-1.21524	-2.0829	-1.86771	-2.05328	-1.43418	-1.06513	-1.24213	1.1408	-0.725089	-0.415713	-0.898089	-1.62046	-1.52274
+	3.31573	-1.60753	O60927	O60927	Protein phosphatase 1 regulatory subunit 11	PPP1R11	671	Color2 [A=255, R=169, G=169, B=169]	1	4	-2.23431	-1.83188	-1.46102	-1.85504	-1.19565	-0.733584	-2.70196	-2.20198	-1.63745	-1.33397	-1.33209	-1.65539	0.504586	0.647176	-1.15176	-1.28222	-1.27931	-1.37708
+	4.42071	-1.60755	Q9NXC2	Q9NXC2	Glucose-fructose oxidoreductase domain-containing protein 1	GFOD1	6346	Color2 [A=255, R=169, G=169, B=169]	1	4	-1.62956	-1.59311	-1.42937	-1.31388	-1.29799	-1.61453	-1.92443	-2.13578	-2.13318	-1.31368	-1.77993	-1.76587	0.666207	0.483675	-1.14988	-1.1419	-1.41291	-1.62708
+	3.71145	-1.60776	P53677	P53677	AP-3 complex subunit mu-2	AP3M2	2404	Color2 [A=255, R=169, G=169, B=169]	1	4	-2.06219	-1.62939	-1.70123	-1.41057	-1.34064	-1.56398	-2.2448	-1.96263	-2.36571	-1.59429	-1.46119	-1.62527	1.11828	-0.309966	-0.808314	-0.82876	-1.26197	-1.06384
+	3.64952	-1.60779	Q684P5	Q684P5	Rap1 GTPase-activating protein 2	RAP1GAP2	3847	Color2 [A=255, R=169, G=169, B=169]	1	4	-1.44971	-1.12685	-1.77852	-1.17433	-2.0602	-2.03861	-2.22682	-2.05749	-2.26544	-1.0988	-1.34284	-1.07323	1.08123	-0.18962	-0.891614	-1.44475	-1.31572	-1.6635
+	3.99769	-1.60789	O76041	O76041	Nebulette	NEBL	837	Color2 [A=255, R=169, G=169, B=169]	1	4	-1.70131	-1.84075	-1.69422	-1.70469	-1.51942	-1.4585	-2.05553	-2.1857	-2.2547	-1.67098	-1.29869	-1.3003	-1.15001	0.665063	0.484945	-1.24482	-1.01791	-1.17086
+	3.80983	-1.60812	P25054	P25054	Adenomatous polyposis coli protein	APC	1725	Color2 [A=255, R=169, G=169, B=169]	1	4	-1.50056	-1.25623	-2.01045	-1.67833	-1.0934	-1.37298	-1.90749	-2.25455	-2.46451	-1.26884	-1.26262	-1.82592	1.08818	-0.209586	-0.878597	-1.36149	-1.50825	-1.35623
+	3.84344	-1.6086	Q9NY65	Q9NY65	Tubulin alpha-8 chain	TUBA8	6370	Color2 [A=255, R=169, G=169, B=169]	1	4	-1.72047	-1.7304	-1.6837	-1.34205	-1.15132	-1.8446	-2.02544	-2.38447	-2.17864	-1.78617	-1.4702	-1.32223	0.622902	-1.15347	0.530567	-1.27127	-1.08681	-1.13121
+	4.35989	-1.60861	P49840	P49840	Glycogen synthase kinase-3 alpha	GSK3A	2260	Color2 [A=255, R=169, G=169, B=169]	1	4	-1.87198	-1.17104	-1.50898	-1.65424	-1.71564	-1.77669	-2.11032	-2.26879	-1.64355	-1.4446	-1.35994	-1.6379	0.941309	-1.04984	0.108529	-1.26278	-1.43291	-1.2697
+	4.38083	-1.60869	Q9Y6V0	Q9Y6V0	Protein piccolo	PCLO	7152	Color2 [A=255, R=169, G=169, B=169]	1	4	-1.68028	-1.17919	-1.82154	-1.35367	-1.7481	-1.69486	-2.01011	-2.01636	-2.06863	-1.39544	-1.83703	-1.38708	0.659607	0.490983	-1.15059	-1.38685	-1.42296	-1.12832
+	3.37435	-1.60874	Q9Y4F5	Q9Y4F5	Centrosomal protein of 170 kDa protein B	CEP170B	7026	Color2 [A=255, R=169, G=169, B=169]	1	4	-1.92919	-1.48506	-1.35977	-1.42866	-1.7022	-1.36431	-2.3901	-2.52042	-2.27538	-1.30782	-1.33778	-1.09209	1.05978	-0.132845	-0.926937	-1.79695	-1.25574	-0.885692
+	4.06118	-1.60888	Q9H1V8	Q9H1V8	Sodium-dependent neutral amino acid transporter SLC6A17	SLC6A17	5853	Color2 [A=255, R=169, G=169, B=169]	1	4	-1.61379	-2.09642	-1.85684	-1.52282	-1.54329	-1.94259	-1.65836	-1.38387	-2.22194	-1.58315	-1.59386	-1.61788	1.0289	-0.0605454	-0.968352	-0.76782	-1.0966	-1.63392
+	4.33567	-1.60911	P23435	P23435	Cerebellin-1;Cerebellin;[des-Ser1]-cerebellin	CBLN1	1690	Color2 [A=255, R=169, G=169, B=169]	1	4	-1.56094	-1.96906	-1.82295	-1.47339	-1.49927	-1.43722	-1.42942	-2.40281	-2.03882	-1.35066	-1.54515	-1.39806	-0.634815	-0.517912	1.15273	-1.24	-1.37067	-1.59827
+	4.13977	-1.60947	Q9UPY5	Q9UPY5	Cystine/glutamate transporter	SLC7A11	6833	Color2 [A=255, R=169, G=169, B=169]	1	4	-1.66018	-1.54608	-1.43742	-1.6526	-1.72856	-1.85163	-1.5363	-2.35889	-1.91267	-1.53355	-1.37623	-1.96355	0.924177	0.13743	-1.06161	-0.823368	-1.4723	-1.28869
+	4.79516	-1.61012	O43272	O43272	Proline dehydrogenase 1, mitochondrial	PRODH	491	Color2 [A=255, R=169, G=169, B=169]	1	4	-1.56982	-1.90311	-1.87391	-1.6871	-1.7318	-1.40125	-1.74202	-1.97732	-1.78663	-1.69306	-1.31912	-1.32908	-0.627427	1.15321	-0.525781	-1.16612	-1.53449	-1.43693
+	3.52011	-1.61045	Q86UW8;Q96S86	Q86UW8	Hyaluronan and proteoglycan link protein 4	HAPLN4	4236	Color2 [A=255, R=169, G=169, B=169]	1	4	-1.93885	-1.48892	-1.72205	-1.32553	-1.34182	-1.67004	-2.11416	-2.0387	-2.03611	-1.8695	-2.06187	-1.88986	0.351186	0.777035	-1.12822	-0.856164	-1.11482	-0.688324
+	4.11292	-1.61108	O75335	O75335	Liprin-alpha-4	PPFIA4	725	Color2 [A=255, R=169, G=169, B=169]	1	4	-1.38661	-2.11305	-1.72524	-1.45448	-1.6738	-1.25712	-2.21262	-1.96228	-2.07737	-1.58935	-1.45173	-1.45625	1.03115	-0.965629	-0.0655205	-0.956222	-1.54056	-1.30949
+	4.75803	-1.61138	O14594	O14594	Neurocan core protein	NCAN	321	Color2 [A=255, R=169, G=169, B=169]	1	4	-1.76263	-1.33923	-2.08067	-1.74857	-1.58972	-1.86452	-1.65998	-1.39666	-1.84884	-1.42017	-1.62685	-1.60107	-1.14031	0.412752	0.727555	-1.37202	-1.73781	-1.12196
+	4.36875	-1.61174	Q8IVF2	Q8IVF2	Protein AHNAK2	AHNAK2	4335	Color2 [A=255, R=169, G=169, B=169]	1	4	-1.48462	-2.29745	-1.31062	-1.59185	-1.61077	-1.64091	-1.69602	-1.61856	-1.98659	-1.79261	-1.33724	-1.49345	-0.0955727	1.04436	-0.948782	-1.23611	-1.11707	-1.96228
+	3.90884	-1.61226	Q86UR5	Q86UR5	Regulating synaptic membrane exocytosis protein 1	RIMS1	4231	Color2 [A=255, R=169, G=169, B=169]	1	4	-1.3539	-1.93567	-1.15239	-1.28553	-1.47659	-1.29911	-2.26907	-2.14879	-1.77694	-2.2142	-1.62382	-1.832	1.1422	-0.424328	-0.717868	-1.27575	-1.27723	-1.26297
+	4.51692	-1.61341	P16298	P16298	Serine/threonine-protein phosphatase 2B catalytic subunit beta isoform	PPP3CB	1504	Color2 [A=255, R=169, G=169, B=169]	1	4	-1.38175	-1.71274	-2.02051	-1.49336	-1.70693	-1.29723	-1.88521	-1.57929	-2.24348	-1.56291	-1.42377	-1.76894	-0.497217	-0.653933	1.15115	-1.30233	-1.1937	-1.62905
+	4.05184	-1.61377	Q8IWT6;Q8TDW0	Q8IWT6	Volume-regulated anion channel subunit LRRC8A	LRRC8A	4362	Color2 [A=255, R=169, G=169, B=169]	1	4	-1.70701	-1.48459	-1.88161	-1.46837	-1.35398	-1.74949	-2.14702	-1.77386	-2.18925	-1.60448	-1.53907	-1.36196	1.08307	-0.888261	-0.19481	-1.56533	-0.648772	-1.7318
+	3.89877	-1.61409	Q9H6S3	Q9H6S3	Epidermal growth factor receptor kinase substrate 8-like protein 2	EPS8L2	5949	Color2 [A=255, R=169, G=169, B=169]	1	4	-1.62331	-1.77476	-1.86289	-1.50355	-1.5741	-1.61643	-2.09643	-1.83934	-2.5686	-1.53845	-1.28368	-1.53996	0.0160615	0.991872	-1.00793	-1.12515	-1.03425	-1.23047
+	4.15203	-1.6141	Q9UPX0	Q9UPX0	Protein turtle homolog B	IGSF9B	6830	Color2 [A=255, R=169, G=169, B=169]	1	4	-1.67972	-2.02464	-1.65154	-1.46252	-1.51917	-1.79784	-2.3195	-1.77131	-2.08058	-1.47674	-1.33522	-1.33181	1.14727	-0.686919	-0.460348	-0.939105	-1.37971	-1.44212
+	3.61347	-1.61412	P23763	P23763	Vesicle-associated membrane protein 1	VAMP1	1706	Color2 [A=255, R=169, G=169, B=169]	1	4	-1.53587	-1.34651	-1.83266	-1.56604	-1.26582	-1.53989	-1.75256	-2.28562	-2.63129	-1.63477	-1.05163	-1.95343	-0.0590321	1.02821	-0.969176	-1.11914	-1.0736	-1.6229
+	3.59096	-1.6144	O75190;Q8WWF6	O75190	DnaJ homolog subfamily B member 6	DNAJB6	717	Color2 [A=255, R=169, G=169, B=169]	1	4	-1.87426	-1.97989	-1.61742	-1.47866	-1.65939	-1.63193	-1.98875	-2.32768	-2.32476	-1.43965	-1.31613	-1.57008	0.238078	-1.09755	0.859474	-1.30268	-0.966925	-0.737859
+	4.31112	-1.61449	P28907	P28907	ADP-ribosyl cyclase/cyclic ADP-ribose hydrolase 1	CD38	1807	Color2 [A=255, R=169, G=169, B=169]	1	4	-1.28429	-1.91074	-1.68058	-1.46289	-1.71699	-1.62529	-2.04902	-2.2137	-2.0249	-1.56322	-1.2867	-1.09668	0.0864286	0.953981	-1.04041	-1.5252	-1.30912	-1.46802
+	4.07318	-1.61469	Q5GH72	Q5GH72	XK-related protein 7	XKR7	3678	Color2 [A=255, R=169, G=169, B=169]	1	4	-1.77958	-1.21658	-1.37615	-1.61755	-1.80373	-1.5626	-2.56076	-1.81344	-1.88755	-1.70859	-1.32194	-1.64512	0.964254	0.0680194	-1.03227	-1.63846	-1.12248	-1.1658
+	3.51782	-1.61477	Q86XE5	Q86XE5	4-hydroxy-2-oxoglutarate aldolase, mitochondrial	HOGA1	4285	Color2 [A=255, R=169, G=169, B=169]	1	4	-2.42621	-1.48663	-1.90075	-1.72023	-1.6136	-1.09954	-2.40529	-1.5083	-2.16068	-1.45212	-1.03121	-1.57538	0.530298	0.623158	-1.15346	-0.849728	-1.43901	-1.55279
+	3.98764	-1.61482	P0CG30;P0CG29	P0CG30;P0CG29	Glutathione S-transferase theta-2B;Glutathione S-transferase theta-2	GSTT2B;GSTT2	1317	Color2 [A=255, R=169, G=169, B=169]	1	4	-1.57306	-2.05879	-1.96738	-0.96019	-1.31292	-1.33081	-1.96064	-2.21985	-2.09512	-1.4189	-1.18193	-1.77803	-0.509242	1.15212	-0.642878	-1.38354	-1.52835	-1.45284
+	4.4738	-1.61565	P09455	P09455	Retinol-binding protein 1	RBP1	1285	Color2 [A=255, R=169, G=169, B=169]	1	4	-1.85412	-1.90883	-1.45251	-1.59888	-1.46791	-1.53083	-1.99047	-2.00839	-1.91636	-1.29891	-1.66655	-1.52494	0.223921	0.869057	-1.09298	-1.03355	-1.77574	-1.20676
+	4.03616	-1.61599	Q99569	Q99569	Plakophilin-4	PKP4	5428	Color2 [A=255, R=169, G=169, B=169]	1	4	-1.51114	-1.46637	-1.57714	-1.57924	-1.76862	-1.07185	-1.79706	-2.18573	-2.54546	-1.68469	-1.30735	-1.67408	0.581114	-1.15469	0.573578	-1.24704	-1.41331	-1.41071
+	4.05302	-1.61601	P20472	P20472	Parvalbumin alpha	PVALB	1610	Color2 [A=255, R=169, G=169, B=169]	1	4	-1.90912	-1.47739	-1.8814	-1.82751	-1.78081	-1.57838	-1.97542	-1.8238	-2.32974	-1.55416	-1.36092	-1.38075	-0.72969	1.13987	-0.41018	-1.04066	-0.974413	-1.34575
+	4.32676	-1.61619	Q13424	Q13424	Alpha-1-syntrophin	SNTA1	3105	Color2 [A=255, R=169, G=169, B=169]	1	4	-1.5012	-2.29647	-1.54571	-1.56828	-1.81787	-1.81322	-1.54463	-1.60245	-2.18361	-1.60121	-1.56091	-1.27876	0.660083	-1.15054	0.490457	-1.29664	-1.04523	-1.5867
+	3.7143	-1.61628	P48553	P48553	Trafficking protein particle complex subunit 10	TRAPPC10	2181	Color2 [A=255, R=169, G=169, B=169]	1	4	-1.56708	-1.76056	-2.10893	-1.01719	-1.89301	-1.60065	-2.27274	-2.35038	-1.77776	-1.60239	-1.32598	-1.38307	1.11623	-0.302158	-0.814077	-1.13709	-1.49336	-0.953973
+	3.69634	-1.61635	Q9GZM8	Q9GZM8	Nuclear distribution protein nudE-like 1	NDEL1	5772	Color2 [A=255, R=169, G=169, B=169]	1	4	-1.74508	-2.34491	-1.61801	-1.28296	-1.56621	-1.62343	-2.20056	-1.87556	-2.44772	-1.27959	-1.37263	-1.27241	-0.871011	-0.221005	1.09202	-1.21484	-1.19657	-1.20482
+	4.15305	-1.61678	P49619	P49619	Diacylglycerol kinase gamma	DGKG	2232	Color2 [A=255, R=169, G=169, B=169]	1	4	-1.71535	-1.86776	-1.71736	-1.62371	-1.54308	-1.40637	-2.05784	-2.39154	-1.82109	-1.65085	-1.6609	-1.30196	0.436813	-1.14409	0.70728	-1.06432	-1.27502	-1.15454
+	4.24189	-1.61697	Q9NY47	Q9NY47	Voltage-dependent calcium channel subunit alpha-2/delta-2;Voltage-dependent calcium channel subunit alpha-2-2;Voltage-dependent calcium channel subunit delta-2	CACNA2D2	6367	Color2 [A=255, R=169, G=169, B=169]	1	4	-1.4364	-1.84675	-1.40784	-1.13061	-1.61393	-1.37385	-2.33112	-2.04858	-2.13285	-1.60326	-1.60936	-1.31272	0.669398	-1.14952	0.48012	-1.39654	-1.58834	-1.42247
+	4.43245	-1.61705	P02675	P02675	Fibrinogen beta chain;Fibrinopeptide B;Fibrinogen beta chain	FGB	1089	Color2 [A=255, R=169, G=169, B=169]	1	4	-2.13717	-1.7018	-1.78641	-1.559	-1.48621	-1.82469	-1.60051	-1.80767	-2.05859	-1.47915	-1.72081	-1.33494	-0.796975	1.12211	-0.325131	-0.932618	-1.52783	-1.29829
+	4.47137	-1.61796	Q6ZUT9	Q6ZUT9	DENN domain-containing protein 5B	DENND5B	4063	Color2 [A=255, R=169, G=169, B=169]	1	4	-1.83925	-1.65295	-2.07429	-1.45306	-1.31193	-1.34325	-1.82238	-2.25951	-1.80612	-1.53642	-1.48688	-1.43208	0.996781	0.00640754	-1.00319	-1.68157	-1.20939	-1.36037
+	3.90659	-1.61804	P78318	P78318	Immunoglobulin-binding protein 1	IGBP1	2718	Color2 [A=255, R=169, G=169, B=169]	1	4	-1.27192	-1.85837	-1.60091	-1.75231	-1.48728	-2.14856	-1.89873	-1.28861	-2.27885	-1.89932	-1.72509	-1.43265	1.08151	-0.190393	-0.891116	-0.772963	-1.18845	-1.66664
+	4.36105	-1.61815	Q9H0R3	Q9H0R3	Transmembrane protein 222	TMEM222	5820	Color2 [A=255, R=169, G=169, B=169]	1	4	-1.86423	-1.8149	-1.48978	-1.24916	-1.88433	-1.30837	-2.16807	-1.69571	-2.12901	-1.61687	-1.72246	-1.48394	0.696522	0.449325	-1.14585	-1.16442	-1.43379	-1.2472
+	3.38255	-1.6196	P19086	P19086	Guanine nucleotide-binding protein G(z) subunit alpha	GNAZ	1579	Color2 [A=255, R=169, G=169, B=169]	1	4	-1.6068	-2.00708	-1.25947	-1.5719	-1.02453	-1.86441	-2.31373	-1.82782	-2.82333	-1.23144	-1.64537	-1.16095	0.69902	-1.14545	0.446435	-1.44609	-1.29372	-1.21733
+	3.52046	-1.61965	Q7RTN6	Q7RTN6	STE20-related kinase adapter protein alpha	STRADA	4131	Color2 [A=255, R=169, G=169, B=169]	1	4	-0.964925	-2.16094	-1.84788	-1.80331	-1.04059	-1.95389	-2.54429	-2.04854	-1.90718	-1.3844	-1.59473	-1.21302	1.05478	-0.120487	-0.934298	-1.13821	-1.37171	-1.32119
+	3.67264	-1.61979	Q12982	Q12982	BCL2/adenovirus E1B 19 kDa protein-interacting protein 2	BNIP2	3033	Color2 [A=255, R=169, G=169, B=169]	1	4	-2.40339	-2.15326	-1.54543	-1.37952	-1.532	-1.50122	-2.14263	-1.84009	-2.24123	-1.48651	-1.38967	-1.30411	0.585002	-1.15467	0.569665	-1.12419	-1.2606	-0.993013
+	3.95293	-1.62016	Q8TBG9	Q8TBG9	Synaptoporin	SYNPR	4705	Color2 [A=255, R=169, G=169, B=169]	1	4	-1.74398	-1.73044	-2.2195	-1.69859	-1.39839	-1.81108	-2.55049	-1.35254	-1.82856	-1.29821	-1.60442	-1.28515	-0.451904	-0.694286	1.14619	-1.20057	-1.29033	-1.29018
+	4.19651	-1.6205	Q13368	Q13368	MAGUK p55 subfamily member 3	MPP3	3097	Color2 [A=255, R=169, G=169, B=169]	1	4	-1.47397	-1.43548	-2.00931	-1.61871	-1.67965	-2.01443	-2.35722	-1.93144	-1.57212	-1.29069	-1.74387	-1.24631	0.612997	-1.15395	0.540954	-1.09808	-1.30006	-1.53615
+	4.43034	-1.62085	P09497	P09497	Clathrin light chain B	CLTB	1292	Color2 [A=255, R=169, G=169, B=169]	1	4	-1.71256	-1.96387	-1.67974	-1.39351	-1.5587	-1.43662	-1.91599	-2.21447	-2.0215	-1.28251	-1.64631	-1.65434	0.322085	0.799268	-1.12135	-1.34596	-1.16775	-1.31885
+	3.81268	-1.62092	Q86XD5	Q86XD5	Protein FAM131B	FAM131B	4283	Color2 [A=255, R=169, G=169, B=169]	1	4	-1.43644	-1.49568	-2.37865	-1.68398	-1.42641	-1.46842	-2.1282	-2.32774	-2.10104	-1.49931	-1.21008	-1.43954	1.15327	-0.626469	-0.526797	-1.31181	-1.15441	-1.25202
+	3.62602	-1.6213	Q9UPR0	Q9UPR0	Inactive phospholipase C-like protein 2	PLCL2	6818	Color2 [A=255, R=169, G=169, B=169]	1	4	-1.35627	-1.84894	-2.15106	-1.17289	-1.77524	-1.87838	-1.88789	-2.24237	-1.9847	-1.01022	-2.09197	-1.1395	1.05171	-0.938686	-0.113024	-1.50133	-0.862034	-1.41678
+	3.90124	-1.62486	Q96HN2	Q96HN2	Putative adenosylhomocysteinase 3	AHCYL2	5209	Color2 [A=255, R=169, G=169, B=169]	1	4	-1.68282	-1.63829	-2.2096	-1.71398	-1.34282	-1.59667	-1.87091	-2.32058	-2.02631	-1.77907	-1.07528	-1.14455	-0.467524	1.14813	-0.680604	-1.02596	-1.68379	-1.26228
+	4.12929	-1.62487	P05230	P05230	Fibroblast growth factor 1	FGF1	1165	Color2 [A=255, R=169, G=169, B=169]	1	4	-2.1413	-1.60866	-1.31592	-1.68299	-1.51708	-1.74939	-2.02904	-1.79754	-2.28245	-1.65153	-1.11763	-1.19795	-0.449589	1.14588	-0.696293	-1.68135	-1.53523	-1.06501
+	3.5774	-1.62515	P61266	P61266	Syntaxin-1B	STX1B	2573	Color2 [A=255, R=169, G=169, B=169]	1	4	-1.8014	-1.76369	-1.99159	-1.54703	-1.1642	-1.44639	-2.81362	-1.82988	-2.16667	-1.12439	-1.31532	-1.50447	1.15199	-0.507531	-0.64446	-1.19607	-1.40378	-1.30879
+	4.1911	-1.62528	P15259	P15259	Phosphoglycerate mutase 2	PGAM2	1474	Color2 [A=255, R=169, G=169, B=169]	1	4	-1.5393	-1.81962	-1.56006	-1.80624	-1.30767	-1.72331	-2.45197	-1.34178	-2.04615	-1.65764	-1.91985	-1.25335	0.503704	0.647987	-1.15169	-1.4502	-1.33395	-1.16804
+	3.2462	-1.62542	Q13491	Q13491	Neuronal membrane glycoprotein M6-b	GPM6B	3127	Color2 [A=255, R=169, G=169, B=169]	1	4	-1.38612	-1.61169	-1.46311	-1.65481	-0.965023	-1.90035	-2.29162	-2.74121	-2.53143	-1.20805	-1.42564	-1.24375	1.13126	-0.365177	-0.766087	-1.38009	-1.26165	-1.31676
+	4.25724	-1.62553	Q15049	Q15049	Membrane protein MLC1	MLC1	3353	Color2 [A=255, R=169, G=169, B=169]	1	4	-2.14438	-1.59541	-1.89188	-1.65999	-1.13052	-1.63342	-1.73252	-2.08882	-2.16236	-1.31549	-1.50556	-1.67554	1.10381	-0.258288	-0.845518	-1.2817	-1.2008	-1.36462
+	3.6744	-1.62645	Q08828	Q08828	Adenylate cyclase type 1	ADCY1	2959	Color2 [A=255, R=169, G=169, B=169]	1	4	-1.95323	-1.89474	-1.44234	-1.15579	-2.00095	-1.35778	-1.90182	-2.31243	-2.49853	-1.47105	-1.4017	-1.45109	0.934286	-1.05479	0.120507	-1.19266	-1.28237	-1.08025
+	4.75177	-1.62664	P42261	P42261	Glutamate receptor 1	GRIA1	2063	Color2 [A=255, R=169, G=169, B=169]	1	4	-1.74641	-1.69611	-1.68211	-1.21004	-1.82237	-1.73145	-2.00455	-1.92364	-1.79775	-1.77264	-1.42629	-1.55189	1.12096	-0.80045	-0.32051	-1.15934	-1.60249	-1.27248
+	4.44382	-1.62707	Q9Y2G0	Q9Y2G0	Protein EFR3 homolog B	EFR3B	6891	Color2 [A=255, R=169, G=169, B=169]	1	4	-2.14663	-1.71872	-1.61633	-1.45179	-1.41872	-1.45645	-2.08838	-1.86438	-1.8067	-1.91365	-1.49261	-1.52634	1.13173	-0.76435	-0.367376	-1.576	-1.37699	-0.952296
+	4.23958	-1.62722	Q9NZJ6	Q9NZJ6	Ubiquinone biosynthesis O-methyltransferase, mitochondrial	COQ3	6413	Color2 [A=255, R=169, G=169, B=169]	1	4	-1.45928	-1.86831	-1.678	-1.35856	-1.83166	-1.46109	-1.99313	-1.73209	-2.54713	-1.33021	-1.36847	-1.38914	0.820231	0.293742	-1.11397	-1.38022	-1.72018	-1.29084
+	4.01242	-1.62768	O00555	O00555	Voltage-dependent P/Q-type calcium channel subunit alpha-1A	CACNA1A	283	Color2 [A=255, R=169, G=169, B=169]	1	4	-1.79238	-1.57295	-1.96494	-1.62952	-1.64055	-1.62239	-1.93297	-2.54496	-1.76301	-1.61541	-1.08737	-1.63378	1.11676	-0.304137	-0.812621	-1.06721	-1.12414	-1.42363
+	2.25009	-1.62783	P37837	P37837	Transaldolase	TALDO1	2002	Color2 [A=255, R=169, G=169, B=169]	1	4	-0.239012	-0.237096	-0.184861	-0.614668	-0.613736	-0.889275	-1.56753	-1.45701	-1.6597	0.915603	0.769778	0.864189	1.35744	1.25369	1.45844	0.33839	0.327564	0.177785
+	4.43082	-1.62913	Q32NB8	Q32NB8	CDP-diacylglycerol--glycerol-3-phosphate 3-phosphatidyltransferase, mitochondrial	PGS1	3583	Color2 [A=255, R=169, G=169, B=169]	1	4	-1.53845	-1.40788	-1.9846	-1.52307	-1.83931	-1.77423	-1.48973	-1.83442	-1.84599	-1.13409	-2.04569	-1.96056	1.1487	-0.47253	-0.67617	-1.25276	-1.71908	-1.08712
+	4.28567	-1.62927	Q92736	Q92736	Ryanodine receptor 2	RYR2	4918	Color2 [A=255, R=169, G=169, B=169]	1	4	-1.54372	-2.2207	-1.72355	-1.40938	-1.49952	-1.35855	-1.98351	-2.17457	-1.821	-1.93174	-1.50466	-1.57233	1.13008	-0.770429	-0.359654	-1.17093	-1.24715	-1.2777
+	3.88219	-1.63025	Q96NT1	Q96NT1	Nucleosome assembly protein 1-like 5	NAP1L5	5310	Color2 [A=255, R=169, G=169, B=169]	1	4	-1.85783	-2.27755	-2.1866	-1.17802	-1.26683	-1.58358	-1.67324	-1.81478	-2.3829	-1.17517	-1.326	-1.66637	-0.00499789	-0.997492	1.00249	-1.37261	-1.3019	-1.3903
+	4.16413	-1.63028	O14490	O14490	Disks large-associated protein 1	DLGAP1	303	Color2 [A=255, R=169, G=169, B=169]	1	4	-1.6417	-1.84446	-1.89523	-1.82582	-0.770789	-1.93529	-1.99792	-1.97972	-1.8879	-1.45189	-1.54764	-1.45077	0.304929	-1.11697	0.812037	-1.02908	-1.6558	-1.54017
+	4.01895	-1.63029	Q9Y566	Q9Y566	SH3 and multiple ankyrin repeat domains protein 1	SHANK1	7052	Color2 [A=255, R=169, G=169, B=169]	1	4	-2.01011	-1.55669	-1.52815	-1.44494	-1.5824	-1.60216	-2.31726	-2.485	-1.67912	-1.64304	-1.32771	-1.5999	0.0857806	-1.04013	0.954347	-1.13689	-1.30407	-1.23697
+	3.99334	-1.63044	P29475	P29475	Nitric oxide synthase, brain	NOS1	1820	Color2 [A=255, R=169, G=169, B=169]	1	4	-2.38954	-2.03958	-1.82101	-1.82079	-1.29986	-1.4905	-1.87858	-1.67004	-1.64829	-1.80384	-1.93426	-1.20966	1.14535	-0.699666	-0.445686	-0.982304	-1.28049	-1.1878
+	3.70252	-1.63055	Q9Y2K9	Q9Y2K9	Syntaxin-binding protein 5-like	STXBP5L	6907	Color2 [A=255, R=169, G=169, B=169]	1	4	-1.2295	-1.71841	-2.19242	-2.04603	-1.59502	-1.93798	-1.9632	-1.85775	-2.33434	-1.16196	-1.62256	-1.59925	0.947039	0.0986155	-1.04565	-1.17738	-0.906019	-1.11638
+	3.86976	-1.63063	Q9ULU8	Q9ULU8	Calcium-dependent secretion activator 1	CADPS	6756	Color2 [A=255, R=169, G=169, B=169]	1	4	-1.72484	-1.53443	-1.82367	-1.56121	-1.68537	-1.65329	-2.17914	-2.36908	-2.22463	-1.59959	-1.07433	-1.18375	0.911876	-1.06942	0.157545	-1.57324	-1.22566	-1.04724
+	4.41931	-1.63064	Q9H3Q1	Q9H3Q1	Cdc42 effector protein 4	CDC42EP4	5899	Color2 [A=255, R=169, G=169, B=169]	1	4	-1.79864	-1.6382	-1.50747	-1.52986	-1.60982	-1.62038	-1.77445	-2.02542	-2.18225	-1.19362	-2.07703	-1.43964	0.817001	0.298169	-1.11517	-1.52454	-1.52298	-1.01538
+	4.27732	-1.63075	P36959	P36959	GMP reductase 1	GMPR	1994	Color2 [A=255, R=169, G=169, B=169]	1	4	-1.72188	-1.86315	-1.21879	-1.26672	-1.53391	-1.55289	-1.78138	-2.45403	-2.07065	-1.43512	-1.89066	-1.4326	-0.492952	1.15077	-0.657819	-1.36423	-1.50308	-1.37212
+	3.56885	-1.63118	Q7L7X3	Q7L7X3	Serine/threonine-protein kinase TAO1	TAOK1	4123	Color2 [A=255, R=169, G=169, B=169]	1	4	-1.87108	-2.38182	-1.34069	-1.49889	-1.50141	-1.77525	-2.32484	-1.73088	-2.28868	-1.63739	-1.09611	-1.5957	1.13455	-0.381284	-0.753268	-1.20029	-1.45746	-0.767235
+	3.48375	-1.63134	Q9H6F2	Q9H6F2	Trimeric intracellular cation channel type A	TMEM38A	5940	Color2 [A=255, R=169, G=169, B=169]	1	4	-1.73125	-2.1928	-1.40237	-1.73826	-1.80264	-1.69792	-2.17872	-2.30984	-2.37383	-1.2022	-1.41122	-1.23326	0.839436	0.266948	-1.10638	-1.2381	-1.05613	-0.901545
+	3.9202	-1.63156	P45381	P45381	Aspartoacylase	ASPA	2107	Color2 [A=255, R=169, G=169, B=169]	1	4	-2.20034	-1.44151	-1.81984	-2.25667	-1.70072	-1.71777	-1.88938	-2.00996	-1.99313	-1.16489	-1.17875	-1.20535	-0.32152	1.12121	-0.799692	-1.02557	-1.42189	-1.44757
+	3.71399	-1.63205	Q02156	Q02156	Protein kinase C epsilon type	PRKCE	2847	Color2 [A=255, R=169, G=169, B=169]	1	4	-1.66711	-1.81868	-2.31993	-1.51685	-1.54077	-1.36082	-2.27315	-2.09619	-1.66838	-2.00545	-1.33053	-1.23352	1.12795	-0.349986	-0.777967	-1.73126	-0.769058	-1.1491
+	3.54503	-1.63206	P26992	P26992	Ciliary neurotrophic factor receptor subunit alpha	CNTFR	1765	Color2 [A=255, R=169, G=169, B=169]	1	4	-1.40594	-1.64548	-2.16228	-1.53346	-1.67225	-1.65304	-1.53444	-2.46513	-2.50289	-1.85632	-1.09086	-1.58781	1.15451	-0.595561	-0.558946	-1.09065	-1.32468	-0.955706
+	3.92106	-1.63208	P48547;Q03721;Q96PR1	P48547	Potassium voltage-gated channel subfamily C member 1	KCNC1	2179	Color2 [A=255, R=169, G=169, B=169]	1	4	-1.98302	-2.01423	-1.70781	-1.82524	-1.26421	-1.51331	-2.02311	-2.51925	-1.3244	-1.74922	-1.63975	-1.35523	0.604204	-1.15428	0.550073	-1.17845	-1.12476	-1.25915
+	4.17976	-1.63214	O94910	O94910	Latrophilin-1	LPHN1	874	Color2 [A=255, R=169, G=169, B=169]	1	4	-1.96685	-1.61899	-1.39624	-1.66209	-1.78754	-1.95968	-2.06223	-2.23773	-1.90004	-1.30923	-1.59528	-1.40128	0.822161	-1.11325	0.291086	-1.00162	-1.18711	-1.39611
+	4.41986	-1.63219	Q8NI08	Q8NI08	Nuclear receptor coactivator 7	NCOA7	4677	Color2 [A=255, R=169, G=169, B=169]	1	4	-1.65336	-1.90461	-1.60658	-1.07144	-1.55133	-1.93316	-1.82426	-2.00558	-1.73737	-2.09921	-1.63543	-1.324	1.10946	-0.277542	-0.831913	-1.70624	-1.33346	-1.09685
+	4.60393	-1.63261	O75038	O75038	1-phosphatidylinositol 4,5-bisphosphate phosphodiesterase eta-2	PLCH2	676	Color2 [A=255, R=169, G=169, B=169]	1	4	-1.72703	-1.56767	-2.14	-1.76819	-1.53969	-1.95427	-2.02887	-1.73184	-1.70459	-1.36063	-1.55813	-1.05157	0.829629	-1.11036	0.280734	-1.36194	-1.60033	-1.39435
+	3.69263	-1.63271	O94830	O94830	Phospholipase DDHD2	DDHD2	860	Color2 [A=255, R=169, G=169, B=169]	1	4	-2.16956	-1.7731	-1.86639	-1.54529	-1.49246	-1.10929	-2.32706	-1.88313	-2.30258	-1.50018	-1.46394	-1.47589	0.997564	0.00485505	-1.00242	-1.66885	-1.04489	-0.868063
+	3.71219	-1.63272	Q6H8Q1	Q6H8Q1	Actin-binding LIM protein 2	ABLIM2	3882	Color2 [A=255, R=169, G=169, B=169]	1	4	-1.19125	-2.3291	-1.30618	-1.55524	-1.53208	-1.27732	-1.73958	-1.97878	-2.55812	-1.8801	-1.54698	-1.94332	0.485341	-1.15005	0.664707	-1.26888	-1.27654	-1.10727
+	3.53662	-1.63284	P49802	P49802	Regulator of G-protein signaling 7	RGS7	2257	Color2 [A=255, R=169, G=169, B=169]	1	4	-2.0538	-1.83388	-1.66981	-1.64699	-1.69898	-1.92425	-1.63104	-2.10736	-2.73085	-1.41039	-1.24855	-1.36615	1.15329	-0.626099	-0.527189	-1.14812	-0.955756	-1.06666
+	3.41642	-1.63299	P62166	P62166	Neuronal calcium sensor 1	NCS1	2609	Color2 [A=255, R=169, G=169, B=169]	1	4	-1.93072	-2.13068	-2.28277	-1.64967	-1.72828	-1.04195	-1.97623	-2.07911	-2.36125	-1.16526	-1.48116	-0.950404	-0.587374	-0.567268	1.15464	-1.57653	-1.16976	-0.971129
+	4.15522	-1.63302	Q9UK99	Q9UK99	F-box only protein 3	FBXO3	6687	Color2 [A=255, R=169, G=169, B=169]	1	4	-1.84125	-1.8646	-1.71201	-1.76305	-1.22288	-1.78006	-2.14971	-2.03785	-2.01163	-1.91213	-1.359	-1.29973	1.02278	-0.0472288	-0.975549	-1.27568	-1.16461	-1.10114
+	3.71963	-1.63419	Q9Y485	Q9Y485	DmX-like protein 1	DMXL1	7007	Color2 [A=255, R=169, G=169, B=169]	1	4	-2.20491	-1.9225	-1.3444	-1.46455	-1.65298	-1.34216	-2.26335	-2.56243	-1.78095	-1.60811	-1.23049	-1.40184	0.755691	0.378262	-1.13395	-1.40636	-1.23772	-1.09009
+	4.25055	-1.63447	O14994	O14994	Synapsin-3	SYN3	390	Color2 [A=255, R=169, G=169, B=169]	1	4	-1.46102	-1.87481	-1.76887	-1.8426	-1.21854	-1.43819	-2.11954	-2.08478	-2.30125	-1.49297	-1.38563	-1.376	0.572363	-1.15469	0.582324	-1.3359	-1.56303	-1.25388
+	4.27027	-1.6355	P14920	P14920	D-amino-acid oxidase	DAO	1466	Color2 [A=255, R=169, G=169, B=169]	1	4	-1.84854	-2.15823	-1.64962	-1.37286	-1.71261	-1.73389	-2.46471	-1.7502	-1.41735	-1.5164	-1.61469	-1.22015	-1.04961	0.107995	0.941619	-1.50595	-1.3128	-1.25442
+	3.66688	-1.63593	Q9BR01	Q9BR01	Sulfotransferase 4A1	SULT4A1	5522	Color2 [A=255, R=169, G=169, B=169]	1	4	-1.72899	-2.22829	-1.84881	-1.42801	-1.92843	-1.64377	-2.01128	-1.7357	-2.41841	-1.34885	-0.983219	-0.981912	1.0359	-0.0761461	-0.95975	-1.30588	-1.88634	-1.06101
+	4.01063	-1.63615	O94967	O94967	WD repeat-containing protein 47	WDR47	888	Color2 [A=255, R=169, G=169, B=169]	1	4	-1.66278	-1.75725	-2.02852	-1.55101	-1.37965	-1.28613	-2.24037	-2.33801	-2.08433	-1.27125	-1.24798	-1.43925	0.852839	-1.10059	0.247746	-1.27683	-1.23926	-1.73967
+	3.93663	-1.637	O95278	O95278	Laforin	EPM2A	928	Color2 [A=255, R=169, G=169, B=169]	1	4	-2.08799	-1.49992	-1.96856	-1.93038	-1.28759	-1.35456	-2.13185	-2.16638	-2.08706	-1.5862	-1.66915	-1.14025	-0.675603	-0.473167	1.14877	-1.40019	-1.145	-1.09994
+	3.59866	-1.63716	Q9H0Q3	Q9H0Q3	FXYD domain-containing ion transport regulator 6	FXYD6	5819	Color2 [A=255, R=169, G=169, B=169]	1	4	-1.82475	-2.28445	-2.01164	-1.8715	-1.24004	-1.31982	-2.10088	-1.46024	-2.64486	-1.40036	-1.41814	-1.17544	1.09268	-0.223004	-0.869672	-1.32323	-1.24174	-1.24031
+	4.15787	-1.63719	Q5TC84	Q5TC84	Opioid growth factor receptor-like protein 1	OGFRL1	3783	Color2 [A=255, R=169, G=169, B=169]	1	4	-1.37288	-1.68188	-1.32597	-1.07483	-1.63234	-1.6108	-2.30997	-2.42582	-1.59559	-1.71661	-1.28801	-1.62324	0.873846	0.216754	-1.0906	-1.39895	-1.64964	-1.85131
+	3.57914	-1.63767	Q9Y3S1	Q9Y3S1	Serine/threonine-protein kinase WNK2	WNK2	6997	Color2 [A=255, R=169, G=169, B=169]	1	4	-1.57202	-1.65302	-1.44679	-1.86916	-1.84446	-2.00952	-2.42163	-1.56596	-2.3907	-1.34507	-1.45407	-1.61869	1.1545	-0.595757	-0.558746	-1.72835	-0.700019	-0.945607
+	4.17704	-1.63768	P32121	P32121	Beta-arrestin-2	ARRB2	1895	Color2 [A=255, R=169, G=169, B=169]	1	4	-1.81685	-1.29265	-1.85338	-1.42277	-1.54715	-1.78514	-2.36281	-1.60202	-2.15982	-1.90385	-1.29144	-1.75383	1.13981	-0.729996	-0.409811	-1.30989	-1.3884	-1.07515
+	3.713	-1.63788	Q15773	Q15773	Myeloid leukemia factor 2	MLF2	3461	Color2 [A=255, R=169, G=169, B=169]	1	4	-1.49331	-1.91228	-1.82699	-1.79218	-1.41089	-1.8643	-2.54962	-1.74982	-2.3478	-1.54682	-1.12663	-1.28435	0.981239	-1.01776	0.0365217	-1.49861	-1.13943	-1.02513
+	3.08869	-1.63823	P27986;Q92569	P27986	Phosphatidylinositol 3-kinase regulatory subunit alpha	PIK3R1	1785	Color2 [A=255, R=169, G=169, B=169]	1	4	-1.46579	-1.8143	-1.93152	-1.85645	-1.47099	-1.55355	-2.19689	-2.40789	-1.65179	-1.41444	-1.1438	-1.43397	0.608329	-1.27471	0.958898	-0.292517	-1.19495	-1.28197
+	4.15867	-1.63836	P0DJ93	P0DJ93	Small integral membrane protein 13	SMIM13	1324	Color2 [A=255, R=169, G=169, B=169]	1	4	-1.72261	-2.0835	-2.04124	-1.42226	-1.41408	-1.30782	-1.43476	-2.2085	-1.99769	-1.62132	-1.7934	-1.81312	0.88998	0.192153	-1.08213	-1.42458	-1.41082	-0.879748
+	3.39738	-1.6384	Q6PIL6	Q6PIL6	Kv channel-interacting protein 4	KCNIP4	3976	Color2 [A=255, R=169, G=169, B=169]	1	4	-2.56037	-1.96287	-1.79579	-1.13352	-1.32961	-1.80401	-2.4184	-2.04118	-1.89479	-1.48458	-1.23064	-1.67775	-0.139837	-0.922721	1.06256	-1.11962	-0.844734	-1.2781
+	4.54542	-1.63846	Q16623	Q16623	Syntaxin-1A	STX1A	3509	Color2 [A=255, R=169, G=169, B=169]	1	4	-1.76637	-1.84594	-1.76451	-1.54582	-1.78102	-1.43998	-2.10395	-2.14681	-1.87475	-1.4281	-1.34533	-1.59214	1.06339	-0.141948	-0.921441	-1.12478	-1.25957	-1.55787
+	4.15236	-1.63956	Q9UKU0	Q9UKU0	Long-chain-fatty-acid--CoA ligase 6	ACSL6	6706	Color2 [A=255, R=169, G=169, B=169]	1	4	-1.84301	-1.9326	-1.72853	-1.21856	-1.65022	-1.35655	-1.88675	-2.04839	-2.38417	-1.81053	-1.36549	-1.41424	1.11228	-0.824703	-0.287577	-1.11135	-1.6548	-1.18824
+	4.22378	-1.64033	Q6ZSY5	Q6ZSY5	Protein phosphatase 1 regulatory subunit 3F	PPP1R3F	4060	Color2 [A=255, R=169, G=169, B=169]	1	4	-1.55896	-1.6919	-1.83837	-1.32897	-1.35602	-1.48859	-2.15163	-2.01145	-2.23266	-1.29448	-1.74643	-1.91187	0.914732	-1.06765	0.15292	-1.10267	-1.7014	-1.18952
+	3.84882	-1.64064	Q9UBS5	Q9UBS5	Gamma-aminobutyric acid type B receptor subunit 1	GABBR1	6546	Color2 [A=255, R=169, G=169, B=169]	1	4	-1.68242	-1.50805	-1.94666	-1.6504	-1.35415	-1.43092	-2.20492	-2.37109	-1.64356	-1.99877	-1.43425	-1.93637	1.14352	-0.432953	-0.710569	-1.59135	-0.992928	-0.863715
+	4.27699	-1.64112	Q9ULP0	Q9ULP0	Protein NDRG4	NDRG4	6749	Color2 [A=255, R=169, G=169, B=169]	1	4	-2.12374	-1.03727	-1.8093	-1.52795	-1.76782	-1.36126	-2.18659	-2.11098	-1.87076	-1.75064	-1.26575	-1.52937	0.418359	0.722878	-1.14124	-1.50676	-1.389	-1.37967
+	4.08103	-1.64182	Q14088	Q14088	Ras-related protein Rab-33A	RAB33A	3201	Color2 [A=255, R=169, G=169, B=169]	1	4	-1.54845	-1.12789	-1.76146	-1.7874	-1.67498	-1.55621	-2.42534	-2.03598	-2.21638	-1.39491	-1.3863	-1.6107	0.631672	-1.15294	0.521268	-1.02496	-1.52279	-1.55354
+	4.22847	-1.64183	Q8WWM9	Q8WWM9	Cytoglobin	CYGB	4825	Color2 [A=255, R=169, G=169, B=169]	1	4	-1.57866	-1.59488	-2.00463	-1.97136	-1.50372	-1.34651	-2.10595	-2.27092	-1.71124	-1.39621	-1.78602	-1.58038	-0.0472682	1.0228	-0.975528	-0.980544	-1.60998	-1.18648
+	4.02304	-1.64215	Q96SB3	Q96SB3	Neurabin-2	PPP1R9B	5372	Color2 [A=255, R=169, G=169, B=169]	1	4	-2.01509	-2.18876	-1.83062	-0.935713	-1.33817	-1.41929	-1.52309	-2.40597	-1.32515	-1.82865	-1.63253	-1.53306	0.852644	-1.10067	0.248028	-1.67022	-1.76306	-1.22289
+	4.08046	-1.64231	Q8WWZ7	Q8WWZ7	ATP-binding cassette sub-family A member 5	ABCA5	4833	Color2 [A=255, R=169, G=169, B=169]	1	4	-1.79363	-1.97406	-1.8516	-1.38389	-1.80333	-1.38563	-2.37314	-1.68694	-2.28217	-1.39859	-1.0035	-1.49874	0.751991	0.382873	-1.13486	-1.42691	-1.3496	-1.42286
+	4.76492	-1.64283	O60939	O60939	Sodium channel subunit beta-2	SCN2B	674	Color2 [A=255, R=169, G=169, B=169]	1	4	-1.58679	-1.81223	-1.74718	-1.79818	-1.9558	-1.48867	-2.05037	-1.73256	-2.03586	-1.50636	-1.49043	-1.52822	-0.993194	1.00667	-0.0134761	-1.38334	-1.1373	-1.38918
+	4.42184	-1.643	O00519	O00519	Fatty-acid amide hydrolase 1	FAAH	278	Color2 [A=255, R=169, G=169, B=169]	1	4	-1.49834	-1.60227	-1.77452	-1.65377	-1.2921	-1.59211	-1.68306	-2.62997	-1.81842	-1.53037	-1.37637	-1.7095	0.616998	0.536773	-1.15377	-1.50228	-1.69603	-1.28586
+	4.08094	-1.64367	Q9UPX8	Q9UPX8	SH3 and multiple ankyrin repeat domains protein 2	SHANK2	6831	Color2 [A=255, R=169, G=169, B=169]	1	4	-1.67015	-1.38531	-2.29775	-1.75993	-1.71157	-1.12515	-1.78173	-2.12661	-2.26144	-1.61911	-1.61674	-1.20788	0.386619	-1.13559	0.748972	-1.63394	-1.18896	-1.26872
+	4.33741	-1.64368	Q9NX14	Q9NX14	NADH dehydrogenase [ubiquinone] 1 beta subcomplex subunit 11, mitochondrial	NDUFB11	6332	Color2 [A=255, R=169, G=169, B=169]	1	4	-1.74709	-1.69315	-1.62465	-1.54808	-1.69375	-1.74318	-2.02833	-1.91537	-2.20059	-1.32445	-1.4704	-1.75827	0.44396	0.701153	-1.14511	-1.30597	-0.812634	-1.78932
+	3.31557	-1.64381	Q9BXM9	Q9BXM9	FSD1-like protein	FSD1L	5686	Color2 [A=255, R=169, G=169, B=169]	1	4	-2.05741	-1.99129	-1.40097	-1.07798	-1.74497	-2.04912	-2.04089	-2.63828	-1.83371	-1.60906	-1.97433	-1.41021	1.14509	-0.701282	-0.44381	-0.888084	-0.905958	-1.03495
+	4.21889	-1.64383	Q16445	Q16445	Gamma-aminobutyric acid receptor subunit alpha-6	GABRA6	3489	Color2 [A=255, R=169, G=169, B=169]	1	4	-1.65457	-1.36129	-1.71082	-1.78518	-1.41762	-1.57302	-1.92737	-1.89926	-2.5478	-1.81683	-1.51908	-1.76626	1.00072	-0.00145097	-0.999274	-1.32211	-1.21356	-1.14268
+	4.19393	-1.6446	O60331	O60331	Phosphatidylinositol 4-phosphate 5-kinase type-1 gamma	PIP5K1C	608	Color2 [A=255, R=169, G=169, B=169]	1	4	-1.75864	-1.85715	-1.82734	-1.44971	-1.3949	-1.37385	-2.25202	-1.62092	-2.5099	-1.5835	-1.36187	-1.69002	0.995906	-1.00404	0.00813883	-1.30252	-1.3413	-1.34532
+	4.02273	-1.64467	O00305	O00305	Voltage-dependent L-type calcium channel subunit beta-4	CACNB4	247	Color2 [A=255, R=169, G=169, B=169]	1	4	-1.68198	-2.005	-2.00582	-1.53313	-1.50056	-1.65756	-2.42024	-2.04046	-1.83409	-1.63324	-1.62122	-1.49082	1.04489	-0.0968345	-0.94806	-1.0946	-1.08093	-1.07041
+	3.76538	-1.64508	Q13017	Q13017	Rho GTPase-activating protein 5	ARHGAP5	3039	Color2 [A=255, R=169, G=169, B=169]	1	4	-2.13341	-1.98019	-1.97748	-1.50854	-1.79649	-1.97032	-2.03652	-2.02365	-2.01995	-1.63327	-1.18958	-1.33592	1.15365	-0.619417	-0.534236	-1.21108	-0.853881	-1.0059
+	4.55794	-1.64536	P02008	P02008	Hemoglobin subunit zeta	HBZ	1076	Color2 [A=255, R=169, G=169, B=169]	1	4	-1.37087	-1.62655	-1.70587	-1.40919	-1.83126	-1.68885	-1.66677	-2.04934	-2.33915	-1.74339	-1.27322	-1.85274	-0.638136	1.15249	-0.514351	-1.37721	-1.4127	-1.33329
+	3.85033	-1.64636	P02766	P02766	Transthyretin	TTR	1098	Color2 [A=255, R=169, G=169, B=169]	1	4	-1.48836	-2.1139	-1.81362	-1.82584	-1.71492	-1.25777	-2.07734	-2.17217	-2.24472	-1.31401	-1.89182	-1.46459	-0.7173	1.1423	-0.425002	-1.08685	-1.25756	-0.971945
+	4.12604	-1.64747	Q8N3E9	Q8N3E9	1-phosphatidylinositol 4,5-bisphosphate phosphodiesterase delta-3	PLCD3	4483	Color2 [A=255, R=169, G=169, B=169]	1	4	-1.85719	-1.54346	-2.30373	-1.86582	-1.69484	-1.47655	-2.10772	-2.07632	-1.85618	-1.60701	-1.40995	-1.38362	-0.283654	1.11119	-0.827531	-1.14382	-1.41258	-0.973275
+	4.17543	-1.64754	P43004	P43004	Excitatory amino acid transporter 2	SLC1A2	2089	Color2 [A=255, R=169, G=169, B=169]	1	4	-1.83117	-1.74778	-1.6796	-1.62309	-1.94531	-1.45012	-1.93006	-2.04583	-2.35607	-1.4122	-1.00825	-1.75639	0.974534	0.049121	-1.02366	-1.10127	-1.32921	-1.49674
+	4.11928	-1.64761	P00450	P00450	Ceruloplasmin	CP	1039	Color2 [A=255, R=169, G=169, B=169]	1	4	-1.78227	-1.83507	-2.09343	-1.7719	-1.57701	-1.43196	-1.73235	-2.30917	-2.07392	-1.54742	-1.42277	-1.76965	-0.515065	1.15254	-0.637471	-1.13174	-1.28872	-0.946722
+	3.87377	-1.64768	Q92777	Q92777	Synapsin-2	SYN2	4925	Color2 [A=255, R=169, G=169, B=169]	1	4	-1.94781	-2.35091	-1.88313	-1.99612	-1.54724	-1.22252	-1.56729	-2.11834	-2.07534	-1.04423	-1.11131	-1.06899	1.13166	-0.367082	-0.764582	-1.55109	-1.63974	-1.5912
+	2.31012	-1.64802	O75083	O75083	WD repeat-containing protein 1	WDR1	688	Color2 [A=255, R=169, G=169, B=169]	1	4	-1.27635	-1.14233	-1.06218	0.597361	0.560577	0.4204	-0.0413703	-1.64528	-1.78741	0.153527	0.0938869	0.4465	1.38649	1.60543	1.12812	0.210949	-0.0190563	0.370738
+	4.76696	-1.64811	Q09470;P22460	Q09470	Potassium voltage-gated channel subfamily A member 1	KCNA1	2969	Color2 [A=255, R=169, G=169, B=169]	1	4	-1.61928	-2.09941	-1.51887	-1.40391	-2.00603	-1.72143	-1.71464	-2.19666	-1.45184	-1.71727	-1.47	-1.53136	0.731478	0.408021	-1.1395	-1.4528	-1.3218	-1.49633
+	3.49412	-1.6482	O95817	O95817	BAG family molecular chaperone regulator 3	BAG3	996	Color2 [A=255, R=169, G=169, B=169]	1	4	-2.4296	-1.6591	-1.80262	-1.68834	-1.85818	-1.7016	-2.26106	-1.52328	-2.30979	-1.7483	-1.1471	-1.7221	-1.14197	0.719047	0.422927	-0.864947	-0.993773	-1.01321
+	4.07463	-1.64844	P01011	P01011	Alpha-1-antichymotrypsin;Alpha-1-antichymotrypsin His-Pro-less	SERPINA3	1059	Color2 [A=255, R=169, G=169, B=169]	1	4	-1.30279	-1.19173	-1.96713	-1.22946	-1.50647	-1.31759	-2.11966	-2.16304	-2.38383	-1.7965	-1.59329	-1.84869	-0.410778	1.13997	-0.729195	-1.42617	-1.32761	-1.55259
+	4.18823	-1.64871	Q9P2S2;P58401	Q9P2S2	Neurexin-2	NRXN2	6507	Color2 [A=255, R=169, G=169, B=169]	1	4	-1.91554	-1.59896	-1.82206	-2.0739	-1.60273	-1.82371	-1.72862	-2.20395	-2.1274	-1.36371	-1.63145	-1.41414	1.14687	-0.457183	-0.689688	-1.06446	-1.27449	-1.0856
+	4.18558	-1.64887	Q9UQ49	Q9UQ49	Sialidase-3	NEU3	6842	Color2 [A=255, R=169, G=169, B=169]	1	4	-1.40679	-1.8241	-1.60366	-1.58774	-1.5377	-1.6046	-2.26622	-1.74634	-2.58991	-1.41924	-1.35566	-1.38796	0.888333	0.194699	-1.08303	-1.72757	-1.27026	-1.40535
+	4.40315	-1.64914	Q96ID5	Q96ID5	Immunoglobulin superfamily member 21	IGSF21	5225	Color2 [A=255, R=169, G=169, B=169]	1	4	-1.58753	-1.31922	-1.64998	-1.79644	-1.72917	-1.62607	-2.0759	-2.14227	-2.18119	-1.7311	-1.35508	-1.80629	1.07711	-0.898936	-0.178174	-1.18145	-1.25424	-1.30112
+	4.07814	-1.64937	Q9BZ29	Q9BZ29	Dedicator of cytokinesis protein 9	DOCK9	5726	Color2 [A=255, R=169, G=169, B=169]	1	4	-1.47511	-2.00566	-1.78194	-1.36675	-1.65677	-1.65534	-2.59909	-1.7359	-1.93884	-1.54927	-1.39729	-1.88139	0.94235	-1.04909	0.106737	-1.36733	-0.987542	-1.34231
+	3.92043	-1.64995	Q9NZC7	Q9NZC7	WW domain-containing oxidoreductase	WWOX	6405	Color2 [A=255, R=169, G=169, B=169]	1	4	-2.04809	-1.89552	-1.73902	-1.39649	-1.28461	-1.6738	-2.54231	-1.70418	-2.20212	-1.53533	-1.07712	-1.06303	1.13652	-0.74502	-0.391498	-1.42907	-1.64537	-1.51316
+	3.89169	-1.65	Q15147	Q15147	1-phosphatidylinositol 4,5-bisphosphate phosphodiesterase beta-4	PLCB4	3377	Color2 [A=255, R=169, G=169, B=169]	1	4	-1.58236	-1.74687	-2.05568	-1.64047	-1.75858	-1.17479	-2.08943	-2.28965	-2.26813	-1.84426	-1.27454	-1.33999	0.853629	0.2466	-1.10023	-1.31307	-0.941425	-1.43072
+	3.60867	-1.65005	A8MVX0	A8MVX0	Rho guanine nucleotide exchange factor 33	ARHGEF33	56	Color2 [A=255, R=169, G=169, B=169]	1	4	-2.12137	-2.02914	-2.45006	-1.43793	-1.51949	-1.8807	-1.83702	-1.95945	-1.74461	-1.77494	-0.775695	-1.55354	1.10184	-0.850022	-0.251817	-1.65437	-0.814367	-1.19807
+	4.00387	-1.65021	P22676	P22676	Calretinin	CALB2	1670	Color2 [A=255, R=169, G=169, B=169]	1	4	-1.75696	-2.18565	-1.94543	-1.39014	-1.11147	-1.40282	-2.00542	-2.15626	-2.13824	-1.64032	-1.73815	-1.46481	-1.08415	0.886265	0.197883	-1.00902	-1.65582	-1.15268
+	3.96521	-1.65038	Q8IV01	Q8IV01	Synaptotagmin-12	SYT12	4326	Color2 [A=255, R=169, G=169, B=169]	1	4	-1.27066	-1.91147	-1.04542	-1.79448	-1.94683	-1.56055	-2.48452	-1.56356	-2.3317	-1.43821	-1.68341	-1.29799	0.697541	-1.14569	0.448147	-1.60941	-1.25468	-1.56275
+	4.12099	-1.65124	P07919;A0A096LP55	P07919	Cytochrome b-c1 complex subunit 6, mitochondrial	UQCRH	1233	Color2 [A=255, R=169, G=169, B=169]	1	4	-2.01802	-1.7386	-1.52876	-1.57839	-1.44181	-1.46719	-2.22961	-2.20321	-2.292	-1.6553	-1.41681	-1.34294	-1.13329	0.374988	0.758306	-1.38343	-1.05545	-1.41706
+	4.838	-1.65134	Q8N145	Q8N145	Leucine-rich repeat LGI family member 3	LGI3	4454	Color2 [A=255, R=169, G=169, B=169]	1	4	-1.81884	-2.24559	-1.65368	-1.37925	-1.57604	-1.44477	-1.23364	-1.93472	-1.72146	-1.80712	-1.59793	-1.82374	0.0254445	0.987035	-1.01248	-1.63816	-1.45248	-1.44267
+	4.9961	-1.65192	Q674X7	Q674X7	Kazrin	KAZN	3845	Color2 [A=255, R=169, G=169, B=169]	1	4	-1.58167	-1.70975	-1.63538	-2.13545	-1.45926	-1.62821	-1.80062	-1.59505	-2.10307	-1.66155	-1.61145	-1.65279	-0.685623	-0.461825	1.14745	-1.52235	-1.27914	-1.4031
+	4.44534	-1.65219	P50150	P50150	Guanine nucleotide-binding protein G(I)/G(S)/G(O) subunit gamma-4	GNG4	2273	Color2 [A=255, R=169, G=169, B=169]	1	4	-1.89525	-1.95038	-1.77033	-1.60754	-1.33359	-1.38366	-2.103	-2.00688	-2.21285	-1.57543	-1.39819	-1.26818	-1.0361	0.0766066	0.959494	-1.33675	-1.31154	-1.6293
+	3.62636	-1.65231	P22303	P22303	Acetylcholinesterase	ACHE	1659	Color2 [A=255, R=169, G=169, B=169]	1	4	-1.36493	-1.92999	-1.95281	-2.12178	-1.20697	-1.66957	-2.24113	-2.62353	-1.94529	-1.52314	-1.33041	-1.18448	-0.126913	1.0574	-0.930485	-1.18826	-1.2927	-1.20972
+	4.14507	-1.65354	Q7Z2K8	Q7Z2K8	G protein-regulated inducer of neurite outgrowth 1	GPRIN1	4139	Color2 [A=255, R=169, G=169, B=169]	1	4	-1.57913	-1.46487	-1.94873	-1.78145	-1.40115	-1.59845	-2.16611	-1.71016	-2.54488	-1.41236	-1.32979	-1.59472	0.177957	0.899074	-1.07703	-1.0163	-1.47684	-1.77821
+	2.32776	-1.65385	Q92947	Q92947	Glutaryl-CoA dehydrogenase, mitochondrial	GCDH	4962	Color2 [A=255, R=169, G=169, B=169]	1	4	0.894431	0.674804	0.481008	-0.799778	-1.72983	-1.16967	0.0431192	-0.304596	-0.108011	-0.032438	0.475431	0.312656	0.773217	2.31519	1.04621	-1.23937	-1.10004	-0.532342
+	4.43916	-1.654	Q8TDB4	Q8TDB4	Protein MGARP	MGARP	4732	Color2 [A=255, R=169, G=169, B=169]	1	4	-1.74466	-1.89058	-1.59612	-1.55364	-1.50297	-1.48795	-2.07713	-2.34659	-1.80764	-1.24002	-1.67486	-1.81072	0.749337	0.386166	-1.1355	-1.59838	-1.04235	-1.43637
+	3.54594	-1.65466	Q96E17	Q96E17	Ras-related protein Rab-3C	RAB3C	5124	Color2 [A=255, R=169, G=169, B=169]	1	4	-2.12952	-1.67911	-1.38931	-1.41247	-1.07199	-1.43351	-2.13082	-2.82875	-2.13742	-1.56869	-1.20569	-1.75979	0.506076	0.645803	-1.15188	-1.43662	-1.48766	-1.1486
+	4.02878	-1.65499	P16157	P16157	Ankyrin-1	ANK1	1497	Color2 [A=255, R=169, G=169, B=169]	1	4	-1.73879	-2.0171	-1.96878	-1.33807	-1.58065	-1.45623	-2.40448	-2.087	-1.96252	-1.83122	-1.14538	-1.61397	-1.1294	0.772898	0.356498	-1.34182	-1.07858	-1.26023
+	3.68823	-1.6555	P41217	P41217	OX-2 membrane glycoprotein	CD200	2045	Color2 [A=255, R=169, G=169, B=169]	1	4	-1.79436	-2.06447	-2.00981	-1.21651	-1.10839	-1.71914	-2.15578	-2.05607	-2.47677	-1.70131	-1.57683	-1.60985	1.03398	-0.071837	-0.962144	-1.0708	-1.22442	-1.04804
+	4.00941	-1.65598	P11532	P11532	Dystrophin	DMD	1381	Color2 [A=255, R=169, G=169, B=169]	1	4	-1.20077	-1.64024	-2.12661	-1.93303	-1.39699	-1.3473	-2.0757	-2.1907	-2.27626	-1.23849	-1.76148	-1.72389	1.09641	-0.861918	-0.23449	-1.14912	-1.24741	-1.53169
+	3.89481	-1.65613	O95970	O95970	Leucine-rich glioma-inactivated protein 1	LGI1	1013	Color2 [A=255, R=169, G=169, B=169]	1	4	-1.8664	-2.01962	-1.80482	-1.74812	-1.76793	-1.36259	-2.33662	-2.26791	-1.95057	-1.67204	-1.30019	-1.37642	1.1547	-0.578908	-0.575791	-1.12577	-0.924876	-1.318
+	4.61991	-1.65641	Q92485	Q92485	Acid sphingomyelinase-like phosphodiesterase 3b	SMPDL3B	4863	Color2 [A=255, R=169, G=169, B=169]	1	4	-1.7183	-1.8726	-1.84709	-1.52468	-1.69226	-1.31826	-2.21575	-2.02268	-1.57379	-1.42052	-1.48158	-2.03729	-0.429244	-0.713716	1.14296	-1.3821	-1.5231	-1.21614
+	4.60773	-1.65657	Q99963	Q99963	Endophilin-A3	SH3GL3	5484	Color2 [A=255, R=169, G=169, B=169]	1	4	-1.82145	-1.78828	-1.82144	-1.51804	-1.62486	-1.72918	-2.2338	-1.88867	-2.00863	-1.55319	-1.69057	-1.15412	1.10305	-0.847258	-0.255793	-1.19082	-1.42476	-1.40079
+	3.50783	-1.6567	P05060	P05060	Secretogranin-1;PE-11;GAWK peptide;CCB peptide	CHGB	1151	Color2 [A=255, R=169, G=169, B=169]	1	4	-1.67583	-2.01365	-2.59616	-1.53812	-1.57108	-1.69631	-2.13159	-2.37726	-1.7781	-1.10561	-1.469	-1.25512	1.10728	-0.270009	-0.837272	-0.725185	-1.49927	-1.41826
+	3.17028	-1.65744	Q8TAC9	Q8TAC9	Secretory carrier-associated membrane protein 5	SCAMP5	4682	Color2 [A=255, R=169, G=169, B=169]	1	4	-1.63756	-2.61973	-1.79569	-0.907117	-1.40205	-1.54269	-2.60977	-1.7302	-2.32617	-2.00615	-1.69123	-1.36248	-0.882886	-0.203061	1.08595	-0.893384	-1.22193	-1.11543
+	3.12459	-1.65759	O95716	O95716	Ras-related protein Rab-3D	RAB3D	981	Color2 [A=255, R=169, G=169, B=169]	1	4	-1.34825	-2.30725	-2.00376	-1.73762	-1.87867	-1.46185	-2.58213	-2.07328	-2.50179	-1.08955	-1.68923	-1.29906	0.999387	-1.00061	0.0012257	-1.00202	-1.00002	-0.889315
+	3.5462	-1.65826	Q9H4G0	Q9H4G0	Band 4.1-like protein 1	EPB41L1	5921	Color2 [A=255, R=169, G=169, B=169]	1	4	-1.95025	-1.76899	-1.92066	-2.25547	-1.33374	-1.63172	-1.97804	-2.38806	-2.21826	-1.40512	-1.69259	-0.824628	1.07213	-0.907415	-0.164717	-1.22469	-0.924066	-1.35767
+	4.47705	-1.65944	P52799	P52799	Ephrin-B2	EFNB2	2379	Color2 [A=255, R=169, G=169, B=169]	1	4	-1.52333	-1.78635	-1.90548	-1.49351	-1.55759	-1.53668	-1.95548	-2.27653	-1.94935	-1.74263	-1.42638	-1.10273	0.868452	0.224821	-1.09327	-1.14325	-1.8979	-1.5944
+	3.78191	-1.66069	Q96RU3	Q96RU3	Formin-binding protein 1	FNBP1	5358	Color2 [A=255, R=169, G=169, B=169]	1	4	-2.00598	-2.0257	-2.10212	-1.67377	-1.47616	-1.50819	-2.14955	-2.25705	-1.91393	-1.75554	-1.56425	-0.953861	0.93474	-1.05448	0.119739	-1.51222	-0.829068	-1.18301
+	3.80714	-1.66077	Q9NZ72	Q9NZ72	Stathmin-3	STMN3	6401	Color2 [A=255, R=169, G=169, B=169]	1	4	-2.17671	-1.5901	-1.86996	-1.48375	-1.91427	-1.3401	-2.05959	-2.00688	-2.30945	-1.31825	-1.06543	-2.09449	0.895339	0.183818	-1.07916	-1.04064	-1.11905	-1.52281
+	4.89099	-1.66178	Q6UXD5	Q6UXD5	Seizure 6-like protein 2	SEZ6L2	4025	Color2 [A=255, R=169, G=169, B=169]	1	4	-1.91425	-2.03094	-1.87086	-1.89832	-1.37198	-1.772	-1.92911	-1.41435	-1.92927	-1.42078	-1.55281	-1.52464	0.949496	-1.04382	0.0943248	-1.46785	-1.29212	-1.53747
+	4.77199	-1.662	Q14982	Q14982	Opioid-binding protein/cell adhesion molecule	OPCML	3324	Color2 [A=255, R=169, G=169, B=169]	1	4	-1.66606	-1.85876	-2.13271	-1.66593	-1.80112	-1.48709	-1.82094	-1.95053	-1.95425	-1.19277	-1.63659	-1.40228	-1.08002	0.186207	0.893808	-1.47262	-1.22395	-1.66446
+	3.61012	-1.66252	Q9ULR3;Q5JR12	Q9ULR3	Protein phosphatase 1H	PPM1H	6752	Color2 [A=255, R=169, G=169, B=169]	1	4	-2.15021	-1.79376	-1.36135	-1.7068	-1.80337	-1.48059	-1.51698	-2.34151	-2.80244	-1.32542	-1.27617	-1.64934	0.846615	0.256716	-1.10333	-1.07151	-1.26785	-1.39046
+	3.86937	-1.66253	Q5SQH8	Q5SQH8	Uncharacterized protein C6orf136	C6orf136	3725	Color2 [A=255, R=169, G=169, B=169]	1	4	-1.6896	-2.06717	-2.15963	-1.82198	-1.58406	-1.37107	-2.40884	-2.24465	-1.66718	-0.868839	-1.30042	-1.27638	-0.486635	-0.663539	1.15017	-1.59505	-1.35778	-1.52534
+	3.62456	-1.6629	Q9Y4D2	Q9Y4D2	Sn1-specific diacylglycerol lipase alpha	DAGLA	7020	Color2 [A=255, R=169, G=169, B=169]	1	4	-1.56759	-1.72154	-1.37861	-1.03761	-1.74403	-1.56039	-1.98649	-2.12659	-2.79017	-1.78743	-1.52162	-2.06222	1.11749	-0.306926	-0.810564	-1.36289	-0.941559	-1.3547
+	2.35728	-1.66351	Q9Y2A7;P55160	Q9Y2A7	Nck-associated protein 1	NCKAP1	6881	Color2 [A=255, R=169, G=169, B=169]	1	4	-1.56126	-1.84077	-1.45808	0.234403	0.216224	0.270398	-0.021837	-1.09383	0.0402151	-0.176148	-0.435602	-0.443997	1.41137	1.40761	1.3398	0.72124	0.665337	0.724916
+	4.55124	-1.6641	O94819	O94819	Kelch repeat and BTB domain-containing protein 11	KBTBD11	856	Color2 [A=255, R=169, G=169, B=169]	1	4	-1.81201	-1.39875	-1.38381	-1.49084	-1.94986	-1.70613	-1.79362	-1.79681	-2.44659	-1.70951	-1.66073	-1.75508	-0.345718	-0.781269	1.12699	-1.48204	-1.45632	-1.1194
+	3.9378	-1.6649	Q8WUY3	Q8WUY3	Protein prune homolog 2	PRUNE2	4795	Color2 [A=255, R=169, G=169, B=169]	1	4	-2.10733	-1.4918	-1.83581	-1.24912	-1.50374	-1.56147	-2.11888	-2.17071	-2.41252	-1.36231	-1.81779	-1.5713	1.01377	-0.985636	-0.028134	-0.896383	-1.33026	-1.5441
+	4.52795	-1.66585	Q9GZN7	Q9GZN7	Protein rogdi homolog	ROGDI	5774	Color2 [A=255, R=169, G=169, B=169]	1	4	-1.66705	-2.04174	-1.93051	-1.46685	-1.47329	-2.06425	-1.60121	-1.85348	-1.74941	-1.63311	-1.94516	-1.76741	0.794466	-1.12292	0.328451	-1.69051	-0.960988	-1.14273
+	4.28487	-1.66633	Q9P2U7	Q9P2U7	Vesicular glutamate transporter 1	SLC17A7	6509	Color2 [A=255, R=169, G=169, B=169]	1	4	-1.9466	-2.13926	-1.43262	-1.77355	-1.69813	-1.52146	-2.16091	-1.95483	-2.08502	-1.35055	-1.36397	-1.27327	1.12884	-0.353981	-0.774862	-1.56042	-1.74769	-0.986696
+	3.20535	-1.66641	O00213	O00213	Amyloid beta A4 precursor protein-binding family B member 1	APBB1	230	Color2 [A=255, R=169, G=169, B=169]	1	4	-1.61274	-1.51748	-1.15961	-1.45904	-1.45875	-1.67758	-1.76363	-2.08627	-1.75822	-1.36909	-1.25202	-1.40625	1.49049	-0.854763	0.252123	0.0992637	-0.987115	-1.14839
+	3.99664	-1.6668	Q92558	Q92558	Wiskott-Aldrich syndrome protein family member 1	WASF1	4881	Color2 [A=255, R=169, G=169, B=169]	1	4	-1.69184	-2.0925	-1.2966	-2.06432	-1.65866	-1.2842	-1.719	-2.18449	-2.18895	-1.0834	-2.17411	-1.68005	0.284297	0.827069	-1.11137	-1.37989	-1.37745	-1.12646
[truncated: 3,611 more rows]

## Sheet: 6b_Proteomics_up
logFC	Pvalue	ID	Majority.protein.IDs	Protein.names	Gene.names	group	group.direction
[truncated: 2,025 more rows]

## Sheet: 6c_CSPA_list
Gene names	LFQ intensity NB_6	LFQ intensity NB_8	LFQ intensity NB_9	LFQ intensity DIPG_27_R3	LFQ intensity DIPG27_R1	LFQ intensity DIPG27_R2	LFQ intensity DIPG35_R1	LFQ intensity DIPG35_R2	LFQ intensity DIPG35_R3	LFQ intensity DIPG43_R1	LFQ intensity DIPG43_R2	LFQ intensity DIPG43_R3	LFQ intensity DIPG58_older_R1	LFQ intensity DIPG58_older_R2	LFQ intensity DIPG58_older_R3	LFQ intensity SF7761_older_R3	LFQ intensity SF7761_R1	LFQ intensity SF7761_R2	Only identified by site	Reverse	Potential contaminant	GeneID_CSPA	CSPA_annotations	Peptides	Razor + unique peptides	Unique peptides	Sequence coverage [%]	Unique + razor sequence coverage [%]	Unique sequence coverage [%]	Mol. weight [kDa]	Q-value	Score	Intensity	MS/MS count	Protein IDs	Majority protein IDs	Protein names	Gene names	id
[truncated: 273 more rows]

[truncated: 1 more sheets: 6d_FDA_Drug targets]
