# Supplementary material for: A combined immunopeptidomics, proteomics, and cell surface proteomics approach to identify immunotherapy targets for diffuse intrinsic pontine glioma
Source: Front Oncol. 2023 Aug 11;13:1192448. doi: 10.3389/fonc.2023.1192448 (PMC10455951; doi:10.3389/fonc.2023.1192448)
Supplement: Supplementary file 8 [file Table_7.xlsx]

## Sheet: 7a-Total surface proteins
DIPG17_R1	DIPG17_R2	DIPG17_R3	DIPG17_R4	DIPG4_R1	DIPG4_R2	DIPG4_R3	DIPG4_R4	DIPG13_R1	DIPG13_R2	DIPG13_R3	DIPG13_R4	DIPG21_R1	DIPG21_R2	DIPG21_R3	DIPG21_R4	DIPG25_R1	DIPG25_R2	DIPG25_R3	DIPG25_R4	DIPG33_R1	DIPG33_R2	DIPG33_R3	DIPG33_R4	DIPG19_R1	DIPG19_R2	DIPG19_R3	DIPG19_R4	only identified by site	potential contaminant	GeneID_CSPA	CSPA_annotations	peptides	razor + unique peptides	unique peptides	sequence coverage [%]	unique + razor sequence coverage [%]	unique sequence coverage [%]	mol. weight [kda]	q-value	score	intensity	ms/ms count	id	protein ids	majority protein ids	protein names	gene names
#!{Type}E	E	E	E	E	E	E	E	E	E	E	E	E	E	E	E	E	E	E	E	E	E	E	E	E	E	E	E	C	C	C	C	N	N	N	N	N	N	N	N	N	N	N	T	T	T	T	T
11.2011	14.4231	12.4063	11.1397	19.4532	20.1087	20.8674	19.5611	12.5397	12.477	12.9268	15.3766	12.2884	14.1776	13.4649	12.5129	12.9746	13.1236	17.0778	13.3144	23.5442	23.7047	23.6099	23.4328	11.9264	12.3294	11.247	12.2763			COL1A2_CSPA	CSPA	53	53	53	66.2	66.2	66.2	129.31	0	323.31	677800000	741	32	P08123;A0A087WTA8	P08123;A0A087WTA8	Collagen alpha-2(I) chain	COL1A2
20.9863	20.996	20.6029	20.7374	14.9008	10.8787	16.1523	12.7021	11.9845	13.1952	14.0942	13.7774	14.207	14.2733	13.5376	12.6958	13.5285	15.1391	11.9965	13.9547	15.2244	15.9887	13.2022	14.8645	15.4291	15.2815	16.091	16.7251			PCDH15_CSPA	CSPA	39	39	4	31.6	31.6	4	185.96	0	323.31	80305000	142	45	Q96QU1-6;C9J4F3;A9Z1W1;A0A087WUA8;A0A087X1T6;A0A2R8Y6C0;A0A2R8YEV2;A0A087WX70;A0A087WZN4	Q96QU1-6;C9J4F3;A9Z1W1;A0A087WUA8;A0A087X1T6;A0A2R8Y6C0;A0A2R8YEV2	Protocadherin-15	PCDH15
23.7315	23.7412	23.6623	24.0407	22.2878	22.1587	22.0887	21.9485	25.91	25.7804	25.9083	25.4846	26.4995	26.0289	26.5046	26.3781	24.9825	24.8101	25.2485	25.0542	25.6089	25.08	25.5381	25.5628	24.687	24.8857	24.6657	24.6159			NCAM1_CSPA	CSPA	53	53	2	64.3	64.3	4	97.344	0	323.31	36951000000	19232	75	A0A087WWD4;A0A087WV75;A0A087WWJ5;P13591-6;A0A087WVU1;A0A087WZS4;A0A0C4DGS4;A0A087WTR3	A0A087WWD4;A0A087WV75		NCAM1
14.0692	15.5699	15.451	13.8634	14.5017	14.7487	14.7039	14.2746	15.9577	14.2081	20.1326	15.7751	12.8691	13.9261	14.6459	13.3944	13.6186	14.9828	15.1795	15.1727	14.9567	15.1632	14.6597	14.4234	18.7209	18.8867	15.0626	18.1667			LAMA2_CSPA	CSPA	25	24	24	10.7	10.4	10.4	343.9	0	29.18	68229000	55	87	P24043;A0A087WYF1;A0A087WX80;A0A2R8YDM5	P24043;A0A087WYF1;A0A087WX80	Laminin subunit alpha-2	LAMA2
19.5553	19.6255	19.6259	19.8218	20.4065	20.4705	20.499	20.494	20.1037	20.0466	20.3049	19.5415	19.1676	19.1073	18.6454	19.5809	17.8602	18.5476	19.0207	17.8668	20.5991	20.8822	20.5548	20.3244	21.7735	21.8841	21.4111	21.9927			SEZ6L2_CSPA	CSPA	21	21	20	36.5	36.5	35.8	99.133	0	323.31	518150000	655	112	A0A087WYL5;Q6UXD5-3;Q6UXD5-5;Q6UXD5-6;Q6UXD5;Q6UXD5-2;Q6UXD5-4;H3BN26	A0A087WYL5;Q6UXD5-3;Q6UXD5-5;Q6UXD5-6;Q6UXD5;Q6UXD5-2;Q6UXD5-4	Seizure 6-like protein 2	SEZ6L2
21.9021	22.0509	22.0708	22.2963	23.0428	23.0513	23.1322	23.1242	22.4042	22.3046	22.4364	21.132	20.9387	20.4508	20.1239	20.4528	20.2871	20.6716	21.0687	20.1195	22.7247	23.0699	22.6265	22.3852	17.1361	17.5149	18.0424	17.6288			COL6A1_CSPA	CSPA	43	43	43	62.2	62.2	62.2	108.53	0	323.31	3218700000	2345	142	P12109;A0A087X0S5	P12109;A0A087X0S5	Collagen alpha-1(VI) chain	COL6A1
21.0403	20.6756	20.8183	20.821	19.3209	19.5599	19.1993	19.0704	21.0583	20.9148	21.4172	21.9401	20.8281	18.7456	20.4023	20.4717	21.3384	21.253	21.2633	21.229	20.6167	20.0558	20.6461	20.565	21.248	21.3653	21.5376	21.2962			SCARF2_CSPA	CSPA	28	28	28	50.1	50.1	50.1	92.383	0	323.31	792920000	916	170	Q96GP6;A0A096LNX8;Q96GP6-2	Q96GP6;A0A096LNX8;Q96GP6-2	Scavenger receptor class F member 2	SCARF2
17.2168	17.4686	16.4887	17.4624	20.8529	20.3247	20.1084	20.1365	19.1081	18.763	18.7777	19.9124	19.6467	19.1961	19.191	19.1003	19.4142	18.9573	19.5022	19.2721	19.5694	19.4164	19.6469	19.8771	20.2283	20.5866	20.5302	20.6035			CACHD1_CSPA	CSPA	40	40	40	40.6	40.6	40.6	142.29	0	323.31	325780000	554	184	Q5VU97;A0A0A0MQY7;A0A3B3ISH2;Q5VU97-2	Q5VU97;A0A0A0MQY7;A0A3B3ISH2;Q5VU97-2	VWFA and cache domain-containing protein 1	CACHD1
19.5534	19.6793	19.8254	19.8592	19.5663	20.0655	19.6174	19.0108	19.4947	19.2577	19.1792	18.4526	19.4679	19.7238	19.4609	19.518	19.4174	19.4831	19.3432	19.5071	16.5734	15.8968	16.3338	16.4211	17.4842	17.6007	18.1775	17.9031			LAMA4_CSPA	CSPA	59	59	59	45	45	45	201.82	0	323.31	341130000	682	232	A0A0A0MTC7;A0A0A0MQS9;Q16363-2;Q16363;E5RFQ2;H0YAQ5;H0Y351;H0YAP9;E5RK79;E5RFD7;E5RHF3;Q6LET9;Q16363-3	A0A0A0MTC7;A0A0A0MQS9;Q16363-2;Q16363	Laminin subunit alpha-4	LAMA4
18.3992	18.6701	18.5594	17.6477	14.8481	13.9462	13.383	14.6175	19.3653	19.4939	19.9083	18.4393	19.9468	19.7614	20.6183	20.3957	20.1479	19.9669	19.2369	20.3507	16.2009	15.2962	16.0087	15.9204	21.6008	21.5352	21.0542	21.2482			NLGN4X_CSPA	CSPA	23	5	5	40.6	9.6	9.6	91.914	0	323.31	199030000	373	235	Q8N0W4;A0A0A0MTH0;Q8N0W4-2;A0A2R8YCI5	Q8N0W4;A0A0A0MTH0;Q8N0W4-2	Neuroligin-4, X-linked	NLGN4X
24.6605	24.3253	24.4484	24.2221	23.7932	23.7359	23.7589	23.5687	24.9218	24.9327	25.0376	23.6364	25.6967	25.3822	25.7024	25.6344	24.7298	24.4638	24.6786	24.934	24.7839	24.361	24.7014	24.692	24.1232	24.3695	24.0671	24.1957			CADM1_CSPA	CSPA	26	26	5	71.7	71.7	9.9	45.421	0	323.31	10220000000	5527	241	A0A0A0MTJ8;Q9BY67-5;Q9BY67;A0A087X1W8;X5DQS5;Q9BY67-4;Q9BY67-3	A0A0A0MTJ8;Q9BY67-5;Q9BY67;A0A087X1W8;X5DQS5;Q9BY67-4;Q9BY67-3	Cell adhesion molecule 1	CADM1
14.5825	17.044	14.2084	15.7749	15.1288	14.5837	15.5498	13.6526	12.6957	14.6789	14.0508	15.9044	12.9354	15.4295	15.8763	13.6438	17.6073	18.0754	17.6834	17.5756	18.3623	18.1536	18.6418	18.6214	14.7967	13.0859	13.2654	13.4089			GPI_CSPA	CSPA	8	8	8	18.6	18.6	18.6	63.146	0	14.17	22099000	40	246	P06744;A0A0A0MTS2;A0A2U3TZU2;P06744-2;K7EQ48;A0A2R8Y6C7;A0A0J9YYH3;A0A0J9YX90;A0A0J9YXP8;CON__Q3ZBD7;K7ERC6;K7EPY4;K7ENA0;K7EIL4;A0A0J9YXM3;K7EP41;K7ELR7;A0A2R8YF08;K7ERK8;A0A0J9YXH9;A0A0J9YYI8	P06744;A0A0A0MTS2;A0A2U3TZU2;P06744-2;K7EQ48;A0A2R8Y6C7;A0A0J9YYH3;A0A0J9YX90;A0A0J9YXP8	Glucose-6-phosphate isomerase	GPI
23.1065	23.2915	23.2052	23.0104	24.2636	24.2364	24.1042	24.1784	24.2759	23.8563	24.2343	23.0966	21.7604	21.3722	21.8271	21.9439	22.2868	22.0123	22.0217	22.1728	23.4037	23.6024	23.2349	23.8297	22.4472	22.2171	22.2884	22.5371			PVR_CSPA	CSPA	11	11	1	35.3	35.3	3.4	45.32	0	323.31	2985800000	1264	287	A0A0C4DG49;P15151;P15151-3;P15151-2	A0A0C4DG49;P15151;P15151-3;P15151-2	Poliovirus receptor	PVR
24.8215	25.023	24.7701	24.641	24.7643	24.698	24.7627	24.6199	24.8882	24.966	24.896	23.6354	24.6643	24.5974	24.5174	24.6896	24.863	24.6857	24.9137	24.8253	24.8368	24.6475	24.6254	24.8074	25.578	25.5997	25.5214	25.41			CD276_CSPA	CSPA	19	19	14	58.8	58.8	46.6	41.767	0	323.31	8142900000	4511	292	A0A0C4DGH0;Q5ZPR3;Q5ZPR3-4;Q5ZPR3-2;H0YL10;Q5ZPR3-3;H0YN29;H0YK40;H0YLT8	A0A0C4DGH0;Q5ZPR3;Q5ZPR3-4;Q5ZPR3-2;H0YL10;Q5ZPR3-3	CD276 antigen	CD276
14.9061	14.4247	13.5061	13.3315	16.5384	19.9795	15.1583	15.0364	18.6978	19.6324	14.4643	15.0564	15.1362	15.1723	14.9671	14.5281	14.2194	13.2747	13.6638	15.0039	15.1082	19.43	18.3116	14.7371	14.2423	11.4603	14.1378	14.5051			CAPNS1_CSPA	CSPA	11	11	11	69.8	69.8	69.8	28.315	0	154.93	55000000	48	295	P04632;A0A0C4DGQ5;K7ELJ7;K7EIV0;K7EKD8;K7EM73;A0A075B7C0;U3KQE2;U3KPR7;Q96L46;K7EMQ1;K7ES78	P04632;A0A0C4DGQ5;K7ELJ7;K7EIV0;K7EKD8;K7EM73;A0A075B7C0;U3KQE2	Calpain small subunit 1	CAPNS1
14.9111	14.7094	15.5872	14.6528	21.5784	21.2422	21.2119	21.2871	13.0894	13.5479	12.6844	15.4404	13.6162	14.7889	14.5036	14.9148	14.6592	14.9317	12.306	14.2476	13.7726	16.3195	16.3639	16.366	14.0114	15.0833	12.0525	13.8416			FAP_CSPA	CSPA	35	35	34	49.3	49.3	49.3	87.711	0	323.31	614500000	506	307	Q12884;A0A0D9SEN1;B4DLR2;Q12884-2;C9J131;H0YG61;H7C4D9;F8WF29	Q12884;A0A0D9SEN1;B4DLR2	Prolyl endopeptidase FAP;Antiplasmin-cleaving enzyme FAP, soluble form	FAP
22.0671	21.6547	22.1672	21.5763	14.8308	14.6029	15.9279	13.6217	22.7607	22.5281	22.3254	21.5351	14.9224	14.9651	15.0766	13.1616	13.2615	16.4933	18.9401	15.2477	14.0911	14.9855	14.0256	14.3602	14.4047	13.5539	13.3799	17.0729			HLA-A_CSPA	CSPA	22	4	0	60.3	7.4	0	40.933	0	21.272	222590000	83	328	P30455;P30443;A0A0G2JIF2;A0A0G2JL56;A0A0G2JI36	P30455;P30443;A0A0G2JIF2;A0A0G2JL56;A0A0G2JI36	HLA class I histocompatibility antigen, A-36 alpha chain;HLA class I histocompatibility antigen, A-1 alpha chain	HLA-A
14.9297	15.2431	15.2645	16.1131	21.8783	21.262	21.8698	22.2487	13.6483	15.445	16.2293	15.2065	14.3897	13.1796	14.9149	13.2403	15.832	15.9041	17.1659	14.6828	14.895	14.3323	13.9244	14.8599	14.1944	15.2418	15.0956	16.4044			HLA-DRA_CSPA	CSPA	8	8	7	32.7	32.7	28	28.607	0	314.52	348580000	265	343	P01903;A0A0G2JMH6;Q30118;A0A0G2JH46	P01903;A0A0G2JMH6;Q30118;A0A0G2JH46	HLA class II histocompatibility antigen, DR alpha chain	HLA-DRA
21.3446	21.2956	21.2426	21.3357	20.806	19.8019	20.9446	20.2628	20.0575	19.4982	20.0633	19.6335	21.8904	22.1351	21.5167	22.0196	21.9784	21.7687	21.7183	21.9189	21.4563	21.2001	21.2786	21.4637	22.0084	22.0454	22.2031	21.8797			SLC12A7_CSPA	CSPA	34	31	30	37.8	35.8	34.5	119.1	0	323.31	1119200000	1401	347	Q9Y666;A0A0G2JNW7;A0A0U1RR18;A0A0G2JQE3;H0YB78;Q9Y666-2	Q9Y666;A0A0G2JNW7;A0A0U1RR18;A0A0G2JQE3;H0YB78	Solute carrier family 12 member 7	SLC12A7
15.3371	15.3304	15.7628	15.9621	13.7734	13.6278	14.2322	13.9421	14.4107	14.7176	12.0399	14.7883	15.2276	14.0773	14.268	14.0087	15.5073	14.5624	14.7561	15.0761	13.7371	14.7889	14.983	14.9756	14.9219	14.7617	14.8478	14.5283			C4A_CSPA	CSPA	51	51	0	39.3	39.3	0	187.79	0	323.31	366690000	603	350	A0A140TA49;A0A140TA32;A0A0G2JPR0;P0C0L4;P0C0L4-2	A0A140TA49;A0A140TA32;A0A0G2JPR0;P0C0L4;P0C0L4-2	Complement C4-A;Complement C4 beta chain;Complement C4-A alpha chain;C4a anaphylatoxin;C4b-A;C4d-A;Complement C4 gamma chain	C4A
20.0789	20.1609	20.1055	20.0722	20.2489	19.8662	20.1962	20.5133	19.2141	19.1013	19.2274	19.28	17.979	18.3667	18.3951	18.3014	19.2318	19.4287	19.7005	19.4226	19.8149	20.3641	20.1337	19.8374	18.2402	18.7176	18.6469	18.8755			CTSD_CSPA	CSPA	19	19	19	55.1	55.1	55.1	44.552	0	323.31	383490000	525	419	P07339;A0A1B0GVD5;A0A1B0GWE8;A0A1B0GW44;A0A1B0GVP3;A0A1B0GV23;A0A1B0GU92;A0A1B0GU03;C9JH19;H7C469;F8WD96;H7C1V0;F8W787;A0A1B0GV01;A0A1B0GVF1	P07339;A0A1B0GVD5;A0A1B0GWE8;A0A1B0GW44;A0A1B0GVP3;A0A1B0GV23;A0A1B0GU92;A0A1B0GU03;C9JH19;H7C469;F8WD96	Cathepsin D;Cathepsin D light chain;Cathepsin D heavy chain	CTSD
19.1484	19.3509	19.5082	19.3386	18.7983	18.6496	19.1698	18.917	19.9258	19.8139	19.7975	18.4533	18.5606	18.6489	17.96	17.9858	19.3504	19.4669	19.5221	19.2514	19.188	19.4495	19.5009	18.9725	18.6906	18.7567	18.9724	18.8831			PIGT_CSPA	CSPA	22	22	22	48.8	48.8	48.8	65.699	0	214.5	202340000	316	434	Q969N2;A0A1W2PNP0;Q969N2-5;A0A1W2PPS0;A0A1W2PPC3;Q969N2-4;A0A1W2PP57;A0A1W2PP53;A0A1W2PPR6;Q969N2-2;F6W983;A0A1W2PQN1;A0A1W2PPQ7;Q969N2-6;A0A1W2PRZ8;A0A1W2PR92;A0A1W2PQY1;Q969N2-3;A0A1W2PP13;A0A1W2PQ52;A0A1W2PRH2;A0A1W2PQ29;A0A1W2PPI8;H7C2Y2;A0A1W2PPK4;A0A1W2PRV7;A0A1W2PRG1;A0A1W2PSC5;A0A1W2PNW9;A0A1W2PRH8;A0A1W2PPU8;A0A1W2PNS2;A0A1W2PNZ5;A0A1W2PR22;B7Z7C5;A0A1W2PP03;A0A1W2PP98;A0A1W2PQL3;A0A1W2P…	Q969N2;A0A1W2PNP0;Q969N2-5;A0A1W2PPS0;A0A1W2PPC3;Q969N2-4;A0A1W2PP57;A0A1W2PP53;A0A1W2PPR6;Q969N2-2;F6W983;A0A1W2PQN1;A0A1W2PPQ7;Q969N2-6;A0A1W2PRZ8;A0A1W2PR92;A0A1W2PQY1;Q969N2-3;A0A1W2PP13;A0A1W2PQ52	GPI transamidase component PIG-T	PIGT
23.8258	23.4959	23.9023	24.5854	24.6839	24.6661	24.5739	24.4128	24.7889	24.7485	24.9976	23.2448	24.2706	23.9752	24.4945	24.5124	22.7705	22.3392	22.8146	22.2908	22.7953	22.61	22.5772	22.9407	21.7243	22.0992	21.9578	22.107			CD59_CSPA	CSPA	4	4	4	25	25	25	14.177	0	155.24	3819500000	975	539	P13987;E9PNW4;A0A2U3TZL5;P13987-2;H0YET2	P13987;E9PNW4;A0A2U3TZL5;P13987-2;H0YET2	CD59 glycoprotein	CD59
20.8827	20.9155	20.9376	20.4829	20.5208	20.1493	20.2344	20.4641	20.6032	21.3759	21.2033	15.8813	20.067	19.8735	19.6196	19.5754	20.2164	20.6533	21.0949	20.5746	20.5909	20.2189	20.1304	20.1845	19.5288	19.7298	20.695	20.5336			SSR1_CSPA	CSPA	7	7	7	38.8	38.8	38.8	32.235	0	272.28	397030000	401	549	P43307;A0A3B3IRT8;C9J3L8;C9J5W0;E9PAL7;C9IZQ1;P43307-2;C9JBX5;C9JY01	P43307;A0A3B3IRT8;C9J3L8;C9J5W0;E9PAL7;C9IZQ1;P43307-2	Translocon-associated protein subunit alpha	SSR1
14.2173	15.0333	14.6858	13.7741	21.1191	20.87	21.0495	20.7525	14.1623	14.9664	13.8954	15.7129	12.8343	13.718	13.8018	14.5096	14.9568	14.6398	13.2501	15.4154	14.9992	14.0408	14.7411	16.2579	13.7158	14.0919	13.5555	13.8638			HLA-C_CSPA	CSPA	17	1	1	56.6	3	3	40.648	0	25.3	18683000	19	607	P10321;A2AEA2;A0A1W2PRU9;A0A140T9E1	P10321;A2AEA2;A0A1W2PRU9;A0A140T9E1	HLA class I histocompatibility antigen, Cw-7 alpha chain	HLA-C
15.3144	14.0535	13.1275	13.8757	14.5871	13.4112	14.6764	14.6516	18.0973	16.6611	17.2294	16.2903	18.2594	18.6946	19.4074	19.066	14.096	14.1884	15.344	13.2349	18.572	17.5459	18.7559	18.4363	20.0638	20.3796	19.2855	19.5313			IGLON5_CSPA	CSPA	7	6	6	28	25.6	25.6	36.794	0	272.36	96347000	125	631	A6NGN9	A6NGN9	IgLON family member 5	IGLON5
21.7897	21.063	21.2623	21.5749	16.0801	16.4633	16.2717	16.3976	12.9957	14.8032	15.1587	17.1584	15.1223	13.4077	14.6384	14.4377	14.9381	15.2101	15.1926	15.1749	16.0479	16.1447	15.4928	15.6995	15.6576	14.3748	13.5924	14.2595			IGFBP3_CSPA	CSPA	12	12	12	47.8	47.8	47.8	31.674	0	271.32	95315000	97	648	P17936;A6XND1;A6XND0;P17936-2;B3KWK7;H0Y5K2;H0Y485;C9JMX4	P17936;A6XND1;A6XND0;P17936-2;B3KWK7;H0Y5K2;H0Y485;C9JMX4	Insulin-like growth factor-binding protein 3	IGFBP3
17.1616	14.9282	16.4854	14.979	15.4323	13.5773	14.5571	14.4549	17.5835	18.0605	17.0888	19.6253	22.2924	22.2741	22.703	22.3464	19.4951	18.8447	19.1348	19.0238	20.873	20.1846	20.9112	21.0727	19.5631	19.5013	19.4249	19.4703			ELAPOR2_CSPA	CSPA	36	36	36	45	45	45	113.84	0	323.31	366060000	533	661	A8MWY0;H7C2N5;A8MWY0-3;C9JA41;A8MWY0-2;C9JFK7;F1LLU5;H7BYL8	A8MWY0;H7C2N5;A8MWY0-3;C9JA41;A8MWY0-2	UPF0577 protein KIAA1324-like	KIAA1324L
19.5508	19.2763	19.2114	19.2318	20.12	19.7858	20.2276	20.2038	20.2998	20.1718	20.3767	21.4117	21.1794	21.1573	20.8667	21.4131	20.0036	20.2457	19.5256	20.0555	19.1419	19.6368	19.5964	19.7261	19.9671	19.3885	18.904	18.654			TMEM9_CSPA	CSPA	6	6	5	44.3	44.3	40.4	20.574	0	323.31	291260000	420	689	Q9P0T7;B1ALM5;B1ALM7;B1ALM4;F2Z389;B1ALM8	Q9P0T7;B1ALM5;B1ALM7;B1ALM4	Transmembrane protein 9	TMEM9
21.1921	20.9836	21.0824	20.9666	13.4846	14.4656	14.4003	15.1569	18.8704	18.9641	18.7173	14.9595	13.5375	15.4008	15.1337	14.762	21.3355	21.2377	21.5115	21.6178	22.6525	22.1742	22.4223	22.4557	21.5737	21.5382	21.3607	21.3794			ADGRL2_CSPA	CSPA	35	33	33	30.3	29	29	163.35	0	323.31	648420000	948	690	O95490;O95490-2;B1ALU1;B1ALU3;O95490-5;O95490-7;O95490-6;O95490-4;O95490-3;H0Y5C0;H0Y3V3	O95490;O95490-2;B1ALU1;B1ALU3;O95490-5;O95490-7;O95490-6;O95490-4;O95490-3;H0Y5C0	Latrophilin-2	LPHN2;ADGRL2
23.4676	23.8426	23.5899	23.4807	24.5268	24.4033	24.6555	24.4183	23.6575	23.4864	23.6508	24.3459	21.3692	20.7273	22.5865	22.0648	23.252	23.4646	22.7459	23.7006	23.3366	22.7676	23.3109	23.3324	23.5088	23.526	23.1242	23.1088			CD58_CSPA	CSPA	5	5	5	25.8	25.8	25.8	27.96	0	144.23	1527500000	604	693	P19256-3;P19256;B1AMW1;P19256-2;H0YDI1	P19256-3;P19256;B1AMW1;P19256-2	Lymphocyte function-associated antigen 3	CD58
19.5942	20.2307	20.3745	20.1669	20.2834	18.7623	18.949	20.0826	19.151	19.0835	18.9143	19.2606	19.2122	19.4084	19.3329	19.7222	20.8464	20.6744	21.0515	20.3505	18.7591	19.8597	20.0174	19.6331	21.0639	22.1275	21.5962	21.088			TTYH2_CSPA	CSPA	11	11	11	21.5	21.5	21.5	58.772	0	102.24	249380000	241	720	Q9BSA4;B4DKD1;Q9BSA4-2;J3KRY9	Q9BSA4;B4DKD1	Protein tweety homolog 2;Protein tweety homolog	TTYH2
18.1868	18.6452	19.0285	18.0235	16.977	17.3781	16.7037	16.4272	15.2286	14.3776	13.6915	16.253	16.4482	14.3836	13.9261	15.9218	21.1108	20.9814	20.0639	20.8194	16.5312	16.1659	18.18	16.1002	15.0489	14.0906	13.2209	14.9637			EPHA5_CSPA	CSPA	30	23	23	42.2	34.4	34.4	114.8	0	247.44	81656000	152	768	P54756;B7ZKW7;B7ZKJ3;P54756-2;F8VP57;P54756-3;F8W9W0	P54756;B7ZKW7;B7ZKJ3;P54756-2;F8VP57;P54756-3;F8W9W0	Ephrin type-A receptor 5;Receptor protein-tyrosine kinase	EPHA5
25.0655	25.1289	25.2007	24.953	23.1699	23.1451	23.0948	22.944	23.9845	23.8239	23.8153	22.2677	23.7278	23.6748	23.6044	23.7745	24.3072	24.423	23.9046	24.4096	23.1795	22.9997	22.7761	23.1204	20.8957	21.3902	21.5267	21.1089			SCARB1_CSPA	CSPA	17	17	4	39.1	39.1	6.9	56.973	0	323.31	3278400000	2083	770	Q8WTV0-2;B7ZKQ9;Q8WTV0-4;Q8WTV0;Q8WTV0-3;F5H4X0;F5H5E8	Q8WTV0-2;B7ZKQ9;Q8WTV0-4;Q8WTV0;Q8WTV0-3;F5H4X0	Scavenger receptor class B member 1	SCARB1
13.8686	18.16	18.039	15.4761	14.2523	14.2295	17.0712	13.2613	18.145	17.8506	12.7338	15.3285	17.6845	17.9061	14.5079	17.7056	17.3472	15.8288	14.5198	15.6843	17.7772	18.7035	18.0363	13.9575	16.4182	14.223	16.9642	14.7433			CCDC126_CSPA	CSPA	4	3	3	32.1	26.4	26.4	15.668	0	37.03	22463000	96	789	Q96EE4;C9J0J0	Q96EE4;C9J0J0	Coiled-coil domain-containing protein 126	CCDC126
22.0289	22.2701	22.2002	21.9092	19.4356	19.7833	20.1297	19.5109	23.3123	23.018	23.1483	22.587	22.3083	21.9838	22.4457	22.1302	22.239	21.9859	21.3535	21.781	19.3484	19.0217	18.5655	19.4677	20.4564	20.4235	20.4068	20.4873			IGF1R_CSPA	CSPA	65	65	50	55.8	55.8	44.1	154.79	0	323.31	2096600000	2003	807	P08069;C9J5X1;H0YMJ5;H3BSZ8	P08069;C9J5X1	Insulin-like growth factor 1 receptor;Insulin-like growth factor 1 receptor alpha chain;Insulin-like growth factor 1 receptor beta chain;Tyrosine-protein kinase receptor	IGF1R
22.7235	22.9264	22.7232	22.9043	16.7225	14.9808	15.5759	14.9673	19.1627	19.4248	20.788	21.2637	16.8764	16.2618	16.8879	17.6968	20.5887	21.6349	21.6223	21.4065	14.9509	16.0122	16.9921	15.9298	15.2019	13.925	15.9007	15.9502			APOD_CSPA	CSPA	8	8	8	40.9	40.9	40.9	24.158	0	323.31	807280000	640	835	C9JF17;P05090;C9JX71;F8WBT9	C9JF17;P05090;C9JX71	Apolipoprotein D	APOD
18.3592	18.5955	18.7311	18.6315	18.6455	17.783	17.8235	17.3868	18.792	18.3013	18.9727	18.4982	14.6858	18.2357	14.8914	13.9427	18.3177	17.9826	19.1141	19.0755	18.9288	18.7707	18.3918	18.2255	14.8587	18.256	13.208	18.2859			COL12A1_CSPA	CSPA	73	73	60	33.3	33.3	27	333.14	0	286.11	195750000	380	1018	Q99715;D6RGG3;Q99715-4;A0A087X0A8;Q99715-2;H0Y4P7;H0Y991	Q99715;D6RGG3;Q99715-4;A0A087X0A8;Q99715-2	Collagen alpha-1(XII) chain	COL12A1
18.1033	15.0818	18.1778	18.0082	19.0953	18.7868	18.4962	18.137	17.3874	14.0795	14.1067	17.1688	11.9657	14.0173	13.9914	13.2564	13.7538	14.3689	17.4795	14.4491	18.2008	17.8536	18.6432	18.2375	13.5971	13.5707	14.6442	14.3947			PTPRM_CSPA	CSPA	27	27	26	25.8	25.8	25.1	163.68	0	153.44	71977000	125	1061	P28827;E7EPS8;P28827-2;Q49AC9;J3QRB4;J3KT55;J3KRV2;J3QLI4	P28827;E7EPS8;P28827-2	Receptor-type tyrosine-protein phosphatase mu;Protein-tyrosine-phosphatase	PTPRM
8.6805	14.3642	9.8349	10.6961	14.2125	10.9697	14.7854	13.2733	10.217	8.4761	15.5249	15.2001	11.3303	14.7891	15.1434	11.2653	9.20149	9.47786	9.61141	14.8907	14.4989	14.641	8.20359	14.6973	11.6337	10.5498	10.8518	9.93069			LTF_CSPA	CSPA	44	44	42	68.3	68.3	65.4	78.181	0	323.31	514540000	450	1067	P02788;E7EQB2;P02788-2;E7ER44;C9JCF5	P02788;E7EQB2;P02788-2;E7ER44	Lactotransferrin;Lactoferricin-H;Kaliocin-1;Lactoferroxin-A;Lactoferroxin-B;Lactoferroxin-C	LTF
12.9857	15.9281	16.0125	13.3621	17.895	17.7352	18.4735	18.0653	14.2967	14.6612	16.2592	15.872	13.5946	15.5007	13.2272	13.7169	13.4243	14.0323	12.5881	14.2301	17.979	17.4078	18.8031	17.698	15.5849	12.2837	16.1719	14.0697			LTBP1_CSPA	CSPA	35	35	34	30.4	30.4	29.9	186.79	0	319.14	94848000	159	1097	Q14766;E7EV71;Q14766-2;Q14766-3;Q14766-5;Q14766-4;C9JD84;C9JDW2;H7C4L5;H7C2H7;H7BZ76;H7C0I7	Q14766;E7EV71;Q14766-2;Q14766-3;Q14766-5;Q14766-4;C9JD84	Latent-transforming growth factor beta-binding protein 1	LTBP1
20.6827	20.735	20.4868	20.8019	20.1361	19.2605	20.123	19.7134	20.2687	19.4155	19.8616	18.465	17.8126	18.0548	18.2665	17.2799	20.9421	20.909	19.8784	20.5914	20.8668	19.9909	20.6826	21.0213	21.955	22.3411	21.3026	21.6594			MERTK_CSPA	CSPA	27	24	24	38	36.1	36.1	110.25	0	323.31	416910000	450	1157	Q12866;E9PHX8;A0A087WZQ5;H7C3L9	Q12866;E9PHX8;A0A087WZQ5	Tyrosine-protein kinase Mer;Receptor protein-tyrosine kinase	MERTK
23.887	23.717	23.8053	24.0543	24.0509	23.9273	23.4381	24.1542	23.5434	23.1985	24.0247	21.6712	24.3507	23.2475	23.1355	24.0207	21.6622	20.4896	22.2827	21.4785	23.6235	23.4022	23.3765	23.6277	20.9222	21.4038	23.0393	21.7226			THY1_CSPA	CSPA	6	6	6	52.2	52.2	52.2	17.935	0	314.73	1765400000	730	1164	P04216;E9PIM6;E9PNQ8;J3QRJ3	P04216;E9PIM6;E9PNQ8;J3QRJ3	Thy-1 membrane glycoprotein	THY1
23.0512	23.3453	23.3153	22.8988	22.5833	21.7256	22.2231	22.3814	21.7899	22.0115	21.947	21.5526	21.1966	21.1711	21.0047	21.0357	19.9631	20.38	20.1836	20.5772	21.6743	21.9936	21.4973	21.6471	17.0092	20.0372	19.3686	16.343			TM9SF1_CSPA	CSPA	13	13	13	25.7	25.7	25.7	68.86	0	323.31	446590000	352	1194	O15321;E9PMQ9;E9PSI1;O15321-2;E9PL78;E9PJM1;G3V1B9;E9PQY7;E9PS99;E9PNW2;E9PJC4;H3BMG7	O15321;E9PMQ9;E9PSI1;O15321-2;E9PL78;E9PJM1;G3V1B9;E9PQY7;E9PS99;E9PNW2	Transmembrane 9 superfamily member 1	TM9SF1
23.6143	23.7208	23.6127	24.0182	24.2431	24.04	23.6312	24.0088	22.1936	21.4628	22.0834	15.3686	23.131	21.6354	21.7198	22.3972	18.0133	14.3055	22.0247	21.5247	23.2871	23.3073	23.1855	23.7095	22.3116	22.7162	22.8233	22.4964			CD151_CSPA	CSPA	8	8	8	34	34	34	28.295	0	157.49	1200100000	611	1195	P48509;K4DIA7;E9PMR4;E9PRJ3;E9PJC8;E9PLZ6;K4DIB7;E9PP93;E9PK37;E9PSA1;E9PJE8	P48509;K4DIA7;E9PMR4;E9PRJ3;E9PJC8;E9PLZ6;K4DIB7	CD151 antigen;Tetraspanin	CD151
22.245	22.2402	22.0604	21.0309	19.0269	18.6962	19.8717	18.7428	20.2271	20.3587	19.5095	20.1129	20.1971	20.7208	20.3449	19.6485	20.4756	20.5675	18.5367	20.4565	20.2363	20.2319	20.3084	20.5567	19.6764	20.2031	20.3002	19.3892			SLC3A2_CSPA	CSPA	40	3	1	77.5	13.4	2.8	64.872	0	323.31	277390000	668	1246	F5GZS6;P08195;F5GZI0;H0YFX4	F5GZS6;P08195	4F2 cell-surface antigen heavy chain	SLC3A2
25.2248	24.9589	25.266	25.6437	24.8641	24.3275	24.8234	24.9628	25.0379	25.4463	25.5781	24.6467	25.346	25.1595	25.6641	25.9918	25.8501	25.3922	25.4434	25.4669	25.8506	26.1877	25.4744	26.0857	23.833	23.8187	23.9251	24.3431			CD63_CSPA	CSPA	8	8	8	30.3	30.3	30.3	25.636	0	285.03	3718500000	1218	1303	P08962;F8W022;F8VWK8;P08962-2;F8VV56;P08962-3;F8VNT9;F8VX62	P08962;F8W022;F8VWK8;P08962-2;F8VV56;P08962-3;F8VNT9	CD63 antigen;Tetraspanin	CD63
23.5594	23.7741	23.8112	23.5174	23.4641	22.9029	23.1407	22.9818	22.0786	21.7841	21.7233	22.4249	22.6914	22.5361	22.6887	22.3423	22.5265	22.7087	22.652	22.6496	22.5892	22.7665	21.7704	22.8706	22.4209	22.8034	22.6684	22.5007			SLC38A1_CSPA	CSPA	10	10	9	21.1	21.1	19.3	54.047	0	136.31	1933300000	691	1305	Q9H2H9;F8VX04	Q9H2H9;F8VX04	Sodium-coupled neutral amino acid transporter 1	SLC38A1
15.4552	15.3131	13.9697	13.4005	14.8961	13.5854	15.3673	14.5679	15.9289	15.7568	16.5069	15.1305	17.3127	16.7503	16.8608	16.7932	15.9627	13.0789	14.8921	14.9997	14.8684	15.3322	14.4654	15.2289	19.7597	19.6528	20.5985	20.1269			TENM2_CSPA	CSPA	41	39	39	22.4	21.5	21.5	307.78	0	139.84	60777000	124	1344	Q9NT68;G3V106;Q9NT68-2;F8VNQ3	Q9NT68;G3V106;Q9NT68-2;F8VNQ3	Teneurin-2;Ten-2, soluble form;Ten-2 intracellular domain	TENM2
20.7531	21.2484	21.565	20.6898	21.8937	22.2474	21.9291	20.9405	20.2341	21.0215	21.2922	19.0724	20.285	20.4019	21.3635	20.8303	21.3819	21.027	21.4363	21.4149	24.2008	23.0948	23.1075	22.7338	18.3425	17.198	17.7958	17.6191			LAMB1_CSPA	CSPA	70	70	70	53.8	53.8	53.8	198.04	0	323.31	926200000	1277	1378	P07942;G3XAI2;E7EPA6	P07942;G3XAI2	Laminin subunit beta-1	LAMB1
18.0462	18.6334	18.6773	18.9359	19.0021	18.7323	18.9855	19.225	19.763	19.8233	19.8502	17.0505	19.4502	19.4268	19.0546	18.981	17.551	17.4081	18.0419	17.5132	17.9506	18.7386	18.0909	17.8636	16.3374	16.9686	12.4326	17.7684			GPR107_CSPA	CSPA	16	16	2	33.5	33.5	3.5	66.99	0	220.5	131380000	236	1384	Q5VW38;G5E994;Q5VW38-3;U3KQD2	Q5VW38;G5E994;Q5VW38-3	Protein GPR107	GPR107
18.6956	18.8847	18.8453	18.6444	18.7583	18.3308	18.5757	18.8101	18.4508	18.1335	18.0959	15.9486	18.8771	18.968	19.454	18.8708	17.8591	17.8811	17.8596	18.2761	18.3755	18.5063	18.2842	18.2771	18.7587	14.1992	19.2899	18.6724			TXNDC15_CSPA	CSPA	9	9	9	45.8	45.8	45.8	39.885	0	185.29	75702000	170	1429	Q96J42;H0Y997;Q96J42-2;H0Y928;D6RBD9;D6RB48	Q96J42;H0Y997;Q96J42-2	Thioredoxin domain-containing protein 15	TXNDC15
23.6511	23.7128	23.9062	24.4196	21.2701	21.1988	21.2109	21.1918	24.4799	24.7195	24.6827	22.2128	24.9271	24.6199	24.9138	25.2038	23.1318	22.9033	22.9879	22.8597	17.5159	16.5868	18.567	13.8909	22.1653	22.5824	22.4156	22.3809			LSAMP_CSPA	CSPA	14	14	14	42.9	42.9	42.9	37.393	0	323.31	4328100000	3757	1482	Q13449;H3BLU2;F5H5G1;C9J5G3	Q13449;H3BLU2;F5H5G1;C9J5G3	Limbic system-associated membrane protein	LSAMP
17.3914	16.7478	17.0912	17.3841	19.6271	19.1794	18.3658	19.2997	20.9596	20.784	21.1634	20.3557	17.6369	17.4877	17.7381	16.9674	19.6981	19.6562	18.9634	19.5908	19.9002	19.5312	19.5448	19.9183	20.0742	20.6692	20.7188	20.1552			RTN4R_CSPA	CSPA	15	15	15	36.5	36.5	36.5	59.446	0	323.31	263430000	358	1536	H7C215;H7C0V4;Q9BZR6	H7C215;H7C0V4;Q9BZR6	Reticulon-4 receptor	RTN4R
17.5526	17.4304	17.7407	17.5655	20.1294	19.776	20.0083	19.7516	19.9857	20.2508	19.9791	20.6291	22.2564	21.9112	22.4574	22.1939	21.8917	21.7731	21.6983	21.7942	20.5579	20.235	20.5196	20.575	21.8703	21.9352	21.9008	21.6837			NCAM2_CSPA	CSPA	43	43	43	56.9	56.9	56.9	93.045	0	323.31	2893700000	2659	1550	O15394;H9KV31;O15394-2	O15394;H9KV31	Neural cell adhesion molecule 2	NCAM2
21.2873	21.3115	21.4702	21.2646	23.2667	23.4191	23.3077	23.4016	21.6103	21.7388	22.016	21.6379	23.51	23.1413	23.7214	23.3357	20.7407	20.7162	20.4438	20.9246	22.5819	22.4679	21.9095	22.4523	22.7247	23.0891	22.8178	22.851			LDLR_CSPA	CSPA	40	39	4	61.6	60.8	5.8	104.56	0	323.31	3363400000	2692	1574	J3KMZ9;P01130;P01130-5;H0YMD1;P01130-3;P01130-6;P01130-2;H0YMQ3	J3KMZ9;P01130;P01130-5;H0YMD1;P01130-3;P01130-6;P01130-2	Low-density lipoprotein receptor	LDLR
17.3118	14.9708	16.9589	17.0143	22.8575	22.4799	22.1398	22.4587	17.094	16.7393	17.7665	17.534	17.8134	17.0855	17.3732	17.893	14.6007	15.2803	13.9079	16.981	18.6409	17.9521	18.2573	18.9666	16.9253	18.0955	18.1778	18.5634			SEMA4B_CSPA	CSPA	27	27	27	40.9	40.9	40.9	92.192	0	323.31	353430000	378	1584	Q9NPR2;J3KNP4;Q9NPR2-2;H0YMZ3;H0YN49;H0YMR1;H0YLN3;H0YNM2;H0YMD6	Q9NPR2;J3KNP4;Q9NPR2-2;H0YMZ3	Semaphorin-4B	SEMA4B
19.1865	19.3978	19.347	19.4646	20.8606	20.95	20.7089	21.2196	19.8982	20.1572	20.1406	20.0278	20.4142	20.1941	20.0737	20.6292	17.9195	18.5464	18.5095	18.5545	20.0845	20.8554	19.8339	19.9034	19.2736	19.4653	19.5536	19.3289			QSOX1_CSPA	CSPA	33	33	5	56.8	56.8	8.3	82.577	0	295.69	384450000	577	1744	O00391;H0Y5Z8;A8MXT8	O00391	Sulfhydryl oxidase 1	QSOX1
16.8714	16.8419	16.7299	16.3879	14.5787	15.7348	15.7769	14.4513	19.8487	19.9574	20.1592	19.988	19.4068	19.3881	19.5668	19.1912	18.8055	18.6506	18.1643	18.2546	16.6697	16.359	16.5035	16.1202	16.5844	16.1323	17.2112	16.4438			AGRN_CSPA	CSPA	72	72	72	55	55	55	214.84	0	323.31	466840000	894	1758	O00468-6;O00468-3;O00468-7;O00468;O00468-5;O00468-4;A0A087X208;O00468-2;H0Y5U1	O00468-6;O00468-3;O00468-7;O00468;O00468-5;O00468-4;A0A087X208;O00468-2	Agrin;Agrin N-terminal 110 kDa subunit;Agrin C-terminal 110 kDa subunit;Agrin C-terminal 90 kDa fragment;Agrin C-terminal 22 kDa fragment	AGRN
18.9783	17.8934	19.2313	18.8066	16.8229	12.8322	17.7587	15.5385	17.4868	18.4199	18.1461	19.859	17.0839	14.1853	15.7122	17.1395	17.1252	14.4145	14.846	16.7883	17.4033	16.8371	17.6971	17.5606	15.4935	18.4882	14.3341	18.3492			BTN3A3_CSPA	CSPA	17	11	9	40.9	29.5	25.8	59.687	0	123.59	79287000	120	1760	O00478-2;O00478;C9JUV8;C9JZT5;C9JQT8;C9J877;C9JNZ3;C9J3Q8;E9PJE9;C9JVU4;E9PFB8;E7EPR2;Q96F44;Q6AZZ1-2;R4GNB9;Q96F44-3;Q13410;R4GMV1;Q4VAN1;Q6AZZ1	O00478-2;O00478;C9JUV8;C9JZT5	Butyrophilin subfamily 3 member A3	BTN3A3
21.4127	21.2729	21.0705	21.447	15.2095	14.4264	15.036	14.2251	22.6243	22.2071	22.5115	22.1563	22.0189	21.5083	21.8472	21.8672	22.7748	22.753	22.5235	22.7208	16.6028	15.5403	18.4405	15.9343	23.6201	23.7478	23.5364	23.732			CHL1_CSPA	CSPA	46	46	0	52	52	0	136.7	0	323.31	4069300000	2785	1767	O00533-2	O00533-2	Neural cell adhesion molecule L1-like protein;Processed neural cell adhesion molecule L1-like protein	CHL1
24.0178	24.0317	24.1395	24.1871	21.4231	21.8244	21.6157	21.2414	24.0922	24.1338	24.0272	24.334	23.9386	23.663	24.0982	23.8886	23.774	23.5238	23.3616	23.629	21.6997	21.1391	21.7473	21.677	21.6636	21.7146	21.3721	21.8972			PODXL_CSPA	CSPA	19	19	19	36.7	36.7	36.7	58.635	0	323.31	1949900000	1040	1773	O00592;O00592-2;G3V0E6	O00592;O00592-2	Podocalyxin	PODXL
19.546	19.1111	19.2885	19.8832	21.1029	20.4425	20.7405	20.5239	20.9778	20.6446	20.6365	16.617	19.1447	19.4216	19.5957	18.8743	19.8547	20.2389	20.2055	20.1948	19.9149	20.1517	20.331	20.6809	14.386	17.6333	14.0821	19.1705			PLPP1_CSPA	CSPA	7	7	7	29.2	29.2	29.2	32.156	0	189.92	204120000	208	1782	O14494;O14494-2	O14494;O14494-2	Lipid phosphate phosphohydrolase 1	PPAP2A
19.4311	19.3675	19.6298	19.6248	20.1559	19.8701	19.875	19.9412	17.786	17.8347	17.842	16.073	18.9058	18.9563	18.6977	18.8448	19.6793	19.6557	20.1051	19.8436	19.1001	19.5419	19.4442	19.6848	20.5406	20.5416	20.7378	20.8013			PLPP3_CSPA	CSPA	10	10	10	37.3	37.3	37.3	35.116	0	99.686	329420000	387	1783	O14495;A0A286YES4;A0A286YF41;A0A286YEZ7	O14495;A0A286YES4	Lipid phosphate phosphohydrolase 3	PPAP2B
22.6004	22.5469	22.4254	22.6711	20.9516	20.8611	20.5821	20.9035	21.2767	21.0535	21.2259	21.0428	20.7372	20.6341	20.9227	20.6827	21.1704	20.9362	21.3352	21.035	21.0603	21.0691	21.0116	21.2881	20.5118	20.5554	20.7439	20.5376			ADAM10_CSPA	CSPA	41	41	41	68.3	68.3	68.3	84.141	0	323.31	1525600000	1694	1801	O14672;O14672-2;H0YNC5;C9J9B4;H3BS53;H0YK87;B5MC71	O14672;O14672-2	Disintegrin and metalloproteinase domain-containing protein 10	ADAM10
14.2738	13.0936	13.774	14.4283	23.5147	23.7138	23.455	23.5025	15.7701	15.9576	15.568	14.6927	16.7658	12.3385	16.2411	16.4639	22.1239	21.8744	22.2427	22.4755	22.2351	21.9136	21.8734	22.2448	24.4015	24.3752	24.2255	24.4158			NRP1_CSPA	CSPA	46	46	5	66.6	66.6	5.7	103.13	0	323.31	4722700000	3078	1809	O14786;Q5JWQ6	O14786;Q5JWQ6	Neuropilin-1	NRP1
18.0742	18.5622	18.0062	18.4329	19.3904	18.8346	19.2292	18.8102	18.6784	18.0554	18.5877	18.1698	21.2029	21.2559	21.4603	21.5078	21.494	21.1906	21.4509	21.7823	18.9466	18.6606	18.7445	19.0749	21.0345	21.2988	20.8883	20.9374			PCDH17_CSPA	CSPA	43	43	20	54.1	54.1	23.5	126.23	0	323.31	463180000	648	1817	O14917;O14917-2;A0A087X099	O14917;O14917-2	Protocadherin-17	PCDH17
22.5076	22.226	22.1732	22.3766	22.6892	22.6402	22.6143	22.483	22.7066	22.5236	22.7439	22.087	22.3229	21.9466	22.5152	22.403	23.5267	23.2518	23.36	23.4253	23.3325	22.9297	23.2597	23.3358	22.7101	22.7393	22.667	22.6621			PLXNB2_CSPA	CSPA	86	86	44	67.1	67.1	36.9	205.12	0	323.31	4779700000	5160	1831	O15031;H0Y6J7;F5H3A2	O15031	Plexin-B2	PLXNB2
22.5942	22.5977	22.7122	22.7528	21.9658	21.8758	21.9528	21.9126	22.6902	22.7287	22.8276	22.3094	22.3224	22.2564	22.3299	22.3997	23.029	23.1434	22.9685	22.7945	22.645	23.1541	22.9093	22.5903	21.0241	21.2796	21.2059	21.359			NPC1_CSPA	CSPA	36	36	36	35.5	35.5	35.5	142.17	0	323.31	2643500000	1975	1840	O15118;K7EQ23;O15118-2;K7ERM4;K7ERW2;K7EIH7	O15118;K7EQ23;O15118-2	Niemann-Pick C1 protein	NPC1
15.3305	16.001	15.6906	12.3193	14.5118	13.588	14.563	14.4507	16.9696	18.0844	18.6886	19.6214	14.356	16.7091	16.0757	16.6351	16.3277	16.8705	15.4262	16.5821	17.3736	17.2199	16.9098	16.5399	14.6364	13.4872	13.8202	14.0855			LAMA5_CSPA	CSPA	66	66	65	26.7	26.7	26.5	399.73	0	276.01	59751000	150	1848	O15230;O15230-2;A0A087WYH7;A0A075B783	O15230	Laminin subunit alpha-5	LAMA5
19.6204	19.3927	19.2673	19.7752	16.1334	16.7181	17.0817	15.7124	20.0235	19.68	20.2209	20.2527	21.2795	21.0303	21.5688	21.0478	21.3276	21.2023	21.3663	21.43	20.3046	20.2585	20.4595	20.2821	20.5633	20.8313	20.7375	20.7753			PLXNB1_CSPA	CSPA	62	58	58	43.2	42.1	42.1	232.3	0	323.31	716720000	1195	1882	O43157;O43157-2;O43157-3	O43157;O43157-2	Plexin-B1	PLXNB1
23.2459	23.2338	23.0893	23.1372	14.6349	12.6298	14.4283	13.2343	23.123	22.8951	22.9218	22.3936	12.6912	14.6108	12.6858	12.7315	23.811	23.665	23.2166	23.6533	20.4625	19.964	21.5096	20.7015	21.9433	21.7994	22.0135	21.5871			PROM1_CSPA	CSPA	34	34	3	44.4	44.4	3.9	97.201	0	323.31	2881500000	1969	1911	O43490;O43490-7;O43490-2;O43490-4;O43490-3;H0Y9D4;H0Y9Q5;D6RIF3	O43490;O43490-7;O43490-2;O43490-4;O43490-3	Prominin-1	PROM1
21.3097	20.7794	20.98	20.9211	15.705	14.5874	15.3301	14.8779	19.8509	19.799	20.2903	21.4626	13.978	14.7253	14.8888	13.4515	20.7915	20.5107	19.177	19.7867	16.599	15.7063	17.7204	16.7458	19.338	19.7357	18.7839	19.0982			PROM1_CSPA	CSPA	33	2	2	43.6	1.7	1.7	93.691	0	313.08	77666000	99	1912	O43490-6;O43490-5	O43490-6;O43490-5	Prominin-1	PROM1
19.4287	18.5651	18.7055	18.4224	17.2268	15.3541	14.5805	17.7968	18.4473	18.8801	18.8397	15.9595	19.2732	20.3265	20.0348	19.8356	18.4519	19.0774	17.9651	19.0817	17.6378	18.244	17.9056	17.2265	17.2574	18.2781	17.7085	18.3835			RNF13_CSPA	CSPA	14	14	14	37	37	37	42.813	0	180.1	107390000	166	1920	O43567;O43567-2;C9IY58;C9JCY0;C9J7B4;C9J8T4;C9JYN7;C9JRV0;F8WDJ5;C9J383;H7C5Q6;C9JU37;C9JYY4	O43567;O43567-2;C9IY58;C9JCY0	E3 ubiquitin-protein ligase RNF13	RNF13
24.7536	24.8958	24.9091	24.6924	24.0823	23.9406	24.0456	23.8633	21.8808	21.5656	22.2739	19.8918	13.3405	13.7431	14.1102	13.868	23.4968	23.0935	23.1924	23.4174	22.5008	22.2163	21.4949	22.5817	23.4446	23.2072	23.3664	23.0764			CA12_CSPA	CSPA	12	12	12	45.5	45.5	45.5	39.45	0	323.31	1551900000	992	1921	O43570;O43570-2;B3KUB4	O43570;O43570-2;B3KUB4	Carbonic anhydrase 12	CA12
23.3367	23.2358	23.2268	23.3445	23.1168	22.9588	23.2143	23.0818	23.4142	23.6439	23.6814	23.8473	24.2386	23.981	23.8815	23.7124	21.4616	21.6127	21.7923	21.4947	22.4029	23.0326	22.4839	22.3509	21.7184	21.8278	22.0101	21.846			CALU_CSPA	CSPA	26	26	0	72.7	72.7	0	37.106	0	323.31	5700900000	2798	1948	O43852;O43852-3;O43852-6;O43852-5;O43852-15;H0Y875;O43852-9;O43852-13;O43852-14;O43852-11;O43852-12	O43852;O43852-3;O43852-6;O43852-5;O43852-15;H0Y875	Calumenin	CALU
21.1824	21.0614	21.0746	21.0712	20.8987	21.1608	20.6403	20.6703	21.482	21.2641	21.8439	21.5515	21.8168	21.6047	22.1947	22.0619	19.808	19.6632	20.3956	20.2775	22.0208	21.615	20.975	21.9452	21.4827	21.5357	21.4571	21.4976			PCDH7_CSPA	CSPA	46	46	15	57.6	57.6	18	116.07	0	323.31	937830000	1133	1961	O60245;O60245-2	O60245;O60245-2	Protocadherin-7	PCDH7
19.2687	18.0618	19.5645	18.7501	24.1855	24.3075	24.1923	24.1385	22.7015	22.012	22.3345	19.7318	22.018	20.5775	21.9049	20.8993	22.8342	23.1399	22.385	22.4657	21.3021	21.1596	21.1176	21.7476	21.8128	22.7514	21.5772	22.9269			SUSD5_CSPA	CSPA	23	23	23	40.7	40.7	40.7	68.02	0	323.31	1435400000	1185	1965	O60279;H7C2K7	O60279	Sushi domain-containing protein 5	SUSD5
15.4019	16.111	15.8951	13.1822	14.2922	15.6493	15.7736	14.227	14.81	15.027	13.3475	15.724	13.4361	15.2759	13.3389	13.7208	14.6511	13.4704	14.7779	15.1876	14.8178	15.752	15.127	14.3323	14.6419	13.9949	14.0117	14.4029			NRP2_CSPA	CSPA	47	1	0	65.3	2.5	0	104.83	0	17.765	6142900	17	1977	O60462;O60462-2;O60462-6;C9JH98	O60462;O60462-2;O60462-6	Neuropilin-2	NRP2
24.3156	24.7411	24.1951	24.506	23.8292	23.6981	23.6384	23.6562	23.5902	23.6136	23.6449	23.2059	24.1791	23.8584	24.5117	24.5342	24.4831	24.4539	24.8042	24.542	23.8427	23.7289	23.6988	23.9704	22.1911	22.2146	22.3042	22.4464			NRP2_CSPA	CSPA	47	47	1	66.1	66.1	2.9	104.25	0	323.31	3725100000	3173	1978	O60462-3	O60462-3	Neuropilin-2	NRP2
21.4692	21.4355	21.3375	21.5709	21.259	21.3214	21.2246	21.1492	21.5782	21.3945	21.3725	21.7642	22.677	22.4909	22.5526	22.373	22.0027	21.8314	21.9373	21.6988	16.9347	16.9642	17.5995	16.8578	20.9492	21.1087	21.0395	21.0025			PLXNA2_CSPA	CSPA	84	74	68	56.4	52	49.3	211.1	0	323.31	2359800000	2894	2030	O75051;O75051-2	O75051	Plexin-A2	PLXNA2
20.2462	20.1952	20.3607	20.4455	20.5378	20.7097	20.5896	20.2459	21.6549	21.4733	21.4859	21.6525	20.8249	20.5195	20.7868	20.4001	21.8306	21.6682	21.6414	21.5931	21.4552	21.1837	21.5985	21.6027	22.6374	22.7109	22.6894	22.6694			IGSF3_CSPA	CSPA	54	54	1	60.2	60.2	1.3	137.51	0	323.31	1270400000	1519	2033	O75054-2	O75054-2	Immunoglobulin superfamily member 3	IGSF3
19.8554	20.1366	20.3148	20.0162	19.5306	19.3988	19.3943	19.5055	19.4904	19.1174	19.4818	17.6984	21.8465	21.302	21.5691	21.3511	20.3793	20.0009	19.7689	19.8923	20.452	20.4816	20.6532	20.7899	21.3169	21.5542	21.1213	21.6633			LRP4_CSPA	CSPA	66	66	66	49.4	49.4	49.4	212.04	0	323.31	372650000	671	2043	O75096;E9PNJ5	O75096	Low-density lipoprotein receptor-related protein 4	LRP4
20.2955	20.2065	19.4395	20.3452	20.6206	20.1143	19.2537	20.4234	17.3353	17.4286	18.4361	16.7099	13.2103	16.6197	17.2789	14.2514	16.518	14.0548	18.7178	15.3626	22.6725	22.5377	22.2	22.712	12.9553	13.731	14.37	16.4207			ICOSLG_CSPA	CSPA	8	8	8	33.1	33.1	33.1	33.348	0	323.31	134340000	168	2050	O75144;K4DIA0;O75144-2;O75144-3;A0A087X1L8	O75144;K4DIA0;O75144-2;O75144-3	ICOS ligand	ICOSLG
16.96	17.333	18.2987	16.9393	18.6935	17.9983	18.6224	18.6699	17.2758	17.973	18.7012	18.082	18.3448	17.7175	18.9279	17.5867	19.5394	19.4014	19.7937	19.4455	21.7858	21.4946	21.5999	22.0756	18.4494	18.8616	18.5215	18.2924			GPC4_CSPA	CSPA	19	16	16	44.4	37.9	37.9	62.411	0	303.76	122580000	195	2082	O75487;O75487-2	O75487;O75487-2	Glypican-4;Secreted glypican-4	GPC4
20.9547	20.8776	20.3198	20.9162	21.948	21.9575	21.9378	21.7642	15.2645	14.261	14.9876	15.9956	12.6283	14.4389	14.8787	14.0179	11.6508	12.9059	11.8085	14.5931	15.0544	13.4472	10.8556	14.4531	14.4384	9.44491	10.9401	10.6087			ITGA10_CSPA	CSPA	38	38	38	46.9	46.9	46.9	127.6	0	323.31	501570000	591	2093	O75578;O75578-3;O75578-2	O75578;O75578-3	Integrin alpha-10	ITGA10
18.7395	18.9794	19.0931	18.9777	19.6593	19.6777	20.0802	19.6804	18.4767	18.7463	18.3077	18.3388	18.6849	18.9427	18.1802	18.6844	18.2866	18.2227	18.185	18.616	18.9716	19.9053	19.3998	18.8515	16.7706	17.0301	15.5121	17.5713			CRTAP_CSPA	CSPA	19	19	19	57.4	57.4	57.4	46.561	0	215.97	228920000	373	2103	O75718;C9JP16	O75718;C9JP16	Cartilage-associated protein	CRTAP
20.7179	20.6632	20.582	20.7516	19.1723	19.5874	19.2544	19.0467	20.7561	20.5624	20.6927	21.1047	21.5316	21.1534	21.854	21.7229	20.4341	20.1795	20.43	20.2836	20.2642	20.1819	20.2025	20.1812	20.7352	20.9688	20.7727	20.9522			ATRN_CSPA	CSPA	47	47	6	45	45	4.7	158.54	0	323.31	852660000	1330	2116	O75882	O75882	Attractin	ATRN
20.9666	21.0084	21.0174	21.2169	21.7264	21.7483	21.647	21.5588	21.538	21.4063	21.1838	22.1728	21.9604	21.7476	21.7901	21.8867	21.2734	21.3458	21.3784	21.0616	21.5954	21.8901	21.5983	21.5963	20.807	20.8306	21.0614	20.8499			CPD_CSPA	CSPA	60	60	60	55.5	55.5	55.5	152.93	0	323.31	2012300000	2414	2129	O75976;O75976-2;J3QQJ4;J3QRJ9	O75976;O75976-2	Carboxypeptidase D	CPD
14.5327	13.7719	15.4636	14.9781	17.9536	17.9149	18.0728	17.1652	14.2961	12.2494	14.1133	15.6224	14.2873	14.1725	15.7375	13.2948	17.6586	17.1934	17.8921	16.9101	21.6706	20.7013	21.2339	21.4576	19.3884	18.4803	19.6366	19.4036			SLIT2_CSPA	CSPA	41	40	40	41.8	41.1	41.1	169.87	0	323.31	124900000	259	2146	O94813;X6R3P0;O94813-3;O94813-2;A0A087WYV5;E9PCX4;H0Y9Z6;F5H0U4;H0YAG4;H0Y968	O94813;X6R3P0;O94813-3;O94813-2;A0A087WYV5	Slit homolog 2 protein;Slit homolog 2 protein N-product;Slit homolog 2 protein C-product	SLIT2
17.1622	15.9796	17.6552	15.4188	22.4783	22.4174	22.2039	22.2872	22.5789	22.408	22.6486	22.3969	23.2734	22.8503	23.4012	22.9553	21.7896	21.601	21.7699	21.7176	21.5408	21.1245	21.5663	21.6208	21.326	21.5728	21.5287	21.5633			NFASC_CSPA	CSPA	64	64	2	58.6	58.6	0.8	148.44	0	323.31	6482400000	4324	2153	O94856-5;O94856-10;O94856-3;O94856-8	O94856-5;O94856-10;O94856-3;O94856-8	Neurofascin	NFASC
14.4451	15.5018	12.5521	14.0048	18.9464	18.9804	18.727	18.4328	18.9403	18.871	19.3483	17.3478	20.7094	20.412	20.533	20.9789	17.4808	17.1171	14.3569	18.6945	17.9058	16.8799	17.5517	17.7512	17.4066	13.5986	16.9411	16.6063			NFASC_CSPA	CSPA	56	2	2	57.9	2.3	2.3	137.61	0	323.31	219910000	245	2154	O94856-9;H7BY57;O94856-4;O94856-12;H7C0L6	O94856-9;H7BY57;O94856-4;O94856-12	Neurofascin	NFASC
12.2342	14.9541	14.3156	14.4701	13.8458	14.0777	14.8028	14.7014	14.685	13.4779	13.6118	15.9214	14.0597	14.871	15.5942	14.0353	15.1424	13.9968	14.7378	15.1453	14.8716	15.1872	14.5205	14.6949	15.7042	16.1769	16.0555	15.9506			ABCA8_CSPA	CSPA	24	24	24	20.2	20.2	20.2	183.67	0	151.1	38911000	82	2165	O94911-3;A0A0A0MSU4;O94911;A0A075B774;O94911-2;Q8IUA7;K7ELK9;Q49AI9;H0Y4U7;H0Y7M0	O94911-3;A0A0A0MSU4;O94911;A0A075B774	ATP-binding cassette sub-family A member 8	ABCA8
13.1292	15.0663	13.8245	14.6472	15.3699	13.3668	14.652	15.5285	14.0862	13.0584	14.1057	15.2362	14.1067	14.8814	15.0325	12.653	13.8248	14.004	15.243	15.546	14.1847	14.8269	13.4482	14.7093	19.4751	20.4894	20.1183	19.9492			SLITRK3_CSPA	CSPA	19	19	19	30	30	30	108.93	0	154.08	34209000	57	2171	O94933	O94933	SLIT and NTRK-like protein 3	SLITRK3
22.7366	22.1324	22.3889	22.209	14.508	13.4953	16.137	16.0112	21.4458	20.4248	21.088	21.0845	19.8239	20.2289	19.924	19.7662	21.9131	21.8401	21.1534	21.826	15.2908	14.3757	17.3499	19.8519	20.7776	21.2997	21.2455	21.5669			CSPG5_CSPA	CSPA	11	11	2	27.4	27.4	7.6	60.016	0	323.31	324050000	297	2191	O95196;A0A087WUT8	O95196	Chondroitin sulfate proteoglycan 5	CSPG5
19.4924	19.2227	18.9617	22.2089	15.0619	14.4324	14.9192	14.1808	18.2082	14.9764	18.2644	15.1045	18.7717	14.1948	19.5485	20.1525	21.3365	16.1834	21.7602	21.8319	14.2126	14.5392	14.7811	15.043	15.564	15.0376	14.7771	13.6759			CSPG5_CSPA	CSPA	10	1	1	26.3	5.6	5.6	56.982	0	213.31	41242000	53	2192	O95196-2;O95196-3	O95196-2;O95196-3	Chondroitin sulfate proteoglycan 5	CSPG5
23.6843	23.4182	23.3803	23.863	22.974	22.7679	22.8115	22.7715	23.5627	23.3002	23.4846	23.2956	24.8611	24.173	25.0109	25.1036	23.3054	23.2293	23.7536	23.6252	22.9533	22.9131	23.0259	23.3185	21.9968	22.3047	21.0606	22.2727			MPZL1_CSPA	CSPA	10	10	7	33.1	33.1	24.5	29.082	0	323.31	2268600000	958	2203	O95297;O95297-2;O95297-4;O95297-5	O95297;O95297-2;O95297-4	Myelin protein zero-like protein 1	MPZL1
21.2329	21.2814	20.8768	20.626	19.8984	19.8755	19.5722	19.6719	23.1341	22.5576	22.7767	24.2041	22.4668	21.5409	22.34	22.1673	21.7319	21.6189	20.6989	21.5622	21.0447	21.1988	21.0841	21.4729	20.6489	21.2038	20.8239	20.5067			MPZL1_CSPA	CSPA	5	2	2	16.7	5.7	5.7	22.761	0	116.62	317530000	226	2204	O95297-3;Q9UEL6	O95297-3;Q9UEL6	Myelin protein zero-like protein 1	MPZL1
20.2674	20.7609	20.8311	20.8941	18.1268	17.528	17.6746	17.6387	20.7448	20.6633	20.632	20.1321	20.7241	20.7312	20.9485	21.1141	18.117	17.4073	17.5694	17.2557	20.0203	19.6176	20.0819	20.7268	13.4813	12.9072	13.2279	13.9662			RECK_CSPA	CSPA	42	42	42	55.8	55.8	55.8	106.46	0	323.31	491510000	741	2263	O95980	O95980	Reversion-inducing cysteine-rich protein with Kazal motifs	RECK
9.33318	15.4136	7.82833	14.3561	15.0204	10.2655	14.9438	11.9739	11.5618	14.0682	10.0926	14.267	7.3572	10.255	14.1935	10.1055	10.6194	9.00543	11.5638	14.9501	14.0454	14.3703	8.76868	14.9419	10.7462	11.5524	10.5853	11.4223			CP_CSPA	CSPA	45	45	45	57.2	57.2	57.2	122.2	0	323.31	646790000	966	2281	P00450;E9PFZ2;H7C5R1;CON__ENSEMBL:ENSBTAP00000031900;D6RE86;H7C5N5	P00450;E9PFZ2;H7C5R1	Ceruloplasmin	CP
21.5157	21.5205	21.412	21.7482	21.7827	21.5683	21.7141	21.6587	19.6531	19.3147	19.5007	19.5201	19.3233	19.2363	19.1057	19.3144	19.1719	18.5409	21.4376	18.5345	23.1072	22.9179	24.2178	24.0961	20.1381	20.4265	20.3076	20.2376			EGFR_CSPA	CSPA	57	57	10	64.1	64.1	15.2	134.28	0	323.31	3053400000	2355	2285	P00533;E9PFD7;P00533-4;P00533-3;P00533-2;A0A1W2PRR9;C9JYS6	P00533;E9PFD7	Epidermal growth factor receptor;Receptor protein-tyrosine kinase	EGFR
10.3185	14.1661	10.4479	11.1238	15.2521	13.6781	13.8176	13.7132	10.4768	15.0151	11.3379	14.9538	14.4462	13.0952	14.7106	10.6321	10.2913	12.3759	9.46015	14.2332	14.2235	15.0287	12.7491	14.4221	11.0323	13.7179	11.3739	11.675			F2_CSPA	CSPA	27	27	21	54.2	54.2	43.9	70.036	0	323.31	153000000	260	2288	P00734;E9PIT3;C9JV37	P00734;E9PIT3	Prothrombin;Activation peptide fragment 1;Activation peptide fragment 2;Thrombin light chain;Thrombin heavy chain	F2
18.8062	18.5114	18.6852	18.7738	19.1306	19.21	18.2705	18.711	18.4678	17.0654	17.7099	19.1257	13.2937	14.9461	15.5525	14.197	17.1999	17.39	17.0167	17.0627	17.5598	15.1723	13.9179	16.4432	14.1388	13.0706	14.2118	13.9562			PLAT_CSPA	CSPA	16	16	16	42.5	42.5	42.5	62.916	0	134.27	66416000	133	2296	P00750;E7ESF4;B4DNJ1;B4DN26;P00750-3;P00750-4;P00750-2;E5RHG4;E5RGA1;H0YBH9	P00750;E7ESF4;B4DNJ1;B4DN26;P00750-3;P00750-4;P00750-2	Tissue-type plasminogen activator;Tissue-type plasminogen activator chain A;Tissue-type plasminogen activator chain B	PLAT
11.0926	16.0475	11.3196	13.7522	15.5193	10.2954	15.6036	12.0123	14.9802	11.3414	10.5385	16.2838	11.3769	10.2167	14.4057	12.2917	12.1103	15.3674	15.2386	14.1798	14.9293	14.5857	12.1764	14.6109	13.1663	14.2296	10.4548	12.6653			SERPINA3_CSPA	CSPA	19	19	19	51.3	51.3	51.3	47.65	0	323.31	473800000	427	2301	P01011;G3V595;G3V3A0;P01011-2;A0A087WY93;P01011-3	P01011;G3V595;G3V3A0	Alpha-1-antichymotrypsin;Alpha-1-antichymotrypsin His-Pro-less	SERPINA3
20.3335	20.5209	20.4736	20.521	17.019	17.3296	16.9495	17.434	19.7821	19.8364	19.6379	20.0823	15.7465	15.6329	14.5432	15.51	19.2126	19.3922	19.0347	18.6848	18.7844	19.0011	18.8123	18.2434	18.8765	18.8186	19.2847	19.0243			A2M_CSPA	CSPA	63	63	53	58.3	58.3	51.7	163.29	0	323.31	1521100000	2009	2303	P01023;F8W7L3;H0YFH1;F5H1E8	P01023	Alpha-2-macroglobulin	A2M
13.5407	14.7451	14.6012	15.1044	14.1502	13.2347	14.2443	13.9631	14.1273	14.1766	14.1601	15.391	14.3485	13.9338	13.9272	13.2558	14.8015	14.0357	13.0959	14.7237	14.2114	14.0189	12.1372	14.0401	13.5947	12.9853	12.7426	14.3474			C3_CSPA	CSPA	52	52	45	38.9	38.9	35.2	187.15	0	323.31	178260000	325	2304	P01024;M0QYC8;M0QXZ3;M0R0Q9;M0R1Q1	P01024	Complement C3;Complement C3 beta chain;C3-beta-c;Complement C3 alpha chain;C3a anaphylatoxin;Acylation stimulating protein;Complement C3b alpha chain;Complement C3c alpha chain fragment 1;Complement C3dg fragment;Complement C3g fragment;Complement C3d fragment;Complement C3f fragment;Complement C3c alpha chain fragment 2	C3
17.8127	18.3752	18.191	18.0864	19.2861	15.6256	14.1222	19.2616	15.0568	13.8642	18.6733	15.3877	13.7641	15.2129	15.3158	13.4844	14.875	12.8085	14.4473	14.5554	18.5073	19.0422	18.8921	18.4321	14.2173	13.6527	14.5071	13.7391			TIMP1_CSPA	CSPA	8	8	8	55.1	55.1	55.1	23.171	0	28.106	42932000	70	2306	P01033;Q5H9A7;H0Y789;Q5H9B5;Q5H9B4	P01033;Q5H9A7;H0Y789	Metalloproteinase inhibitor 1	TIMP1
16.1347	15.008	12.5761	14.3656	13.7218	14.0066	14.5941	13.5932	13.5824	14.7416	13.9873	13.7986	13.7977	15.3546	15.8303	13.8145	13.7062	14.6985	15.8222	15.7533	14.7674	16.2806	14.6905	14.3984	14.2321	15.772	14.9598	14.8528			KNG1_CSPA	CSPA	17	17	17	31.5	31.5	31.5	71.957	0	323.31	148800000	181	2309	P01042;P01042-2;P01042-3	P01042;P01042-2;P01042-3	Kininogen-1;Kininogen-1 heavy chain;T-kinin;Bradykinin;Lysyl-bradykinin;Kininogen-1 light chain;Low molecular weight growth-promoting factor	KNG1
14.0375	14.4779	16.8762	13.6168	16.535	14.7172	13.5241	16.5264	24.1437	22.0189	23.3174	22.0387	24.1562	23.5877	23.8115	23.189	12.8089	13.0445	13.4057	14.9427	14.8169	14.9836	16.3111	16.2265	14.5972	13.5736	15.4099	14.5722			HLA-A_CSPA	CSPA	23	5	4	58.4	14.2	10.7	40.908	0	253.06	880730000	323	2318	P01891	P01891	HLA class I histocompatibility antigen, A-68 alpha chain	HLA-A
13.718	15.3926	14.3486	12.9189	21.2059	21.2754	21.357	20.8613	14.9829	14.0094	14.1713	15.424	11.6467	14.1419	14.3197	10.9148	14.0145	10.4504	16.2293	15.2664	22.336	22.1239	22.4893	21.1631	14.4322	12.4458	14.8722	13.2522			COL1A1_CSPA	CSPA	49	49	47	55.1	55.1	53.6	138.94	0	323.31	426720000	527	2322	P02452;CON__Q862S4;I3L3H7	P02452	Collagen alpha-1(I) chain	COL1A1
19.0851	18.765	18.8906	18.3544	14.7359	14.6558	15.7506	13.4649	17.5073	17.9428	17.8128	18.2492	13.7558	13.3433	15.4262	13.3643	20.3849	20.2116	21.5906	21.6963	19.7479	19.5036	19.1633	18.7206	16.4122	17.3618	13.8761	15.2745			COL2A1_CSPA	CSPA	26	23	23	24.9	23.3	23.3	141.78	0	301.06	90143000	143	2323	P02458;P02458-1;P02458-3	P02458;P02458-1	Collagen alpha-1(II) chain;Collagen alpha-1(II) chain;Chondrocalcin	COL2A1
14.006	14.7373	13.3052	15.7289	18.1028	18.795	18.884	18.6531	14.0978	13.9889	14.525	16.4185	12.9756	17.639	17.9728	14.5302	16.4091	15.0897	16.5131	15.3452	20.6663	20.2348	20.5209	18.9499	16.4255	16.184	16.3842	15.3562			COL3A1_CSPA	CSPA	20	20	20	23.2	23.2	23.2	138.56	0	115.53	53327000	107	2324	P02461;P02461-2;CON__P04258	P02461;P02461-2	Collagen alpha-1(III) chain	COL3A1
11.3742	15.4158	14.596	14.8365	14.4995	10.3048	13.9683	11.5268	15.5815	11.7554	10.3484	14.7256	10.3705	13.1945	15.2353	10.6883	10.7591	12.8631	15.3518	15.9139	12.2491	14.239	12.6504	14.668	11.6863	13.0415	11.2082	12.4974			FGB_CSPA	CSPA	29	29	29	70.9	70.9	70.9	55.928	0	323.31	218040000	344	2332	P02675;D6REL8;CON__P02676	P02675;D6REL8	Fibrinogen beta chain;Fibrinopeptide B;Fibrinogen beta chain	FGB
12.1609	15.328	11.3122	12.0318	14.6884	15.3557	15.5452	12.443	14.848	14.5352	14.3052	16.3916	14.1758	15.6725	15.0991	11.9061	13.8701	14.7041	15.9781	14.6371	13.4723	14.8585	15.3874	14.1202	14.8073	13.6568	14.119	13.3232			APOH_CSPA	CSPA	14	12	12	46.7	41.4	41.4	38.298	0	323.31	210020000	204	2338	P02749;J3QRN2;J3QLI0;J3KS17	P02749	Beta-2-glycoprotein 1	APOH
15.0389	13.987	12.6361	12.9003	21.0562	19.6574	21.4196	21.1445	12.7485	14.7948	15.1007	16.6798	14.2759	15.2611	15.173	14.035	12.7121	12.9682	12.6919	13.3247	14.0552	13.4984	13.4155	14.8081	14.5811	14.6554	13.6362	13.842			FN1_CSPA	CSPA	112	2	0	72.7	1	0	259.21	0	217.36	90491000	75	2343	P02751-3;P02751-17	P02751-3;P02751-17
9.53156	14.4417	11.0558	14.9688	24.6731	24.4769	24.6937	24.6123	11.2439	12.7022	12.1136	16.5695	16.278	13.9007	14.8923	15.4037	15.8926	14.8908	18.0981	15.3295	21.2008	20.7281	20.4708	20.0526	12.0991	13.9243	13.8447	12.5648			FN1_CSPA	CSPA	113	113	0	71	71	0	268.91	0	323.31	5836400000	3767	2344	P02751-7	P02751-7
14.3522	15.4851	13.274	14.6363	14.7659	13.852	14.9639	13.779	12.6316	13.3871	12.4149	16.485	13.8282	13.4872	13.959	14.2205	13.1721	14.9111	12.4935	13.5833	15.4955	15.0295	14.4008	14.4987	13.365	13.1555	14.7099	13.9023			AHSG_CSPA	CSPA	9	7	7	42.2	37.1	37.1	39.34	0	323.31	153930000	286	2347	P02765;C9JV77	P02765;C9JV77	Alpha-2-HS-glycoprotein;Alpha-2-HS-glycoprotein chain A;Alpha-2-HS-glycoprotein chain B	AHSG
23.9654	24.0167	23.9935	24.0951	24.9863	24.8434	24.7992	24.9403	23.2516	23.0809	23.2644	23.228	25.6418	25.5215	25.6302	25.7482	23.9711	23.8975	24.1134	24.0952	24.763	25.111	24.6175	24.7957	22.864	23.0484	23.13	23.2024			TFRC_CSPA	CSPA	46	46	3	67.2	67.2	5.5	84.87	0	323.31	20290000000	7475	2349	P02786;F8WBE5	P02786	Transferrin receptor protein 1;Transferrin receptor protein 1, serum form	TFRC
22.0456	22.2304	22.1935	22.3475	23.36	23.2549	23.2679	23.7619	21.363	21.4731	21.5228	21.2093	25.0913	24.944	24.9161	25.2822	21.5685	21.6737	21.955	21.6991	22.4877	23.1816	22.4827	22.2127	21.2032	21.7693	21.5557	21.5407			TF_CSPA	CSPA	52	52	46	80.5	80.5	70.8	77.063	0	323.31	9076100000	5409	2350	P02787;H7C5E8;F8WCI6;C9JVG0;F8WEK9;F8WC57	P02787	Serotransferrin	TF
12.1172	14.6597	15.069	14.5414	12.9105	14.956	14.1006	12.4916	14.1336	14.7152	12.4305	16.0458	11.9851	11.8178	14.0858	13.1872	13.081	11.6197	15.2049	14.8244	14.8775	15.0071	13.4897	14.9497	13.1789	12.2254	12.9192	11.9396			HPX_CSPA	CSPA	18	18	18	53	53	53	51.676	0	323.31	395180000	508	2351	P02790;Q9BS19	P02790	Hemopexin	HPX
11.9892	13.8018	9.64688	11.196	15.5348	13.2504	13.996	14.1327	14.9332	14.361	14.1106	14.7834	15.2908	14.4612	12.7022	11.0947	12.9954	13.7107	13.8061	15.5866	14.5229	15.6889	13.8659	15.551	14.0037	10.2967	10.4706	13.8973			VTN_CSPA	CSPA	18	18	16	50.2	50.2	45.2	54.305	0	323.31	580580000	300	2361	P04004;F5GX75;H0YJW9	P04004	Vitronectin;Vitronectin V65 subunit;Vitronectin V10 subunit;Somatomedin-B	VTN
12.776	15.6268	10.5278	11.3664	15.4403	12.8584	15.5635	12.1776	12.7487	12.2472	12.1853	14.4425	13.3341	12.0509	15.0989	13.0786	10.9185	12.6627	13.8515	12.2402	13.8943	14.2703	14.8979	14.8711	13.1958	12.8723	12.5497	15.4019			APOB_CSPA	CSPA	143	143	141	40.1	40.1	39.5	515.6	0	323.31	264380000	491	2370	P04114;A8MUN2	P04114	Apolipoprotein B-100;Apolipoprotein B-48	APOB
24.3911	24.4218	24.3669	24.3222	22.7021	22.8439	22.6037	22.7847	21.447	21.6811	22.1963	21.5014	17.2248	15.1284	14.2636	15.9576	20.8243	20.3979	20.5232	19.49	22.9189	22.169	22.5926	22.7777	21.1364	21.618	21.5907	21.4168			HLA-A_CSPA	CSPA	23	10	3	63.8	25.2	6.6	40.84	0	323.31	1629700000	805	2386	P04439;Q5SRN5;A0A1W2PS24;Q5SRN7	P04439;Q5SRN5;A0A1W2PS24;Q5SRN7	HLA class I histocompatibility antigen, A-3 alpha chain	HLA-A
23.1737	23.1469	23.2617	23.2168	22.999	22.6893	23.0701	22.9559	23.7903	23.9134	23.8525	23.3124	23.2101	23.0848	22.6956	23.0261	23.1163	23.308	23.6177	23.2162	22.7594	22.9845	22.8628	22.6729	22.1627	22.4273	22.3908	22.2715			RPN1_CSPA	CSPA	38	38	38	68.2	68.2	68.2	68.569	0	323.31	6620600000	3664	2392	P04843;B7Z4L4;F8WF32	P04843;B7Z4L4	Dolichyl-diphosphooligosaccharide--protein glycosyltransferase subunit 1	RPN1
20.3122	20.2431	20.3975	20.0294	20.4964	20.1586	20.3865	20.4744	20.5358	20.5924	20.6325	19.0295	19.9027	19.0009	19.3383	19.6648	20.1096	20.1205	20.2132	20.2346	20.3073	20.5384	20.2908	19.9536	19.3018	19.3985	19.7517	19.666			RPN2_CSPA	CSPA	24	24	24	52.3	52.3	52.3	69.283	0	323.31	445450000	665	2393	P04844;P04844-2;Q5JYR7;Q5JYR4;F2Z3K5;Q5JYR3;H0Y5M1	P04844;P04844-2	Dolichyl-diphosphooligosaccharide--protein glycosyltransferase subunit 2	RPN2
21.9809	21.9282	21.9497	22.2707	22.8045	22.3888	22.4415	22.4709	22.3555	22.2865	22.6478	21.8613	21.7777	21.6436	22.0175	22.1368	22.441	22.3705	22.3577	22.3609	22.648	22.3984	22.562	22.8506	22.6647	22.6216	22.1271	22.5847			ATP1A1_CSPA	CSPA	51	33	30	50	32.6	29.8	112.89	0	323.31	5085100000	3969	2397	P05023;P05023-4;P05023-3;P05023-2;Q5TC01;Q5TC02;Q5TC05	P05023;P05023-4;P05023-3;P05023-2	Sodium/potassium-transporting ATPase subunit alpha-1	ATP1A1
24.1544	24.1254	24.0966	24.2977	24.2542	24.0014	24.1406	23.8562	24.7137	24.4525	24.9339	24.5729	25.1029	24.6274	24.7989	25.2395	23.6154	23.515	23.5678	23.8225	23.0189	22.7319	22.8328	23.0822	24.7198	24.6542	24.5684	24.3613			ATP1B1_CSPA	CSPA	24	24	12	67.3	67.3	35.3	35.061	0	323.31	14043000000	3827	2398	P05026;P05026-2	P05026;P05026-2	Sodium/potassium-transporting ATPase subunit beta-1	ATP1B1
14.4929	15.4665	14.9635	15.5615	15.5522	14.5124	15.689	14.5568	14.0609	14.9902	13.9086	17.4962	14.9901	14.8723	15.7015	14.4645	14.4077	13.764	14.6316	15.0237	16.5208	14.0605	13.6241	13.9834	13.9398	14.6639	13.7839	13.3536			SERPING1_CSPA	CSPA	14	14	13	26.8	26.8	25.4	55.154	0	235.58	243210000	228	2410	P05155;P05155-2;P05155-3;E9PGN7;H9KV48;H0YCA1	P05155;P05155-2;P05155-3;E9PGN7;H9KV48	Plasma protease C1 inhibitor	SERPING1
17.5121	17.6769	17.5946	18.5597	17.9369	18.0757	17.4471	17.1454	20.8219	21.0096	21.0489	21.1214	19.9999	19.9808	20.0124	20.4375	17.1825	16.8511	18.1625	17.4706	16.7509	16.352	16.5834	16.6112	16.4569	15.4087	16.5155	16.0119			ALPL_CSPA	CSPA	19	19	18	55.3	55.3	54	57.304	0	323.31	321110000	426	2414	P05186;P05186-3;P05186-2;B1ANL0;REV__Q86WI3-3	P05186;P05186-3;P05186-2	Alkaline phosphatase, tissue-nonspecific isozyme	ALPL
15.3852	15.3617	15.5371	15.4322	20.719	20.1375	20.496	20.1462	23.0596	23.3941	23.4011	23.0829	14.8356	16.5604	14.7806	13.4063	15.2762	15.8246	15.6602	15.8748	15.6117	15.4912	15.5136	15.8723	21.9144	22.1687	21.7936	21.9925			ICAM1_CSPA	CSPA	23	23	23	51.5	51.5	51.5	57.825	0	323.31	1608700000	1319	2416	P05362;K7EKL8;E7ESS4	P05362	Intercellular adhesion molecule 1	ICAM1
25.2697	25.1512	25.1037	25.4839	26.8294	26.8843	26.7471	26.6604	24.8147	24.5959	24.6246	25.1948	24.8927	24.6727	25.0379	24.7779	25.7303	25.6558	25.6215	25.5808	25.8121	25.5081	25.5966	25.8469	24.6666	24.8105	24.7391	24.7884			ITGB1_CSPA	CSPA	50	50	2	74.1	74.1	2.5	88.414	0	323.31	29321000000	17385	2426	P05556;P05556-2;P05556-4;P05556-3;E7EQW5;H7C4N8;Q5T3E6;E9PLR6;C9JPK5;E7ERX5;Q5T3E5;E9PQJ2;C9JJP8;C9JNE0	P05556;P05556-2;P05556-4;P05556-3	Integrin beta-1	ITGB1
15.3921	18.3561	14.6818	15.3965	20.0881	20.3621	20.6862	19.8828	14.0437	14.9679	13.9066	15.1861	13.0594	14.4598	14.94	13.4424	18.8929	18.8286	18.8718	19.2268	19.7759	19.0269	19.7406	18.7373	14.4642	14.7303	13.477	13.9834			COL5A2_CSPA	CSPA	37	37	36	44.6	44.6	43.8	144.91	0	323.31	143740000	225	2429	P05997;A0A087WYX9;A0A3B3IRH9	P05997;A0A087WYX9	Collagen alpha-2(V) chain	COL5A2
21.7313	21.9437	22.0397	21.909	18.7596	18.6027	18.8193	19.3461	21.4978	21.4323	21.2115	22.4168	20.9788	21.1503	20.4606	21.053	21.609	22.0277	22.3207	21.9661	19.8188	20.0764	20.4125	19.9976	21.1735	21.2308	21.381	21.4672			BCHE_CSPA	CSPA	19	19	19	37.7	37.7	37.7	68.417	0	323.31	701510000	814	2433	P06276;F8WF14;F8WEX7;H0Y885;H7C4Y0;REV__Q9HAV4	P06276;F8WF14;F8WEX7	Cholinesterase;Carboxylic ester hydrolase	BCHE
21.5035	21.3318	21.6251	21.3374	21.0677	21.4752	21.135	21.2599	20.7361	21.0004	20.9126	20.6209	17.9569	18.8737	19.4309	19.3653	21.5348	21.4136	21.3326	21.6459	20.928	20.7703	20.9267	21.0716	21.586	21.4616	20.6251	21.2676			ENO1_CSPA	CSPA	19	19	17	63.6	63.6	54.4	47.168	0	323.31	1083200000	1057	2441	P06733;A0A2R8Y6G6;P06733-2;K7EM90;A0A2R8YEM5;A0A2R8Y879;K7ERS8;A0A2R8Y6I8;A0A2R8Y798;A0A2R8YEG5;E5RI09;E5RG95;K7EPM1;K7EKN2;E5RGZ4	P06733;A0A2R8Y6G6;P06733-2	Alpha-enolase	ENO1
24.5221	24.5287	24.4687	24.5971	24.2605	24.1794	24.0946	24.0343	23.7423	23.4756	23.5743	23.1844	23.4415	23.3275	23.331	23.407	23.9681	23.9108	24.0305	23.9943	24.309	24.2077	24.2318	24.5465	23.7667	23.7427	23.7699	23.7341			ITGAV_CSPA	CSPA	63	63	2	66.3	66.3	4.6	116.04	0	323.31	15695000000	11877	2445	P06756;P06756-3;H7BZG1	P06756;P06756-3	Integrin alpha-V;Integrin alpha-V heavy chain;Integrin alpha-V light chain	ITGAV
19.7478	19.6722	19.7019	19.6209	19.4849	17.8681	18.9073	19.2246	18.6705	18.9173	18.4626	17.2844	15.2253	14.5249	14.7042	15.3285	17.0437	16.96	17.2721	16.8329	17.9338	17.9945	17.7612	17.5533	17.0793	15.5925	16.6765	17.2445			SERPINE2_CSPA	CSPA	19	19	19	48.4	48.4	48.4	44	0	172.62	163740000	302	2448	P07093-2;P07093-3;P07093;C9JN98	P07093-2;P07093-3;P07093;C9JN98	Glia-derived nexin	SERPINE2
26.5955	26.3983	26.362	26.6592	25.1419	25.0006	24.9049	24.8776	25.5789	25.4641	25.6919	24.7481	25.8349	25.484	25.8437	26.0112	26.2056	26.0776	26.3932	26.5086	27.0053	26.7102	26.7111	26.8643	24.4985	24.6551	24.447	24.4136			SLC3A2_CSPA	CSPA	41	41	0	74.5	74.5	0	57.944	0	323.31	39163000000	12973	2483	P08195-2;F5H0E2	P08195-2	4F2 cell-surface antigen heavy chain	SLC3A2
16.9397	19.8577	16.6861	16.7743	15.4474	16.1931	14.3044	14.2492	15.743	16.5254	13.6362	15.4067	16.2482	14.6192	15.333	16.4284	14.4077	17.3215	15.0715	14.0699	16.726	17.7108	17.5538	17.5234	17.063	17.2623	14.2147	16.761			SLC3A2_CSPA	CSPA	39	1	1	76.2	5.6	5.6	61.815	0	299.98	18517000	57	2484	P08195-3	P08195-3	4F2 cell-surface antigen heavy chain	SLC3A2
25.082	25.2362	25.0196	25.5538	21.4393	21.3505	21.2235	21.0958	22.7091	22.388	22.7085	22.2314	18.1007	17.4282	18.1576	19.1443	20.1688	19.4879	19.6078	19.8407	18.411	18.0898	18.7385	18.9399	13.941	14.0659	15.1456	14.0429			MELTF_CSPA	CSPA	39	39	27	74	74	49.5	80.214	0	323.31	2905400000	1542	2506	P08582;C9JVN1	P08582	Melanotransferrin	MFI2
21.595	21.3115	21.3631	21.5627	25.0563	25.0643	24.9035	24.937	21.9684	22.0531	22.0528	21.9047	21.0878	20.9051	21.1894	21.163	21.6943	21.5558	21.9326	21.4807	23.9317	23.7757	23.8169	24.0213	21.5288	21.6173	21.6093	21.6892			ITGA5_CSPA	CSPA	45	45	45	72.3	72.3	72.3	114.54	0	323.31	6765900000	3541	2511	P08648;H0YIV7;H0YHL9	P08648	Integrin alpha-5;Integrin alpha-5 heavy chain;Integrin alpha-5 light chain	ITGA5
18.2653	18.5525	18.4139	18.4555	22.8608	23.1269	22.8741	22.811	20.5409	20.4332	20.2714	18.574	17.6148	15.9058	17.8918	18.484	17.9029	18.2791	18.4296	17.2971	20.8942	20.5351	21.1443	21.1695	21.4994	21.4905	21.3834	21.4624			PDGFRB_CSPA	CSPA	37	36	36	47.1	46.4	46.4	123.97	0	323.31	1079900000	935	2538	P09619;P09619-2;E5RJ14;E5RH16;E5RII0	P09619	Platelet-derived growth factor receptor beta	PDGFRB
18.1728	17.8334	17.5793	16.5486	18.0592	18.3221	18.2186	17.8141	16.5457	17.0012	16.7236	15.3885	19.6948	19.7596	19.8159	19.3626	15.3458	15.4974	16.0605	14.8222	20.6041	19.4979	20.0386	20.6703	18.8439	18.9371	18.8972	18.3434			ELFN1_CSPA	CSPA	25	25	22	39.3	39.3	35.7	90.476	0	323.31	131790000	305	2550	P0C7U0	P0C7U0	Protein ELFN1	ELFN1
19.8848	19.8934	19.2826	19.4759	18.9	18.9554	17.8471	17.6846	21.5864	21.1155	21.5193	21.1136	17.4187	17.6945	17.6465	17.7014	21.1053	21.4146	21.6729	21.0929	21.0556	20.4993	20.8712	21.127	16.0391	17.315	16.7236	16.3785			PTPRF_CSPA	CSPA	61	61	52	43.5	43.5	38.3	212.88	0	323.31	482250000	674	2569	P10586;P10586-2;H0Y6Z7;H0Y7Z9;H0Y4H1;H0Y380;A2A437	P10586;P10586-2;H0Y6Z7;H0Y7Z9;H0Y4H1	Receptor-type tyrosine-protein phosphatase F	PTPRF
17.2503	15.4104	17.2664	17.3247	18.8741	19.177	14.0569	19.6645	13.7558	17.679	18.5738	15.9412	13.5986	14.9646	18.503	17.5232	16.6698	14.4274	14.9286	14.6774	15.5377	15.2031	14.1428	15.7631	19.011	19.5271	18.42	19.1937			TFPI_CSPA	CSPA	8	8	8	34.2	34.2	34.2	35.015	0	177.41	60886000	97	2579	P10646;P10646-2;C9JKV3;C9JT76;C9JQ14;C9JP39;C9J103	P10646;P10646-2;C9JKV3;C9JT76;C9JQ14	Tissue factor pathway inhibitor	TFPI
16.3238	16.6479	16.975	14.4039	17.8078	17.0697	17.5197	17.8228	14.8	14.8117	15.3311	13.9977	14.3066	15.9316	16.6658	12.4491	15.7423	15.4918	13.6521	14.2142	18.432	18.4873	18.0222	17.9377	18.573	18.6068	18.7771	18.6198			CLU_CSPA	CSPA	18	18	18	37.2	37.2	37.2	53.642	0	323.31	966030000	746	2583	P10909-5;P10909;P10909-4;P10909-2;H0YC35;H0YLK8;P10909-3;E7ERK6;H0YAS8;E7ETB4;E5RG36;E5RGB0;E5RH61;E5RJZ5	P10909-5;P10909;P10909-4;P10909-2;H0YC35;H0YLK8;P10909-3	Clusterin;Clusterin beta chain;Clusterin alpha chain;Clusterin	CLU
20.3104	20.1206	20.3359	20.3279	20.4994	20.5748	20.6624	20.128	20.0704	20.3501	20.0993	20.6016	21.66	21.4639	21.7545	21.7487	20.2167	20.1241	20.636	20.4781	22.6515	22.6431	22.0197	21.9162	18.9025	19.1193	19.419	19.464			LAMC1_CSPA	CSPA	77	77	76	63.5	63.5	62.7	177.6	0	323.31	1709800000	2497	2585	P11047;R4GNC7	P11047	Laminin subunit gamma-1	LAMC1
21.374	21.5195	21.4638	21.7453	19.8455	19.7096	19.8437	19.8857	21.1594	21.1371	21.1761	20.9194	21.6667	21.5196	21.431	21.6675	20.7737	20.922	21.1782	20.5072	21.4812	22.1724	21.7421	21.574	19.87	20.1802	20.3201	20.4445			ACP2_CSPA	CSPA	16	16	16	39.5	39.5	39.5	48.344	0	323.31	708840000	884	2586	P11117;E9PQY3;E9PHY0;B7Z7D2;E9PP23;E9PKW9;E9PQW9;B7Z6U3;P11117-2	P11117;E9PQY3;E9PHY0;B7Z7D2;E9PP23	Lysosomal acid phosphatase	ACP2
22.4764	22.7682	22.6793	22.8314	22.8057	22.9372	22.9581	23.0567	21.5885	21.6758	21.634	17.8438	23.2071	23.4054	23.4296	23.624	21.9543	21.5602	21.5516	21.2559	22.8451	23.2347	21.6627	22.8104	21.476	21.2549	21.8295	20.936			SLC2A1_CSPA	CSPA	11	11	11	28.3	28.3	28.3	54.083	0	323.31	3309100000	1568	2589	P11166;A0A0D9SG74;A0A0D9SFK9;A6NL68	P11166	Solute carrier family 2, facilitated glucose transporter member 1	SLC2A1
25.6969	25.9851	25.9998	25.939	25.049	24.5729	25.151	24.9955	24.0636	24.0547	23.8637	24.7015	24.5789	24.5113	24.1746	24.2931	25.2238	25.3732	25.6019	25.2069	24.7675	25.5233	25.3722	25.3734	23.4692	23.5722	23.9034	23.6608			LAMP1_CSPA	CSPA	14	14	14	40	40	40	44.882	0	288.24	5986900000	1483	2601	P11279;P11279-2	P11279;P11279-2	Lysosome-associated membrane glycoprotein 1	LAMP1
22.7376	22.7705	22.8646	22.9623	24.17	24.2092	24.0801	24.1088	23.2186	22.917	23.056	23.4425	24.9366	24.8047	24.9785	24.9781	24.5222	24.4995	24.5197	24.504	23.5943	23.6712	23.4538	23.3286	23.3624	23.4362	23.4675	23.6871			IGF2R_CSPA	CSPA	126	126	115	66.5	66.5	62.1	274.37	0	323.31	6147600000	5633	2608	P11717	P11717	Cation-independent mannose-6-phosphate receptor	IGF2R
12.5923	14.2785	15.9789	13.7593	16.94	16.7229	16.0732	16.4374	20.1093	19.6859	20.9957	20.4221	21.0425	21.538	20.8471	20.967	19.34	19.5088	20.065	21.3919	18.3765	18.2966	18.5999	17.5583	18.135	15.7223	13.623	14.5403			COL11A1_CSPA	CSPA	33	33	33	25.1	25.1	25.1	181.06	0	323.31	226990000	317	2615	P12107;P12107-2;P12107-3;P12107-4;A0A2R8Y4M5;A0A2R8Y4I5;A0A2R8Y5N4;A0A2R8YDU3;C9JMN2;H7C381;A0A0U1RRA7	P12107;P12107-2;P12107-3;P12107-4;A0A2R8Y4M5;A0A2R8Y4I5;A0A2R8Y5N4;A0A2R8YDU3;C9JMN2	Collagen alpha-1(XI) chain	COL11A1
18.0552	18.0414	18.0831	18.7225	22.1077	22.2479	21.9236	22.4042	19.5163	18.9101	19.0106	15.112	17.2886	16.6792	15.8617	17.237	15.8142	15.9969	18.1329	15.8181	21.5881	22.1247	21.8036	21.1807	13.4949	14.4184	12.7138	13.7305			COL6A2_CSPA	CSPA	35	35	9	46.2	46.2	10.3	108.58	0	323.31	689580000	741	2616	P12110;P12110-3;H7C0M5;C9JH44	P12110;P12110-3	Collagen alpha-2(VI) chain	COL6A2
11.7608	15.4648	13.5372	12.3629	25.1562	24.4565	24.9722	25.1101	12.218	13.1291	11.4548	14.8471	13.9986	12.3587	13.4302	13.8688	12.5859	12.7894	13.2342	11.4299	20.0982	21.1079	19.3667	18.7588	12.5601	12.4066	12.5346	13.6643			COL6A3_CSPA	CSPA	157	157	157	63.1	63.1	63.1	343.67	0	323.31	3580900000	2519	2618	P12111;P12111-2;P12111-4;E7ENL6;P12111-5;P12111-3;C9JNG9;I3L392	P12111;P12111-2;P12111-4;E7ENL6	Collagen alpha-3(VI) chain	COL6A3
19.3271	18.9456	19.1698	19.4628	20.4506	20.9844	20.6781	20.772	19.3848	19.0507	19.5527	15.5111	18.8035	19.0204	18.2966	18.6722	20.1432	19.9535	20.3468	20.1216	20.8915	20.8231	20.7972	20.7959	19.1581	18.597	18.485	19.156			ACTN1_CSPA	CSPA	45	45	31	59.6	59.6	41.6	103.06	0	323.31	369650000	538	2628	P12814;P12814-3;P12814-2;P12814-4;H9KV75;G3V2N5;G3V2W4;P35609-2;P35609;H7C5W8;Q08043;H0YJW3;G3V5M4;A0A087WSZ2;H0YJ11;G3V2X9;G3V380;F6THM6;G3V2E8	P12814;P12814-3;P12814-2;P12814-4;H9KV75	Alpha-actinin-1	ACTN1
22.5404	22.982	23.0173	23.3578	22.2037	21.6231	22.754	22.1171	23.7175	23.8567	23.5594	22.7681	22.0329	22.9318	23.0703	22.9138	23.6644	23.9123	24.5403	23.7374	24.2862	24.8741	23.7239	23.4705	23.2571	22.7968	23.5258	23.5449			LAMP2_CSPA	CSPA	11	11	2	27.6	27.6	2.2	44.955	0	238	2059200000	1931	2638	P13473-2;P13473-3;H0YCG2	P13473-2;P13473-3;H0YCG2	Lysosome-associated membrane glycoprotein 2	LAMP2
17.3644	17.3188	17.2342	17.2025	14.156	13.4647	16.0761	15.2865	15.0193	13.8701	14.6674	16.0843	14.0729	14.8302	15.2273	13.9957	13.7387	13.4426	14.1558	14.8084	17.0639	15.2375	15.441	15.4089	13.4505	13.0326	13.3619	13.5017			BMP1_CSPA	CSPA	12	12	2	16.7	16.7	3.3	111.25	0	22.352	13891000	37	2640	P13497;P13497-2;P13497-6;Q9Y6L7	P13497;P13497-2;P13497-6	Bone morphogenetic protein 1	BMP1
19.6216	13.9132	18.3562	18.5438	19.5462	18.4274	15.0538	19.1306	23.4979	23.2104	23.2297	23.4529	23.8971	23.9782	24.1677	23.0571	22.6187	22.0529	21.6989	22.6075	21.5776	21.4771	21.5568	22.2051	21.465	20.6085	15.6128	20.4921			NCAM1_CSPA	CSPA	52	1	1	63.4	1.3	1.3	94.573	0	214.33	1692700000	509	2642	P13591;A0A087WX77;P13591-5	P13591;A0A087WX77;P13591-5	Neural cell adhesion molecule 1	NCAM1
13.1267	14.9266	13.4842	19.7842	20.1495	13.1342	13.779	15.8766	12.643	20.8479	24.9374	23.1541	22.356	23.8371	24.7124	25.1849	22.834	22.5128	24.1282	21.1059	22.8879	14.6964	15.933	21.474	14.5577	23.649	20.8203	20.9611			NCAM1_CSPA	CSPA	51	1	0	63	1.1	0	93.36	0	26.533	1106800000	559	2643	P13591-1;A0A087WTF6;P13591-4;P13591-3;A0A087WTE4;A0A087WVD0	P13591-1;A0A087WTF6;P13591-4;P13591-3;A0A087WTE4	Neural cell adhesion molecule 1	NCAM1
10.9733	14.6958	10.7222	11.8296	15.0428	12.0103	15.0142	13.8388	13.4439	10.857	13.0084	15.9689	11.7475	13.3316	13.5675	13.3353	12.987	16.9175	14.5102	14.6862	13.1116	11.0614	14.8106	14.5232	13.0669	12.7623	10.7779	13.2407			VCAN_CSPA	CSPA	29	29	29	9.6	9.6	9.6	372.82	0	323.31	450340000	417	2644	P13611;P13611-5;E9PF17;P13611-3;P13611-2;P13611-4;D6RGZ6;Q86W61	P13611;P13611-5;E9PF17;P13611-3;P13611-2;P13611-4	Versican core protein	VCAN
24.2366	24.1596	24.139	24.2957	23.1544	23.0125	22.9949	22.9238	22.474	22.3616	22.4793	22.9014	23.0193	22.3443	22.8422	22.6176	23.7212	23.6381	23.7952	23.8731	22.3923	22.3727	22.4853	22.64	21.6509	21.9514	22.0089	21.8475			ITGA4_CSPA	CSPA	43	43	43	52.9	52.9	52.9	114.9	0	323.31	4538700000	3042	2645	P13612;E7EP60;P13612-2;O14578-4	P13612	Integrin alpha-4	ITGA4
15.349	14.4495	13.2748	16.0426	15.1162	15.3791	14.2574	15.0004	20.7298	20.6746	20.5206	21.6784	20.4011	19.8795	20.2919	20.3111	18.5165	18.6273	17.7667	18.6943	17.0994	16.8708	17.1886	17.0156	21.5133	21.4721	21.2586	21.3625			ATP1A3_CSPA	CSPA	48	27	1	50.8	30.5	0.7	111.75	0	323.31	2770500000	1846	2646	P13637;P13637-2;P13637-3;A0A2R8YEY8;A0A0A0MT26	P13637;P13637-2;P13637-3;A0A2R8YEY8;A0A0A0MT26	Sodium/potassium-transporting ATPase subunit alpha-3	ATP1A3
18.7161	16.289	16.5776	16.343	15.9288	15.1948	16.4845	16.2977	21.3201	20.7402	20.9868	16.2359	14.9498	15.0683	13.7748	13.4686	15.0686	14.4734	13.4617	13.9506	16.4359	16.2617	16.0082	16.1589	13.9991	14.1154	12.3875	13.8756			CEACAM1_CSPA	CSPA	11	11	9	32.9	32.9	27.4	57.56	0	323.31	74789000	112	2652	P13688;P13688-10;P13688-8;P13688-2;P13688-6;P13688-5;P13688-9;P13688-7;P13688-3;P13688-4;P13688-11;M0R2K4;M0R109;P40198-2;A0A024R0K5;P06731-2;A0A087WYX0;P06731	P13688;P13688-10;P13688-8;P13688-2;P13688-6;P13688-5	Carcinoembryonic antigen-related cell adhesion molecule 1	CEACAM1
20.0223	19.5798	19.4634	19.4022	21.9852	21.6508	21.8655	21.6305	13.8082	15.0423	16.6824	16.8864	13.8712	15.4684	16.7545	15.906	17.6772	17.7205	16.7785	17.2432	19.2193	19.4106	16.1482	19.2731	18.1383	18.5882	17.6444	18.0928			F3_CSPA	CSPA	13	13	13	51.9	51.9	51.9	33.067	0	323.31	607400000	609	2654	P13726;P13726-2	P13726	Tissue factor	F3
23.5287	23.4945	23.7159	23.8187	19.6283	19.685	18.9484	19.5318	24.5288	24.6583	24.6787	24.2368	13.8594	15.592	15.4555	14.5182	21.7961	21.4221	21.2167	21.4404	15.6174	14.7626	16.868	16.6666	18.3996	19.3503	19.1802	19.0375			CPM_CSPA	CSPA	19	19	19	52.6	52.6	52.6	50.513	0	323.31	2515900000	1095	2673	P14384;F8W111;F8VVI6;H0YHN7;F8VR29;F8VU13	P14384;F8W111	Carboxypeptidase M	CPM
20.7907	20.8401	20.5131	21.2874	15.0225	13.4794	13.3587	13.3219	23.8367	23.3675	23.7207	23.742	22.4275	21.706	21.7816	21.9296	21.755	21.3911	21.3732	20.6889	18.0863	17.6034	18.6977	18.1982	24.6213	24.7673	24.6425	24.4323			ATP1B2_CSPA	CSPA	17	17	17	57.2	57.2	57.2	33.367	0	323.31	4035600000	1494	2674	P14415;I3L3J8;I3L1V9	P14415	Sodium/potassium-transporting ATPase subunit beta-2	ATP1B2
13.792	15.7146	12.9947	15.1906	19.7505	19.4257	19.7606	20.1248	13.9294	16.4438	14.1438	16.3421	14.8167	14.8036	14.9632	12.3998	13.3637	14.846	13.8791	15.3726	15.6262	14.4552	14.0354	14.7411	12.8613	12.8356	13.4852	14.4677			FOLR1_CSPA	CSPA	7	7	7	37.7	37.7	37.7	29.819	0	93.338	35674000	59	2697	P15328	P15328	Folate receptor alpha	FOLR1
24.6307	24.4676	24.3296	24.8008	27.7917	27.8282	27.8406	27.6907	24.5342	24.2211	24.5382	23.8183	18.9822	19.3572	20.1222	20.8568	22.3272	22.4036	23.4964	21.7661	26.1085	25.8095	25.7159	26.0292	19.6372	19.6978	19.7309	19.3503			CD44_CSPA	CSPA	15	15	0	25.5	25.5	0	74.387	0	323.31	14909000000	6835	2714	P16070-8;P16070-12;P16070-14;P16070-13;H0Y5E4;P16070-15;E9PKC6;H0YF08	P16070-8;P16070-12;P16070-14;P16070-13	CD44 antigen	CD44
21.3004	21.2162	20.9749	21.3073	13.8531	13.635	14.5143	12.8603	17.9129	17.7041	18.5326	18.0541	15.1729	14.0699	14.9711	13.11	13.2777	14.1073	17.2722	15.9831	22.3332	21.8781	22.0356	22.7714	13.3966	13.7238	13.5649	14.595			ITGB4_CSPA	CSPA	60	60	1	43.8	43.8	0.8	195.01	0	323.31	417390000	709	2715	P16144-2;P16144-4;P16144;P16144-5;J3QQL2;J3KSH9;J3QRK0	P16144-2;P16144-4;P16144	Integrin beta-4	ITGB4
14.5493	14.7911	15.8604	14.0703	14.1945	14.6265	15.006	14.0517	14.9714	13.4424	14.1984	15.0317	13.229	15.525	14.066	13.8078	16.1129	17.9209	18.3201	18.3806	13.8173	15.4878	15.0059	14.5251	13.413	14.0483	15.1951	14.4281			HLA-A_CSPA	CSPA	22	2	1	63.6	9.6	4.1	40.904	0	11.257	2654200	4	2718	P16188	P16188	HLA class I histocompatibility antigen, A-30 alpha chain	HLA-A
23.2693	23.1319	23.0784	23.2743	22.4188	22.3083	22.0981	22.0203	22.3007	21.9468	22.0036	22.3297	20.4611	20.428	21.399	21.4897	22.3965	22.435	22.5756	22.6447	22.8693	22.2614	22.8665	22.7044	22.7353	23.0397	22.7969	22.7972			PDGFRA_CSPA	CSPA	52	52	22	53.6	53.6	26.4	122.67	0	323.31	2754000000	2399	2722	P16234;P16234-3;P16234-2;D6RJH0;D6RDX0;D6RG11;D6RIG5	P16234;P16234-3	Platelet-derived growth factor receptor alpha	PDGFRA
22.6745	22.6787	22.7165	22.7929	21.966	21.744	21.7233	21.6601	18.4134	17.2402	18.2823	15.9966	21.0188	20.7737	21.4064	20.9321	23.9832	23.85	23.7794	23.786	22.5849	22.182	22.5303	22.6186	12.8554	15.0309	13.0104	15.2258			ITGA2_CSPA	CSPA	47	47	10	51.5	51.5	11.4	129.29	0	323.31	3832800000	2588	2746	P17301;D6RG08	P17301	Integrin alpha-2	ITGA2
23.3615	23.0808	23.0403	23.2708	24.5142	24.4054	24.4591	24.1671	23.5982	23.6101	23.7421	22.8312	24.0973	23.3403	24.1581	24.0618	22.4814	22.2126	22.5761	22.7007	23.831	23.5531	23.6478	23.8654	21.1439	21.4246	21.346	21.2177			ENG_CSPA	CSPA	24	24	5	54.7	54.7	14.6	70.577	0	323.31	3827000000	2153	2757	P17813;P17813-2	P17813;P17813-2	Endoglin	ENG
24.6051	24.5361	24.4461	24.6237	24.3083	24.4748	24.3843	24.1933	23.8714	23.4394	23.6392	23.191	23.2053	23.0569	22.8996	23.206	23.8006	23.6283	23.8412	23.8604	24.2712	23.9512	24.1179	24.2557	23.3784	23.4972	23.3224	23.391			ITGB5_CSPA	CSPA	50	50	36	72	72	59.2	88.053	0	323.31	6600700000	5524	2764	P18084;V9GZ57;H7C5U2;H7C4W1	P18084	Integrin beta-5	ITGB5
21.8466	21.9615	21.7356	21.9732	21.6677	21.6299	21.7196	21.5954	23.0685	22.6616	22.9661	21.9813	21.673	21.3399	21.8164	21.3514	21.4883	21.1301	21.2981	21.2099	21.4736	21.1724	21.6119	21.5512	23.3968	23.5867	23.1708	23.4244			PTPRA_CSPA	CSPA	45	45	41	56.7	56.7	52.4	90.718	0	323.31	3025600000	2773	2768	P18433;P18433-6;Q5JWG0	P18433;P18433-6	Receptor-type tyrosine-protein phosphatase alpha	PTPRA
22.5149	22.6248	22.5525	22.6934	21.0428	20.7306	20.7479	20.7491	21.9088	21.9724	22.2172	21.7397	23.5381	23.3091	23.5485	23.9487	22.1376	22.0059	22.567	22.562	23.1391	22.5262	22.8083	23.0613	22.1979	22.0864	22.0089	22.0218			CDH2_CSPA	CSPA	39	39	37	52.3	52.3	50.6	99.808	0	323.31	2629700000	2418	2779	P19022;P19022-2;C9J8J8;C9J126;C9JMH2	P19022;P19022-2	Cadherin-2	CDH2
12.2264	14.48	12.5555	13.2696	23.9854	23.4536	23.595	23.4972	13.6898	11.8427	14.5072	15.8699	11.2667	13.4499	13.6157	13.064	12.4849	11.9338	11.2517	13.8898	16.4263	15.6083	16.6154	16.2931	12.4163	12.1139	12.856	12.024			VCAM1_CSPA	CSPA	38	38	6	59.1	59.1	5.7	81.275	0	323.31	809250000	659	2783	P19320;P19320-3;E9PDD2;A0A087WTY4	P19320;P19320-3;E9PDD2	Vascular cell adhesion protein 1	VCAM1
20.7783	20.9823	20.759	20.7498	22.4467	22.0313	22.2371	21.9865	18.0931	18.9215	18.3437	18.291	20.9913	21.1839	20.9267	20.9398	21.2653	21.0922	21.3187	21.1122	23.626	23.5086	23.6914	23.9436	19.9474	20.0509	20.1024	20.0435			SLC9A1_CSPA	CSPA	23	23	23	32.1	32.1	32.1	90.762	0	323.31	1424000000	1168	2793	P19634;P19634-2;B1ALD5;Q9UBY0	P19634	Sodium/hydrogen exchanger 1	SLC9A1
13.5423	16.0137	13.9589	14.2761	14.2707	13.5726	14.4954	13.7053	14.8209	13.4826	15.2614	15.3372	13.5306	15.786	15.8691	13.1023	13.4883	14.4325	16.121	15.2728	14.9191	14.0088	15.134	14.5159	14.0268	14.0762	13.5854	15.1491			ITIH2_CSPA	CSPA	23	23	17	30.9	30.9	24.7	106.46	0	109.5	70783000	126	2797	P19823;Q5T985;Q5T987	P19823;Q5T985	Inter-alpha-trypsin inhibitor heavy chain H2	ITIH2
22.4579	22.479	22.4007	22.2284	22.8725	22.8734	22.813	22.8092	22.5652	22.7456	22.633	20.4844	23.113	23.1025	23.1229	23.4692	22.3445	22.1123	21.9373	22.132	22.3961	22.6315	22.1931	22.2744	22.0234	22.4024	21.8906	22.1			M6PR_CSPA	CSPA	12	12	12	43.3	43.3	43.3	30.993	0	323.31	1245300000	1015	2820	P20645;F5GX30;H0YF90;F5GXE0;F5GXU0;F5H883;H0YGE9;H0YGT2	P20645;F5GX30	Cation-dependent mannose-6-phosphate receptor	M6PR
13.0445	16.1744	12.9638	13.8443	19.0016	18.8122	19.5134	18.7893	16.5037	16.6876	17.2013	15.346	17.0748	15.935	15.5849	14.6654	16.3198	14.3486	16.0179	15.2578	24.2888	23.883	24.0773	22.7947	14.1984	14.7515	13.704	15.0041			COL5A1_CSPA	CSPA	27	27	1	23.5	23.5	0.6	183.56	0	323.31	170970000	158	2830	P20908	P20908	Collagen alpha-1(V) chain	COL5A1
14.1016	14.8611	13.697	13.1495	14.4819	11.675	13.8526	14.635	11.678	11.6828	12.6277	15.9165	13.6623	13.4573	14.1801	14.0334	13.1586	14.3353	14.011	13.9179	13.3678	14.0454	16.1362	15.7508	15.4316	14.2168	15.4897	15.4341			S1PR1_CSPA	CSPA	9	9	9	21.2	21.2	21.2	42.81	0	242.41	183080000	220	2842	P21453;A0A3B3IUD4	P21453	Sphingosine 1-phosphate receptor 1	S1PR1
19.3219	19.5719	20.1407	20.4985	23.1756	23.2314	23.1811	23.2845	19.4834	19.4714	19.4323	19.2088	19.4611	19.7642	19.1396	20.2788	15.4251	15.9582	16.2777	15.7749	19.103	18.9228	18.682	18.9726	13.2606	13.9558	13.5404	16.4337			NT5E_CSPA	CSPA	27	27	27	64.3	64.3	64.3	63.367	0	323.31	1103000000	1022	2847	P21589;P21589-2;H0Y7R7;Q96B60;H0Y3X5	P21589;P21589-2	5-nucleotidase	NT5E
19.8234	19.891	20.1343	20.2873	19.7354	19.7743	19.9637	19.2558	20.8852	20.9328	21.1044	21.4192	19.455	18.8311	18.9538	19.1761	19.9567	19.8609	20.2431	19.5222	19.3644	18.7372	18.079	18.1492	19.7047	20.1145	20.196	20.4557			VDAC1_CSPA	CSPA	15	15	15	71.7	71.7	71.7	30.772	0	138.66	243500000	401	2850	P21796;C9JI87	P21796;C9JI87	Voltage-dependent anion-selective channel protein 1	VDAC1
21.7687	21.4865	21.785	21.8438	14.2844	14.1682	14.4716	15.3855	18.7424	18.3405	18.7459	18.509	20.6021	19.7206	20.49	20.9615	20.1897	19.0856	18.3327	19.54	14.2661	13.0081	13.057	13.9526	11.7561	14.0842	12.0329	12.8706			ERBB3_CSPA	CSPA	41	41	39	49.9	49.9	47.7	148.1	0	323.31	451090000	592	2852	P21860;P21860-4;B4DGQ7;P21860-5;F8VW56;F8VYK4;B3KWG5;P21860-3;F8VX90;F8VW48;P21860-2;O75812	P21860;P21860-4;B4DGQ7;P21860-5	Receptor tyrosine-protein kinase erbB-3	ERBB3
21.8265	21.979	21.8306	21.8249	23.0889	23.2393	23.0546	23.1311	22.8297	22.4142	22.7607	22.3223	22.5108	22.1035	22.3362	22.5954	22.8012	22.6038	22.9202	22.9223	21.2917	20.8664	21.256	21.2179	19.3829	19.8365	19.3635	19.5421			ENPP1_CSPA	CSPA	46	46	46	61.5	61.5	61.5	104.92	0	323.31	3830800000	2759	2865	P22413;E9PE72;A0A3B3ISN7;A0A3B3IST7	P22413	Ectonucleotide pyrophosphatase/phosphodiesterase family member 1;Alkaline phosphodiesterase I;Nucleotide pyrophosphatase	ENPP1
23.3448	23.3158	23.2267	23.2126	23.7487	23.9251	23.5855	23.6439	22.9855	22.7635	23.042	21.6239	21.1393	21.1442	21.3837	21.1029	22.742	22.4305	22.4336	22.6028	23.2849	23.049	22.9019	23.2864	17.7539	17.8519	17.8984	17.7843			ITGA6_CSPA	CSPA	57	57	57	61.1	61.1	61.1	126.6	0	323.31	5650400000	4374	2890	P23229;P23229-5;P23229-3;P23229-2;P23229-4;P23229-6;P23229-9;P23229-7;H7BZ97;C9JXX7	P23229;P23229-5;P23229-3;P23229-2;P23229-4;P23229-6;P23229-9;P23229-7	Integrin alpha-6;Integrin alpha-6 heavy chain;Integrin alpha-6 light chain;Processed integrin alpha-6	ITGA6
20.4412	19.9491	20.3996	19.8306	18.6622	14.4381	19.7507	19.7597	21.1856	20.9822	21.4331	22.0363	20.7485	20.6982	20.5212	20.5223	19.5209	19.153	18.3884	19.058	19.9218	13.942	15.1395	14.5969	19.5788	13.691	20.1167	14.4932			PTPRD_CSPA	CSPA	53	38	3	40.1	30	2.1	212.13	0	323.31	140570000	209	2903	P23468-2	P23468-2
21.7483	21.8227	21.6935	22.0157	21.6843	21.4841	21.595	21.3537	22.5002	22.25	22.2835	22.4884	21.3342	20.9969	21.2448	21.3926	20.8052	20.567	21.0579	21.1062	21.8883	21.4215	21.4541	21.8195	21.4109	21.3783	21.2073	21.3712			PTPRG_CSPA	CSPA	52	52	52	54.8	54.8	54.8	162	0	323.31	2280500000	2261	2905	P23470;P23470-2	P23470;P23470-2	Receptor-type tyrosine-protein phosphatase gamma	PTPRG
23.2536	23.2957	23.2327	23.4732	16.7414	15.2175	16.6324	15.1414	23.1842	23.194	23.2767	23.8545	24.4404	24.2093	24.7458	24.3683	24.5526	24.1167	24.1457	24.3617	22.8773	22.3849	23.2052	23.2105	24.1873	24.0856	23.9396	24.292			PTPRZ1_CSPA	CSPA	68	68	2	41	41	1.9	254.58	0	323.31	8591200000	4675	2906	P23471	P23471	Receptor-type tyrosine-protein phosphatase zeta	PTPRZ1
18.1828	18.2562	18.2344	18.3425	17.2697	17.6991	16.6121	17.2767	20.3543	19.8939	19.985	20.198	14.4011	13.6922	14.7959	11.5927	15.349	15.5441	16.0675	15.2837	18.1105	17.9582	17.8782	17.9705	19.3273	19.2605	19.5175	19.774			TNC_CSPA	CSPA	82	82	82	55.4	55.4	55.4	240.85	0	323.31	859740000	1383	2927	P24821;P24821-4;J3QSU6;E9PC84;P24821-3;F5H7V9;P24821-2;P24821-5;P24821-6;H0YGZ3;F5H5D6	P24821;P24821-4;J3QSU6;E9PC84;P24821-3;F5H7V9;P24821-2;P24821-5;P24821-6	Tenascin	TNC
15.2627	14.7629	14.8698	14.0099	14.5902	15.7047	15.5622	13.2934	16.7603	16.5838	14.9116	15.7773	21.3225	21.0845	21.3466	21.5989	12.9555	14.2879	14.6649	14.6121	14.5606	15.148	15.0989	15.3379	15.5927	16.9396	17.6195	17.5606			ACKR3_CSPA	CSPA	4	4	4	13.8	13.8	13.8	41.492	0	112.55	48348000	88	2933	P25106;A0A140T9K6	P25106;A0A140T9K6	Atypical chemokine receptor 3	ACKR3
18.0345	17.4919	17.4651	16.1055	22.6376	22.3351	22.8248	22.4619	15.2568	16.3251	16.1827	15.7115	18.927	18.8517	19.8216	19.473	19.8669	18.6167	18.7274	19.7621	17.9638	18.2175	17.3067	17.9305	20.8535	21.1363	21.2632	21.4284			F2R_CSPA	CSPA	12	12	12	25.4	25.4	25.4	47.44	0	323.31	399980000	473	2934	P25116	P25116	Proteinase-activated receptor 1	F2R
20.3243	20.213	20.1772	20.1321	23.2515	23.0343	22.9969	22.9972	18.2544	17.4924	17.8063	19.4093	19.5452	18.7378	19.1819	19.3676	20.737	20.371	20.7304	20.5061	22.0939	21.7094	22.2048	22.4176	20.8207	21.0757	20.9559	20.6538			FAS_CSPA	CSPA	14	14	11	45.1	45.1	31	37.732	0	323.31	631960000	581	2943	P25445;P25445-6;H7C5Z8;A0A087WTM9;P25445-5;P25445-4	P25445;P25445-6	Tumor necrosis factor receptor superfamily member 6	FAS
21.0236	20.9466	20.9295	21.0811	24.9193	25.0324	24.6938	24.8048	20.9799	21.3155	21.561	21.4778	17.6382	17.6614	18.9629	18.1305	13.5281	13.9	18.8008	14.3327	22.2386	22.1124	22.0509	22.553	18.8969	19.2904	19.2192	19.2671			ITGA3_CSPA	CSPA	35	35	35	38.4	38.4	38.4	116.61	0	323.31	5260600000	3092	2953	P26006;P26006-1;D6R9X8;H0YA49;K7EMU3;H0YA32	P26006;P26006-1	Integrin alpha-3;Integrin alpha-3 heavy chain;Integrin alpha-3 light chain	ITGA3
23.4475	23.3631	23.2391	23.597	21.3588	21.0467	21.6722	21.1282	23.0748	23.001	22.8018	23.2525	22.6731	22.4337	22.788	22.25	22.815	22.5324	22.5476	22.5279	21.3129	21.1507	21.3931	21.7515	23.7335	23.8324	23.814	23.9737			ITGB8_CSPA	CSPA	26	26	26	49.3	49.3	49.3	85.631	0	323.31	1361400000	1091	2954	P26012;P26012-2	P26012;P26012-2	Integrin beta-8	ITGB8
17.8031	17.4731	17.6207	18.2049	14.6708	17.1977	15.6614	16.0126	22.636	22.9215	23.2461	24.0092	22.3784	21.6368	21.9731	21.7827	22.1616	21.6517	22.4898	22.0587	20.0649	19.8177	19.9442	19.9455	21.7848	21.3318	21.1765	21.767			CNTFR_CSPA	CSPA	15	15	15	50.8	50.8	50.8	40.633	0	323.31	1414200000	973	2970	P26992;Q5T8H6	P26992;Q5T8H6	Ciliary neurotrophic factor receptor subunit alpha	CNTFR
22.8468	23.0403	22.9856	23.1044	23.7889	23.4733	23.513	23.5934	16.0255	17.8914	16.9956	17.2092	13.8242	14.8148	14.8592	12.9805	20.4922	20.3299	19.4796	20.1311	14.1775	14.7463	13.9403	13.5451	11.6142	12.1796	11.1811	11.7499			DPP4_CSPA	CSPA	42	42	42	52.9	52.9	52.9	88.278	0	323.31	2214300000	1554	2978	P27487;F8WE17;H7C1N5;F8WBB6	P27487	Dipeptidyl peptidase 4;Dipeptidyl peptidase 4 membrane form;Dipeptidyl peptidase 4 soluble form	DPP4
22.4677	22.0961	22.0723	22.4736	23.1854	23.1163	23.0648	23.3015	22.1426	22.2722	22.4426	21.1201	22.4001	21.9113	22.3728	22.2292	21.3921	21.3961	21.6823	21.2271	22.7058	22.996	22.8329	22.4884	22.4598	22.4923	22.1401	22.2138			CALR_CSPA	CSPA	24	24	24	71	71	71	48.141	0	323.31	2643800000	1977	2985	P27797;K7EJB9;K7EL50	P27797;K7EJB9	Calreticulin	CALR
20.6518	20.7023	20.5904	20.5589	23.278	23.116	23.2012	23.2838	24.6623	25.116	24.9152	23.6009	24.8202	24.7455	24.6784	24.6651	22.0163	21.9891	22.0831	21.9809	21.3155	21.7106	21.3883	21.3673	20.6158	21.0076	20.8715	20.6173			CANX_CSPA	CSPA	46	46	29	71.5	71.5	36.3	67.567	0	323.31	5856300000	2917	2988	P27824;P27824-2;P27824-3;H0Y9Q7;D6RDP7;D6RB85;D6RAU8;D6RFL1;H0Y9H1;D6RAQ8;D6RHJ3;D6RD16	P27824;P27824-2;P27824-3	Calnexin	CANX
16.8427	14.9668	17.2699	17.0081	16.9224	14.5081	14.1085	16.7775	17.2191	17.0667	17.1825	15.7922	17.1061	16.3359	17.1992	17.3353	17.0417	13.8707	16.8996	14.49	14.1914	18.8161	17.8277	17.7	17.5869	17.4571	17.8313	19.0435			GRN_CSPA	CSPA	11	11	11	27.5	27.5	27.5	63.544	0	102.9	54348000	102	3001	P28799;K7EKL3;P28799-3;P28799-2;K7EQ05;K7EQI0;K7EMR1	P28799;K7EKL3;P28799-3;P28799-2;K7EQ05	Granulins;Acrogranin;Paragranulin;Granulin-1;Granulin-2;Granulin-3;Granulin-4;Granulin-5;Granulin-6;Granulin-7	GRN
19.297	19.2729	19.6784	19.221	24.0397	23.8069	23.8968	23.9672	12.8572	9.82391	13.0478	15.9	14.0497	14.6766	15.1647	14.875	18.8374	18.681	18.077	18.5998	23.1616	22.6985	22.4705	23.2255	22.526	22.518	22.4588	22.4523			EPHA2_CSPA	CSPA	45	43	43	65.7	63.7	63.7	108.27	0	323.31	1680000000	1298	3013	P29317;P29317-2	P29317	Ephrin type-A receptor 2	EPHA2
23.1361	22.6853	22.7972	23.0309	21.741	21.6554	22.051	21.4583	15.5763	15.1068	14.8298	15.6383	14.3074	14.363	14.4542	14.0384	22.5792	22.2717	22.1191	22.5407	16.5141	16.3004	17.4835	16.62	14.4302	13.144	13.6679	14.6693			EPHA3_CSPA	CSPA	44	42	38	56.6	55	49.7	110.13	0	323.31	1159900000	1132	3014	P29320;C9JXA2;P29320-2	P29320;C9JXA2	Ephrin type-A receptor 3;Receptor protein-tyrosine kinase	EPHA3
21.3142	21.2531	20.8718	21.074	22.3553	22.3431	22.2226	22.2981	22.6765	22.5127	22.7231	22.1264	22.5589	22.2323	22.8024	22.3044	21.5507	21.4748	22.0009	21.5005	23.687	23.4743	23.4849	23.8411	22.2209	22.5784	22.4147	22.3917			EPHB2_CSPA	CSPA	42	38	37	58.4	53.2	52.2	109.87	0	323.31	3241900000	3020	3016	P29323-2;P29323-3;P29323;B1AKC9;Q6NVW1;Q06187;Q5JY90;U3NG26;Q06187-2	P29323-2;P29323-3;P29323;B1AKC9	Ephrin type-B receptor 2;Receptor protein-tyrosine kinase	EPHB2
23.7064	23.0435	23.6103	23.8229	24.6427	24.3248	24.3823	24.4475	23.8553	23.9114	24.4358	22.6091	25.1003	24.9173	25.1872	25.144	24.0325	23.6819	23.9376	23.9942	24.7183	24.4519	24.4606	24.8078	22.891	23.1508	23.1589	22.9305			HLA-A_CSPA	CSPA	24	24	1	61.9	61.9	1.9	41.054	0	323.31	6122500000	3024	3047	P30453;P30457	P30453;P30457	HLA class I histocompatibility antigen, A-34 alpha chain;HLA class I histocompatibility antigen, A-66 alpha chain	HLA-A
20.3671	20.4191	20.4386	20.3796	24.093	24.129	23.9387	23.85	21.6511	21.4143	21.9284	20.6152	22.9045	22.2572	22.0343	21.8829	18.8132	17.7558	18.5806	18.348	22.8219	22.5717	22.4376	23.1309	21.2775	19.9263	19.9004	20.8953			HLA-B_CSPA	CSPA	19	11	3	61.9	39	13.8	40.481	0	323.31	814020000	601	3052	P30481;A0A140T9A9;A0A140T9H3;A0A140T997;A0A140TA11;A0A140T9Y5;A0A140TA14	P30481;A0A140T9A9;A0A140T9H3;A0A140T997;A0A140TA11;A0A140T9Y5;A0A140TA14	HLA class I histocompatibility antigen, B-44 alpha chain	HLA-B
12.8277	15.0568	15.1366	13.377	15.537	14.7392	15.4576	14.1879	18.9033	19.9898	19.1258	15.8927	19.3603	19.9365	14.4596	19.4629	13.1166	14.399	15.0588	14.5278	15.9479	15.2734	14.3269	14.1328	15.152	14.1777	12.9232	14.7879			HLA-B_CSPA	CSPA	17	3	0	60.2	18.8	0	40.495	0	68.516	52775000	71	3053	P30491;P30685;P30495	P30491;P30685;P30495	HLA class I histocompatibility antigen, B-53 alpha chain;HLA class I histocompatibility antigen, B-35 alpha chain;HLA class I histocompatibility antigen, B-56 alpha chain	HLA-B
20.7592	20.6214	20.4743	21.196	23.115	22.7415	22.9405	22.913	22.0387	21.3265	21.8745	24.0686	22.6582	23.2798	22.7393	22.9223	21.231	21.4956	21.7499	21.5391	22.7908	22.9297	22.3848	23.0146	16.8531	16.5687	18.8521	16.9549			HLA-C_CSPA	CSPA	18	10	0	61.2	36.3	0	40.885	0	323.31	731440000	638	3057	P30508;A0A140T9M5;A0A140T9Z4	P30508;A0A140T9M5	HLA class I histocompatibility antigen, Cw-12 alpha chain	HLA-C
17.0555	17.0476	15.9406	17.4412	25.9928	25.9341	26.1541	25.9712	17.4482	17.2551	18.3164	15.656	16.2102	15.7897	14.405	15.6708	17.7386	17.4675	17.524	17.9048	23.6808	22.9554	23.0538	23.6764	18.6684	18.3209	18.2834	18.6801			AXL_CSPA	CSPA	39	39	38	58.2	58.2	57	98.336	0	323.31	1097700000	793	3060	P30530;P30530-2;M0R0W6	P30530;P30530-2;M0R0W6	Tyrosine-protein kinase receptor UFO;Receptor protein-tyrosine kinase	AXL
19.6235	19.7485	19.709	19.783	22.387	22.6112	22.3791	22.3324	23.0179	23.1881	23.0934	22.7115	25.5798	25.1334	25.6577	25.3992	20.6699	20.3247	20.2525	20.3024	19.9022	19.5055	19.8632	20.0069	21.2682	21.4387	21.4377	21.331			L1CAM_CSPA	CSPA	54	54	2	44.8	44.8	1.3	139.52	0	323.31	8675500000	5173	3094	P32004-2;P32004-3;H3BLW5	P32004-2;P32004-3	Neural cell adhesion molecule L1	L1CAM
16.1741	15.4675	15.9065	16.6362	23.751	24.4785	24.4811	24.6041	22.2709	22.2328	22.5976	19.724	22.3962	21.8867	21.441	22.0545	12.7214	13.8159	19.7998	15.5141	23.5884	22.6738	22.5319	22.8674	20.2202	20.0633	19.8812	18.3583			CD70_CSPA	CSPA	10	10	10	52.8	52.8	52.8	21.118	0	319.54	1252400000	662	3110	P32970;P32970-2;M0QZW2	P32970;P32970-2	CD70 antigen	CD70
23.1367	23.07	23.0405	23.1051	22.591	22.4447	22.4146	22.3919	21.8171	21.5102	21.7907	21.4451	22.2493	22.111	22.2431	22.243	21.8546	21.4205	21.5265	21.638	21.9682	21.7254	21.9843	22.2312	20.5349	20.7503	20.6088	20.5578			ABCC1_CSPA	CSPA	72	72	70	55.3	55.3	54.2	171.59	0	323.31	6640800000	5511	3115	P33527;P33527-9;I3L4X2;P33527-3;P33527-2;P33527-4;P33527-5;P33527-7;P33527-6;A0A0A0MS99;P33527-8	P33527;P33527-9;I3L4X2;P33527-3;P33527-2;P33527-4;P33527-5;P33527-7;P33527-6;A0A0A0MS99;P33527-8	Multidrug resistance-associated protein 1	ABCC1
21.1041	21.0377	21.2166	21.4591	19.7345	19.5967	19.2278	19.584	21.1967	21.3843	21.2668	19.7617	22.4613	22.2784	22.2006	22.3852	21.0467	20.8516	20.9023	20.8668	20.4326	20.0989	20.1616	20.3838	20.6769	20.5465	20.7805	20.6654			GPC1_CSPA	CSPA	21	21	21	49.1	49.1	49.1	61.68	0	323.31	726330000	961	3130	P35052;H7C410;H7C024;P35052-2;H7BZL4;H7BZE9;C9J4Y6	P35052;H7C410;H7C024;P35052-2	Glypican-1;Secreted glypican-1	GPC1
17.9987	15.5908	17.7161	17.7634	15.6555	18.056	18.7626	15.6082	19.6106	18.8969	20.4183	16.8509	15.6848	15.8137	18.8398	18.2865	14.3953	14.0691	15.2789	15.336	20.0944	20.0988	19.0802	14.2388	12.9604	12.242	15.0168	12.8427			FBN2_CSPA	CSPA	45	44	44	25	24.6	24.6	314.77	0	306.4	94396000	159	3148	P35556;A0A087WYV8;D6RJI3;P35556-2;E9PHW4;D6REJ2;Q75N90	P35556;A0A087WYV8;D6RJI3;P35556-2	Fibrillin-2	FBN2
26.1472	26.1338	25.9589	26.2538	25.5748	25.7174	25.5374	25.5744	25.9064	25.7082	26.0209	25.0297	26.0912	25.7045	26.4391	26.4819	25.9315	25.8573	25.8447	26.1329	26.3199	26.0741	26.0663	26.3268	25.4406	25.4862	25.073	24.993			BSG_CSPA	CSPA	14	14	5	46.8	46.8	22.3	42.2	0	323.31	23073000000	13071	3154	P35613;P35613-2;P35613-4;A0A087X2B5;I3L192;A0A2R8YDZ0	P35613;P35613-2;P35613-4;A0A087X2B5;I3L192	Basigin	BSG
24.0671	23.7332	23.5506	24.7065	23.4237	23.3218	20.9038	23.1118	23.5878	21.0706	24.2514	23.1432	22.3898	20.56	20.4255	20.1582	23.3569	23.4778	24.8157	22.4826	21.9359	22.1731	22.1134	22.0682	22.5045	23.4357	22.6069	22.7644			BSG_CSPA	CSPA	11	2	0	60.8	7.4	0	19.438	0	191.36	979210000	290	3155	P35613-3;A0A087WUV8;R4GN83	P35613-3;A0A087WUV8	Basigin	BSG
15.5551	13.2562	15.5604	13.8542	14.8863	14.2579	15.4751	14.6226	12.7279	14.6603	13.5978	15.8875	13.0797	13.6622	14.294	13.5409	15.6635	15.8582	14.884	16.0031	14.0184	13.9195	15.289	14.8494	12.9678	12.901	12.4304	13.5247			SERPINF1_CSPA	CSPA	7	7	4	19.9	19.9	12.4	46.312	0	6.5267	8366200	15	3183	P36955;I3L4F9;I3L107;CON__Q95121;I3L4Z0	P36955	Pigment epithelium-derived factor	SERPINF1
19.4943	19.0627	19.1381	19.2329	18.9391	19.0642	19.043	19.2488	20.1933	19.7766	19.9962	16.3361	20.4908	20.2979	20.7278	20.315	19.9474	20.0276	20.0413	20.2129	18.988	18.4548	18.965	19.2395	19.3139	19.5508	19.3344	19.426			IL6ST_CSPA	CSPA	36	36	36	55	55	55	103.54	0	323.31	478450000	764	3203	P40189;P40189-3;D6RH03;P40189-2;Q5FC05	P40189;P40189-3	Interleukin-6 receptor subunit beta	IL6ST
14.764	15.6087	14.2063	15.6505	14.6671	14.8506	14.5558	14.3695	18.9331	18.9394	18.7879	15.2631	20.1197	18.7234	19.642	19.8937	16.1094	15.9109	15.659	14.4828	16.7363	16.3252	17.3056	16.8685	19.2523	19.871	19.7547	19.2273			GRIA2_CSPA	CSPA	32	32	0	43.1	43.1	0	98.877	0	320.46	164600000	287	3243	P42262-2;P42262-4;H0Y972	P42262-2;P42262-4	Glutamate receptor 2	GRIA2
17.9544	18.3074	18.1085	18.1961	17.2624	16.4453	16.5425	16.0533	16.2724	17.403	17.1244	16.2069	20.9082	20.626	21.0189	21.0012	19.1166	19.1365	19.495	18.9122	18.0818	18.1988	18.8501	18.2381	20.6338	21.0547	20.9471	20.9939			LIFR_CSPA	CSPA	37	37	37	42.8	42.8	42.8	123.74	0	148.37	259410000	474	3253	P42702;D6RF33;H0YAF2;D6RJ94	P42702	Leukemia inhibitory factor receptor	LIFR
21.4838	21.4544	21.2895	21.5306	22.694	22.8015	22.5222	22.9141	21.2757	20.9659	21.1565	21.9491	22.4151	22.3507	22.2005	22.6167	21.1913	21.0294	21.3741	21.1143	21.4386	21.7064	21.5195	21.5273	20.9627	21.1842	21.2974	21.2142			ECE1_CSPA	CSPA	40	40	2	63.1	63.1	5.7	87.021	0	323.31	2944700000	2071	3258	P42892-4;P42892;P42892-3;A0A3B3ISF9;B4DKB2;E9PHZ1;E9PN99	P42892-4;P42892;P42892-3;A0A3B3ISF9;B4DKB2	Endothelin-converting enzyme 1	ECE1
22.254	22.176	22.1216	22.1951	25.4361	25.3095	25.2869	25.2991	24.6241	24.6769	24.6371	24.3212	25.9456	25.8026	26.2278	26.1098	25.2081	25.0559	24.8088	25.1735	24.241	24.0335	24.1897	24.3029	25.5679	25.7309	25.3458	25.514			MCAM_CSPA	CSPA	38	38	38	58.8	58.8	58.8	71.607	0	323.31	14178000000	8544	3266	P43121;P43121-2	P43121	Cell surface glycoprotein MUC18	MCAM
19.5596	19.0187	19.1999	18.8281	16.6422	17.9935	16.4877	16.4239	20.2908	20.1557	20.2945	20.3341	22.0584	22.0332	22.3602	22.2843	20.0182	19.6435	20.2477	20.5638	19.08	17.858	18.3986	18.7198	20.5425	20.9836	20.6364	20.9581			NOTCH1_CSPA	CSPA	48	47	46	30	29.6	29.2	272.5	0	323.31	506190000	996	3290	P46531;M0QX38	P46531	Neurogenic locus notch homolog protein 1;Notch 1 extracellular truncation;Notch 1 intracellular domain	NOTCH1
17.4857	17.4027	17.9252	17.399	14.5445	14.5115	13.25	14.6807	19.4698	19.3055	18.9281	18.4803	15.2256	15.1708	14.6797	14.6713	15.0556	17.2981	16.8316	13.3619	21.3512	21.5766	20.3121	20.9486	15.5967	15.0846	14.7032	14.5107			NPTX2_CSPA	CSPA	14	14	14	33.9	33.9	33.9	47.041	0	323.31	106850000	120	3312	P47972	P47972	Neuronal pentraxin-2	NPTX2
23.1976	23.2355	23.3006	23.0332	23.2971	23.4064	23.4257	23.3052	23.3861	23.4116	23.3469	22.5137	22.1314	21.9991	21.6404	21.5275	22.6354	22.7573	22.2144	22.85	22.0913	21.9636	21.828	22.2127	22.5307	22.5513	22.2405	22.4334			ADGRE5_CSPA	CSPA	26	26	1	44.9	44.9	3.7	91.868	0	323.31	3966500000	2903	3348	P48960;P48960-2;K7EPE8;K7EKV5;K7EPP8	P48960;P48960-2	CD97 antigen;CD97 antigen subunit alpha;CD97 antigen subunit beta	CD97
20.4731	20.3315	20.4718	20.3963	22.5709	22.4119	22.0898	22.0916	22.3698	22.4323	22.4507	21.6293	21.7336	21.7083	21.8828	21.5613	20.6879	20.371	21.1416	20.7595	23.0151	22.7265	23.1165	23.2604	20.8983	21.3052	21.0333	21.0729			BCAM_CSPA	CSPA	27	27	27	54.8	54.8	54.8	67.404	0	323.31	2226100000	1945	3413	P50895;A0A087WXM8;K7ENU8;K7ERB7	P50895;A0A087WXM8	Basal cell adhesion molecule	BCAM
18.1682	18.1241	18.0305	18.6275	19.9073	19.9993	19.9319	19.8774	19.5159	18.7274	19.1257	15.9555	19.4266	19.386	19.9162	18.6828	19.3499	19.4732	19.5829	19.1384	18.7154	19.3102	19.0288	19.0442	17.4405	18.4976	17.983	18.8602			RAB5C_CSPA	CSPA	9	9	6	58.8	58.8	44	23.482	0	90.412	151350000	254	3419	P51148;P51148-2;K7ENY4;K7ERI8;K7ERQ8;F8VVK3;F8VVZ0;F8VWU4;K7EIP6;F8WCY6;F8WD79;F8VPW9;F8VSF8;F8VWZ7	P51148;P51148-2;K7ENY4;K7ERI8;K7ERQ8	Ras-related protein Rab-5C	RAB5C
14.5731	14.7445	13.7358	13.0145	15.4705	17.835	14.0467	17.5034	12.734	13.2045	13.522	16.0989	13.3476	13.522	15.2921	14.2516	13.0395	17.8443	18.8026	14.954	14.7852	17.7774	14.3066	17.5739	14.1306	13.0633	15.0337	14.7738			LUM_CSPA	CSPA	10	10	6	40.8	40.8	23.4	38.429	0	90.517	32697000	56	3457	P51884	P51884	Lumican	LUM
13.661	17.4669	14.6381	14.261	14.0907	13.6927	15.8511	14.722	18.8132	18.7489	17.7977	17.5675	16.5814	17.3127	15.7697	16.4829	15.9953	16.3532	13.8419	15.788	14.2264	14.2866	14.9543	14.752	14.9247	16.9498	14.6375	17.0338			PRELP_CSPA	CSPA	10	10	10	31.7	31.7	31.7	43.809	0	34.368	42339000	82	3458	P51888	P51888	Prolargin	PRELP
21.2701	21.4918	21.2199	21.46	21.3252	20.8661	21.12	20.8667	19.9369	19.6712	20.256	20.6737	19.5919	19.103	17.1633	18.5982	20.3057	20.056	20.6884	20.4891	20.1915	19.1277	19.5683	20.0975	19.5227	19.4789	19.4306	19.9737			EFNB2_CSPA	CSPA	14	13	13	56.8	48.9	48.9	36.923	0	292.92	370450000	462	3474	P52799	P52799	Ephrin-B2	EFNB2
14.0535	15.7647	19.927	21.6903	14.4006	15.3863	14.1697	15.6098	14.8992	14.5236	14.0068	15.572	20.2904	20.0774	14.5749	14.3609	19.0144	14.0531	14.9475	14.7279	15.3772	14.4764	13.782	16.5834	13.8551	14.0583	14.9717	13.8438			CACNA2D1_CSPA	CSPA	46	1	0	50	1.9	0	124.57	0	270.62	69208000	69	3500	P54289;P54289-5;E7ERK3;H0Y715	P54289;P54289-5	Voltage-dependent calcium channel subunit alpha-2/delta-1;Voltage-dependent calcium channel subunit alpha-2-1;Voltage-dependent calcium channel subunit delta-1	CACNA2D1
21.5179	21.6233	21.7666	22.1393	20.9861	20.7561	20.9167	20.9498	21.1915	21.239	21.1734	21.0277	21.364	21.4491	21.4727	21.6917	19.8798	19.8632	20.0032	19.935	20.2772	20.1737	20.2353	20.2188	19.7362	20.2692	20.2268	20.1153			CACNA2D1_CSPA	CSPA	47	47	0	50.7	50.7	0	123.18	0	323.31	2389300000	2901	3501	P54289-2	P54289-2	Voltage-dependent calcium channel subunit alpha-2/delta-1;Voltage-dependent calcium channel subunit alpha-2-1;Voltage-dependent calcium channel subunit delta-1	CACNA2D1
25.8616	25.8963	25.8562	25.9182	25.1126	24.7508	24.8826	24.906	25.5847	25.4348	25.633	24.2025	24.5441	24.3599	24.5732	24.426	25.0962	25.0086	25.1184	25.1495	24.9706	24.97	24.9494	25.226	24.5336	24.7325	24.6747	24.3946			ATP1B3_CSPA	CSPA	20	20	20	74.9	74.9	74.9	31.512	0	323.31	11263000000	3427	3508	P54709;C9JA36;P54709-2;C9JXZ1;H7C547;F8WBY4;C9J6S2;H7C4L9	P54709;C9JA36;P54709-2	Sodium/potassium-transporting ATPase subunit beta-3	ATP1B3
25.5242	25.5275	25.4803	25.4618	22.4958	22.5974	22.6659	22.3865	23.5805	23.2781	22.9378	23.2362	23.5813	23.0063	23.7553	23.5365	23.3538	22.9517	23.4135	22.9797	23.2765	23.067	23.7871	23.487	22.3833	22.1077	22.0607	22.0353			EPHB3_CSPA	CSPA	49	49	38	66.4	66.4	54.1	110.33	0	323.31	3549100000	2079	3511	P54753	P54753	Ephrin type-B receptor 3	EPHB3
22.2887	22.5942	22.2339	22.5479	20.6821	20.334	20.2262	20.0063	18.7934	18.7449	18.6991	18.5469	17.567	18.0081	18.0537	17.789	20.7005	20.3432	20.9914	21.0018	22.7663	22.6005	22.6083	22.7715	17.8842	18.0324	17.6566	17.5052			EPHB4_CSPA	CSPA	41	34	33	57.4	47.8	46.8	108.27	0	323.31	765460000	946	3512	P54760;Q96L35;P54760-2;P54760-4;P54760-3	P54760;Q96L35	Ephrin type-B receptor 4;Receptor protein-tyrosine kinase	EPHB4
17.8115	17.2662	17.9456	14.896	17.4223	17.403	17.733	17.6686	18.5853	18.3457	18.3238	13.7768	22.4781	22.4908	22.9748	22.3714	20.6453	20.1387	20.3171	20.9319	19.7368	19.5742	19.4122	20.0194	21.9047	22.0369	22.0677	21.8189			EPHB1_CSPA	CSPA	46	39	35	62.8	56.1	47.9	109.88	0	323.31	670820000	864	3513	P54762;A0A3B3IRY8;P54762-5;F8WDG5;C9J6S4;P54762-6;C9J466;C9JB88	P54762;A0A3B3IRY8;P54762-5	Ephrin type-B receptor 1	EPHB1
22.3947	21.9963	22.1733	22.1425	17.9807	17.6143	16.8352	16.4996	19.5124	19.3543	19.6968	19.5879	19.3882	18.7872	19.0865	18.1837	20.2158	19.4479	18.3732	20.0609	20.6484	19.4005	19.7183	20.2786	20.7667	20.8672	20.7511	20.7127			EPHA4_CSPA	CSPA	33	29	2	52.5	47.9	4	109.86	0	323.31	257690000	402	3514	P54764;E9PG71;F5GZZ5;H7C1N8;C9JEM6;C9JIX8;C9JFX5	P54764;E9PG71	Ephrin type-A receptor 4;Receptor protein-tyrosine kinase	EPHA4
18.8471	18.8958	19.0217	19.2172	18.8669	18.5466	18.8014	19.1265	19.6282	19.6261	19.3974	16.3059	16.3959	16.9045	16.3452	16.782	19.0465	19.2003	19.6205	19.0838	17.5689	17.8723	18.0456	17.5632	18.0367	18.531	18.2471	18.4097			PLTP_CSPA	CSPA	15	15	15	37.3	37.3	37.3	54.739	0	323.31	249400000	411	3526	P55058;P55058-4;P55058-3;P55058-2	P55058;P55058-4;P55058-3;P55058-2	Phospholipid transfer protein	PLTP
17.2609	17.3868	17.9095	18.3634	18.6323	18.3811	18.9053	17.9212	18.9585	17.9267	18.7713	15.9192	17.3641	17.9186	18.0366	17.6754	18.7412	18.9661	18.923	18.7586	18.2252	18.576	18.371	17.8577	18.4821	18.2666	18.0081	18.8185			LAMB2_CSPA	CSPA	62	62	62	50.6	50.6	50.6	195.98	0	323.31	184970000	326	3539	P55268;F5H520	P55268	Laminin subunit beta-2	LAMB2
17.8781	14.3362	16.1208	13.5036	16.8741	17.2429	14.6094	18.0506	19.128	19.4761	19.7521	19.4723	14.1286	13.6673	14.9356	13.1147	15.4285	13.7285	18.2203	17.2337	19.8204	19.1388	18.9366	19.3164	18.4822	19.0318	18.7321	18.5393			CDH4_CSPA	CSPA	17	15	15	23.9	22.2	22.2	100.28	0	231.87	74321000	101	3540	P55283;A0A087WX99;P55283-2;A0A0G2JRA4	P55283;A0A087WX99;P55283-2;A0A0G2JRA4	Cadherin-4	CDH4
19.4939	19.4237	19.2695	19.7708	19.8353	19.0948	19.3028	19.0581	18.4942	18.1553	18.5721	19.2817	13.2873	15.2016	15.3701	13.1819	17.4558	17.0339	17.9181	17.2898	19.2399	18.2936	18.6177	19.3612	14.812	14.7083	15.7116	15.5861			CDH6_CSPA	CSPA	21	21	18	32.7	32.7	27.7	88.308	0	204.75	136790000	272	3541	P55285;D6RF86;P55285-2	P55285;D6RF86;P55285-2	Cadherin-6	CDH6
14.0204	16.0888	13.5777	13.3251	22.0573	22.1919	22.1205	22.4037	21.9791	22.1398	22.3827	20.6542	18.6652	18.0157	17.3015	18.6773	13.2047	13.8661	18.8531	14.7404	22.295	22.0166	21.7657	22.4703	13.2114	15.5542	17.5151	15.436			CDH13_CSPA	CSPA	21	21	21	35.4	35.4	35.4	83.396	0	323.31	835520000	829	3544	P55290-4;P55290;P55290-5;P55290-3;P55290-2	P55290-4;P55290;P55290-5	Cadherin-13	CDH13
17.4102	17.0579	17.5784	16.4068	17.1174	18.2466	18.2481	18.1761	19.4371	19.3784	19.4875	16.8107	18.7499	18.445	18.5898	18.8726	15.6064	16.9965	17.9966	16.953	19.1585	20.202	19.752	19.2994	14.5803	14.3392	12.5723	13.5892			FCGRT_CSPA	CSPA	11	11	11	40.5	40.5	40.5	39.743	0	164.92	76230000	172	3550	P55899;M0R0A9;M0R0H0;M0R0K7;M0R220;M0QYN1;M0QYN9;M0QYM4;M0R2T3;M0R266	P55899;M0R0A9;M0R0H0	IgG receptor FcRn large subunit p51	FCGRT
23.5279	23.6176	23.5076	23.752	19.4534	19.5703	19.6473	19.6754	22.0513	21.9959	21.8162	23.078	21.2249	21.6676	21.1133	21.4943	22.97	22.8056	22.8714	22.7849	20.6007	20.7872	20.8351	20.9525	22.892	23.0982	22.9309	22.9008			JAM2_CSPA	CSPA	9	9	2	46	46	9.4	33.207	0	323.31	1078700000	660	3571	P57087;P57087-3;P57087-2	P57087;P57087-3;P57087-2	Junctional adhesion molecule B	JAM2
20.8636	20.7565	20.7766	20.8387	19.8149	19.8167	19.9762	20.1734	20.9421	20.9922	21.1146	22.0666	20.1843	20.0725	20.0556	19.9942	21.3604	21.1859	21.6289	21.3933	20.3581	20.4247	20.3983	20.3599	20.5963	20.5898	19.3137	20.7363			HNRNPK_CSPA	CSPA	22	22	1	63.4	63.4	7.8	51.028	0	323.31	384490000	527	3638	P61978-2;P61978;S4R457;S4R359	P61978-2;P61978	Heterogeneous nuclear ribonucleoprotein K	HNRNPK
23.3445	23.3677	23.3299	23.21	20.8556	20.5746	20.6776	20.6191	22.3571	22.3432	22.4294	22.2759	22.1446	22.1617	22.4026	22.1108	22.8311	22.5388	22.4626	22.7919	20.2139	20.141	20.3243	20.5532	20.528	20.8873	20.9618	20.7157			CXADR_CSPA	CSPA	21	21	21	60.8	60.8	60.8	40.029	0	323.31	1774400000	1524	3713	P78310;P78310-2;P78310-6;P78310-7;P78310-5;P78310-4;P78310-3	P78310;P78310-2;P78310-6;P78310-7;P78310-5	Coxsackievirus and adenovirus receptor	CXADR
22.276	22.2551	21.9455	22.7227	22.2504	22.0664	21.9479	21.877	22.7046	22.5725	22.8539	23.1835	22.656	22.1665	22.4484	22.7156	21.5487	21.3887	21.657	21.5404	22.4549	22.1347	22.1678	22.3662	21.1107	21.6531	21.6551	21.1897			SIRPA_CSPA	CSPA	25	25	1	63.1	63.1	3.6	54.966	0	323.31	3678600000	2170	3715	P78324;P78324-4;Q5TFQ8;H3BQ21;Q9P1W8-4;Q9P1W8-3;Q9P1W8-2;O00241-2;Q9P1W8;H3BV43;H3BUA5;H3BRP9;H9KV29;H3BML4;H3BTT9;H3BU43;H3BSK5	P78324;P78324-4	Tyrosine-protein phosphatase non-receptor type substrate 1	SIRPA
20.7402	20.8169	20.9154	20.9834	19.5636	19.4455	19.6084	19.6295	20.9646	21.029	20.7884	20.3608	20.4978	20.4067	20.6045	20.8008	20.8522	20.81	20.8607	20.7498	21.6339	21.6716	21.6644	21.3873	19.7241	19.8205	20.2137	20.2085			CNTNAP1_CSPA	CSPA	54	54	54	50.4	50.4	50.4	156.26	0	323.31	1901900000	2734	3723	P78357;K7EMM9	P78357	Contactin-associated protein 1	CNTNAP1
20.2594	19.9408	20.1094	19.7998	21.1207	21.5714	21.5508	21.092	20.8179	20.6508	20.9029	20.8703	20.5177	20.6626	20.8166	20.0993	20.2085	19.0899	19.0902	19.255	20.1911	19.7137	19.2612	19.9574	21.839	21.8447	22.2202	22.0033			JAG1_CSPA	CSPA	36	36	35	41.3	41.3	40.2	133.8	0	323.31	549460000	855	3731	P78504;P78504-2;A0A087WXH5;A0A087X1E8	P78504;P78504-2	Protein jagged-1	JAG1
22.1336	22.1093	21.5738	22.3979	21.682	21.5025	22.0448	21.7182	20.1319	20.1822	20.8108	20.4325	21.605	20.9839	21.3393	21.5716	20.034	19.8748	20.7485	20.376	22.1406	22.0686	22.1386	22.408	21.2585	21.4189	21.2158	21.7031			ADAM17_CSPA	CSPA	37	37	37	59.7	59.7	59.7	93.02	0	323.31	941460000	891	3734	P78536;P78536-2;E7EUI5;A6H8L4;A0A3B3ISQ1	P78536;P78536-2	Disintegrin and metalloproteinase domain-containing protein 17	ADAM17
16.7117	15.7532	16.7204	15.7789	15.2195	13.2104	15.4128	16.7275	16.4306	13.2386	16.5753	15.444	14.1932	13.3564	14.976	13.027	14.0264	14.0965	14.5053	15.3199	15.7012	14.5261	16.9228	14.2453	17.4881	18.2019	17.8864	17.9701			FBLN2_CSPA	CSPA	11	11	11	12.3	12.3	12.3	126.57	0	35.982	17865000	41	3763	P98095;P98095-2;H7C1A3;H7BXL0	P98095;P98095-2	Fibulin-2	FBLN2
16.7667	16.69	17.053	16.3222	16.9766	17.7281	17.2808	13.5211	17.8783	18.4226	18.4726	18.5479	16.6164	15.0614	16.9279	15.8143	16.6484	15.7093	16.0136	16.813	16.4622	15.9183	16.4224	16.8793	13.8447	15.2152	14.6392	14.5961			HSPG2_CSPA	CSPA	91	91	91	32.7	32.7	32.7	468.83	0	323.31	132230000	266	3766	P98160;A0A3B3IT11;A0A0U1RQT3;H0Y5A9;H7BYA5	P98160	Basement membrane-specific heparan sulfate proteoglycan core protein;Endorepellin;LG3 peptide	HSPG2
19.0249	14.387	14.8389	18.5015	13.6874	14.4254	15.3564	13.3176	13.9904	14.0339	13.6377	15.8995	14.66	15.6797	15.4284	14.5237	13.9842	14.9711	13.9024	14.4666	20.3673	20.8867	14.1202	20.5913	13.9356	12.172	14.1867	12.9509			LRP2_CSPA	CSPA	5	5	5	1.1	1.1	1.1	521.95	0.00088778	2.9847	68595000	23	3768	P98164;E9PC35;A0A3B3IT64	P98164	Low-density lipoprotein receptor-related protein 2	LRP2
20.1154	19.9834	19.849	19.617	20.9916	20.6878	21.0091	20.6546	20.2208	20.2541	20.2097	19.9813	20.407	20.184	20.5433	20.4483	20.4492	20.274	20.4902	20.3932	22.6644	22.4582	22.5504	22.8643	20.2207	20.5098	19.9962	20.2087			EFNB1_CSPA	CSPA	14	14	13	56.4	56.4	48.8	38.006	0	323.31	720820000	813	3769	P98172	P98172	Ephrin-B1	EFNB1
22.9308	22.9627	22.8678	23.4322	21.6213	21.636	21.4824	21.4341	23.0638	22.6816	22.8842	23.7044	22.1168	22.5351	22.4232	21.8026	23.2998	23.0838	23.1468	23.0905	20.9158	21.5734	21.2671	21.3342	20.9947	21.1813	21.1509	21.4262			SLC7A5_CSPA	CSPA	11	11	10	24.5	24.5	23.1	55.01	0	323.31	1617900000	1018	3790	Q01650;A0A0C4DGL4;Q9GIP4-1;Q9GIP4	Q01650	Large neutral amino acids transporter small subunit 1	SLC7A5
20.7785	20.4997	20.4702	20.0612	19.4877	19.3598	19.6616	19.3151	22.832	22.6164	22.8358	23.0845	21.5027	21.8263	21.554	21.2587	20.4172	19.8188	20.5372	20.2332	22.5555	22.3112	22.3983	22.6649	20.6575	21.1551	21.0429	21.005			ROR2_CSPA	CSPA	28	28	27	41	41	40	104.76	0	323.31	1650000000	1548	3797	Q01974;B1APY4	Q01974;B1APY4	Tyrosine-protein kinase transmembrane receptor ROR2	ROR2
17.4731	17.3912	17.9694	17.2125	19.7025	20.6317	20.4495	19.772	17.9957	17.6591	18.3236	18.8338	17.6033	17.5644	18.8395	17.9287	17.8955	16.7658	17.9168	18.1037	20.9752	19.8285	20.3487	20.895	20.8522	21.0877	21.3166	21.2205			NOTCH2_CSPA	CSPA	49	49	46	28.4	28.4	27.3	265.4	0	323.31	457050000	751	3825	Q04721;D2WEZ3;R4GN02;P0DPK4;A0A087X002;P0DPK3-2;A0A0B4J2B3;P0DPK3;Q7Z3S9-2;Q7Z3S9;Q7Z3S9-3;A0A096LNW5;A0A1W2PQQ5	Q04721	Neurogenic locus notch homolog protein 2;Notch 2 extracellular truncation;Notch 2 intracellular domain	NOTCH2
21.1316	21.0879	20.9609	21.0075	21.657	21.0719	21.4488	21.191	21.9336	21.8574	22.1106	21.702	20.4475	19.955	20.4232	20.7454	22.7392	22.7215	22.61	22.5874	19.895	19.2272	19.7726	19.6304	19.1337	20.7573	19.9303	19.8707			TYRO3_CSPA	CSPA	35	35	33	58.3	58.3	57.3	96.904	0	323.31	979560000	1136	3846	Q06418;H0YNK6;H3BPR7;H0YN24	Q06418;H0YNK6	Tyrosine-protein kinase receptor TYRO3;Receptor protein-tyrosine kinase	TYRO3
21.3812	21.3157	21.2427	21.5472	21.6906	21.6617	21.2129	21.6855	22.444	22.2289	22.4542	22.3364	23.1508	22.9304	23.144	23.1603	21.7392	21.7404	21.4371	21.5344	21.8562	21.7522	21.4398	21.6652	22.0764	22.4466	22.1362	22.6164			APLP2_CSPA	CSPA	35	35	34	54.4	54.4	53.3	86.955	0	323.31	1067700000	1300	3847	Q06481;Q06481-3;Q06481-6;Q06481-2;Q06481-4;Q06481-5;E9PQS3;E9PSC7;E9PK76	Q06481;Q06481-3;Q06481-6;Q06481-2;Q06481-4;Q06481-5	Amyloid-like protein 2	APLP2
19.8502	19.7416	19.824	19.8345	21.9185	22.0498	22.0172	21.9563	22.0148	21.9335	22.0565	22.2357	22.0582	22.1	22.3321	22.2446	21.0218	20.8953	21.2196	20.9507	22.728	22.8098	22.6909	22.3785	21.558	21.5886	21.4192	21.7785			LRP1_CSPA	CSPA	215	215	210	66.2	66.2	65.5	504.6	0	323.31	11189000000	11734	3858	Q07954;Q6PJ72;Q7Z7K9;Q07954-2;H0YJI8;H0YJ88;F5H0Z3;REV__Q07954	Q07954	Prolow-density lipoprotein receptor-related protein 1;Low-density lipoprotein receptor-related protein 1 85 kDa subunit;Low-density lipoprotein receptor-related protein 1 515 kDa subunit;Low-density lipoprotein receptor-related protein 1 intracellular domain	LRP1
21.4747	21.2447	21.2416	21.5952	20.7285	20.162	20.7055	20.7026	21.0981	21.0639	21.2409	20.6185	19.9959	19.9901	20.497	20.6594	21.4695	21.7251	21.7099	21.6315	20.2717	20.4819	20.4557	20.0572	18.9367	18.8781	19.4711	19.2613			LGALS3BP_CSPA	CSPA	18	18	18	42.6	42.6	42.6	65.33	0	323.31	656570000	677	3868	Q08380;K7EP36;K7ESM3;K7EKQ5;K7ERZ6;K7EJD3;K7ES75;K7EN99;K7EJY8;K7EQT9	Q08380	Galectin-3-binding protein	LGALS3BP
21.2512	21.342	21.3057	22.0356	21.8249	21.553	21.8417	21.767	24.6346	24.4536	24.7129	23.7396	24.0928	23.8661	23.7587	24.2586	21.3051	21.5078	21.85	21.4317	21.6316	21.3362	20.992	20.8322	20.6518	20.9983	21.0311	21.056			MFGE8_CSPA	CSPA	26	26	11	83.7	83.7	36.2	43.104	0	323.31	3092100000	1790	3871	Q08431;Q08431-4;X6R3G6;Q08431-3;Q08431-2;A0A087WUV5	Q08431;Q08431-4;X6R3G6;Q08431-3;Q08431-2	Lactadherin;Lactadherin short form;Medin	MFGE8
24.1914	24.5651	24.4375	24.5234	25.3682	25.0662	25.2157	25.3454	25.1266	25.2231	24.7792	25.4955	23.97	23.7851	24.137	23.4383	24.5466	24.7918	24.4715	24.2375	24.0187	24.3266	23.9639	24.5155	24.2709	24.6159	24.6346	24.4002			CD47_CSPA	CSPA	9	9	2	25.7	25.7	3.4	35.213	0	158.51	6567300000	1034	3874	Q08722;Q08722-3;A0A2R8Y484;Q08722-2;H7BYS8	Q08722;Q08722-3;A0A2R8Y484;Q08722-2	Leukocyte surface antigen CD47	CD47
22.2722	22.1931	22.2053	22.3877	20.322	20.0362	20.5829	20.3788	21.8688	21.8237	22.0479	21.1995	22.2342	22.3824	22.5509	22.7503	20.8853	21.0802	21.3018	21.3252	20.4052	20.5266	20.014	20.0878	19.9257	20.3718	20.6933	20.6068			GALNT1_CSPA	CSPA	28	28	21	59.6	59.6	44.2	64.218	0	323.31	607030000	688	3893	Q10472;K7EJV8;Q10472-2	Q10472;K7EJV8	Polypeptide N-acetylgalactosaminyltransferase 1;Polypeptide N-acetylgalactosaminyltransferase 1 soluble form	GALNT1
16.7348	17.3309	15.5853	15.1986	25.5832	25.0385	25.0415	25.2018	16.2491	14.2293	14.802	14.9263	15.2188	13.9578	14.2709	17.0901	14.1181	14.736	14.4624	13.7321	19.2619	16.5322	19.3442	19.6565	18.0101	17.7842	18.5875	17.4056			BST2_CSPA	CSPA	6	6	6	23.9	23.9	23.9	19.769	0	227.93	546170000	210	3896	Q10589;Q10589-2	Q10589;Q10589-2	Bone marrow stromal antigen 2	BST2
19.7203	20.3691	20.1716	20.3412	22.7043	22.5149	22.1208	22.9123	14.9019	13.4355	15.0226	16.0372	18.1004	18.7674	18.4899	18.1593	18.897	19.4943	19.3913	18.766	21.3934	22.0651	20.441	21.3899	14.6945	14.0149	14.2769	13.1123			FSTL1_CSPA	CSPA	14	14	14	48.4	48.4	48.4	34.985	0	279.23	207630000	175	3914	Q12841;Q12841-2;C9J5G4;H7C4W4	Q12841;Q12841-2	Follistatin-related protein 1	FSTL1
19.5512	19.4135	19.5293	19.6735	16.6405	15.9121	16.3922	14.7035	23.4578	23.3386	23.275	23.7616	26.1821	26.0079	26.3396	26.6037	22.0952	21.8645	22.1411	22.4051	18.7502	18.3516	19.0264	18.4089	21.0875	21.1801	21.0752	21.1042			CNTN1_CSPA	CSPA	61	61	61	66.8	66.8	66.8	113.32	0	323.31	8919200000	5335	3917	Q12860;Q12860-2;Q12860-3;F8VUI9;F8VUI8;H0YIJ1;F8VQW3;F8VX96	Q12860;Q12860-2;Q12860-3	Contactin-1	CNTN1
20.4105	19.7789	19.9349	19.787	17.4725	17.5211	17.8701	17.1498	18.8434	17.6007	18.8282	15.8155	19.4801	18.1957	17.8546	18.8646	17.8302	17.7713	18.3193	17.8406	17.4056	17.4592	17.6908	17.7826	16.4898	13.2813	15.9556	14.8064			HYAL2_CSPA	CSPA	8	8	8	23.7	23.7	23.7	53.859	0	102.43	52795000	68	3922	Q12891;C9JSI7;C9JSD1;C9JBF5;C9K016	Q12891	Hyaluronidase-2	HYAL2
22.8404	22.7786	22.8708	22.7501	21.9236	21.8081	21.9578	22.2375	23.0396	23.3342	23.1858	23.3087	22.4068	22.5131	21.6817	22.4363	21.5685	21.8816	22.0943	21.5805	22.7156	23.1978	22.809	22.7684	20.2848	21.2607	21.2578	21.0306			LMAN2_CSPA	CSPA	20	20	20	62.4	62.4	62.4	40.228	0	323.31	2331300000	1416	3925	Q12907;D6RBV2;D6RDX1;D6RIU4;D6RBH1	Q12907;D6RBV2;D6RDX1;D6RIU4	Vesicular integral-membrane protein VIP36	LMAN2
21.5433	21.768	21.7925	21.7737	20.7542	20.8951	20.7456	20.4702	22.145	21.8734	22.1096	22.1177	21.5007	21.5061	21.5629	21.682	21.4891	21.3727	21.1423	21.4791	21.01	20.9688	20.6515	20.9396	20.5021	20.6853	20.3206	20.7521			PTPRJ_CSPA	CSPA	45	45	45	42.1	42.1	42.1	145.94	0	323.31	1854100000	1782	3926	Q12913;A0A087WTK0;A0A087WVC6;Q12913-2;E9PPH3;E9PJ83	Q12913;A0A087WTK0;A0A087WVC6	Receptor-type tyrosine-protein phosphatase eta;Protein-tyrosine-phosphatase	PTPRJ
24.4079	24.4585	24.339	24.5358	24.9112	24.7818	24.6782	24.618	24.5621	24.325	24.4381	25.1546	23.6252	24.1957	24.2945	24.0925	24.7739	24.587	24.6553	24.5935	25.1465	24.9178	25.1996	25.3439	23.8292	24.1467	24.1309	23.895			PTK7_CSPA	CSPA	52	52	52	58.7	58.7	58.7	118.39	0	323.31	10040000000	5565	3967	Q13308;Q13308-6;Q13308-4;Q13308-2;Q13308-3;Q13308-5;H0Y8F1;Q86X91;C9JQR6;F8WDG7;H7C5L0;C9J9E8	Q13308;Q13308-6;Q13308-4;Q13308-2;Q13308-3;Q13308-5	Inactive tyrosine-protein kinase 7	PTK7
20.2523	19.9337	19.8079	19.6272	17.587	17.9247	18.1672	17.7087	19.5556	19.6671	19.6582	17.9179	20.0364	19.451	17.9628	19.4178	18.727	18.5867	18.588	18.4058	20.7864	19.9422	20.8	20.8064	18.0564	17.9267	17.5739	18.0806			PTPRS_CSPA	CSPA	55	49	0	44.6	40.7	0	215.98	0	323.31	222650000	505	3970	Q13332-2;Q13332;Q13332-4	Q13332-2;Q13332;Q13332-4	Receptor-type tyrosine-protein phosphatase S	PTPRS
22.001	21.5073	21.5866	22.6447	19.9281	18.9199	20.7888	19.9326	19.8521	21.8116	22.2026	21.287	21.4761	20.6993	19.7084	21.206	22.9334	22.4772	22.6257	22.8527	22.2276	21.699	22.0538	22.3987	22.5157	22.516	22.4252	22.1184			SLC39A6_CSPA	CSPA	16	16	16	27	27	27	85.046	0	323.31	508560000	403	3983	Q13433;Q13433-2;K7EQ91	Q13433;Q13433-2	Zinc transporter ZIP6	SLC39A6
21.5346	21.3659	21.4793	21.6046	22.3076	22.3146	22.2142	22.1504	21.6801	21.5864	21.5426	22.4315	21.4107	21.0876	21.3826	21.4206	20.9792	20.7015	20.7046	20.6028	20.1111	20.1982	20.1212	20.3067	19.9452	20.2779	20.2236	20.2055			ADAM9_CSPA	CSPA	37	37	37	54.8	54.8	54.8	90.555	0	323.31	1464100000	1479	3987	Q13443;A0AVL1;Q13443-2;F8WC54;A0A0J9YY58;C9J6H5;C9JPM3	Q13443;A0AVL1;Q13443-2;F8WC54	Disintegrin and metalloproteinase domain-containing protein 9	ADAM9
20.8419	20.7586	20.5533	21.0326	13.9411	14.3037	14.9356	14.8927	19.577	19.1279	19.3708	20.7689	18.5138	13.2002	17.9084	18.3617	13.9175	13.5694	14.709	15.4398	14.6861	14.7089	15.3029	14.6208	14.4181	18.9455	19.0807	18.8462			ADAM15_CSPA	CSPA	29	3	3	49.4	4.9	4.9	83.664	0	19.605	50616000	65	3988	Q13444-10;Q13444-9;Q13444-13	Q13444-10;Q13444-9;Q13444-13	Disintegrin and metalloproteinase domain-containing protein 15	ADAM15
22.8728	22.9198	22.789	23.1077	21.0246	21.3708	21.3543	21.233	22.3061	21.9776	22.1884	23.1093	21.0699	20.7206	20.8847	21.0978	22.3725	22.3146	22.4098	22.3878	22.0386	21.7482	21.8684	22.0635	20.8125	20.9669	20.9618	20.691			ADAM15_CSPA	CSPA	32	32	3	51.9	51.9	6.4	92.83	0	323.31	1190800000	1072	3989	Q13444-3;Q13444;Q13444-2;Q13444-12;Q13444-5;Q13444-7;Q13444-6;Q13444-8;Q13444-11	Q13444-3;Q13444;Q13444-2;Q13444-12;Q13444-5;Q13444-7;Q13444-6;Q13444-8;Q13444-11	Disintegrin and metalloproteinase domain-containing protein 15	ADAM15
21.3773	21.4303	21.2811	22.1506	20.0364	19.5686	19.3581	19.998	23.5997	23.5041	23.5219	24.8515	23.0794	22.636	23.611	23.5783	21.9894	21.8158	22.7418	22.164	19.1521	18.6379	19.4431	18.1104	21.8317	22.0391	21.5199	21.2593			GPM6B_CSPA	CSPA	17	17	5	40.2	40.2	9.1	36.219	0	323.31	1986700000	1390	4000	Q13491-4;B7Z613	Q13491-4;B7Z613	Neuronal membrane glycoprotein M6-b	GPM6B
19.0507	19.2039	18.7474	18.9182	18.8276	16.9491	18.643	18.8302	18.0716	19.0861	18.656	18.6489	18.063	17.5409	17.4868	18.1774	17.8902	17.7719	18.5405	17.9048	17.7775	18.2575	18.0905	17.7794	14.2118	12.8685	17.7753	16.9908			STIM1_CSPA	CSPA	20	20	10	39.1	39.1	17.7	77.422	0	171.49	99920000	174	4016	Q13586;G0XQ39;E9PNJ4;Q13586-2;E9PIQ8;E9PRE4;E9PR07;E9PJ19;E9PMB4;E9PRZ7;E9PR09;E9PN27	Q13586;G0XQ39;E9PNJ4;Q13586-2	Stromal interaction molecule 1	STIM1
22.5487	22.5955	22.4365	22.782	25.3351	25.2054	25.3936	25.5972	20.6	20.049	20.5552	15.33	18.2728	18.3617	18.0431	19.2282	20.937	20.7054	21.4798	20.8338	23.6316	23.6155	23.1873	23.8458	21.1353	21.2268	21.3564	21.1494			TPBG_CSPA	CSPA	14	14	14	39.8	39.8	39.8	46.031	0	323.31	2846900000	1358	4028	Q13641	Q13641	Trophoblast glycoprotein	TPBG
19.6125	19.6509	19.6707	20.0662	19.9582	19.7609	19.7999	19.5522	19.3095	19.2716	19.1329	18.6806	19.9388	19.1493	19.8979	19.7969	22.3241	22.0626	22.123	22.2634	21.9364	21.6676	21.7054	22.1155	22.1067	22.091	22.4418	22.1429			ITGA7_CSPA	CSPA	37	37	2	42.1	42.1	3.6	124.31	0	323.31	846840000	1052	4031	Q13683-7;Q13683;Q13683-9;J3KNV4;Q13683-10;G3V2C6	Q13683-7;Q13683;Q13683-9;J3KNV4;Q13683-10	Integrin alpha-7;Integrin alpha-7 heavy chain;Integrin alpha-7 light chain;Integrin alpha-7 70 kDa form	ITGA7
25.0457	24.9072	24.8513	24.8299	24.4206	24.2611	24.4772	24.2924	24.9306	24.9188	25.0905	25.0316	25.7285	25.604	25.4867	25.8283	25.3185	25.0695	25.1129	25.4358	25.6026	25.2159	25.322	25.5241	24.7718	24.3578	24.1448	24.3962			ALCAM_CSPA	CSPA	39	39	1	69.8	69.8	4.5	65.102	0	323.31	13545000000	6650	4035	Q13740;F5GXJ9;H7C543;Q13740-4;Q13740-3	Q13740;F5GXJ9	CD166 antigen	ALCAM
14.9708	19.7976	14.1137	15.0921	14.3848	14.549	21.2822	20.9721	13.5457	20.9152	13.9301	23.6487	13.8776	14.0137	14.2623	13.0328	21.8861	13.6394	14.2228	21.2956	21.2488	20.9219	13.4456	16.0421	12.9407	14.6302	21.0561	13.876			ALCAM_CSPA	CSPA	39	1	1	69.1	2.3	2.3	63.664	0	101.44	201310000	187	4036	Q13740-2	Q13740-2	CD166 antigen	ALCAM
18.5214	18.5005	18.1414	18.7822	17.8717	17.3096	17.4111	17.9192	18.5359	18.0694	18.2107	18.377	19.9044	18.8926	19.9257	19.6335	17.6365	17.9251	18.1774	18.0074	19.6671	19.3688	19.6262	20.0331	21.5629	22.0311	21.5937	21.492			BMPR2_CSPA	CSPA	25	25	25	33.9	33.9	33.9	115.2	0	290.14	215460000	319	4046	Q13873;Q13873-2;A0A1W2PPB5	Q13873;Q13873-2;A0A1W2PPB5	Bone morphogenetic protein receptor type-2	BMPR2
14.027	14.405	13.7771	16.2132	15.7041	16.2901	15.14	15.0671	14.1948	13.5671	14.0677	14.9808	16.8507	17.6861	16.8691	18.1329	12.5675	15.7391	15.3305	14.4067	15.6126	13.9016	13.4101	13.8512	15.4097	15.4872	13.0279	16.103			NID2_CSPA	CSPA	37	37	36	37.6	37.6	36.9	151.25	0	137.58	108600000	223	4056	Q14112;Q14112-2;A0A087WZP6;H0YJV3	Q14112;Q14112-2;A0A087WZP6;H0YJV3	Nidogen-2	NID2
21.9783	21.8387	21.8703	22.153	22.2385	22.5859	22.288	22.2355	21.8906	21.4505	21.9081	20.6658	22.076	21.9681	22.129	22.4362	22.8894	22.565	22.9326	22.8531	22.5237	21.917	22.1862	22.4252	23.2608	23.2987	23.378	23.276			DAG1_CSPA	CSPA	34	34	34	49.1	49.1	49.1	97.44	0	323.31	3213600000	2893	4060	Q14118;C9JYS1;C9J196;C9JQL4	Q14118	Dystroglycan;Alpha-dystroglycan;Beta-dystroglycan	DAG1
23.4299	23.497	23.2373	23.7033	25.5036	25.1394	24.7487	24.7824	23.3124	22.3947	22.3219	17.2298	23.3973	23.6119	23.257	23.0485	25.4546	25.0913	25.6761	25.0648	25.657	24.828	24.6171	25.5242	17.9408	15.016	20.1376	17.2493			DSG2_CSPA	CSPA	34	34	34	52.6	52.6	52.6	122.29	0	323.31	1204600000	526	4061	Q14126;J3KSI6	Q14126	Desmoglein-2	DSG2
17.1965	17.512	17.6798	17.3249	14.9246	17.0042	14.3854	16.7031	18.7723	18.3458	14.959	16.9626	13.8378	16.0573	15.6813	13.6678	14.068	14.9627	14.7385	15.3455	14.7801	16.8419	16.6577	14.2847	14.4977	17.1329	17.4313	14.7879			SEMA3A_CSPA	CSPA	18	18	18	33.1	33.1	33.1	88.888	0	120.18	29190000	64	4100	Q14563;C9J9C4	Q14563	Semaphorin-3A	SEMA3A
13.2707	14.9254	13.8221	14.5889	22.9579	22.8471	22.9997	22.9238	15.0779	14.5033	9.43827	16.1568	13.6241	16.2505	13.5277	13.4275	21.9938	22.6349	22.2543	22.569	22.5221	22.7463	21.6891	23.0529	20.615	20.6767	19.0644	20.5876			IL13RA2_CSPA	CSPA	17	17	17	52.9	52.9	52.9	44.176	0	321.56	727260000	507	4105	Q14627	Q14627	Interleukin-13 receptor subunit alpha-2	IL13RA2
18.6972	19.6222	19.2986	17.2573	18.401	18.8405	20.4882	20.3864	24.4187	24.6954	23.9525	23.86	18.9391	16.5557	18.4392	18.5597	20.1171	20.3166	20.6975	19.2315	17.0211	17.794	18.1942	14.4076	20.5147	20.0254	20.9464	20.7853			GPNMB_CSPA	CSPA	23	23	2	48	48	6.2	62.642	0	323.31	714690000	488	4137	Q14956-2	Q14956-2	Transmembrane glycoprotein NMB	GPNMB
12.9363	15.353	13.2439	13.596	15.8542	14.6272	13.4898	14.1189	14.6567	15.3984	14.8588	14.4793	13.8631	14.9749	15.236	14.1364	12.1541	13.0279	12.4785	14.8601	15.35	13.5247	14.3593	14.9647	21.404	21.7533	21.4816	21.0333			OPCML_CSPA	CSPA	12	8	8	35.9	26.1	26.1	38.007	0	323.31	195380000	318	4139	Q14982;Q14982-2;Q14982-4;Q14982-3	Q14982;Q14982-2;Q14982-4;Q14982-3	Opioid-binding protein/cell adhesion molecule	OPCML
11.542	14.7781	11.3332	11.073	13.4246	13.6565	13.5992	14.8576	12.947	13.5353	10.8053	15.9298	14.7712	14.5525	14.499	15.5239	13.8045	12.9171	12.9781	14.5793	12.5255	13.6651	13.6701	15.0473	22.8813	23.3551	22.062	22.5224			HEPACAM_CSPA	CSPA	18	18	9	44.5	44.5	19.7	46.026	0	323.31	975990000	705	4144	Q14CZ8	Q14CZ8	Hepatocyte cell adhesion molecule	HEPACAM
22.0508	22.1595	22.0319	22.2332	22.1717	22.0084	22.1707	22.0959	20.2177	20.3184	20.2049	17.077	23.0951	23.1462	22.5462	23.6713	21.3903	21.1688	21.633	21.983	21.3321	21.3728	20.8902	21.0427	21.2113	21.4318	21.0778	21.3339			SLC39A14_CSPA	CSPA	8	8	5	28	28	18.5	54.212	0	323.31	974390000	616	4160	Q15043;Q15043-2;Q15043-3;E5RIP4;E5RFT1;E5RFZ8;E5RGA7	Q15043;Q15043-2;Q15043-3;E5RIP4	Zinc transporter ZIP14	SLC39A14
21.7471	21.478	21.5817	21.6974	21.9142	21.6843	21.8023	21.7444	22.3017	22.2847	22.4603	21.7513	22.3853	21.6006	22.3783	22.5628	22.1236	21.6915	22.5156	22.0235	24.1396	23.6914	24.0607	24.1538	22.0921	22.2032	21.9194	21.7669			NECTIN1_CSPA	CSPA	20	20	7	54.9	54.9	17.4	57.157	0	323.31	1751600000	1233	4183	Q15223;Q15223-3	Q15223;Q15223-3	Nectin-1	PVRL1
18.4949	18.9303	18.339	18.7072	19.3115	19.1031	19.3055	19.012	18.2151	18.6657	18.5069	19.8429	18.4126	18.3921	18.8832	18.6157	19.2087	18.6851	18.8232	18.3939	18.4345	18.1907	18.7403	18.8569	13.8292	18.1133	18.0952	18.0424			PTPRK_CSPA	CSPA	25	25	25	25.5	25.5	25.5	162.1	0	124.69	107750000	147	4186	Q15262;Q15262-2;Q5TG12;E9PGC5;Q15262-3;Q15262-4;H0Y6P5;A0A0G2JQF6;H0YDP9;H0Y6V4;E9PRW2	Q15262;Q15262-2;Q5TG12;E9PGC5;Q15262-3;Q15262-4	Receptor-type tyrosine-protein phosphatase kappa;Protein-tyrosine-phosphatase	PTPRK
19.1479	18.9946	19.334	18.5761	14.5469	16.9196	15.188	14.3469	17.6193	17.3376	17.2316	16.2005	14.7404	14.7077	14.6218	13.7471	14.7076	16.9717	17.2834	14.0144	15.3305	14.8086	14.969	13.898	16.6478	14.3461	14.9485	13.8739			ANGPT1_CSPA	CSPA	12	12	12	31.3	31.3	31.3	57.512	0	77.019	40525000	58	4197	Q15389;Q15389-2;E7ERK4;B4DTQ9	Q15389;Q15389-2;E7ERK4;B4DTQ9	Angiopoietin-1	ANGPT1
23.1331	22.5938	22.5954	22.9597	20.874	20.636	20.5323	20.4664	22.7211	22.3244	22.6779	21.1492	21.7993	21.0617	21.452	21.5047	22.4951	22.7073	22.9052	22.693	23.459	23.2581	23.7928	23.8417	22.3724	22.7964	22.6336	22.5558			EFNB3_CSPA	CSPA	13	13	13	53.5	53.5	53.5	35.834	0	318.25	750910000	563	4220	Q15768	Q15768	Ephrin-B3	EFNB3
21.5643	21.3604	21.5038	21.8327	21.6318	20.9337	21.5027	21.7689	21.4092	21.7402	21.2208	20.9628	14.3632	17.4995	17.2259	16.8564	22.0582	22.2917	22.4475	22.1105	21.7095	21.8913	21.8209	21.4296	21.5427	21.3574	22.6033	22.0535			ATP6AP1_CSPA	CSPA	16	16	16	38.9	38.9	38.9	52.025	0	276.31	406620000	374	4226	Q15904;A0A0C4DGX8;A6QRJ1;A6NLC6;H7C2Y8;H7C0T7;F2Z3L8	Q15904;A0A0C4DGX8	V-type proton ATPase subunit S1	ATP6AP1
17.65	15.3461	17.0304	18.4266	15.0746	13.8741	15.288	14.4293	19.793	18.8514	20.3011	16.0981	14.1665	17.7858	15.3455	13.7715	14.7424	13.7226	13.0684	14.5398	14.5746	13.9165	13.9089	13.9371	20.7175	21.0728	18.1769	20.9955			NTRK3_CSPA	CSPA	11	3	3	26.5	9.2	9.2	68.452	0	143.72	34241000	33	4233	Q16288-2	Q16288-2	NT-3 growth factor receptor	NTRK3
15.294	13.5597	14.9965	14.0455	16.5794	13.0376	15.8716	15.6415	21.7554	20.7938	20.6654	17.4105	18.8428	18.5695	18.5113	18.4652	14.4854	13.4377	13.6517	15.3106	15.7706	15.7645	13.8755	15.8737	22.4378	22.7214	22.5715	23.0403			NTRK3_CSPA	CSPA	24	18	10	36.6	29.1	16.2	91.832	0	313.28	310210000	331	4234	Q16288-5;Q16288-3;Q16288;A0A0D9SFP6;Q16288-4;H0YM90;B7Z7U4;R4GMR8	Q16288-5;Q16288-3;Q16288;A0A0D9SFP6;Q16288-4;H0YM90;B7Z7U4	NT-3 growth factor receptor;Tyrosine-protein kinase receptor	NTRK3
14.7893	15.5276	15.3437	13.6052	20.4865	20.4577	20.133	20.4619	18.1632	15.3153	16.4905	16.2206	15.7914	18.0251	17.1277	13.3562	20.4509	20.4733	20.8471	21.026	22.1417	21.8923	22.1313	22.362	22.9294	22.8029	22.5364	22.3775			CALCRL_CSPA	CSPA	6	6	6	19.7	19.7	19.7	52.929	0	260.63	484180000	383	4252	Q16602;E7EN01	Q16602	Calcitonin gene-related peptide type 1 receptor	CALCRL
15.0464	13.8836	17.6759	13.2293	16.9627	18.2255	17.5676	16.7354	23.7821	23.9323	23.1739	23.5224	24.2502	24.5017	24.2364	24.2676	18.7898	18.6266	18.4742	18.2084	16.9363	17.9763	17.5817	19.0242	24.0453	23.8675	23.733	23.6698			NTRK2_CSPA	CSPA	26	26	0	45	45	0	93.825	0	323.31	1313500000	1232	4257	Q16620-4	Q16620-4	BDNF/NT-3 growth factors receptor	NTRK2
17.859	17.7719	17.7832	12.8989	17.3969	17.3596	17.6421	16.6672	18.7675	18.6638	18.3892	16.2554	20.4023	20.4672	19.8303	20.5858	17.1944	17.3798	18.2643	17.2202	18.845	18.5393	18.2835	19.5458	21.5044	21.2685	21.1995	21.2676			PTPRB_CSPA	CSPA	15	15	15	17.8	17.8	17.8	138.34	0	77.682	100930000	204	4277	Q16827;Q16827-2;Q16827-4;Q16827-3;Q16827-5;P23467;P23467-3;H0YH60;F8VU56;P23467-4;P23467-2	Q16827;Q16827-2;Q16827-4;Q16827-3	Receptor-type tyrosine-protein phosphatase O	PTPRO
10.4821	14.967	10.4928	13.3531	22.4783	22.4621	22.1984	22.382	20.8873	20.4164	20.5811	20.01	21.1969	21.2453	21.4103	21.3881	13.2313	13.6381	16.7183	15.2112	21.4465	21.2777	21.5627	21.8952	22.0209	22.4065	22.1606	22.1227			DDR2_CSPA	CSPA	32	31	28	52	51.1	45.1	96.735	0	323.31	1501700000	1492	4279	Q16832;H0Y570;Q5T245;Q5T244	Q16832	Discoidin domain-containing receptor 2	DDR2
20.2501	20.6731	20.4582	20.4922	18.8519	18.8683	18.7379	19.1691	18.8216	18.8509	18.2193	15.7249	20.0894	19.8236	18.6412	20.035	19.889	20.0513	20.4721	19.9261	17.3413	17.7556	17.4074	17.0085	18.4958	18.5316	19.1744	18.9929			UGT8_CSPA	CSPA	17	17	17	37	37	37	61.437	0	89.599	188810000	358	4286	Q16880;D6RFW2	Q16880	2-hydroxyacylsphingosine 1-beta-galactosyltransferase	UGT8
18.729	18.4363	18.2962	18.7522	20.0132	19.6015	19.5138	19.651	19.9951	19.8415	20.0181	20.9687	21.7449	21.7472	21.5301	21.5593	19.9132	19.8324	20.1671	20.1262	20.8234	20.285	20.711	20.8682	19.5282	19.7878	19.4816	19.2553			TMEM132A_CSPA	CSPA	39	39	39	52.2	52.2	52.2	110.11	0	323.31	612310000	1031	4291	Q24JP5;Q24JP5-2;Q24JP5-4;Q24JP5-3;H0YFQ2;H0YFB3;H0YFQ1;F5H765	Q24JP5;Q24JP5-2;Q24JP5-4	Transmembrane protein 132A	TMEM132A
19.1041	18.8124	19.1092	19.0569	20.4882	20.0825	20.4837	20.6491	20.9443	19.8637	20.2848	20.3646	19.9873	19.9441	19.7252	20.0872	19.0663	18.6948	19.6964	19.1131	21.4323	22.2754	21.3906	21.858	14.6738	13.8621	14.8797	14.0432			P3H1_CSPA	CSPA	28	28	28	54.6	54.6	54.6	83.393	0	323.31	566960000	568	4314	Q32P28;Q32P28-4;Q32P28-3;Q32P28-2;E2QRI1;H7C2W6	Q32P28;Q32P28-4;Q32P28-3	Prolyl 3-hydroxylase 1	LEPRE1
21.7537	21.7432	21.5562	21.8212	21.9542	21.8589	21.6383	21.8757	21.9152	21.8146	21.8306	22.4241	20.8198	20.7132	20.7102	20.7598	21.8566	21.8404	21.9339	21.8067	21.8538	21.7473	21.9083	22.144	21.3997	21.4354	21.4624	21.329			ANO6_CSPA	CSPA	42	42	1	51.8	51.8	4.4	106.16	0	323.31	2473600000	2091	4344	Q4KMQ2;Q4KMQ2-3;Q4KMQ2-4	Q4KMQ2;Q4KMQ2-3;Q4KMQ2-4	Anoctamin-6	ANO6
18.9323	14.6468	12.7513	13.7357	14.8687	16.159	18.7028	14.5564	17.6086	12.5331	16.5898	13.7581	14.3725	14.6532	16.9288	12.8599	13.7942	15.3002	14.4946	15.918	15.0989	14.5876	14.0933	14.3996	23.1979	23.0301	22.7497	23.0135			CRB2_CSPA	CSPA	20	20	20	20.5	20.5	20.5	134.26	0	165.16	105210000	72	4390	Q5IJ48;Q5IJ48-3;Q5IJ48-2	Q5IJ48;Q5IJ48-3;Q5IJ48-2	Protein crumbs homolog 2	CRB2
22.2452	22.0335	22.212	22.0366	21.8525	21.6556	21.8366	21.9568	21.8539	22.0278	21.9846	21.5796	21.7282	21.8433	21.3539	21.5566	22.0544	21.9324	22.4309	21.8189	21.4582	21.6126	21.287	20.9095	20.7046	20.4739	20.5548	20.7471			NOMO3_CSPA	CSPA	61	61	4	75	75	5.7	139.44	0	323.31	2549700000	2445	4391	Q5JPE7;Q5JPE7-2;P69849;J3KN36;Q5JPE7-3;H3BPS9;I3L1G6	Q5JPE7;Q5JPE7-2;P69849;J3KN36;Q5JPE7-3	Nodal modulator 2;Nodal modulator 3	NOMO2;NOMO3
19.1395	18.7833	18.571	17.9721	19.541	19.4279	19.8872	19.8013	19.3542	19.7798	19.9628	19.6895	21.3904	21.4541	22.1887	21.7999	19.6269	19.4005	19.2017	19.6545	18.8345	19.0237	18.8523	18.2456	15.8713	17.1079	17.4349	17.7287			MIA3_CSPA	CSPA	63	63	63	42.1	42.1	42.1	213.7	0	323.31	571080000	1105	4394	Q5JRA6;Q5JRA6-2;A0A0A0MRH6;Q5JRA6-4;Q5JRA6-3;H7C0T4	Q5JRA6;Q5JRA6-2;A0A0A0MRH6	Melanoma inhibitory activity protein 3	MIA3
21.221	21.4112	21.3187	21.3491	17.677	18.4535	17.2956	17.8857	21.0251	21.0866	21.3022	20.7006	21.4907	20.7251	21.6475	21.0954	21.6858	21.6349	21.6076	21.9798	21.5213	21.0391	20.9682	21.3442	21.5579	21.532	21.461	21.5772			FREM2_CSPA	CSPA	114	114	114	50.2	50.2	50.2	351.15	0	323.31	1969900000	2794	4434	Q5SZK8;Q5SZK8-2	Q5SZK8;Q5SZK8-2	FRAS1-related extracellular matrix protein 2	FREM2
13.2825	14.1355	13.2257	13.886	16.7984	16.9495	16.4831	16.1545	18.0187	16.7264	18.0456	18.1143	22.6151	21.8552	21.1922	22.172	13.3591	13.2595	14.9118	15.2913	13.3902	14.5083	14.0448	14.4699	15.7148	14.9531	15.1013	13.6584			OLFML2A_CSPA	CSPA	15	15	15	31.9	31.9	31.9	73.054	0	286.33	162980000	216	4510	Q68BL7;Q68BL7-2;Q68BL7-3;Q5JTM7	Q68BL7;Q68BL7-2;Q68BL7-3;Q5JTM7	Olfactomedin-like protein 2A	OLFML2A
18.9127	18.8445	18.7624	18.961	22.6964	22.4664	22.4874	22.5039	17.0657	17.3187	17.8402	15.5531	16.2757	15.1198	16.8291	16.5895	17.6834	16.8216	20.6147	17.2733	23.0076	22.6137	23.054	23.1791	14.6211	12.9381	13.647	14.9316			VASN_CSPA	CSPA	15	15	15	37	37	37	71.712	0	323.31	983620000	645	4527	Q6EMK4	Q6EMK4	Vasorin	VASN
19.4539	19.2609	19.2502	19.0564	19.4706	19.0706	19.4478	19.0993	18.2638	18.4067	18.6417	15.9213	19.3613	19.5171	19.8113	19.4154	18.1618	17.9325	18.2388	18.0301	19.3235	19.1463	19.3982	19.3906	17.8075	18.0198	17.6376	17.6379			CNNM4_CSPA	CSPA	30	29	26	48.5	47.5	44.4	86.606	0	323.31	239730000	550	4573	Q6P4Q7;Q6P4Q7-2	Q6P4Q7	Metal transporter CNNM4	CNNM4
19.7348	20.3397	20.3115	20.1899	18.7615	16.8336	18.4955	19.1942	19.4843	19.5947	19.7613	15.6728	20.1127	19.5071	19.2181	19.1923	16.7968	18.3795	19.4592	17.6837	17.9789	18.6891	17.8636	17.991	14.0103	13.392	12.9549	16.9574			TMCO3_CSPA	CSPA	12	12	12	16.8	16.8	16.8	75.597	0	147.07	98147000	136	4607	Q6UWJ1;Q6UWJ1-2;Q6UWJ1-3;A0A087WUP6;A0A087WXI4;A0A087WZ28	Q6UWJ1;Q6UWJ1-2;Q6UWJ1-3	Transmembrane and coiled-coil domain-containing protein 3	TMCO3
22.0605	22.0639	21.9385	21.5577	21.0822	21.2801	21.2477	21.4639	22.4815	22.633	22.6348	22.5157	22.5326	21.9534	21.4395	21.7851	21.754	21.4745	21.8168	22.051	20.4595	21.1287	20.334	20.3707	19.2215	19.813	19.2387	19.2121			CRELD2_CSPA	CSPA	12	12	12	38.8	38.8	38.8	38.191	0	323.31	532870000	434	4621	Q6UXH1;Q6UXH1-5;Q6UXH1-4;Q6UXH1-6;A6PWM2;Q6UXH1-3;Q6UXH1-2	Q6UXH1;Q6UXH1-5;Q6UXH1-4;Q6UXH1-6;A6PWM2;Q6UXH1-3;Q6UXH1-2	Cysteine-rich with EGF-like domain protein 2	CRELD2
16.3572	14.9308	16.004	13.2841	15.6152	13.5954	14.7439	13.7232	17.7087	18.55	18.0133	19.6192	23.2441	23.0606	23.4778	24.1023	21.7439	22.0615	22.0201	21.91	15.4416	16.1331	16.0722	14.3205	22.9738	23.5509	23.5584	23.1209			LRRN1_CSPA	CSPA	27	27	27	43.4	43.4	43.4	80.716	0	323.31	721820000	665	4623	Q6UXK5	Q6UXK5	Leucine-rich repeat neuronal protein 1	LRRN1
23.8239	24.0308	24.1353	24.5555	24.8186	24.7841	24.7498	24.8004	23.4171	23.3217	23.7232	22.4932	13.1083	15.8624	15.2002	16.7396	19.3126	19.0617	20.0601	19.1175	22.0745	21.716	21.6644	21.9879	16.3567	17.3242	16.7641	18.1845			CD109_CSPA	CSPA	58	58	57	52.3	52.3	51.8	161.69	0	323.31	7194200000	4255	4630	Q6YHK3;Q6YHK3-4;Q6YHK3-2;Q6YHK3-3	Q6YHK3;Q6YHK3-4;Q6YHK3-2;Q6YHK3-3	CD109 antigen	CD109
21.2721	21.2959	21.208	21.4232	21.515	21.3228	21.451	21.8068	22.6727	22.5712	22.7371	23.4289	20.8965	20.6894	20.4641	20.8186	20.3726	20.3466	20.4333	20.1565	20.1975	20.5834	20.1463	20.1028	19.9611	19.6861	20.4124	19.4172			QSOX2_CSPA	CSPA	33	33	33	55.2	55.2	55.2	77.528	0	323.31	2158400000	1785	4638	Q6ZRP7;H0Y430	Q6ZRP7;H0Y430	Sulfhydryl oxidase 2;Sulfhydryl oxidase	QSOX2
18.5471	19.1966	18.6037	18.7639	20.9129	20.8062	20.815	20.595	19.074	18.9815	18.9801	19.9901	19.8192	19.073	19.5664	20.3473	19.6781	19.1924	19.3601	19.3988	20.4629	20.3836	20.3566	20.8827	17.8417	18.4179	18.9608	18.6496			BTN2A1_CSPA	CSPA	20	20	20	43.8	43.8	43.8	59.632	0	191.12	286270000	305	4667	Q7KYR7;Q7KYR7-5;Q7KYR7-1;Q7KYR7-3;Q7KYR7-6;Q7KYR7-4;Q8WVV5;H7BYC3;C9IY66;Q8WVV5-3;Q8WVV5-2;C9JNC3;C9JAJ6;Q8WVV5-5;Q8WVV5-4;H7C542	Q7KYR7;Q7KYR7-5;Q7KYR7-1;Q7KYR7-3	Butyrophilin subfamily 2 member A1	BTN2A1
21.3957	21.3149	21.204	21.3691	22.1732	22.2882	22.0291	22.0486	22.4414	22.3471	22.5179	23.5034	24.2306	23.9402	23.9393	24.1975	21.8452	21.9825	21.8855	21.5596	22.3236	22.6747	22.4697	22.2507	22.204	22.4324	22.2486	22.3412			SV2A_CSPA	CSPA	25	25	25	40.3	40.3	40.3	82.694	0	323.31	4783000000	3016	4672	Q7L0J3;Q7L0J3-2	Q7L0J3;Q7L0J3-2	Synaptic vesicle glycoprotein 2A	SV2A
18.5275	18.1696	16.7693	18.9606	15.8557	16.0081	16.3242	16.2094	18.2	16.5375	17.2111	15.0739	14.983	14.7679	15.98	16.2113	16.238	15.8771	15.3051	15.195	15.4394	15.2558	15.7527	15.0171	15.9185	16.5684	14.9732	15.7187			NEGR1_CSPA	CSPA	11	11	11	43.5	43.5	43.5	38.719	0	323.31	155620000	213	4707	Q7Z3B1;Q7Z3B1-2	Q7Z3B1;Q7Z3B1-2	Neuronal growth regulator 1	NEGR1
21.6173	21.4439	21.506	21.965	21.206	20.8044	21.0122	21.1597	22.8784	22.704	23.3088	22.0263	20.9128	20.932	20.8086	20.7523	21.9784	22.1987	22.2751	21.8902	20.7534	21.2925	21.0124	20.801	19.8851	19.734	19.8422	20.5401			TMED4_CSPA	CSPA	11	9	9	46.3	35.7	35.7	25.943	0	323.31	982260000	630	4736	Q7Z7H5;Q7Z7H5-3;Q7Z7H5-2;F8W7F7	Q7Z7H5;Q7Z7H5-3;Q7Z7H5-2;F8W7F7	Transmembrane emp24 domain-containing protein 4	TMED4
17.8488	17.2041	17.9098	18.2547	17.6663	17.4059	17.6933	17.4936	19.4485	18.9959	18.6376	19.772	20.3528	19.4575	20.6936	20.2823	20.0944	19.9004	19.2829	19.6932	20.5215	19.9758	20.8376	19.8013	20.3391	20.6685	20.4931	20.5687			MEGF8_CSPA	CSPA	52	52	50	31.9	31.9	30.7	303.1	0	323.31	167810000	410	4737	Q7Z7M0;Q7Z7M0-2;F5GZG7;M0R0Q0	Q7Z7M0;Q7Z7M0-2	Multiple epidermal growth factor-like domains protein 8	MEGF8
13.8009	19.9244	19.9882	14.3394	14.512	14.6728	16.2777	14.6934	13.5282	19.4432	19.58	15.3426	19.7918	20.3775	19.9425	20.6947	20.0312	14.4229	19.6654	20.2017	19.381	19.5471	19.7494	19.3284	19.6863	19.4742	20.3933	20.3568			OSTM1_CSPA	CSPA	4	4	4	13.8	13.8	13.8	37.256	0	79.801	75838000	142	4790	Q86WC4;A0A0A0MSP4	Q86WC4	Osteopetrosis-associated transmembrane protein 1	OSTM1
22.4567	22.2996	22.2231	22.0415	18.4194	18.8124	18.7244	18.8529	19.6412	19.9579	19.9859	21.4435	21.065	20.7543	20.1609	19.5265	19.9205	19.6616	19.5862	19.2931	21.1279	20.8664	20.7866	21.187	21.1822	21.117	20.6907	20.6269			RELL1_CSPA	CSPA	11	11	11	53.5	53.5	53.5	29.34	0	323.31	283200000	315	4824	Q8IUW5;D6RBN9	Q8IUW5;D6RBN9	RELT-like protein 1	RELL1
17.6536	16.3174	18.5566	17.7348	17.4975	18.291	18.6135	18.1227	19.3374	19.7911	19.8088	18.423	20.1976	20.0025	20.1873	20.1559	19.7748	19.5981	18.6235	18.5494	17.483	16.9915	16.4174	17.0579	17.1972	16.7217	18.4566	17.0725			AEBP1_CSPA	CSPA	27	27	27	30.1	30.1	30.1	130.93	0	260.98	172180000	271	4826	Q8IUX7;Q8IUX7-2;H7C0W8;Q8N436;H7C4B5;H7C391;H7C1J5;C9JLQ8;H7C3D7	Q8IUX7;Q8IUX7-2	Adipocyte enhancer-binding protein 1	AEBP1
13.6767	14.4931	16.193	13.6711	15.2649	15.4254	15.9966	15.3816	14.7549	15.7548	14.9929	16.5678	21.3489	19.5367	20.5663	21.6686	16.9004	16.1787	17.1478	16.0243	14.2473	14.3602	14.9171	15.828	18.6761	19.4006	18.6348	18.2706			APCDD1_CSPA	CSPA	17	17	17	44	44	44	58.796	0	96.668	84759000	133	4896	Q8J025;J3KTQ6;V9GY82	Q8J025	Protein APCDD1	APCDD1
12.1064	16.0406	14.4042	13.6207	15.5671	14.8046	15.3337	13.8286	20.0536	20.433	20.4733	19.4276	20.8347	20.8649	21.1364	21.005	12.5137	10.0971	15.9676	14.3102	17.0567	16.5622	16.6781	17.5321	20.4943	20.8931	20.381	20.1451			CADM3_CSPA	CSPA	21	21	21	61.3	61.3	61.3	43.299	0	323.31	1805400000	1135	4907	Q8N126;Q8N126-2;Q8N126-3;A0A0C4DG09	Q8N126;Q8N126-2;Q8N126-3;A0A0C4DG09	Cell adhesion molecule 3	CADM3
20.1972	20.1136	20.1149	20.1935	17.1274	18.6402	18.6019	18.6392	19.8884	20.0068	19.7034	20.3538	20.3225	20.1514	19.4482	20.1116	20.8418	20.7402	20.4362	20.4385	19.6728	19.4801	19.6545	19.9549	22.2588	22.2474	21.9544	22.2185			NLGN1_CSPA	CSPA	22	13	6	32.6	21.9	9.6	93.834	0	323.31	263080000	449	4923	Q8N2Q7;Q8N2Q7-2;J3KQ19	Q8N2Q7;Q8N2Q7-2;J3KQ19	Neuroligin-1	NLGN1
18.7806	18.7984	18.5442	18.8829	15.0639	16.6012	16.0486	13.9302	19.5154	20.0979	19.6008	20.6983	25.4759	25.1522	25.6461	25.8118	22.4055	22.0965	22.322	22.461	23.4991	23.0899	23.265	23.6256	23.6856	23.5863	23.4643	23.2032			CADM2_CSPA	CSPA	19	19	19	54	54	54	47.553	0	323.31	3004900000	1927	4932	Q8N3J6;Q8N3J6-2;Q8N3J6-3;Q8N3J6-4;Q8N3J6-5	Q8N3J6;Q8N3J6-2;Q8N3J6-3;Q8N3J6-4;Q8N3J6-5	Cell adhesion molecule 2	CADM2
19.7747	19.645	19.9466	19.8642	20.423	20.1728	20.3577	20.6722	20.2075	20.1644	19.9682	17.821	19.9222	19.9676	19.9608	19.9449	19.9528	19.9711	20.3764	19.9855	20.0486	20.3429	20.0058	19.7552	19.405	19.4974	19.9706	19.718			EMC1_CSPA	CSPA	40	40	0	55.6	55.6	0	111.76	0	323.31	659100000	1198	4962	Q8N766;Q8N766-2;Q8N766-4;Q5TG59;H7C4E3;H7C5A2	Q8N766;Q8N766-2;Q8N766-4	ER membrane protein complex subunit 1	EMC1
20.7506	21.0718	21.0626	20.7103	21.9141	21.85	22.0345	22.1065	22.1944	22.1358	22.164	21.8736	22.9695	22.8288	22.807	23.0992	20.5973	20.6907	20.4551	20.5921	20.1986	20.661	20.2764	20.2409	19.6599	19.9484	20.0115	19.9725			TMEM87A_CSPA	CSPA	20	20	20	40.5	40.5	40.5	63.429	0	323.31	1575300000	1380	4993	Q8NBN3;Q8NBN3-3;Q8NBN3-2;H3BMU0;H3BTS6;H3BUZ1;H3BPJ4;H3BM87;H3BSZ0	Q8NBN3;Q8NBN3-3	Transmembrane protein 87A	TMEM87A
20.2532	20.8065	20.4858	20.9922	18.8441	18.3279	18.375	18.4967	21.3492	21.2264	21.2908	20.5317	21.1978	21.2618	20.7537	20.9704	21.6622	21.6126	21.5145	21.5374	19.1561	18.271	19.1009	19.2346	19.5663	20.6747	20.0226	20.7253			CNNM3_CSPA	CSPA	34	34	32	57.4	57.4	54.3	76.118	0	323.31	595580000	844	5032	Q8NE01;Q8NE01-2;Q8NE01-3	Q8NE01;Q8NE01-2;Q8NE01-3	Metal transporter CNNM3	CNNM3
15.1891	14.8893	14.4181	12.4926	17.0701	15.4023	15.2555	14.1025	18.864	18.4771	17.794	14.6786	22.2341	21.539	21.7557	22.2438	14.2019	16.3638	15.4701	16.5312	16.1325	16.1462	15.1979	15.7645	19.307	19.8449	19.7253	19.9614			DNER_CSPA	CSPA	13	13	13	23.7	23.7	23.7	78.474	0	292.48	159870000	275	5051	Q8NFT8	Q8NFT8	Delta and Notch-like epidermal growth factor-related receptor	DNER
20.6178	20.5981	20.5354	20.666	19.8876	19.6424	19.4367	19.3395	21.7232	21.5893	21.3903	21.8667	23.2966	22.9482	23.3269	23.0316	22.6042	22.4842	22.5449	22.5387	21.6696	21.3459	21.5615	21.8366	23.7668	23.9493	23.5431	23.6887			NLGN2_CSPA	CSPA	32	32	24	49.9	49.9	41.8	90.819	0	323.31	1024900000	1115	5057	Q8NFZ4;I3L498	Q8NFZ4	Neuroligin-2	NLGN2
23.1075	22.6651	22.527	23.1754	19.9679	19.8068	19.8015	19.2278	25.0807	24.8246	25.5782	23.6214	25.5725	25.0062	25.7559	25.6699	24.4138	24.0288	24.355	24.4646	23.9816	23.6512	23.7376	24.0393	23.0101	23.169	22.8481	23.0727			CADM4_CSPA	CSPA	14	14	14	47.9	47.9	47.9	42.785	0	323.31	6469800000	3336	5058	Q8NFZ8	Q8NFZ8	Cell adhesion molecule 4	CADM4
20.7807	20.6104	20.7006	20.9522	19.1138	19.3948	19.1442	19.3006	20.5209	20.2228	20.3462	13.7483	20.5635	20.4654	19.9139	20.3153	20.7965	20.699	20.647	20.5655	20.5578	21.0388	20.6969	20.7788	18.913	19.0965	19.0711	19.0258			ITFG1_CSPA	CSPA	14	14	14	22.2	22.2	22.2	68.107	0	199.02	404600000	536	5086	Q8TB96;F5GXC5;H3BUJ1	Q8TB96;F5GXC5;H3BUJ1	T-cell immunomodulatory protein	ITFG1
19.6672	19.8221	19.5419	20.0799	21.5184	21.0315	20.9976	21.3065	21.1072	20.732	20.6613	15.9146	21.1658	21.0773	20.2894	20.7469	20.8713	21.0951	21.0111	20.8633	20.262	20.6012	20.2603	20.1515	19.7094	13.4469	13.9809	14.8431			SPPL2A_CSPA	CSPA	7	7	4	19.6	19.6	8.3	58.143	0	180.32	240730000	227	5106	Q8TCT8;H0YNA7	Q8TCT8;H0YNA7	Signal peptide peptidase-like 2A	SPPL2A
17.9763	15.7572	14.5017	16.5288	15.6784	14.9367	15.4232	12.9823	13.7489	17.8431	14.8281	15.0513	13.4562	13.6586	14.2696	11.1939	17.66	17.7273	17.9478	17.6853	20.5023	19.3179	19.1165	20.0624	17.5659	18.3247	18.4986	18.6701			FAT3_CSPA	CSPA	45	44	44	13.9	13.7	13.7	501.97	0	99.789	55008000	105	5124	Q8TDW7;Q8TDW7-1;E9PQ73;Q8TDW7-2;G5EA25	Q8TDW7;Q8TDW7-1;E9PQ73	Protocadherin Fat 3	FAT3
21.2399	21.4143	21.3743	21.1261	16.4326	17.194	16.5037	17.1016	21.0515	20.4205	20.679	20.2614	22.0426	21.8763	21.6571	22.0582	21.8936	21.9692	22.1671	21.8942	19.3693	19.3929	19.6283	18.5741	20.768	20.9061	21.4269	21.0453			NUP210_CSPA	CSPA	62	62	62	44.5	44.5	44.5	205.11	0	323.31	1266800000	1700	5131	Q8TEM1;Q8TEM1-2	Q8TEM1;Q8TEM1-2	Nuclear pore membrane glycoprotein 210	NUP210
19.8209	19.4878	19.3306	19.4553	19.4858	19.2883	19.4948	19.3343	18.4444	18.1982	19.0926	15.5836	14.6429	14.9172	13.3136	12.5911	15.0483	14.7832	16.6717	15.7455	20.1148	20.2591	19.9197	19.5327	14.5158	13.4815	14.5126	13.2234			GLMP_CSPA	CSPA	7	7	7	23.2	23.2	23.2	43.864	0	157.22	68667000	93	5164	Q8WWB7;Q8WWB7-2;A0A087WV34;A0A087X0W3;V9GXZ9;V9GYY1;V9GYX8;X6R6A3	Q8WWB7;Q8WWB7-2;A0A087WV34	Glycosylated lysosomal membrane protein	GLMP
22.2973	22.2673	22.1506	22.4411	18.1539	18.0438	18.1222	17.2903	20.158	19.9829	20.2722	21.1929	20.8714	20.4506	21.1006	20.7985	21.3312	20.8767	20.8263	20.8234	18.1964	18.4839	18.9137	18.534	16.6496	16.6698	17.1807	16.8622			SLC44A1_CSPA	CSPA	22	22	22	40.6	40.6	40.6	73.301	0	323.31	694620000	919	5166	Q8WWI5;Q8WWI5-3;Q8WWI5-2	Q8WWI5;Q8WWI5-3;Q8WWI5-2	Choline transporter-like protein 1	SLC44A1
21.0786	20.7907	20.9287	20.5893	18.8646	18.7357	18.8737	18.8268	20.8209	20.7428	20.8267	20.7991	20.3163	20.3381	20.5494	20.2048	19.6771	19.5618	19.6867	19.6603	19.5996	19.2076	19.4867	19.4337	18.7576	17.9947	18.0759	18.4022			PIEZO1_CSPA	CSPA	64	64	64	35.2	35.2	35.2	286.79	0	323.31	822380000	1346	5195	Q92508;E7EUT2;H0YB49;H3BRR7;H7C2J5;H3BSF6	Q92508	Piezo-type mechanosensitive ion channel component 1	PIEZO1
22.5653	22.616	22.4915	22.5681	22.947	22.6135	22.737	22.9908	22.446	22.486	22.2406	21.7764	22.4998	22.191	22.5351	22.2029	22.1757	22.2624	22.2239	21.9454	22.0491	22.4928	22.2918	22.3341	23.4613	23.5308	23.6791	23.1871			NCSTN_CSPA	CSPA	28	28	15	59.8	59.8	32.9	78.41	0	323.31	2487900000	1624	5202	Q92542;Q92542-2;H0Y6T7;Q5T209;Q5T210;Q5T211	Q92542;Q92542-2	Nicastrin	NCSTN
19.4856	19.3448	19.4918	19.4443	18.5272	18.7478	18.8414	18.478	17.3804	17.6908	17.7553	15.4438	19.4518	18.1479	19.383	19.2463	17.6086	17.5957	18.7825	18.103	21.4798	21.8155	21.1116	20.8321	17.9317	17.0231	17.4627	17.7942			PXDN_CSPA	CSPA	51	51	42	47.7	47.7	38.7	165.27	0	323.31	227300000	376	5217	Q92626;H7C1W1;Q92626-2;H7C300;H7C3W2	Q92626;H7C1W1;Q92626-2	Peroxidasin homolog	PXDN
19.0989	19.0662	18.955	19.1034	18.2802	18.6247	18.3597	18.716	20.0174	19.1862	19.9963	18.6386	17.8482	18.2858	19.1157	18.5054	17.2915	17.3651	17.4254	16.9876	18.4399	18.6694	18.891	19.0187	13.5536	14.0099	16.9889	15.6754			SGCD_CSPA	CSPA	13	13	13	50.7	50.7	50.7	32.202	0	125.97	132780000	190	5218	Q92629-2;Q92629;Q92629-3;E5RI34	Q92629-2;Q92629;Q92629-3	Delta-sarcoglycan	SGCD
18.7293	18.7289	18.9118	18.9352	18.3097	18.7601	18.367	18.1457	20.8691	20.9414	20.8122	20.704	22.1109	22.1405	22.2464	22.2653	18.7548	18.861	18.5605	18.4082	19.9136	19.9519	19.7705	19.797	18.2948	18.3295	17.7394	18.4637			SORL1_CSPA	CSPA	94	94	94	58.2	58.2	58.2	248.42	0	323.31	1608400000	2284	5222	Q92673;E9PPB3;E9PS32;E9PP43;E9PKB0	Q92673	Sortilin-related receptor	SORL1
22.0816	22.0113	21.9209	22.1851	22.8799	22.6556	22.6123	22.4909	22.8832	22.9915	22.8959	23.2909	21.8884	21.7254	21.8353	21.9399	22.2622	22.1333	22.2742	22.0615	23.3781	23.1947	23.1676	23.5624	22.1052	22.3944	22.3316	22.1612			NECTIN2_CSPA	CSPA	23	23	8	63.6	63.6	26.4	57.741	0	323.31	2058200000	1667	5225	Q92692;K7EKE8	Q92692	Nectin-2	PVRL2
21.092	20.8424	20.9152	20.5417	20.7977	20.5859	20.6788	19.7381	21.3578	21.1499	21.7918	22.4885	20.1704	20.7743	19.9891	19.6639	20.0378	20.558	19.5039	20.7171	20.9005	20.7178	21.1894	20.6796	19.6991	18.4897	19.7656	17.7647			NECTIN2_CSPA	CSPA	21	6	6	59.1	17.3	17.3	51.359	0	323.31	359360000	404	5226	Q92692-2	Q92692-2	Nectin-2	PVRL2
22.1517	21.9716	22.0006	22.1143	20.1976	19.7833	19.5215	19.6331	21.9325	21.5666	21.8347	22.4645	20.6176	20.6115	20.7664	20.8628	22.198	21.8504	22.2998	22.24	23.4886	23.0431	23.4288	23.6392	21.5508	21.8044	21.9193	21.6907			NRCAM_CSPA	CSPA	57	57	2	56	56	2.6	143.89	0	323.31	3809300000	3140	5243	Q92823;C9JYY6;Q92823-6;Q92823-5;F8W775;Q92823-2;A0A087X2B3;C9JH43;C9JF43;H7C132;C9J8B6;C9JUR7	Q92823;C9JYY6;Q92823-6;Q92823-5;F8W775;Q92823-2;A0A087X2B3	Neuronal cell adhesion molecule	NRCAM
20.5743	20.5083	20.4699	20.6799	21.2166	20.9882	20.9183	20.864	20.7182	20.3439	20.7335	21.2526	21.5569	21.2037	21.56	21.5489	20.6132	20.3823	20.4426	20.408	21.5337	20.9906	21.4956	21.748	21.7992	21.9535	21.6971	22.0038			NEO1_CSPA	CSPA	56	56	0	56.2	56.2	0	160.01	0	323.31	1591400000	2226	5248	Q92859;Q92859-4;Q92859-2	Q92859;Q92859-4;Q92859-2	Neogenin	NEO1
23.3903	23.3716	23.3978	23.1878	21.3027	21.3612	21.6302	21.2793	23.0336	23.0976	23.1604	23.5293	20.9884	20.7723	21.2917	21.2486	21.7834	21.5239	21.3122	21.3203	22.2437	22.3942	22.1306	22.0089	21.0001	21.1378	21.4295	21.2229			GLG1_CSPA	CSPA	61	61	61	58.3	58.3	58.3	134.55	0	323.31	4308200000	3752	5253	Q92896;Q92896-2;Q92896-3;H3BM42;H3BQU9;H3BQT1;H3BRD8	Q92896;Q92896-2;Q92896-3;H3BM42	Golgi apparatus protein 1	GLG1
23.1834	23.2316	23.203	23.3589	20.4127	20.2518	19.7394	20.0675	21.8742	21.5688	21.92	22.0832	22.0611	22.0389	22.3496	21.9977	22.2153	22.0082	22.1001	22.3127	23.0008	22.7967	22.9294	22.9369	20.7752	20.9235	20.8474	20.8199			IGSF8_CSPA	CSPA	26	26	11	66.9	66.9	34.6	65.033	0	323.31	3089800000	2181	5290	Q969P0;Q969P0-3;Q969P0-2	Q969P0;Q969P0-3	Immunoglobulin superfamily member 8	IGSF8
19.1863	19.3297	19.7679	19.3435	19.7647	19.6464	19.13	19.9977	20.2496	20.5052	20.8495	20.8572	18.5304	18.4416	18.3141	18.7919	19.2178	19.5007	19.4728	19.4029	18.8764	19.2526	19.0866	18.6056	14.4699	18.5704	13.6425	18.7414			NCLN_CSPA	CSPA	20	20	20	41	41	41	62.974	0	213.47	184940000	276	5292	Q969V3;Q969V3-2;K7EMW4;A0A0C4DGP7;K7ELZ9;K7ENM2;K7EQ66;K7EN96	Q969V3;Q969V3-2;K7EMW4;A0A0C4DGP7;K7ELZ9	Nicalin	NCLN
12.1275	16.1884	15.7133	15.9595	14.8171	15.4593	16.4074	15.5146	21.1779	20.7331	21.413	20.8455	23.6256	23.4689	23.5688	23.6057	21.4593	21.5504	21.4605	21.2639	15.2611	14.8665	16.335	14.7155	21.1304	21.4273	21.4017	21.2367			BCAN_CSPA	CSPA	38	38	37	60.8	60.8	60	99.117	0	323.31	2641300000	2519	5380	Q96GW7;Q96GW7-2;Q5T3I6;Q5T3I7;V9GY88;Q5T3I8	Q96GW7;Q96GW7-2	Brevican core protein	BCAN
21.6368	21.3386	21.4388	21.7073	22.6001	22.3419	22.0466	22.4245	21.2805	21.3012	21.1348	20.2238	21.2216	21.2924	21.1044	20.9306	21.6305	21.4479	21.343	21.695	21.9423	21.35	21.7117	21.9379	20.3639	21.2161	21.0663	20.7892			KIRREL1_CSPA	CSPA	33	33	2	64	64	4.1	85.048	0	323.31	1399000000	1665	5409	Q96J84-2;Q5W0G0	Q96J84-2;Q5W0G0	Kin of IRRE-like protein 1	KIRREL
21.1359	21.0995	21.0029	20.6207	22.7811	22.1996	22.4981	22.8816	23.2536	23.5197	22.9048	21.9673	22.0132	21.4476	21.3772	21.2534	23.2476	23.3164	23.3277	22.8997	22.1867	22.553	22.5781	22.5486	21.5414	21.9725	22.1324	22.1322			TMX3_CSPA	CSPA	22	22	22	51.1	51.1	51.1	51.871	0	323.31	657570000	623	5415	Q96JJ7;Q96JJ7-2;B4DIE3;H3BPB3;H3BT89;H3BVI1;H3BRY0	Q96JJ7;Q96JJ7-2	Protein disulfide-isomerase TMX3	TMX3
17.4369	16.9353	17.7455	17.9825	20.1865	20.8499	19.7984	19.8637	19.7033	19.3046	19.295	19.9614	22.3795	21.8378	22.6498	21.6861	21.7287	21.3544	21.6464	22.5254	22.6801	22.0008	21.6771	22.6375	23.3187	23.4713	22.8025	23.0676			DCHS1_CSPA	CSPA	96	96	96	45.4	45.4	45.4	346.18	0	323.31	674850000	1011	5417	Q96JQ0	Q96JQ0	Protocadherin-16	DCHS1
20.4185	20.2947	20.3405	20.3458	21.8824	21.451	21.8268	21.7647	21.6623	21.5062	21.5095	21.7555	21.4887	21.4583	21.1451	21.2474	20.731	20.216	20.4183	20.7146	20.7721	20.5242	20.6853	21.0484	20.2847	20.4847	20.3853	20.3359			PANX1_CSPA	CSPA	16	16	16	49.3	49.3	49.3	48.05	0	323.31	779770000	912	5478	Q96RD7;Q96RD7-2	Q96RD7;Q96RD7-2	Pannexin-1	PANX1
17.8014	18.0663	17.8167	17.774	16.4833	16.654	14.958	16.6134	17.0443	16.9458	16.8111	14.5382	18.5186	17.921	18.4238	17.7146	17.2513	17.734	17.621	17.5249	16.8787	17.9914	17.338	17.2046	12.714	14.2907	13.314	14.4134			NEU1_CSPA	CSPA	9	9	9	28.2	28.2	28.2	45.467	0	28.378	33226000	80	5520	Q99519;E9PIF4	Q99519;E9PIF4	Sialidase-1	NEU1
19.6554	19.7912	19.7914	19.8095	18.8439	18.9279	18.8934	19.0639	21.3595	21.7682	21.3702	21.2796	20.9058	20.862	20.9199	20.9467	21.4322	21.4216	21.2699	21.3469	21.0348	21.3182	21.1028	21.0344	21.8712	21.8654	21.9037	21.891			SORT1_CSPA	CSPA	24	24	24	39.5	39.5	39.5	92.067	0	323.31	775780000	1009	5521	Q99523;Q99523-2;A0A0J9YX61;A0A0J9YVX1;A0A0J9YVU2	Q99523;Q99523-2	Sortilin	SORT1
19.3399	19.5403	19.7255	19.4943	14.8279	14.0586	14.8839	14.5109	18.65	18.3746	18.5849	19.6749	22.728	22.0789	22.8643	22.5516	20.1126	20.2075	19.6367	19.5393	14.3414	15.5052	16.4995	16.2708	20.1773	20.6369	20.6747	20.6493			P2RX7_CSPA	CSPA	26	26	26	47.9	47.9	47.9	68.584	0	323.31	410440000	571	5528	Q99572;Q99572-8;Q99572-4;Q99572-6;Q99572-2;F5H8E7;Q99572-5;J3KN30;Q99572-7;F5H2X6;Q99572-3;F5H237	Q99572;Q99572-8;Q99572-4;Q99572-6	P2X purinoceptor 7	P2RX7
12.5237	15.7702	13.1529	15.3528	16.2789	15.9478	15.8965	15.8104	19.2227	19.1293	19.194	16.5041	13.2552	14.2962	14.6504	13.5114	14.2879	15.4302	16.1638	14.708	20.176	21.6277	20.6692	20.4007	14.7866	13.9418	15.3943	14.689			SERPINI1_CSPA	CSPA	17	17	17	51	51	51	46.426	0	80.934	63722000	83	5529	Q99574;C9JDY5;H7C5T9;C9JQU8	Q99574	Neuroserpin	SERPINI1
22.532	22.2871	22.535	22.1948	22.4098	22.0573	22.3569	22.3797	22.7885	22.8859	23.1767	21.7131	21.0731	21.2395	21.4691	21.6005	21.0265	21.0967	21.2063	21.3027	21.7644	21.8718	21.7094	21.4299	20.8724	20.9691	20.8224	20.7205			TMED9_CSPA	CSPA	12	12	10	42.1	42.1	39.1	27.277	0	323.31	1972900000	1836	5648	Q9BVK6	Q9BVK6	Transmembrane emp24 domain-containing protein 9	TMED9
23.5132	23.6645	23.3582	23.7407	22.7129	22.5938	22.3936	22.5804	23.7278	23.6291	23.7692	24.7566	23.8401	23.5653	23.8826	24.0857	24.1672	24.1437	24.02	23.7195	22.5941	22.5716	22.7728	22.8495	22.9116	23.262	23.3562	22.9618			JAM3_CSPA	CSPA	17	17	17	49.7	49.7	49.7	35.02	0	323.31	3182000000	2112	5664	Q9BX67;Q9BX67-2;H0YD98	Q9BX67;Q9BX67-2	Junctional adhesion molecule C	JAM3
20.6222	20.68	20.7484	20.6949	18.1843	18.1887	18.3881	18.3909	18.8253	18.8568	18.8305	15.8878	19.7059	19.5532	19.3472	19.505	19.0608	19.5921	19.572	19.0647	19.3494	19.9174	19.5716	19.5028	18.1436	17.9984	17.3673	18.1218			SLC12A9_CSPA	CSPA	18	18	18	27.8	27.8	27.8	96.109	0	207.88	199630000	351	5674	Q9BXP2;Q9BXP2-2;Q9BXP2-3;Q9BXP2-4;C9JBD8;C9JMQ7;C9J0I5	Q9BXP2;Q9BXP2-2;Q9BXP2-3;Q9BXP2-4	Solute carrier family 12 member 9	SLC12A9
14.9673	14.1735	13.5659	13.3155	18.1824	14.9302	15.0543	18.2209	14.2272	14.8797	12.3839	16.8357	13.7927	18.1882	18.0275	18.4507	17.6467	13.9823	14.4278	15.6761	18.6932	18.1487	18.3649	14.6777	15.2638	12.8429	13.4239	14.4955			ZDHHC5_CSPA	CSPA	11	11	11	23.4	23.4	23.4	77.544	0	58.525	25061000	54	5712	Q9C0B5;Q9C0B5-2;H0YEF4	Q9C0B5;Q9C0B5-2;H0YEF4	Palmitoyltransferase ZDHHC5;Palmitoyltransferase	ZDHHC5
19.458	19.4582	19.4511	19.5452	19.1582	18.969	19.3083	19.097	19.31	19.0681	19.2776	18.115	20.2928	19.7763	20.6141	20.5559	19.3559	19.2213	18.8406	19.0827	18.6272	18.8658	18.3695	18.6568	16.8664	18.6894	18.4964	19.426			SEMA4C_CSPA	CSPA	25	25	25	39.1	39.1	39.1	92.622	0	148.32	170890000	290	5716	Q9C0C4;C9JV89;C9J4M7	Q9C0C4	Semaphorin-4C	SEMA4C
19.4758	19.5142	19.5117	19.4599	20.0636	20.0958	19.9938	20.0274	19.0608	18.9724	19.2382	20.1556	21.3315	21.1848	21.2576	21.3061	19.8798	19.8219	20.1705	19.7986	20.8523	20.8143	20.4295	20.6637	20.7356	21.2108	21.1458	20.974			TTYH3_CSPA	CSPA	11	11	11	23.7	23.7	23.7	57.544	0	323.31	286620000	445	5719	Q9C0H2;Q9C0H2-2;Q9C0H2-3;Q9C0H2-4;H7C3T6	Q9C0H2;Q9C0H2-2;Q9C0H2-3;Q9C0H2-4	Protein tweety homolog 3	TTYH3
20.0399	20.6223	20.4434	20.4345	18.3808	17.7789	18.1663	18.8463	18.6079	19.0017	18.295	15.1665	19.3742	17.9829	18.9359	18.8646	18.8235	20.0126	18.2081	19.4941	18.4309	19.7589	19.3038	19.3657	18.9717	20.3722	13.2609	15.1107			LMAN2L_CSPA	CSPA	12	12	12	39.7	39.7	39.7	39.71	0	85.953	135460000	144	5749	Q9H0V9;Q9H0V9-2;Q9H0V9-3;F8WB07	Q9H0V9;Q9H0V9-2;Q9H0V9-3	VIP36-like protein	LMAN2L
13.163	15.5525	13.5097	13.2255	14.3044	13.4822	14.1418	9.94964	18.3373	17.9704	18.0429	14.603	19.0418	18.9115	17.9544	18.9227	20.7068	20.3841	20.3748	20.3752	16.6269	15.6949	16.2393	15.688	22.234	22.4363	21.8954	22.1279			SLITRK2_CSPA	CSPA	26	25	25	38.8	38	38	95.403	0	323.31	280620000	377	5752	Q9H156;B3KTY4;Q9H156-2	Q9H156;B3KTY4;Q9H156-2	SLIT and NTRK-like protein 2	SLITRK2
19.7971	20.2256	19.5979	19.8719	19.3984	20.0352	19.623	20.4981	21.5536	20.823	21.0007	15.1257	19.41	19.523	19.2836	19.2661	19.6229	19.7752	20.0438	18.899	18.4327	19.1175	19.0035	18.1972	18.6932	19.3423	18.6548	19.295			TMX4_CSPA	CSPA	10	10	10	37	37	37	38.952	0	245.6	135680000	223	5759	Q9H1E5;E9PIN7	Q9H1E5	Thioredoxin-related transmembrane protein 4	TMX4
17.8284	17.2084	17.1834	18.1137	15.1641	14.9849	16.0932	14.5274	17.2355	18.7959	18.5479	16.1656	16.9566	15.8376	15.1961	17.6695	16.4676	15.8317	14.0492	15.9036	15.8585	17.4009	16.6619	17.273	18.4088	12.9888	18.7856	18.4385			TMEM231_CSPA	CSPA	7	7	7	28.2	28.2	28.2	36.058	0	27.484	22456000	43	5831	Q9H6L2;H3BTN6;Q9H6L2-2;Q9H6L2-3;H3BPY4;H3BMW7;H3BUA1	Q9H6L2;H3BTN6;Q9H6L2-2;Q9H6L2-3	Transmembrane protein 231	TMEM231
21.3061	21.3314	21.145	21.385	21.3397	21.3853	21.3056	21.3757	21.2471	21.158	21.0109	21.6009	22.1313	21.867	22.0604	21.9474	22.0704	21.9547	22.0862	21.8441	20.9389	21.1422	21.2357	21.2897	23.6289	23.8791	23.8084	23.8217			ANTXR1_CSPA	CSPA	24	22	22	51.8	49.5	49.5	62.788	0	323.31	1101600000	1097	5836	Q9H6X2;Q9H6X2-5;Q9H6X2-4;Q9H6X2-6;Q9H6X2-2;Q9H6X2-3;H0YC24	Q9H6X2;Q9H6X2-5;Q9H6X2-4;Q9H6X2-6;Q9H6X2-2;Q9H6X2-3	Anthrax toxin receptor 1	ANTXR1
17.8601	18.2663	17.7502	17.9374	16.9025	16.8051	16.9302	16.5414	18.3576	18.0439	18.0242	16.5151	19.0612	18.1255	15.1492	18.0257	17.3575	17.1884	16.5398	16.3672	17.5572	17.9083	17.6552	18.1061	14.0285	18.4072	15.2909	17.9317			CNNM2_CSPA	CSPA	24	20	16	38.9	34.5	29.5	96.622	0	127.2	46693000	92	5859	Q9H8M5;Q9H8M5-2;Q9H8M5-3	Q9H8M5;Q9H8M5-2;Q9H8M5-3	Metal transporter CNNM2	CNNM2
15.5862	16.106	16.6117	16.5797	21.0082	21.2049	21.1392	20.8403	15.0449	14.5498	13.9316	15.4234	14.5991	13.9626	14.4947	13.3003	14.2959	12.9965	14.815	15.0516	14.7115	16.3051	16.9865	16.7656	17.0866	18.1027	18.6039	18.2146			PLXNA4_CSPA	CSPA	59	42	41	41.7	33.3	31.9	212.45	0	323.31	132430000	182	5916	Q9HCM2;Q9HCM2-4;Q9HCM2-2;Q9HCM2-3	Q9HCM2	Plexin-A4	PLXNA4
18.2571	17.9843	18.1586	17.7276	14.5126	13.4214	14.8782	13.6731	20.4522	20.3933	19.7698	16.9699	21.4697	20.909	22.0441	21.5056	19.8737	19.5056	18.7592	19.2643	16.3385	15.8532	16.1019	16.5002	21.9732	21.9294	22.0014	21.8055			CELSR2_CSPA	CSPA	66	66	64	32.7	32.7	32.1	317.45	0	323.31	393060000	701	5922	Q9HCU4	Q9HCU4	Cadherin EGF LAG seven-pass G-type receptor 2	CELSR2
21.3329	21.601	21.4103	21.5089	21.5178	21.2121	21.1444	21.5635	21.9556	21.8031	22.1098	22.2128	21.9587	21.937	21.6453	22.0018	19.9469	20.2641	19.6339	19.6927	20.5751	21.0004	20.4671	20.2755	19.9838	20.1697	20.5037	20.1614			TM9SF3_CSPA	CSPA	20	20	20	27	27	27	67.887	0	323.31	1188800000	1046	5926	Q9HD45;Q5TB53	Q9HD45;Q5TB53	Transmembrane 9 superfamily member 3	TM9SF3
23.3336	23.4981	23.2145	23.378	23.1249	23.1507	23.327	23.0608	22.7705	22.692	22.6192	22.4282	16.1644	15.4805	15.0099	15.4585	22.2462	21.8002	22.0842	21.3077	24.2604	24.4237	23.9247	24.3745	23.9469	24.254	24.1604	24.0946			IL1RAP_CSPA	CSPA	34	34	34	58.9	58.9	58.9	65.418	0	323.31	4345700000	2601	5949	Q9NPH3;Q9NPH3-5;Q9NPH3-2;Q9NPH3-3;C9J9W1;C9J1D9;H7C3W4;C9JT28	Q9NPH3;Q9NPH3-5;Q9NPH3-2	Interleukin-1 receptor accessory protein	IL1RAP
19.9171	19.8037	19.7115	20.2118	20.2646	20.07	19.9521	20.0773	22.3551	22.1614	22.3111	22.236	22.2252	22.0281	22.2429	22.1392	21.9853	21.9631	22.4448	21.89	23.5846	23.3602	23.6444	23.7336	24.3609	24.6206	24.2703	24.6698			LRRC4B_CSPA	CSPA	28	28	24	41.5	41.5	38.4	76.433	0	323.31	2077000000	1691	6018	Q9NT99;M0R2G0	Q9NT99;M0R2G0	Leucine-rich repeat-containing protein 4B	LRRC4B
20.5565	20.3742	20.4041	20.4428	17.9194	18.2004	17.7554	17.7219	20.8779	20.9964	21.2047	19.8026	21.609	21.1812	21.8032	21.6371	21.9153	21.506	21.2159	22.0088	22.1067	21.2046	21.7314	21.8309	21.4582	21.4419	20.9697	21.1425			PODXL2_CSPA	CSPA	16	16	16	43.5	43.5	43.5	65.075	0	323.31	445930000	886	6118	Q9NZ53;Q9NZ53-2;REV__Q9NZ53-2;REV__Q9NZ53	Q9NZ53;Q9NZ53-2	Podocalyxin-like protein 2	PODXL2
22.2007	14.9418	24.5886	14.5969	24.1788	24.1132	24.5804	24.6538	22.9702	22.9805	24.0478	15.4407	23.7733	27.7459	15.282	13.7145	24.6996	23.2051	22.8158	14.4982	26.1325	25.8144	24.5692	24.9715	24.36	14.4456	13.4798	14.8433			MYOF_CSPA	CSPA	107	107	106	63.6	63.6	62.9	234.71	0	323.31	1287000000	611	6130	Q9NZM1;Q9NZM1-6;Q9NZM1-3;Q9NZM1-2;Q9NZM1-5;H0YD14;Q9NZM1-7;Q9NZM1-8;Q9NZM1-4;REV__H0YEL7;REV__P24752	Q9NZM1;Q9NZM1-6;Q9NZM1-3;Q9NZM1-2;Q9NZM1-5;H0YD14	Myoferlin	MYOF
14.1897	15.5329	13.9583	14.5966	15.2617	15.1283	14.7556	13.7607	19.0953	14.5257	18.1681	15.5479	13.7749	13.7232	13.9856	13.6392	18.2151	18.2243	13.4318	14.6795	14.8449	14.9527	14.3124	14.845	14.7941	13.3828	14.3371	13.9362			ADAM22_CSPA	CSPA	38	3	1	53.2	5	1.2	100.43	0	11.433	26865000	23	6148	Q9P0K1;Q9P0K1-5;Q9P0K1-3;F8WAD8;Q9P0K1-4;E7EPF1	Q9P0K1;Q9P0K1-5;Q9P0K1-3;F8WAD8;Q9P0K1-4	Disintegrin and metalloproteinase domain-containing protein 22	ADAM22
22.7572	22.7427	22.5793	22.843	19.7153	19.6183	19.7165	19.7865	21.8564	21.724	21.7543	22.9152	23.0436	22.9626	22.9614	23.052	21.8836	21.7867	21.4052	21.7588	21.0481	20.9601	21.0797	21.3987	22.9323	22.983	22.9109	22.6911			ADAM22_CSPA	CSPA	38	38	0	51.6	51.6	0	100.27	0	323.31	1393900000	1399	6149	Q9P0K1-2	Q9P0K1-2	Disintegrin and metalloproteinase domain-containing protein 22	ADAM22
14.0574	13.7388	15.6373	15.3664	17.6057	17.9405	17.6485	16.8585	16.6572	16.8434	18.3288	15.4514	15.2809	15.1377	16.2487	14.0831	16.4662	16.658	15.9335	13.6371	14.3895	15.7819	15.7381	15.9188	20.136	19.7085	20.0946	19.3904			NTM_CSPA	CSPA	15	15	11	44.5	44.5	34.9	39.226	0	323.31	998150000	750	6155	Q9P121-4;Q9P121;Q9P121-3;Q9P121-2;F8W8Y1;F6WFR7;F8VTR5;H7BZ62;C9JK95	Q9P121-4;Q9P121;Q9P121-3;Q9P121-2;F8W8Y1	Neurotrimin	NTM
25.3479	25.4049	25.3365	25.5992	23.42	23.3395	23.1567	23.0616	24.5817	24.3777	24.5476	24.2044	23.5782	23.3332	23.525	23.3376	25.2897	25.1215	25.022	25.0002	24.6755	24.4235	24.9217	24.8932	25.0919	25.3331	25.3805	25.1909			PTGFRN_CSPA	CSPA	55	55	55	62.6	62.6	62.6	98.555	0	323.31	13109000000	6219	6170	Q9P2B2	Q9P2B2	Prostaglandin F2 receptor negative regulator	PTGFRN
23.0589	22.9534	22.8963	23.2103	23.6399	23.771	23.6559	23.7475	21.6066	21.2744	21.8317	21.6511	19.0868	19.2052	18.5988	19.1801	22.7038	22.4456	22.6509	22.4218	23.8332	23.6545	23.915	23.8478	23.7303	23.8337	23.6534	23.8777			MRC2_CSPA	CSPA	54	54	54	55.6	55.6	55.6	166.67	0	323.31	5510800000	3878	6190	Q9UBG0;E7EME3;J3QQZ6;J3KRF1	Q9UBG0	C-type mannose receptor 2	MRC2
17.9883	17.6887	17.6574	17.9748	18.5029	18.372	18.642	19.0471	18.2327	18.028	14.1126	16.7525	17.6371	17.5716	16.3543	17.6117	14.4316	14.3119	15.4361	13.7049	14.8967	19.2657	18.314	18.5326	18.0935	18.2568	18.3889	18.1299			EXTL2_CSPA	CSPA	8	8	8	34.8	34.8	34.8	37.465	0	40.961	41180000	104	6201	Q9UBQ6;C9JEG3;C9IYF5;F5GZK1	Q9UBQ6;C9JEG3	Exostosin-like 2;Processed exostosin-like 2	EXTL2
20.332	19.8514	20.6145	20.1355	20.067	20.1604	20.386	20.169	20.9548	21.5978	21.4099	19.7314	19.8409	19.8479	21.0419	20.9272	19.122	19.886	20.407	20.1085	20.3229	20.491	20.3239	20.3097	20.786	20.5584	21.5509	21.2011			SEL1L_CSPA	CSPA	31	31	31	62.5	62.5	62.5	88.754	0	323.31	553850000	735	6209	Q9UBV2;Q9UBV2-2;G3V3B3	Q9UBV2	Protein sel-1 homolog 1	SEL1L
20.1006	20.2874	20.2023	20.3165	20.9677	20.5007	20.8116	20.72	20.0308	19.6799	19.6213	21.3238	20.3002	20.5971	20.2799	20.6312	18.9393	18.8158	19.048	18.7396	19.4682	19.4447	19.3051	19.8711	20.7629	20.8776	21.0644	20.8711			SLC23A2_CSPA	CSPA	10	10	10	23.1	23.1	23.1	70.336	0	323.31	312860000	494	6224	Q9UGH3;Q9UGH3-2;H0Y544	Q9UGH3;Q9UGH3-2	Solute carrier family 23 member 2	SLC23A2
14.4006	14.2037	12.6153	14.0028	19.6831	18.1473	18.6289	19.5748	13.6857	13.0791	14.5405	16.4867	13.2601	14.4584	15.6519	13.6592	14.7972	14.547	15.0595	13.8156	13.9215	15.168	16.4959	16.1186	15.9138	14.2964	14.412	14.479			SUSD2_CSPA	CSPA	15	15	15	36.1	36.1	36.1	90.207	0	244.03	54288000	92	6232	Q9UGT4	Q9UGT4	Sushi domain-containing protein 2	SUSD2
21.1898	21.1677	21.1154	21.6843	15.2881	14.6643	16.7461	15.808	21.7728	21.3962	21.7388	21.3678	13.0973	14.8687	12.6449	15.7503	18.6317	19.1309	18.8869	18.6524	17.913	19.2872	18.6972	18.3402	13.612	16.1686	14.2936	15.9092			DPP7_CSPA	CSPA	21	21	21	57.5	57.5	57.5	54.341	0	323.31	290340000	335	6249	Q9UHL4;R4GMR2;R4GNE8;R4GN05;R4GMV4;R4GMU5	Q9UHL4;R4GMR2	Dipeptidyl peptidase 2	DPP7
13.8664	13.4358	14.0609	13.2138	22.1055	21.9647	22.1774	21.933	17.1743	16.7462	16.9345	14.9302	18.4422	18.0243	18.8597	19.094	18.4105	18.0959	17.6241	18.062	18.5773	18.1766	18.7478	18.8429	18.9161	19.8358	18.8763	18.9057			SLC12A6_CSPA	CSPA	39	27	4	39.3	31.6	5.2	122.09	0	323.31	293120000	352	6257	Q9UHW9-2;Q9UHW9-6	Q9UHW9-2;Q9UHW9-6	Solute carrier family 12 member 6	SLC12A6
21.1118	21.2721	21.1948	21.2765	20.6408	21.0162	20.7671	20.8653	21.3379	21.2844	21.2165	21.4941	21.3142	21.5014	21.455	21.5172	21.7367	21.708	21.8076	21.6191	21.5235	21.8698	21.7444	21.4796	19.7151	19.9191	20.0641	20.1641			LNPEP_CSPA	CSPA	43	43	2	49	49	2.6	117.35	0	323.31	1656000000	2040	6273	Q9UIQ6	Q9UIQ6	Leucyl-cystinyl aminopeptidase;Leucyl-cystinyl aminopeptidase, pregnancy serum form	LNPEP
21.4583	21.3889	21.337	21.4635	22.8952	22.8533	22.6725	22.711	21.2523	20.8817	21.0965	21.6506	20.848	20.646	20.5445	20.6955	22.0465	21.8379	21.9909	22.0169	22.2418	22.0954	22.0474	22.4102	20.6167	20.8235	21.0674	20.862			PLXNA1_CSPA	CSPA	87	87	70	58.4	58.4	50.9	211.06	0	323.31	3597000000	3268	6276	Q9UIW2	Q9UIW2	Plexin-A1	PLXNA1
20.1212	20.126	20.1015	20.2878	18.4486	17.0727	17.8798	17.8587	18.5307	17.9499	14.0069	15.5199	13.0144	18.804	17.4876	18.0031	19.4743	18.4066	19.5698	19.3632	17.9369	14.7701	18.0485	18.7034	18.9221	18.5736	18.1037	18.4671			GNPTG_CSPA	CSPA	7	7	3	33.1	33.1	18.7	33.973	0	249.83	71236000	98	6283	Q9UJJ9;A0A087WWA2;E9PQQ5	Q9UJJ9	N-acetylglucosamine-1-phosphotransferase subunit gamma	GNPTG
19.2652	19.2224	19.2495	19.19	17.5926	17.1954	17.7241	17.4656	17.2288	16.9215	16.0568	15.6382	19.2166	19.3261	19.22	18.7888	17.195	17.2441	16.7414	17.1849	16.4357	17.2226	16.9605	17.2421	14.5959	13.4625	13.5002	14.2703			NAGPA_CSPA	CSPA	15	15	15	35.5	35.5	35.5	56.072	0	253.61	85254000	214	6291	Q9UK23;Q9UK23-2;Q9UK23-3;K7EPH3;K7EJ25;K7EL75;K7ERI4	Q9UK23;Q9UK23-2;Q9UK23-3;K7EPH3	N-acetylglucosamine-1-phosphodiester alpha-N-acetylglucosaminidase	NAGPA
16.0073	16.2814	16.7783	16.1472	17.6318	17.6103	16.8219	17.3755	19.5938	19.4821	19.7362	19.1515	21.4863	20.7956	21.0203	20.6695	16.1752	15.5573	16.1699	15.0951	16.383	15.1567	16.2238	14.3437	16.1883	16.2432	13.1507	16.2384			ANGPTL2_CSPA	CSPA	24	24	22	56.6	56.6	52.3	57.104	0	298.72	166660000	248	6313	Q9UKU9;Q9UKU9-2;Q8NI99;K7EKF6	Q9UKU9	Angiopoietin-related protein 2	ANGPTL2
12.4583	14.3822	14.4651	13.8278	14.6567	14.1721	15.0346	13.868	13.4869	14.3268	14.9346	15.4624	14.7418	14.253	14.551	12.6856	13.616	15.655	14.8408	14.9165	13.9227	16.5469	17.4901	17.651	14.1215	13.9123	14.4202	13.1171			TENM1_CSPA	CSPA	11	7	7	4.6	3.1	3.1	305.01	0	7.4186	7972900	14	6319	Q9UKZ4;Q9UKZ4-2	Q9UKZ4;Q9UKZ4-2	Teneurin-1;Ten-1 intracellular domain;Teneurin C-terminal-associated peptide	TENM1
22.3436	22.5861	22.5212	22.8209	22.1063	21.843	21.7115	21.6968	22.5359	22.5003	22.3991	22.1066	21.7516	21.5063	21.9455	21.3047	22.4811	22.2742	22.5455	22.516	21.6962	21.8484	21.8317	22.221	21.5095	21.9844	21.8997	22.0266			SLC39A10_CSPA	CSPA	24	24	24	32.6	32.6	32.6	94.131	0	323.31	1263000000	1015	6331	Q9ULF5;Q9ULF5-2;E7ENT5;E7EV45	Q9ULF5	Zinc transporter ZIP10	SLC39A10
13.8947	14.809	14.6047	14.2704	17.8877	18.8125	18.037	17.6148	16.0191	16.3492	13.9045	15.2935	19.3465	19.2322	19.7842	19.4175	19.1493	18.8484	18.2351	19.3159	17.6894	16.5933	16.9805	16.8729	21.137	21.2302	20.1912	20.9439			HEG1_CSPA	CSPA	22	22	21	21	21	19.6	147.46	0	237.05	137390000	255	6336	Q9ULI3;H7C4M4;Q9ULI3-2;H7C4K2	Q9ULI3	Protein HEG homolog 1	HEG1
20.3705	20.0896	20.508	20.3067	17.3884	17.7648	14.0133	16.6221	21.921	21.9721	21.7811	22.2908	21.778	21.8204	21.4955	21.6774	20.3798	20.2692	20.2351	19.7973	19.0647	19.3861	19.3975	19.1989	19.5684	19.7156	19.914	19.8517			GRID1_CSPA	CSPA	34	34	33	48.2	48.2	46.9	112.13	0	323.31	307950000	405	6337	Q9ULK0;G3V186;Q9ULK0-2	Q9ULK0;G3V186;Q9ULK0-2	Glutamate receptor ionotropic, delta-1	GRID1
19.3867	19.2901	19.1811	19.5846	13.4587	14.3637	14.5861	13.5294	19.4667	19.0534	19.6847	15.4229	21.1957	20.2954	20.9486	20.9332	21.8975	21.829	21.5032	21.6199	15.3114	14.3339	16.588	15.6303	17.5419	18.1594	18.2023	17.8677			PLXNB3_CSPA	CSPA	63	63	60	49.3	49.3	48.3	206.84	0	323.31	494520000	871	6340	Q9ULL4;Q9ULL4-2;H7BZV5;H7C0P4;H7C3L0	Q9ULL4;Q9ULL4-2	Plexin-B3	PLXNB3
16.3087	16.6315	17.5509	17.3016	13.6004	14.6232	14.2868	14.2053	16.4012	13.8114	13.2799	16.4584	14.0465	15.2929	14.0284	13.823	14.0089	14.1992	16.7699	15.6039	15.6903	14.6453	14.6977	14.7792	14.0894	12.0682	14.8616	13.2738			EPDR1_CSPA	CSPA	6	6	6	28.1	28.1	28.1	25.437	0	12.779	10869000	32	6356	Q9UM22;Q9UM22-3;D6RIH7;Q9UM22-2	Q9UM22;Q9UM22-3	Mammalian ependymin-related protein 1	EPDR1
21.2808	21.2315	20.9608	20.9397	14.6225	15.3329	15.8376	14.0275	23.1651	23.4504	23.5567	22.2569	14.1055	13.5549	13.5885	12.7848	13.4709	14.2231	14.4081	14.2387	18.2853	17.6909	18.5837	18.4301	16.2028	17.1968	16.8795	17.9381			ICAM5_CSPA	CSPA	34	34	34	46.8	46.8	46.8	97.115	0	323.31	869910000	688	6359	Q9UMF0;K7EIL3	Q9UMF0	Intercellular adhesion molecule 5	ICAM5
17.0192	16.7227	16.2071	16.3232	19.3202	19.5761	19.7734	19.1044	14.829	13.958	15.3745	16.0792	16.284	15.722	16.4568	14.0623	18.8351	17.2448	17.808	18.3464	20.2958	19.3862	19.2486	19.91	22.0482	22.3819	22.5578	22.676			PCDHGC3_CSPA	CSPA	29	29	27	41.2	41.2	37.8	101.08	0	323.31	214760000	275	6366	Q9UN70;Q9UN70-2;A0A087X1P2;A0A087WYB5;Q9Y5F7;A0A087WUC2;Q9BR81	Q9UN70;Q9UN70-2	Protocadherin gamma-C3	PCDHGC3
22.4006	22.482	22.4791	22.6459	24.904	24.9231	25.2304	24.9273	22.6267	22.6047	22.8036	20.0254	19.1286	19.0958	18.7842	18.3805	15.2817	14.2754	22.0307	15.3441	24.4473	24.4939	24.3632	24.7323	18.7822	19.7257	19.4346	19.5909			PROCR_CSPA	CSPA	7	7	7	39.5	39.5	39.5	26.671	0	323.31	1391900000	1009	6372	Q9UNN8;A0A0U1RQQ4;A0A0U1RRC4	Q9UNN8;A0A0U1RQQ4	Endothelial protein C receptor	PROCR
15.0057	14.9386	14.2504	15.3238	14.9189	13.6083	15.1474	14.1663	16.8025	16.9627	16.6274	17.3167	21.5144	21.4083	21.6636	21.1861	19.5613	19.3704	19.3058	18.8513	19.5522	19.0035	19.7469	19.2145	20.3707	20.4139	20.6543	20.7733			THSD7A_CSPA	CSPA	50	50	50	40.1	40.1	40.1	185.36	0	323.31	378320000	693	6391	Q9UPZ6;A0A087WY08	Q9UPZ6;A0A087WY08	Thrombospondin type-1 domain-containing protein 7A	THSD7A
13.9201	14.1694	12.8532	13.881	18.1085	16.8002	16.174	15.5365	14.3706	13.1104	13.5251	15.3558	19.5369	19.8277	20.12	19.9016	14.0428	15.4303	16.7655	16.1002	15.6193	15.4177	16.663	17.6791	14.4906	12.7484	13.5775	13.6131			ITM2B_CSPA	CSPA	10	10	10	47	47	47	30.338	0	42.584	25628000	61	6417	Q9Y287;A0A3B3IUC0;Q9Y287-2;A0A3B3ITP9;A0A3B3IU60	Q9Y287;A0A3B3IUC0;Q9Y287-2	Integral membrane protein 2B;BRI2, membrane form;BRI2 intracellular domain;BRI2C, soluble form;Bri23 peptide	ITM2B
21.7097	21.8279	21.4264	21.9102	22.3361	22.0756	22.2592	22.4375	22.9637	23.6479	23.435	21.5048	21.9935	22.1305	21.4428	21.8992	23.0282	22.7678	22.8435	23.0789	22.4754	22.6777	22.4281	22.1357	22.8645	22.8984	23.0818	23.0733			TMED7_CSPA	CSPA	10	10	1	52.7	52.7	3.1	25.171	0	323.31	2331300000	1505	6468	Q9Y3B3	Q9Y3B3	Transmembrane emp24 domain-containing protein 7	TMED7
16.9321	14.4249	14.3108	13.8028	17.34	17.3989	14.6763	14.1441	13.6482	14.2179	12.5638	14.8457	13.7154	13.0181	14.1799	17.117	18.4491	18.4789	18.4674	17.5307	17.5294	17.5431	17.7386	17.3683	14.486	14.5592	13.871	13.6987			ATP6V0A2_CSPA	CSPA	15	13	13	24.4	22.4	22.4	98.081	0	54.197	25765000	56	6481	Q9Y487;Q8TBM3;F5H5F3	Q9Y487;Q8TBM3	V-type proton ATPase 116 kDa subunit a isoform 2;V-type proton ATPase subunit a	ATP6V0A2
18.1124	18.1557	18.5437	17.865	21.0706	20.8128	21.0875	20.9708	20.2375	19.4632	20.2179	18.824	21.5624	21.3183	21.5363	21.5409	21.3508	21.1259	20.9918	20.8744	18.0177	17.9264	18.6512	18.5321	22.6126	22.7439	22.7207	22.641			PLXND1_CSPA	CSPA	64	62	62	43.4	42.7	42.7	212	0	323.31	709200000	1180	6484	Q9Y4D7;Q9Y4D7-2;H0YAB2;H0YAM9;H0Y9D1;H0YA64;D6RH25	Q9Y4D7;Q9Y4D7-2	Plexin-D1	PLXND1
13.5935	14.6318	14.0456	13.4628	14.9639	13.8071	14.676	14.7692	13.7534	15.0298	15.0468	15.3425	15.5944	15.301	16.2793	16.3837	17.0781	13.2186	16.4253	14.5702	20.4528	20.4543	21.1254	20.9851	14.1007	13.6575	14.6743	13.7991			F11R_CSPA	CSPA	11	11	11	45.5	45.5	45.5	32.583	0	133.01	36650000	79	6526	Q9Y624;A0A087WY82;Q9Y624-2	Q9Y624;A0A087WY82;Q9Y624-2	Junctional adhesion molecule A	F11R
24.3029	24.1402	24.1246	24.0004	24.6065	24.9329	24.3715	24.6409	24.7406	24.2874	24.6946	25.6472	24.7056	24.2802	24.3841	24.3058	23.9484	23.6884	23.8569	23.5388	23.9408	24.0833	24.1364	23.8971	24.147	24.5401	24.0461	23.963			NPTN_CSPA	CSPA	20	20	3	47.7	47.7	4.3	44.387	0	323.31	9477800000	4451	6528	Q9Y639;Q9UFM8;Q9Y639-4;Q9Y639-1;H3BQ94;H3BU51	Q9Y639;Q9UFM8;Q9Y639-4;Q9Y639-1	Neuroplastin	NPTN;DKFZp566H1924
12.0331	14.8474	15.352	13.8417	15.7761	14.5947	18.8578	13.5788	13.779	18.4253	14.8078	17.2701	13.9583	14.5593	14.7558	16.825	16.6135	14.1554	19.7167	19.7554	18.1459	15.6788	16.3799	15.0255	18.4339	12.6013	17.1073	13.7098			NPTN_CSPA	CSPA	20	3	3	47.2	3.3	3.3	43.93	0	130.43	418810000	147	6529	Q9Y639-5;Q9Y639-3	Q9Y639-5;Q9Y639-3	Neuroplastin	NPTN
23.2982	23.2207	23.0295	23.2911	17.6038	17.612	16.5058	16.6862	23.2532	22.952	23.3681	23.1837	24.2431	23.7155	24.0067	24.2768	22.893	22.8669	23.0637	23.0692	16.7249	17.0156	18.8195	17.1819	23.6197	23.8492	23.7539	23.8456			ADGRG1_CSPA	CSPA	16	16	10	26.7	26.7	17.7	77.737	0	323.31	2548700000	1400	6532	Q9Y653;Q9Y653-3;Q9Y653-2;H3BRH0;Q9Y653-5;H3BV52;H3BNH4;Q9Y653-4;H3BSJ6;H3BRI7;H3BP67;H3BQ46;H3BUU6;H3BVD3;H3BQZ1;H3BTH7;H3BRZ4;H3BVA0;H3BMY9;H3BM73;H3BUH2;H3BMF8;A0A1B0GX62;H3BSB8;H3BV72;H3BRI2;H3BUI6;H3BT88;H3BRA1;H3BSN7	Q9Y653;Q9Y653-3;Q9Y653-2;H3BRH0;Q9Y653-5;H3BV52;H3BNH4	G-protein coupled receptor 56;GPR56 N-terminal fragment;GPR56 C-terminal fragment	GPR56;ADGRG1
14.2674	15.8795	14.4538	13.7054	16.7209	12.8866	15.3775	15.8755	14.9307	13.1309	13.7927	15.3283	13.2811	15.9645	14.2598	13.7654	13.9055	14.2422	15.2601	16.4857	17.2578	17.2167	17.342	16.8454	14.0184	13.7089	14.8597	14.9219			EMILIN1_CSPA	CSPA	9	9	9	15.2	15.2	15.2	106.69	0	19.347	8107600	25	6543	Q9Y6C2;A0A0A0MT20;Q9Y6C2-2	Q9Y6C2	EMILIN-1	EMILIN1
13.0913	19.6686	20.1824	13.5951	14.7649	13.9586	19.4754	14.4641	14.5747	19.3465	15.3685	16.6002	14.5127	13.7315	14.6301	14.4434	14.2562	14.1457	13.3598	14.6041	15.8904	14.7101	13.8908	14.9958	18.8054	19.0159	15.1501	12.9222			SLC4A7_CSPA	CSPA	52	1	0	47.7	1.6	0	127.36	0	127.05	61481000	92	6554	Q9Y6M7-6;Q9Y6M7-13;Q9Y6M7-3;C9JRP1;Q9Y6M7-11;Q9Y6M7-14;Q9Y6M7-5;H7C3C4	Q9Y6M7-6;Q9Y6M7-13;Q9Y6M7-3;C9JRP1;Q9Y6M7-11;Q9Y6M7-14;Q9Y6M7-5;H7C3C4	Anion exchange protein	SLC4A7
24.0375	24.106	24.0059	23.8915	23.0939	23.3585	23.3504	23.2187	23.9402	23.7638	23.7582	23.8061	22.8973	23.0504	22.9154	22.929	23.453	23.1975	22.9152	23.1321	23.679	23.4228	23.6009	23.8477	23.2869	23.2047	23.26	23.0941			SLC4A7_CSPA	CSPA	56	56	0	48.6	48.6	0	140.76	0	323.31	5250500000	3697	6555	Q9Y6M7-7;Q9Y6M7-8	Q9Y6M7-7;Q9Y6M7-8
21.029	20.8018	20.6602	20.9441	19.7167	19.6629	19.934	19.3776	20.464	20.4317	20.6779	20.7767	20.0054	19.8363	19.976	19.692	21.0958	20.7817	20.9684	21.0849	21.6578	20.9648	21.3208	21.6722	21.2417	21.4273	21.273	21.2989			ROBO1_CSPA	CSPA	58	58	55	44.7	44.7	43.2	180.93	0	323.31	1217900000	1817	6558	Q9Y6N7;Q9Y6N7-4;Q9Y6N7-2;Q9Y6N7-3;A0A087WTM1;Q9Y6N7-5;A0A0A0MSX4;Q9Y6N7-6;A0A087WZ85;H7C4Y7;H7C545	Q9Y6N7;Q9Y6N7-4;Q9Y6N7-2;Q9Y6N7-3;A0A087WTM1;Q9Y6N7-5;A0A0A0MSX4;Q9Y6N7-6;A0A087WZ85	Roundabout homolog 1	ROBO1
19.1066	19.4023	19.2318	19.4079	19.2908	19.2742	19.0993	19.5701	20.2176	20.3142	20.2873	16.0504	20.7381	20.6878	20.881	21.268	20.2323	20.33	20.9399	20.2025	17.3049	18.5582	17.9943	17.3813	17.5511	17.1253	13.7787	17.8556			ENPP4_CSPA	CSPA	13	13	13	41.9	41.9	41.9	51.641	0	119.59	212420000	375	6572	Q9Y6X5;Q6UWV6	Q9Y6X5	Bis(5-adenosyl)-triphosphatase ENPP4	ENPP4
19.8858	20.0494	20.3632	20.5719	15.3392	13.7251	19.0751	18.5356	20.524	20.0909	19.9618	20.6781	20.3904	20.1685	20.4055	20.8136	20.175	20.0273	20.263	19.9675	19.7529	20.3079	19.9833	19.4365	14.3265	13.9783	13.9348	13.0644					7	7	7	21.7	21.7	21.7	47.622	0	170.43	125620000	157	1	Q13286;A0A1B0GWD3;A0A1B0GW34;A0A0A0MRC7;A0A1B0GV71;Q13286-3;Q13286-2;A0A024QZB8;A0A0D9SFH9;Q13286-7;Q13286-4;Q13286-5;B4DFF3;Q13286-6;A0A1B0GV41;O95086;Q9UBD8;H3BQ48;H3BR00;O95090;Q2TA70;H3BNK7;A0A1B0GUX3;H3BMN4;F6TI76;A0A1B0GWH8;H3BPL0;A0A0D9SF04;Q9UP10;H3BR84;Q9UBH5;A0A1B0GW90;A0A1B0GWH9;A0A1B0GUU4	Q13286;A0A1B0GWD3;A0A1B0GW34;A0A0A0MRC7;A0A1B0GV71;Q13286-3;Q13286-2;A0A024QZB8;A0A0D9SFH9;Q13286-7;Q13286-4;Q13286-5;B4DFF3;Q13286-6;A0A1B0GV41;O95086;Q9UBD8;H3BQ48;H3BR00;O95090;Q2TA70	Battenin	CLN3
18.9821	18.9719	19.3911	19.2186	19.8484	19.6936	19.4315	19.5606	18.1968	18.0886	17.9373	17.4044	14.7417	13.3231	14.2946	18.6905	18.9928	18.7683	19.6168	18.8715	19.474	19.2182	19.514	19.4867	19.9023	18.0148	19.879	19.7908					27	27	27	28	28	28	141.45	0	114.99	76199000	136	6	Q00341;A0A024R4E5;Q00341-2;H0Y394;H7C0A4;C9JIZ1;C9J5E5;C9JZI8;H7C2D1;C9JHZ8;C9JES8;H7BZC3;C9JHS7;C9JK79;C9JT62;C9JHN6;C9JEJ8;C9JBS3;C9JQ82;C9JMQ6;C9J739;C9JHS9	Q00341;A0A024R4E5;Q00341-2;H0Y394	Vigilin	HDLBP
21.0668	21.2654	21.2245	20.9701	14.2555	17.7261	17.7756	18.3004	20.0674	19.3253	19.972	19.0984	12.9382	16.755	13.9833	13.5345	20.5268	20.8759	20.9385	20.5211	19.5027	20.4807	20.6841	19.8747	17.7119	14.8231	17.7191	17.864					9	9	9	27.1	27.1	27.1	41.496	0	183.42	124010000	153	10	O75503;A0A0A0MRU5;A0A024R644;A0A1B0GWI2;A0A1B0GTI0;A0A087WZY0;A0A1B0GWJ7;A0A1C7CYZ2;A0A1B0GTR6;A0A1B0GTV7;A0A1B0GUE8;A0A1B0GV94;A0A1B0GVL0;A0A1B0GU14	O75503;A0A0A0MRU5;A0A024R644;A0A1B0GWI2;A0A1B0GTI0;A0A087WZY0;A0A1B0GWJ7;A0A1C7CYZ2;A0A1B0GTR6;A0A1B0GTV7;A0A1B0GUE8;A0A1B0GV94	Ceroid-lipofuscinosis neuronal protein 5	CLN5
14.6949	15.5794	13.8304	14.0321	16.6718	14.5417	14.6682	14.5457	17.2153	13.2491	13.1168	15.0417	12.9992	15.0003	14.4019	13.8149	14.2179	18.0588	15.2253	16.3046	15.0317	14.6061	16.6882	15.4115	14.0314	13.7046	13.7145	13.1452					4	4	4	15.9	15.9	15.9	34.819	0	18.395	8241700	20	18	Q9UMR5-3;G8JLL2;A0A140T8X7;A0A024RCQ8;A0A0G2JH76;A0A0G2JLA3;A0A0G2JLL3;A0A140T9Y1;A0A0G2JKR3;A0A0G2JHB6;A0A0G2JK02;A0A0G2JIU6;Q9UMR5-2;Q9UMR5;A0A0G2JLK6;A0A0G2JID8;A0A0G2JK07;A2ABN7;A0A0G2JLK3	Q9UMR5-3;G8JLL2;A0A140T8X7;A0A024RCQ8;A0A0G2JH76;A0A0G2JLA3;A0A0G2JLL3;A0A140T9Y1;A0A0G2JKR3;A0A0G2JHB6;A0A0G2JK02;A0A0G2JIU6;Q9UMR5-2;Q9UMR5;A0A0G2JLK6	Lysosomal thioesterase PPT2	PPT2;hCG_1999928
17.7124	17.6042	17.2866	17.5075	17.3662	17.3843	17.5772	17.4538	17.4035	17.5851	16.6003	15.317	17.8176	17.5986	17.9761	17.4609	18.7368	18.6418	18.384	18.6901	19.1081	18.6899	19.2407	19.124	14.2175	13.8954	14.4272	14.4112					23	21	1	28.5	27.1	1.2	127.68	0	75.019	45671000	98	20	A0A067XG54;Q8NB49-3;Q8NB49-2;Q8NB49-4;H7C0E8	A0A067XG54;Q8NB49-3;Q8NB49-2;Q8NB49-4	Phospholipid-transporting ATPase;Phospholipid-transporting ATPase IG	ATP11C
13.7094	14.9694	14.2143	13.3324	13.5266	14.1518	15.9876	15.1409	13.2395	14.4821	14.328	17.1283	17.302	14.2392	14.3329	15.1446	17.9565	13.6827	15.1059	15.4918	17.6137	15.2414	15.4964	14.2316	19.5206	20.3236	19.7249	19.5695					17	16	16	15.8	15.1	15.1	162.13	0	33.377	24818000	45	22	O14522;O14522-1;B1AJS0;B1AJR6;B1AJR8;B1AJR9;A0A075B6H0;A0A087WY22;A0A087X1X2;A0A087WWD6	O14522;O14522-1;B1AJS0;B1AJR6;B1AJR8;B1AJR9;A0A075B6H0;A0A087WY22;A0A087X1X2	Receptor-type tyrosine-protein phosphatase T;Protein-tyrosine-phosphatase	PTPRT
19.9976	19.9877	19.815	20.0438	21.0731	20.7008	20.7962	21.1269	20.9592	21.1569	21.097	21.0902	20.4199	20.1533	20.171	20.0908	19.3478	19.5983	19.3151	19.6479	19.9958	20.378	20.2183	19.8737	19.2982	19.4541	19.285	19.4222					22	22	22	57.1	57.1	57.1	50.222	0	323.31	745140000	771	27	P80303;A0A087WSV8;P80303-2;Q2L696;E9PKG6;E9PLR0;E9PLE9;H0YEG8;A0A2R8Y6G7;H0YD18;E9PM22;E9PJP3	P80303;A0A087WSV8;P80303-2;Q2L696;E9PKG6	Nucleobindin-2;Nesfatin-1	NUCB2;Nucb2
13.616	16.6906	16.7533	17.9322	15.4883	17.5305	17.7584	17.4399	15.3694	16.7803	13.9489	14.1467	13.0548	13.1179	15.2229	14.5628	18.6405	18.502	18.8306	18.7287	16.4137	16.9294	16.8691	16.8254	15.1183	13.2372	13.5698	13.7128					13	13	12	32	32	29.7	70.905	0	83.984	20196000	49	28	Q16881;E9PIR7;Q16881-4;Q16881-6;Q16881-2;Q16881-5;A0A087WSY9;A0A182DWI3;Q16881-3;A0A087WSW9;F8W809;E2QRB9;Q16881-7;E9PKD3;A0A0B4J225;E9PIZ5;E9PLT3;E9PKI4;E9PQI3;E9PJU2	Q16881;E9PIR7;Q16881-4;Q16881-6;Q16881-2;Q16881-5;A0A087WSY9;A0A182DWI3;Q16881-3;A0A087WSW9;F8W809;E2QRB9;Q16881-7;E9PKD3	Thioredoxin reductase 1, cytoplasmic	TXNRD1
19.3754	19.4761	19.1901	19.6064	18.6171	18.8727	19.0073	18.2781	19.4005	18.5341	19.1558	16.3697	15.6821	15.4907	15.5173	14.6094	19.0856	18.6	18.4872	18.2738	21.7313	20.8084	21.3668	21.7686	13.7243	12.6126	15.2154	14.883					45	44	44	27.4	27.1	27.1	242.11	0	323.31	232360000	446	36	Q7Z5N4;F8W6X9;A0A087WTQ6;Q7Z5N4-3;Q7Z5N4-2;H7C255	Q7Z5N4;F8W6X9;A0A087WTQ6;Q7Z5N4-3	Protein sidekick-1	SDK1
14.0636	15.6363	12.9204	13.4325	18.303	14.8507	15.7933	17.8328	14.7287	13.3111	14.33	14.9967	14.6086	14.3883	14.7311	14.361	17.9971	18.0472	18.7153	15.5743	14.5069	17.9252	18.0849	18.2817	14.1923	14.7937	14.0704	15.2779					12	12	7	21.2	21.2	11.8	70.67	0	18.531	23402000	34	37	P11940;A0A087WTT1;P11940-2;E7ERJ7;E7EQV3;H0YAR2;E5RH24;H0YBN4;Q9H361;E5RJB9;Q4VXU2;H0YB86;E5RGH3;H0YAP2;Q4VXU2-2;B1ANR1;E5RHG7;H0YER0;H0Y6X6;Q96DU9;Q5JQF8;H0YAS6;E5RFD8;H0YB75;H0YAS7;Q96DU9-2;H0YEQ8;E5RGC4	P11940;A0A087WTT1;P11940-2;E7ERJ7;E7EQV3;H0YAR2	Polyadenylate-binding protein 1;Polyadenylate-binding protein	PABPC1
21.7583	21.7	21.4898	22.0313	20.271	21.1353	21.5373	21.245	21.1777	21.2949	21.4062	20.795	19.4121	17.4391	18.5379	19.1486	21.0632	21.342	21.8562	21.1393	19.3158	19.9707	19.5621	19.1506	17.0059	17.2989	18.1546	14.6443					18	18	18	65.5	65.5	65.5	42.548	0	305.45	752100000	688	41	Q96RQ1;A0A087WU02;H0YI50;F8VPA6;F8W0R1;F8VR88;F8VUZ2;H0YI58;F8VRW9;H0YHS0;H0YHJ8	Q96RQ1;A0A087WU02;H0YI50;F8VPA6;F8W0R1	Endoplasmic reticulum-Golgi intermediate compartment protein 2	ERGIC2
15.0755	15.8712	14.4908	14.2409	17.4654	15.1341	15.8217	16.7706	15.1065	12.9769	12.9565	16.1196	13.3391	14.0303	14.9104	13.9735	13.3753	15.0666	14.8306	14.549	15.2955	15.5737	13.1199	14.3566	13.7661	12.4578	13.5671	14.9166					5	5	3	35.3	35.3	20.7	16.331	0	323.31	282860000	232	42	P02724;P02724-3;A0A087WU29;A0A0C4DFT7;P02724-2;E9PD10;K9JIK7;Q13030;E9PH25;E7EQF3	P02724;P02724-3;A0A087WU29;A0A0C4DFT7;P02724-2;E9PD10;K9JIK7;Q13030;E9PH25;E7EQF3	Glycophorin-A	GYPA;GPErik
18.0463	17.4101	18.0928	17.594	18.9598	18.2676	18.4556	18.7559	18.814	18.5355	18.3998	16.6701	17.7823	18.2368	17.965	18.5889	18.7276	19.096	18.767	19.0541	18.4937	19.0375	18.7861	18.6823	13.9781	18.054	18.1149	14.7102					7	7	7	21.2	21.2	21.2	38.036	0	80.775	57172000	126	43	Q9H0U3;A0A087WU53;Q9H0U3-2	Q9H0U3;A0A087WU53	Magnesium transporter protein 1	MAGT1
13.0883	19.269	19.4838	12.7606	20.7469	19.7301	19.6387	20.366	14.1294	20.017	20.5524	15.225	18.9213	13.959	14.2827	14.4598	19.4346	19.6945	19.4602	19.4733	20.0497	20.6461	19.6953	19.9409	15.5365	13.0184	14.4719	14.7796					6	6	6	32.3	32.3	32.3	25.003	0	27.109	82699000	60	47	Q15005;A0A087WUC6;E9PI68;E9PL01;E9PRB9;H0YE04	Q15005;A0A087WUC6;E9PI68;E9PL01;E9PRB9	Signal peptidase complex subunit 2	SPCS2
15.526	15.2111	14.9363	13.6744	16.6214	17.8465	17.4667	16.7808	15.5693	15.5119	15.2752	15.4944	14.3435	14.8789	16.1637	15.7966	20.4118	20.2843	19.886	20.3394	19.077	20.143	19.7802	19.7864	16.2803	15.8248	14.5552	13.9296					34	34	34	30.7	30.7	30.7	138.83	0	276.47	103340000	212	55	O60841;A0A087WUT6	O60841;A0A087WUT6	Eukaryotic translation initiation factor 5B	EIF5B
17.4583	14.5465	14.2658	17.171	18.0805	17.9748	18.4717	18.0834	13.5764	17.1477	13.7295	14.8078	18.2407	13.479	12.9078	17.8444	14.8388	14.8149	15.2883	15.4269	15.9124	14.5492	14.449	15.196	16.6985	13.1285	13.5604	14.9059					4	4	4	26.2	26.2	26.2	22.324	0	42.003	28403000	70	60	P62341;A0A087WVA1;Q6IAK0;F8WBD0	P62341;A0A087WVA1;Q6IAK0	Selenoprotein T	SELT
19.5029	18.7307	18.9892	19.8559	19.2326	18.494	19.0168	19.0006	17.3001	18.6174	17.9593	16.7583	17.8173	16.7621	13.8346	13.5609	21.0505	21.7185	20.9939	21.8228	18.0206	19.2774	18.783	18.7498	13.6537	17.2887	14.361	16.7828					20	20	20	26	26	26	105.79	0	59.284	95847000	116	65	Q6UB35;A0A087WVM4;B7ZM99;H0Y327;Q6UB35-2;Q5JYA8;Q5JYA3;Q4VXM0;Q4VXM1;Q4VXV2	Q6UB35;A0A087WVM4;B7ZM99	Monofunctional C1-tetrahydrofolate synthase, mitochondrial	MTHFD1L
18.2303	18.2469	18.5053	18.3951	18.8155	18.6751	18.7259	18.9505	18.4209	17.967	18.0623	15.9757	18.2408	17.6903	17.5579	18.4336	19.8254	19.6651	19.896	19.8637	19.7273	19.5417	19.5252	19.5501	19.2175	19.0651	19.021	19.7743					44	44	34	35	35	28.2	191.61	0	186.09	176320000	358	66	Q00610;A0A087WVQ6;Q00610-2;J3KS13;J3KSQ2;K7EJJ5;J3QL20;J3KRF5;F5H5N6	Q00610;A0A087WVQ6;Q00610-2	Clathrin heavy chain 1;Clathrin heavy chain	CLTC
17.1504	15.0839	17.0494	16.197	15.95	15.0103	14.4153	13.3726	17.4512	14.3142	16.9821	14.586	14.4535	13.9499	14.6109	13.7303	17.378	17.3715	17.6503	17.0483	16.8867	17.6386	16.7528	16.5691	12.7006	15.0784	13.5871	14.062					18	18	18	33.6	33.6	33.6	75.665	0	37.215	27001000	82	82	Q96FV9;A0A087WWS1;R4GMN4;A0A087WY84;Q96FV9-2;R4GN58;J3KT14;J3KRD7;J3QQZ3	Q96FV9;A0A087WWS1;R4GMN4	THO complex subunit 1	THOC1
21.1216	20.748	20.8833	20.8058	14.1723	13.2628	15.3718	13.8412	19.2756	19.0987	19.5851	16.928	16.7187	15.665	16.929	16.4704	18.4674	18.4629	18.698	16.98	13.5121	14.0598	13.5613	13.6032	14.6758	15.661	14.7268	15.5618					18	18	18	47.7	47.7	47.7	38.213	0	40.226	117210000	182	88	Q9Y274;A0A087WXB8;C9J480;C9J0E2;C9IZL6;C9JXM2;C9JWJ3;C9J9Y4;Q9Y274-2;C9JMW7;C9JWI9;F2Z2F4	Q9Y274;A0A087WXB8;C9J480;C9J0E2;C9IZL6;C9JXM2;C9JWJ3	Type 2 lactosamine alpha-2,3-sialyltransferase	ST3GAL6
18.4002	17.0563	14.1997	17.015	15.3446	17.275	17.4926	17.5532	17.9282	17.7951	17.8041	15.6176	16.8263	16.7798	15.1148	13.0303	17.6958	17.6614	17.0861	18.626	17.9618	17.7691	17.5784	17.5387	17.1069	14.4681	14.6758	15.5585					9	9	9	33.8	33.8	33.8	40.75	0	89.463	38163000	72	89	O95299;A0A087WXC5;E7ESZ7;O95299-2;H7C2W5;H7C1Y7;H7C2X4;C9J6X0;Q8N1B9	O95299;A0A087WXC5;E7ESZ7;O95299-2	NADH dehydrogenase [ubiquinone] 1 alpha subcomplex subunit 10, mitochondrial	NDUFA10
14.0652	15.3293	13.5746	18.0961	19.8364	19.1477	18.2152	19.8691	17.329	14.9796	14.3203	15.5448	20.2985	14.7632	14.1391	19.0142	20.0308	18.8571	18.9978	15.2206	14.8829	14.2701	18.0084	18.4275	13.9867	18.1091	14.1332	19.1315					11	10	10	18.5	17.1	17.1	80.13	0	213.92	99620000	154	90	Q96T83;A0A087WXD1	Q96T83;A0A087WXD1	Sodium/hydrogen exchanger 7;Sodium/hydrogen exchanger	SLC9A7
19.7266	19.3557	19.5478	19.7419	13.5583	17.2431	16.7086	16.7461	19.4249	18.9865	19.0375	19.7823	18.0194	17.811	18.2286	18.263	19.7405	19.8892	19.5971	20.0479	18.8389	19.2033	19.1696	19.502	12.4327	17.968	14.5195	15.162					9	9	9	37.6	37.6	37.6	29.575	0	74.476	100360000	102	93	A0A087WXF8;Q9NP64;A0A0D9SEW3;Q9NP64-2;Q9NP64-3;A0A087WYV3;A0A087WXU5;A0A087WYF0	A0A087WXF8;Q9NP64;A0A0D9SEW3;Q9NP64-2;Q9NP64-3;A0A087WYV3	Nucleolar protein of 40 kDa	ZCCHC17
20.0653	19.8905	19.9956	20.3477	14.0993	13.8889	14.8913	14.2094	18.6435	18.2703	18.3773	15.5952	19.3913	18.7624	17.383	18.433	18.2489	18.2774	18.2676	17.2702	14.3861	14.9427	14.5763	14.3297	18.2266	18.3186	19.2524	18.0538					16	16	16	19.3	19.3	19.3	96.918	0	102.53	81792000	175	95	Q7Z3F1;A0A087WXK4	Q7Z3F1;A0A087WXK4	Integral membrane protein GPR155	GPR155
16.9946	17.7297	17.6702	17.5142	13.9959	13.9464	17.6178	12.975	17.6022	17.8548	17.1856	14.8402	17.1025	17.1427	14.354	17.2765	18.0125	17.7104	13.948	17.2487	16.7176	16.9456	14.5805	14.1828	17.5875	13.0103	14.8275	17.8634					37	36	36	19.8	19.1	19.1	273	0	108.15	56965000	116	96	A0A087WXK5;Q9BZC7;Q9BZC7-3;J3QSS3;Q9BZC7-2;H0Y8D6;H0Y8C9;E9PGB2;H0Y8E3;A0A096LP90	A0A087WXK5;Q9BZC7;Q9BZC7-3;J3QSS3;Q9BZC7-2;H0Y8D6	ATP-binding cassette sub-family A member 2	ABCA2
18.2811	18.0823	18.1693	14.4748	18.2375	17.3192	17.5725	18.2069	17.662	17.9185	18.0219	14.7917	16.6239	13.8916	14.6439	14.8493	18.1272	18.3839	17.6424	17.8867	17.6927	18.1805	17.3916	18.7918	18.4199	18.6653	17.8414	17.4659					8	8	8	33	33	33	38.792	0	41.266	31106000	73	99	O43681;A0A087WXS7;K7ERW9	O43681;A0A087WXS7;K7ERW9	ATPase ASNA1	ASNA1
17.9077	17.867	13.4477	18.078	17.5574	17.4177	14.62	14.3635	16.9418	17.177	13.8472	15.178	13.9781	15.0486	14.9966	16.3365	17.4397	17.9086	18.1448	17.7154	17.1213	17.1184	15.522	15.0872	14.2069	13.2422	14.2017	13.3155					11	11	11	29.6	29.6	29.6	51.603	0	72.032	39570000	64	100	Q9NWS8;A0A087WXU0;A0A2R8Y4J4;Q9NWS8-2;Q5SZ82;A0A2R8Y4P5;A0A2R8YFC3	Q9NWS8;A0A087WXU0;A0A2R8Y4J4;Q9NWS8-2;Q5SZ82	Required for meiotic nuclear division protein 1 homolog	RMND1
14.5256	13.5717	15.6255	14.7521	15.7942	16.0741	15.5113	14.9536	15.6294	14.5777	15.0794	16.8481	13.6551	15.6893	17.0785	15.0599	16.2998	15.694	14.8594	15.0735	15.6032	16.0997	16.8636	15.6297	16.1634	13.119	12.8971	14.14					14	14	14	36.3	36.3	36.3	49.654	0	43.765	32925000	61	106	Q96CW1;Q96CW1-2;A0A087WY71;E9PFW3;C9JJ47;C9JTK4;C9JGT8;C9JJD3;C9JPV8;H7C4C3	Q96CW1;Q96CW1-2;A0A087WY71;E9PFW3;C9JJ47	AP-2 complex subunit mu	AP2M1
23.2733	23.52	23.3907	24.1606	22.811	22.5496	21.9678	22.406	24.4285	23.61	24.3263	24.0816	22.8638	22.5357	22.3791	22.586	22.8757	22.7967	23.0811	22.6086	22.8235	23.1561	23.061	23.2411	20.0773	20.8726	20.6028	20.9451					14	13	13	23.1	21.9	21.9	69.829	0	181.45	936520000	519	108	P31641;A0A087WY96;A0A087WYN0;P31641-2;C9JPV1;H7C1B9;F5H6S9;F5GZA5;Q9NSD5-3	P31641;A0A087WY96;A0A087WYN0	Sodium- and chloride-dependent taurine transporter;Transporter	SLC6A6
17.9622	17.5369	18.2447	18.3356	18.7789	18.2491	18.3917	18.6041	18.9981	19.4355	19.2751	16.6004	18.5407	18.4929	18.9703	18.3271	18.4527	18.244	18.7046	18.6308	18.7517	18.9681	18.6425	18.367	13.7055	12.95	17.294	17.079					14	14	14	69.4	69.4	69.4	29.159	0	131.55	123400000	207	110	Q6UXV4;A0A087WYF7;A0A087WUX8	Q6UXV4;A0A087WYF7;A0A087WUX8	MICOS complex subunit MIC27	APOOL
15.0125	15.1369	14.476	14.4612	15.4114	14.4288	14.6268	14.8496	14.1542	15.4646	15.3186	16.132	13.1426	14.4806	15.5538	15.113	13.1614	15.3464	13.7628	14.5865	13.7345	15.3922	14.8013	14.7915	14.9504	15.8505	14.8664	15.1574					11	11	11	38	38	38	43.182	0	113.94	21526000	48	113	Q8IXJ6;Q8IXJ6-2;A0A087WYM3;Q8IXJ6-3;A0A0A0MRF5;E7EWX6;Q8IXJ6-4;Q8IXJ6-5;B5MCS1;F8WCF4;C9JZQ0;C9JR33;C9J3U7;F8WF57;F8WDM4	Q8IXJ6;Q8IXJ6-2;A0A087WYM3;Q8IXJ6-3;A0A0A0MRF5;E7EWX6;Q8IXJ6-4;Q8IXJ6-5;B5MCS1	NAD-dependent protein deacetylase sirtuin-2	SIRT2
18.1366	16.1326	17.7454	15.5121	17.4469	14.764	17.6857	14.6693	14.318	14.3443	12.6637	15.653	13.1808	14.1237	16.1247	13.0685	17.7686	15.0731	13.9904	14.4305	14.7606	17.3736	15.927	16.8664	13.6114	14.0601	14.1491	15.2321					5	5	5	40.6	40.6	40.6	18.697	0	15.949	13507000	30	115	Q15185;A0A087WYT3;Q15185-4;B4DDC6;Q15185-2;Q15185-3	Q15185;A0A087WYT3;Q15185-4;B4DDC6;Q15185-2;Q15185-3	Prostaglandin E synthase 3	PTGES3
13.8768	14.3036	14.2871	15.4126	21.3881	21.3968	21.217	20.9491	13.5719	13.9702	13.7654	15.7961	13.761	14.7516	14.7881	13.0818	13.7702	14.4701	15.0236	14.3562	15.8211	16.7935	16.9567	18.1718	13.8444	13.6314	13.6736	13.8964					7	7	7	36.6	36.6	36.6	20.498	0	323.31	71672000	99	119	Q6P9G4;A0A087WZ54	Q6P9G4;A0A087WZ54	Transmembrane protein 154	TMEM154
17.1554	14.7389	16.9867	16.242	17.4496	13.9526	16.1688	17.1358	18.7642	18.3684	18.9604	17.7301	18.2506	18.4349	17.4724	18.7235	17.6604	17.9714	17.277	17.6296	18.0762	18.2091	18.2539	16.8079	14.0508	12.9907	16.1642	14.6474					15	15	15	27	27	27	69.863	0	65.283	175840000	146	120	Q9H6U8;A0A087WZ62;Q9H6U8-3;Q9H6U8-2;Q9H6U8-4;H0YCW6;A0A087WZY8;H0YEX8;A0A087WTZ3;A0A087WV58;A0A087WVC0;H0YF48;A0A087WX16	Q9H6U8;A0A087WZ62;Q9H6U8-3;Q9H6U8-2;Q9H6U8-4;H0YCW6	Alpha-1,2-mannosyltransferase ALG9	ALG9
18.82	17.362	17.9643	19.1103	17.9135	18.0754	18.1482	18.5766	17.2109	18.3206	18.7858	20.6929	16.8229	16.9778	13.799	13.2198	18.6174	18.1408	18.6478	18.8375	17.1666	18.0806	17.3231	17.3382	13.9242	17.1382	17.5305	16.6637					11	11	11	41.8	41.8	41.8	42.183	0	111.05	70398000	92	126	O43837;A0A087WZN1;O43837-2;A0A087X2E5;O43837-3;A0A0D9SG66	O43837;A0A087WZN1;O43837-2;A0A087X2E5	Isocitrate dehydrogenase [NAD] subunit beta, mitochondrial;Isocitrate dehydrogenase [NAD] subunit, mitochondrial	IDH3B
13.1808	15.0933	13.986	14.8475	13.9387	13.0162	14.748	15.5917	15.0457	14.3253	15.9987	15.4331	14.484	14.9284	13.9	13.9896	17.0245	13.5573	17.3108	14.7925	14.8821	15.467	16.9029	16.7911	14.6936	13.8448	14.212	12.7826					2	2	2	3.3	3.3	3.3	71.499	0.0095012	1.7982	1833300	8	133	P10912;A0A087X0H5;P10912-4;A0A087X162;P10912-3;P10912-2	P10912;A0A087X0H5;P10912-4;A0A087X162;P10912-3;P10912-2	Growth hormone receptor;Growth hormone-binding protein	GHR
18.6495	17.8057	18.4562	19.0345	17.2514	17.1227	17.0715	17.8623	18.8483	18.9718	18.6524	15.6315	16.7241	17.2408	16.3443	16.472	16.2054	16.3098	16.9087	16.7336	14.7643	14.7928	14.1633	14.4993	15.4367	14.5766	14.2733	17.0287					20	20	20	24.4	24.4	24.4	141.72	0	144.47	53395000	126	135	P39059;A0A087X0K0	P39059;A0A087X0K0	Collagen alpha-1(XV) chain;Restin;Restin-2;Restin-3;Restin-4	COL15A1
13.8367	14.7715	14.2497	15.8916	16.1847	15.7224	15.7683	15.6373	16.385	15.7234	16.1264	15.802	15.2399	17.1618	17.6554	16.0935	18.1094	16.4164	16.1163	18.0467	15.5156	15.0245	14.1806	14.6116	20.054	20.3442	19.3858	20.3617					41	41	40	16.3	16.3	16	391.3	0	88.872	51930000	124	136	A0A087X0K4;Q7Z408-4;Q7Z408;Q7Z408-2;Q5TAH7;Q7Z408-3;Q5T6B5	A0A087X0K4;Q7Z408-4;Q7Z408	CUB and sushi domain-containing protein 2	CSMD2
20.071	19.7689	19.0433	18.2204	14.7249	14.2415	14.1284	13.1231	21.4552	21.4075	21.4976	22.5936	21.5265	21.1037	21.3019	20.1167	21.8156	21.5053	21.32	21.5815	15.1904	14.4207	17.6658	16.4459	21.996	22.51	22.5767	22.4995					46	2	2	54.2	1.9	1.9	130.79	0	323.31	260290000	162	139	A0A087X0M8;H7C0J0;C9J905;C9JH37;C9JW79;C9JEY3	A0A087X0M8		CHL1
13.7551	14.379	13.8071	13.6107	19.0421	19.043	19.1983	19.325	14.3498	13.7505	15.3372	15.3919	13.1695	15.1959	14.3182	13.7665	14.9845	14.9965	18.158	14.6932	14.5062	13.4208	15.2299	14.4987	13.0767	14.271	13.8538	14.9637					18	18	18	32.8	32.8	32.8	82.43	0	64.764	39997000	57	144	P29728;A0A087X0V5;P29728-2;F8W1C5;P29728-3	P29728;A0A087X0V5;P29728-2	2-5-oligoadenylate synthase 2	OAS2
18.8012	18.9406	17.7259	18.5716	16.6787	16.5536	16.1395	16.4411	16.3749	14.6923	16.1387	16.9824	14.3924	14.8601	14.6943	12.9318	16.7195	13.8131	13.7243	16.5337	16.156	15.6616	14.6148	15.532	14.9568	14.9237	14.4987	14.0497					9	9	7	33	33	27.8	46.292	0	112.75	24943000	52	145	A0A087X0W7;P49753;Q86TX2;G3V4F2;A0A087WT95;P49753-2	A0A087X0W7;P49753;Q86TX2;G3V4F2;A0A087WT95;P49753-2	Acyl-coenzyme A thioesterase 2, mitochondrial;Acyl-coenzyme A thioesterase 1	ACOT2;ACOT1
17.8038	17.8969	17.7852	18.0334	18.9396	18.5837	19.4024	19.1448	17.1483	18.044	17.9672	15.4182	17.0896	14.4279	13.9457	17.6116	18.3477	18.7872	19.3085	18.0725	14.6043	18.0838	17.6646	15.3148	18.681	19.2688	18.1362	15.6727					59	4	4	74.2	4.2	4.2	134.32	0	133.83	36659000	86	147	Q15155;A0A0G2JN29;A0A087X117;A0A0G2JP90;A0A087WW46;H3BUC9;I3L0Q6;H3BTW1	Q15155;A0A0G2JN29;A0A087X117;A0A0G2JP90;A0A087WW46	Nodal modulator 1	NOMO1
14.6863	13.5517	14.6023	19.0496	18.7589	18.2152	19.1577	18.0794	18.8922	18.2896	18.5386	20.51	18.6639	18.9934	19.402	18.7623	19.0215	19.237	19.3823	20.0633	19.937	20.1699	20.0133	20.8223	17.4395	16.875	18.2504	17.8948					27	27	25	42.5	42.5	40.4	103.14	0	144.41	133510000	223	148	O95185;A0A087X152;E0CX15;O95185-2;D6RE16	O95185;A0A087X152;E0CX15;O95185-2	Netrin receptor UNC5C	UNC5C
13.4934	14.2386	14.9299	13.1796	15.2186	13.1642	15.2042	13.3546	13.7635	13.8591	15.6032	15.6403	18.6329	14.7456	15.0309	12.1307	15.6828	18.2855	15.538	14.8102	15.6994	18.0608	17.8254	17.4725	13.7003	13.359	14.9303	13.3887					3	3	3	24.8	24.8	24.8	18.092	0	48.711	15396000	52	152	O60613;A0A087X1G7;A0A0J9YX89;A0A087WXL0;A0A0B4J1T0;A0A3B3IT39;A8MZD0;O60613-2	O60613;A0A087X1G7;A0A0J9YX89	15 kDa selenoprotein	2015-09-01
14.4546	14.3257	14.4519	14.1538	13.9552	16.0223	15.5253	13.9732	16.5569	16.825	16.4437	14.8877	20.0806	19.9689	20.7532	20.5742	13.6308	13.9763	14.5923	15.4551	15.8548	14.5225	15.6356	14.0535	15.2566	13.5518	13.7805	13.5983					32	32	32	19	19	19	255.58	0	144.39	86996000	181	156	A0A087X1T7;P16112-2;P16112;H0YMF1;P16112-3;Q6PID9;H0YK70	A0A087X1T7;P16112-2;P16112;H0YMF1;P16112-3;Q6PID9	Aggrecan core protein;Aggrecan core protein 2	ACAN
14.7818	15.908	15.5065	16.0351	18.2792	18.9959	18.6399	19.5542	16.2895	15.8037	15.7253	16.7465	13.1537	15.4254	16.008	14.7025	17.5632	17.2387	17.5905	17.4698	20.0331	20.1302	19.8656	20.2259	17.2927	16.5416	16.6184	16.8578					11	11	11	55.2	55.2	55.2	27.401	0	272.93	100390000	147	158	Q9UL46;A0A087X1Z3;H0YM70;H0YKU2	Q9UL46;A0A087X1Z3;H0YM70	Proteasome activator complex subunit 2	PSME2
14.2746	15.0032	16.4375	14.7984	17.1724	17.0761	17.0979	17.1662	18.3964	18.5434	18.3669	14.7162	17.4153	17.2393	15.5448	13.7006	14.5541	15.5589	14.219	14.624	18.0301	17.9759	17.9468	18.6075	13.5269	14.8359	13.8099	14.8995					7	7	7	49.6	49.6	49.6	26.297	0	161.5	44430000	60	159	P52803;A0A087X240;D6RDV5	P52803;A0A087X240;D6RDV5	Ephrin-A5	EFNA5
15.1888	15.0988	15.8616	14.5257	16.551	16.0107	14.6963	14.1299	14.6065	13.9637	14.1298	14.7513	13.7335	14.1355	14.3082	14.5001	16.4513	15.4694	17.1975	15.4449	15.9506	16.0594	16.2581	16.2088	13.0196	13.1388	13.5914	14.6697					12	12	12	23.1	23.1	23.1	82.431	0	27.883	9067400	39	164	Q92499;F1T0B3;A0A087X2G1;Q92499-3;Q92499-2	Q92499;F1T0B3;A0A087X2G1;Q92499-3;Q92499-2	ATP-dependent RNA helicase DDX1	DDX1
13.876	15.5025	15.4198	13.9863	15.0564	22.1176	15.4545	22.1512	15.3051	13.8657	13.6284	15.3109	13.8737	13.9781	14.1334	13.6208	13.9314	14.7902	14.6301	20.9113	13.4925	14.6195	21.66	14.4725	14.6601	13.8975	13.9805	15.7454					14	14	14	50.6	50.6	50.6	44.172	0	49.906	249610000	38	166	P62333;A0A087X2I1;H0YJC0;H0YJS8;H0YJX2;H0YJE9;H0YJT1	P62333;A0A087X2I1;H0YJC0	26S protease regulatory subunit 10B	PSMC6
15.0243	16.7776	17.0343	14.1904	21.7489	21.7817	21.5247	18.6797	20.2976	20.1619	21.1489	21.3151	14.5503	14.5479	13.9174	13.3269	21.2488	21.2473	15.2992	20.8701	22.2765	21.9148	22.2916	22.5089	19.6439	20.4671	20.0477	19.6591					6	1	1	69	7.1	7.1	18.777	0	134.09	118950000	82	173	A0A096LP69;A8MQT7;P14209-2	A0A096LP69;A8MQT7;P14209-2	CD99 antigen	CD99
12.92	17.8794	13.7068	12.4751	14.846	15.44	15.2923	14.4771	14.5073	15.3167	14.6605	14.8144	12.8548	14.2105	17.5692	17.5025	14.9765	13.6785	15.1427	15.1012	15.0218	16.8949	14.5355	14.69	14.7233	13.9513	13.6758	13.7066					4	4	3	21.2	21.2	16.8	23.353	0	11.31	15985000	28	174	A0A096LPE2;P35542;P0DJI9;A0A3B3ISW8;E9PR14;G3V1D9;P0DJI9-2	A0A096LPE2;P35542	Serum amyloid A-4 protein	SAA2-SAA4;SAA4
20.2065	20.0415	19.8343	20.5637	18.0114	14.1345	18.2602	18.494	20.4714	20.3388	20.794	18.7431	12.4657	15.9666	16.5183	17.6955	19.2788	14.6903	18.5077	17.6269	17.46	17.6589	17.2541	17.1565	19.9783	18.939	13.0605	15.0791					13	13	11	62	62	52.7	30.376	0	211.94	114000000	109	175	A0A096LPI6;P0DPI2;A0A0B4J2D5;A0A096LNH5;H7C1F6;H7C2G3;P0DPI2-2;A0A0B4J2H4;A0A0B4J2D5-2;A0A096LP73;A0A2R8YDR7;F2Z2Q0;A0A096LP12;A0A096LNJ1;A0A2R8Y6K9	A0A096LPI6;P0DPI2;A0A0B4J2D5;A0A096LNH5;H7C1F6;H7C2G3;P0DPI2-2;A0A0B4J2H4;A0A0B4J2D5-2		C21orf33
13.6791	14.4243	19.5948	14.993	14.6472	17.0394	16.0583	13.9658	14.339	14.3143	14.366	15.2241	13.6647	13.7978	13.2808	15.2721	14.7125	14.4799	14.5541	14.91	15.0426	15.3588	15.2607	14.5977	14.0314	12.3823	14.8707	13.396					3	3	3	12.5	12.5	12.5	44.197	0	266.11	83653000	64	177	Q02094;A0A0A0MQS8;A0A2R8YEH1;Q9UHG9;A0A087WZZ4;Q02094-2	Q02094;A0A0A0MQS8;A0A2R8YEH1;Q9UHG9;A0A087WZZ4	Ammonium transporter Rh type A	RHAG
18.5308	18.1556	18.4868	18.3408	15.9397	16.8698	16.6274	16.3047	17.3957	17.2974	17.4655	18.4233	20.5021	20.1405	20.8619	20.8084	18.5533	18.3222	18.804	18.7156	19.3995	18.1599	19.0621	19.1914	19.1233	19.3305	19.4285	20.1487					22	22	21	26.5	26.5	25.8	114.39	0	120.65	122230000	168	179	Q9H2E6;A0A0A0MQU6;Q9H2E6-2;H0Y8V9;B3KU01;E9PDV9;D6RAG9	Q9H2E6;A0A0A0MQU6;Q9H2E6-2;H0Y8V9	Semaphorin-6A	SEMA6A
13.8809	14.9967	14.9424	15.6487	17.2465	14.3629	13.9331	14.218	16.84	13.4799	13.5264	16.1833	18.016	15.1354	18.4014	17.877	18.3	18.0959	14.5637	14.2842	13.8333	16.2425	17.3477	17.467	13.8356	16.5658	16.6099	16.4717					7	7	7	16.6	16.6	16.6	58.558	0	57.718	31973000	63	182	Q8N6U8;A0A0A0MQW8;Q8N6U8-6;Q8N6U8-3;Q8N6U8-5;Q8N6U8-4;Q8N6U8-2	Q8N6U8;A0A0A0MQW8;Q8N6U8-6;Q8N6U8-3;Q8N6U8-5;Q8N6U8-4	G-protein coupled receptor 161	GPR161
15.3641	14.7204	14.3036	13.5044	14.321	12.9753	15.845	13.8462	14.0574	18.6027	14.8799	19.1259	14.3613	14.2526	14.936	13.3424	13.5826	13.7049	14.069	15.4616	14.931	15.4737	14.0224	17.6499	14.2862	13.6788	14.5148	14.7057					5	5	5	10.6	10.6	10.6	50.719	0	22.42	23844000	29	185	P34998;A0A0A0MQZ1;P34998-4;P34998-2;B3TIK8;P34998-5;P34998-3;J9JIC6;J3QQR1;Q13324-2;Q13324;Q13324-3;Q13324-7;J3QKP8;Q13324-5;Q13324-6;Q13324-4	P34998;A0A0A0MQZ1;P34998-4;P34998-2;B3TIK8;P34998-5;P34998-3	Corticotropin-releasing factor receptor 1	CRHR1
13.8174	15.092	14.1477	15.2331	13.6852	15.1153	14.5835	14.44	15.4406	14.3665	14.9251	15.7884	14.0173	14.271	13.7159	13.5529	13.5835	18.1229	15.0904	17.1035	13.77	14.653	18.5095	14.2378	19.7657	15.3843	20.2132	20.8718					23	23	22	21.6	21.6	20.7	145.27	0	81.748	105500000	96	188	Q9C0A0;A0A0A0MR20;E9PDN6;F5H107;A0A087WTA1;Q9C0A0-2;H3BPC8	Q9C0A0;A0A0A0MR20;E9PDN6;F5H107;A0A087WTA1;Q9C0A0-2	Contactin-associated protein-like 4	CNTNAP4
17.7195	14.2037	13.7698	13.5134	14.6301	13.7735	15.3267	14.3279	18.9202	13.8593	17.9484	15.7597	14.2972	13.8303	15.7155	13.1558	19.0796	19.2075	17.3283	18.5832	18.7764	19.0943	19.0375	18.2279	18.7468	19.3548	19.1363	19.0248					19	16	14	28.5	24.6	21.9	92.024	0	56.342	39964000	84	189	P21802;P21802-16;A0A0A0MR25;P21802-5;P21802-6;P21802-2;P21802-8;P21802-17;P21802-7;P21802-10;P21802-9;P21802-18;P21802-12;P21802-3;P21802-13;P21802-15;P21802-11;P21802-23;P21802-21;D2CGD1;H7BXU9;P21802-20;P21802-4;P21802-22;E7EVR7;S4R381;P21802-19;P21802-14;H7C265;S4R3B2;A0A1W2PQT9;A0A087WY21	P21802;P21802-16;A0A0A0MR25;P21802-5;P21802-6;P21802-2;P21802-8;P21802-17;P21802-7;P21802-10;P21802-9;P21802-18;P21802-12;P21802-3;P21802-13;P21802-15;P21802-11;P21802-23;P21802-21;D2CGD1;H7BXU9;P21802-20;P21802-4;P21802-22;E7EVR7;S4R381	Fibroblast growth factor receptor 2;Fibroblast growth factor receptor;Receptor protein-tyrosine kinase	FGFR2
13.3588	14.6958	13.1148	14.1457	15.3002	14.1549	15.0133	15.2021	14.6536	14.6192	13.1018	15.2357	14.4212	14.7957	15.3264	13.7121	15.5224	15.5679	15.1093	15.8098	14.8621	14.8271	14.7723	14.6533	13.9782	14.2288	15.0547	14.1125					5	5	5	12.6	12.6	12.6	45.14	0	17.154	6227100	17	192	Q53F39;Q53F39-3;Q53F39-2;A0A0A0MR93;K7ES91;A0A0C4DH11;Q53F39-4;K7ELZ7;K7EQ70;K7EQV4;K7EJU0;Q53F39-5;K7ESB8;K7EM03;K7ERI3;K7ER13;K7EIQ0;K7EQ74;A0A075B777	Q53F39;Q53F39-3;Q53F39-2;A0A0A0MR93;K7ES91;A0A0C4DH11;Q53F39-4;K7ELZ7	Metallophosphoesterase 1	MPPE1
14.7299	15.2204	13.8591	13.1303	15.2311	13.9262	14.3088	13.6347	16.7543	12.6002	15.0359	16.1159	13.4773	15.24	13.9484	13.1496	14.1148	16.8939	13.616	16.9427	14.7719	14.8655	15.8527	14.1612	13.7049	13.0443	13.4646	14.1001					8	8	8	11.1	11.1	11.1	95.737	0	16.704	7038300	26	193	Q9BUJ2;A0A0A0MRA5;B7Z4B8;Q9BUJ2-3;Q9BUJ2-4;Q9BUJ2-2;M0R3F1;M0QYZ0;M0R203;M0QZV6;M0R0K8	Q9BUJ2;A0A0A0MRA5;B7Z4B8;Q9BUJ2-3;Q9BUJ2-4;Q9BUJ2-2;M0R3F1;M0QYZ0	Heterogeneous nuclear ribonucleoprotein U-like protein 1	HNRNPUL1
17.3561	16.3783	17.0901	14.2357	17.935	17.9267	14.6719	17.9844	17.7539	14.0809	17.9635	14.3699	13.4372	17.3824	13.7909	15.3887	18.9679	19.1438	19.8506	19.2055	18.5176	18.4988	18.7686	18.1329	13.0425	13.3044	12.8645	14.3236					9	9	9	61.7	61.7	61.7	24.636	0	68.918	33309000	48	198	P22061;A0A0A0MRJ6;H7BY58;P22061-2;A0A3F2YNX8;F6S8N6;F8WDT3;F8WAV5;F8WAX2;C9J0F2;H7C4X2	P22061;A0A0A0MRJ6;H7BY58;P22061-2;A0A3F2YNX8;F6S8N6	Protein-L-isoaspartate(D-aspartate) O-methyltransferase;Protein-L-isoaspartate O-methyltransferase	PCMT1
19.4949	18.5007	19.8308	19.8598	18.3708	18.4884	17.6919	17.7595	20.3114	20.4171	19.7758	21.2628	18.6831	19.0565	18.3133	18.6401	18.7742	18.5903	14.098	18.6392	14.9564	14.6431	14.3007	15.1909	14.7673	13.3261	13.1468	17.4901					12	12	12	22	22	22	73.602	0	131.75	54973000	96	201	Q14978;A0A0A0MRM9;Q14978-2;Q14978-3;S4R349;S4R402;S4R341	Q14978;A0A0A0MRM9;Q14978-2;Q14978-3	Nucleolar and coiled-body phosphoprotein 1	NOLC1
13.7096	15.488	14.4344	16.8955	14.8268	14.6277	15.2739	14.0542	14.4405	14.5689	15.4856	15.3341	12.8173	13.4091	15.1678	13.0876	14.2747	17.6704	14.5512	14.943	15.0793	14.6026	13.7287	17.8387	13.9559	13.969	13.7665	16.7051					2	2	2	18.9	18.9	18.9	17.394	0	20.106	10014000	21	203	P09234;A0A0A0MRR7	P09234;A0A0A0MRR7	U1 small nuclear ribonucleoprotein C	SNRPC
16.563	16.8313	15.7692	17.3685	17.3209	17.3862	17.4732	19.078	18.2647	19.0971	19.2356	15.4513	16.0287	15.9676	17.3862	17.3685	16.8496	16.6254	12.622	15.1375	16.8066	15.916	15.7879	18.0055	16.4352	16.6426	15.2656	16.5485					15	15	1	54.5	54.5	4	35.503	0	105.08	170470000	228	210	Q9BWM7;A0A0A0MS41;S4R3N9	Q9BWM7;A0A0A0MS41;S4R3N9	Sideroflexin-3;Sideroflexin	SFXN3
14.1676	15.276	14.2312	12.7687	21.1171	20.3004	20.8047	20.2745	14.727	13.8919	14.5601	16.057	14.2334	13.8509	14.1686	13.4112	15.2845	13.5357	15.0017	15.18	14.7365	14.8772	14.3335	19.2806	15.4204	14.3345	14.2376	14.3516					7	7	2	37.3	37.3	17.2	23.012	0	85.089	38406000	42	215	H0YD11;A0A0A0MS77;Q13261-10;Q13261-3;Q13261;Q5JVA3;E9PQ64;E7ETI1;K9N2S2;K9N1J3;K9N163;K9N2Q6;Q13261-8;Q13261-6	H0YD11;A0A0A0MS77;Q13261-10;Q13261-3;Q13261;Q5JVA3;E9PQ64;E7ETI1;K9N2S2;K9N1J3;K9N163;K9N2Q6	Interleukin-15 receptor subunit alpha;Soluble interleukin-15 receptor subunit alpha	IL15RA;il15ra
20.7479	20.7754	20.9314	21.0745	20.3416	20.0375	20.3696	20.181	19.6104	19.1539	19.2011	19.4597	17.9568	18.6633	16.9524	17.9625	19.3428	19.2484	18.7114	19.2572	19.7557	19.3325	19.9095	20.2651	19.0261	18.9961	19.1961	18.9135					37	37	37	42.7	42.7	42.7	128.96	0	323.31	376190000	648	218	O60266;A0A0A0MSC1;U3KQ91;O60266-2;C9JLX3;H7C1A6;C9JYB5;C9J969;H7C1S5	O60266;A0A0A0MSC1;U3KQ91;O60266-2	Adenylate cyclase type 3	ADCY3
17.0295	17.0628	16.5587	16.258	19.4849	19.5647	19.7216	19.8029	21.3902	21.4732	21.6877	21.3	15.9689	15.4229	16.6882	15.4324	20.2722	19.7905	18.4995	19.224	16.1814	15.2802	17.1067	16.1799	15.3056	16.0126	14.4914	15.4859					48	45	43	48.9	47.2	45.9	146.81	0	323.31	405290000	499	220	Q15303;A0A0A0MSE1;Q15303-4;Q15303-3;Q15303-2;H3BLT0;E9PDR1;Q16584;Q5TCX8;Q02779;Q5TCX8-2;M0R0A7;E9PLB1;E9PRQ2;H0YCF5;Q16584-2	Q15303;A0A0A0MSE1;Q15303-4;Q15303-3;Q15303-2	Receptor tyrosine-protein kinase erbB-4;ERBB4 intracellular domain;Receptor protein-tyrosine kinase	ERBB4
15.9924	14.9411	16.0606	17.7582	18.3778	17.6517	17.6016	17.9258	13.1557	14.6285	13.3922	15.7197	14.1393	14.2935	13.974	13.7093	13.1645	14.3493	17.925	15.3724	20.1313	20.1074	20.837	20.8348	14.325	13.8832	13.7657	12.9984					5	5	5	15	15	15	41.061	0	11.924	34260000	67	221	P30556;D3DNG8;A0A0A0MSE3	P30556;D3DNG8;A0A0A0MSE3	Type-1 angiotensin II receptor	AGTR1
14.5327	14.3533	13.0191	13.3826	14.0285	15.0249	17.5375	13.8053	14.7136	13.8444	14.524	15.7447	18.4538	14.3951	14.3727	12.945	14.6499	14.5844	13.9704	14.4691	18.0614	14.6659	15.8871	14.8923	16.2178	13.642	13.4093	15.195					7	7	7	14.3	14.3	14.3	60.518	0	13.17	10754000	31	223	P24557;A0A0A0MSK3;Q53F23;A0A0C4DH47;P24557-4;P24557-3;C9JS68;P24557-2;B7Z6W1;F8WD37;F8WC80	P24557;A0A0A0MSK3;Q53F23;A0A0C4DH47;P24557-4;P24557-3;C9JS68;P24557-2;B7Z6W1	Thromboxane-A synthase	TBXAS1
14.0022	14.7382	15.3093	12.8225	19.2663	17.9479	18.3449	18.2195	14.2107	18.8891	18.7718	20.4201	17.7932	17.1144	17.7584	17.8991	18.5646	17.5745	14.7547	18.6171	16.1678	18.94	15.0874	17.9152	17.8811	12.3924	18.3634	17.8112					7	7	7	22.1	22.1	22.1	47.625	0	61.631	51516000	66	225	O15533;A0A0G2JKZ1;A2AB90;A0A0G2JH37;A0A0A0MSV9;O15533-3;O15533-2;Q6P1N7;C9JA35;A0A0A0MT98;O15533-4	O15533;A0A0G2JKZ1;A2AB90;A0A0G2JH37;A0A0A0MSV9;O15533-3;O15533-2;Q6P1N7	Tapasin	TAPBP
20.9149	21.1274	20.8356	20.7221	20.7109	20.2084	20.4274	20.6351	20.1196	14.4583	19.8565	15.2311	16.2434	17.778	17.9766	12.7249	20.8496	21.0712	20.8335	20.9407	20	20.5757	20.5758	20.1697	19.4781	19.5106	19.66	19.5364					8	8	8	30.3	30.3	30.3	45.418	0	107.82	130330000	157	227	P38571;A0A0A0MT32;P38571-2;Q5T073;Q5T770	P38571;A0A0A0MT32;P38571-2;Q5T073	Lysosomal acid lipase/cholesteryl ester hydrolase	LIPA
18.4898	18.1045	18.3304	18.5743	14.2703	14.4353	14.4635	14.1812	18.7133	18.5168	18.5464	14.6613	17.6148	17.6434	17.7895	18.3601	19.2783	19.319	19.2979	19.5067	19.0056	18.9684	19.0024	18.8714	14.503	13.9725	13.2645	16.9744					21	21	18	24.5	24.5	22.5	140.52	0	94.884	83259000	170	228	Q9UPN6;A0A0A0MT33;Q9UPN6-2	Q9UPN6;A0A0A0MT33;Q9UPN6-2	Protein SCAF8	SCAF8
18.3624	15.7652	18.4626	18.852	15.1962	14.2057	15.3008	15.3433	18.5359	18.3933	18.8132	15.54	12.2769	18.4925	13.6777	13.8239	17.9654	18.8486	15.1665	17.5202	15.3554	14.8192	14.3052	12.9288	14.8339	14.4358	12.7123	15.4934					11	11	6	35.9	35.9	13.4	46.65	0	76.79	53443000	66	229	P26440;A0A0A0MT83;P26440-2;H0YLC3;H7C4G6;H0YKV0;A0A087WVD3	P26440;A0A0A0MT83;P26440-2	Isovaleryl-CoA dehydrogenase, mitochondrial	IVD
16.7229	17.2464	16.462	17.4266	16.9595	16.9813	17.169	16.996	17.9409	18.3456	17.8929	16.7172	15.0321	13.9452	16.5512	16.3554	16.5247	16.9759	17.5809	16.8401	15.9414	15.7066	15.0236	14.9772	13.1056	14.5991	12.4031	13.8704					20	20	20	27.1	27.1	27.1	105.32	0	62.539	33759000	72	230	Q8NI36;A0A0A0MTB8	Q8NI36;A0A0A0MTB8	WD repeat-containing protein 36	WDR36
18.7173	18.6062	18.6321	18.4769	20.1886	21.1484	20.7183	21.1171	19.2591	20.0882	19.8228	19.1315	19.8127	20.2036	20.0949	19.897	19.104	18.7653	19.3116	19.0334	20.2755	20.4869	20.0213	20.0637	19.6973	19.5095	19.7757	20.3043					14	14	14	32.4	32.4	32.4	60.101	0	175.51	175740000	247	238	Q15392;A0A0A0MTI1;Q15392-2;H7C4B7;A0A3B3IRV7;A0A3B3ISR5;A0A3B3ITT9;A0A3B3IT58	Q15392;A0A0A0MTI1;Q15392-2	Delta(24)-sterol reductase	DHCR24
14.2155	14.7634	14.3042	13.6326	14.7172	13.1851	14.4052	14.1419	15.6221	14.6751	15.5853	15.9707	13.6919	14.5219	17.0834	15.0869	18.3998	18.7972	13.6036	18.7951	15.0641	16.9213	13.9131	14.7087	17.2979	17.0346	12.749	15.1922					2	2	2	7.4	7.4	7.4	35.293	0	14.187	16697000	24	239	Q9NYP7;A0A0A0MTI6;Q9NYP7-2;Q9NYP7-3	Q9NYP7;A0A0A0MTI6;Q9NYP7-2;Q9NYP7-3	Elongation of very long chain fatty acids protein 5;Elongation of very long chain fatty acids protein	ELOVL5
20.9527	21.5658	20.781	14.4749	23.8384	22.9255	23.1048	23.6064	21.993	21.5826	21.6706	15.7484	13.6981	14.6738	15.5286	14.7325	22.7384	22.432	21.9467	22.9837	22.312	22.8498	22.5455	22.8408	14.336	14.5587	13.339	13.9884					23	22	14	34.2	33.1	22.1	104.28	0	108	199690000	127	240	Q01973;A0A0A0MTJ5;Q01973-2	Q01973;A0A0A0MTJ5	Tyrosine-protein kinase transmembrane receptor ROR1;Tyrosine-protein kinase transmembrane receptor	ROR1
19.0238	18.7544	19.1615	19.5544	19.35	18.982	18.6983	18.815	17.0691	17.0096	16.8968	15.4263	14.0724	15.0116	15.1841	12.8609	16.3495	15.8707	15.8355	15.7023	13.3008	14.7639	15.2708	14.9675	15.3267	12.8173	14.3577	13.8248					10	10	10	34.7	34.7	34.7	49.347	0	294.51	95491000	183	244	Q96B86;A0A0A0MTQ4;Q96B86-3;Q96B86-4;F5H7G2;G3V4C2;Q6ZVN8;F8W6J7	Q96B86;A0A0A0MTQ4;Q96B86-3;Q96B86-4;F5H7G2	Repulsive guidance molecule A	RGMA
14.3303	13.2171	14.1365	14.2977	15.3795	15.0909	15.5242	13.4281	13.689	16.7893	15.3618	15.8331	13.4496	15.7814	14.4264	15.8261	15.5981	13.7607	14.4723	15.6653	14.3074	14.9241	14.4294	15.3876	15.545	13.8568	14.5263	12.8516					9	9	9	18.5	18.5	18.5	67.888	0	19.038	17372000	43	247	Q4ZIN3;A0A0A0MTU3;Q4ZIN3-2;U3KPY4;U3KQQ5;U3KPU1	Q4ZIN3;A0A0A0MTU3;Q4ZIN3-2;U3KPY4	Membralin	TMEM259
14.0272	15.1803	13.7337	14.8101	15.0018	13.7484	14.1043	13.9655	15.1293	13.5784	15.6942	15.3615	15.0658	13.6466	15.387	15.2208	17.7071	13.9303	17.8243	17.9343	14.9025	13.5271	15.0637	15.4539	13.9476	13.9345	13.6566	14.2417					9	9	9	13	13	13	114.16	0	12.909	7509500	12	250	P57737-3;A0A0A6YYL4;P57737-4;P57737-2;P57737;I3L167;I3L442;I3L359;I3L1U7;I3L0X9;Q9Y3D7;I3L2Y6;I3L1M1;I3L212;I3NI06;I3L1G9;E7EP81;I3L3T0	P57737-3;A0A0A6YYL4;P57737-4;P57737-2;P57737	Coronin-7;Coronin	CORO7;CORO7-PAM16
19.7697	19.3349	20.3771	18.8835	14.9905	15.0609	14.0278	14.5693	14.9368	14.0162	16.2203	14.7419	13.4242	14.6637	14.9329	16.4829	17.1133	17.8594	16.7844	16.839	13.9023	14.5818	13.367	13.7807	13.9469	13.62	13.5264	14.2845					19	19	19	34.3	34.3	34.3	74.777	0	61.035	50495000	103	251	Q9H6R3;A0A0B4J1R2;Q9H6R3-2;F8VZB4;H0YII9	Q9H6R3;A0A0B4J1R2;Q9H6R3-2	Acyl-CoA synthetase short-chain family member 3, mitochondrial	ACSS3
14.3513	18.162	18.257	17.9395	13.6891	18.9448	14.8726	19.1615	19.349	19.7502	18.8442	14.6008	19.8145	20.1056	20.0352	20.0351	19.3525	19.4617	19.9718	19.5155	19.2719	19.3817	19.3046	19.0618	18.3465	18.7074	18.1877	14.2627					5	5	4	21.4	21.4	21.4	27.366	0	56.589	122990000	179	258	Q16629;A0A0B4J1Z1;C9JAB2;Q16629-3;Q16629-2;Q16629-4	Q16629;A0A0B4J1Z1;C9JAB2;Q16629-3;Q16629-2;Q16629-4	Serine/arginine-rich splicing factor 7	SRSF7
22.4162	22.0945	22.178	21.2292	18.6119	18.8968	18.8111	19.0076	20.1733	20.1306	20.2846	19.1086	18.8634	19.3912	18.763	19.1822	20.8639	20.9156	20.8899	21.056	20.5091	20.6537	20.6925	20.285	18.3472	18.2492	18.3416	18.3372					43	13	0	62.5	27.6	0	94.702	0	323.31	355830000	492	259	A0A0B4J203	A0A0B4J203		FIP1L1
18.2022	18.1273	18.046	18.2319	13.8628	13.8326	14.8179	14.4946	14.3486	13.8271	14.1313	15.6485	13.7017	17.5289	15.5466	14.2299	18.1105	18.3787	18.4317	17.9969	14.9989	15.3643	14.2976	15.4272	14.5192	12.6756	12.7758	14.5702					12	12	12	43.8	43.8	43.8	41.924	0	45.497	28064000	69	262	P42765;A0A0B4J2A4;K7EME0;K7EJB1;K7EJ68;K7ER88	P42765;A0A0B4J2A4;K7EME0	3-ketoacyl-CoA thiolase, mitochondrial	ACAA2
15.2732	18.2397	17.4082	17.0649	20.7644	20.7821	19.1871	20.6934	16.4016	14.6649	13.2633	16.7459	13.6413	17.0785	14.6428	15.153	18.3916	18.542	16.3482	15.8006	14.9402	18.7744	18.6	18.7395	18.9292	13.9852	13.5503	13.5467					6	6	6	67.4	67.4	67.4	19.595	0	166.51	51319000	83	264	P13693;Q5W0H4;A0A0B4J2C3;J3KPG2;E9PJF7;P13693-2;Q56UQ5;H0YCX0	P13693;Q5W0H4;A0A0B4J2C3;J3KPG2;E9PJF7;P13693-2	Translationally-controlled tumor protein	TPT1
20.2226	20.2813	19.8813	20.4411	20.6442	20.4396	20.2946	20.6711	20.815	13.9619	21.0582	20.3052	20.0713	19.6542	19.5983	13.5969	18.9747	19.1078	19.3922	19.3082	19.1012	18.9733	19.0378	19.219	18.0453	13.026	17.9001	17.8244					4	4	1	19.3	19.3	5.5	26.136	0	251.27	127740000	174	266	A0A0B4J2E8;Q96D31-2	A0A0B4J2E8;Q96D31-2	Calcium release-activated calcium channel protein 1	ORAI1
19.136	18.8789	18.9602	19.0252	17.4448	17.419	17.5167	17.5846	18.241	18.2336	18.5392	18.5837	16.9957	15.2209	17.8839	16.2775	19.1658	19.2037	19.4372	18.8245	18.0244	18.215	17.7201	17.6789	16.4479	16.8992	18.4558	18.8676					18	18	17	46.3	46.3	43.9	56.805	0	129.03	85730000	207	268	Q16850;A0A0C4DFL7;Q16850-2;H7C0D0	Q16850;A0A0C4DFL7;Q16850-2	Lanosterol 14-alpha demethylase	CYP51A1
17.9279	17.8342	18.0942	18.1518	18.1002	17.8973	18.1455	18.4439	19.6686	19.6609	20.1286	16.1957	18.7145	18.7002	18.8354	19.825	17.4253	17.446	14.2103	17.4568	17.8801	17.9514	17.7807	17.9308	13.7977	13.1516	14.3195	14.1457					13	13	13	24.5	24.5	24.5	74.518	0	212	70766000	120	269	Q92544;A0A0C4DFM1;F8WCN2;F2Z2L1	Q92544;A0A0C4DFM1	Transmembrane 9 superfamily member 4	TM9SF4
20.698	14.8821	20.9984	20.2275	15.5997	21.6916	21.4563	13.4681	20.0409	20.2481	14.083	14.603	19.3132	13.7682	18.6376	15.3173	15.4259	21.211	19.7705	19.7903	20.1868	14.6088	14.6546	21.9399	22.3779	23.2578	22.2508	22.6059					5	5	4	3.4	3.4	2.9	185.16	0	4.2551	152000000	60	270	Q5TAX3;A0A0C4DFM7;E9PKY2;H0YDJ1;H0YEE8;E9PKX1;Q5TAX3-2;E9PJN7;E9PQS7;X6R5G7;E9PRG2;A0A0C4DFW3	Q5TAX3;A0A0C4DFM7;E9PKY2	Terminal uridylyltransferase 4	ZCCHC11
18.374	18.6214	18.8466	18.6367	17.6523	17.6529	18.0324	18.5371	18.5339	18.4679	18.1904	15.9101	17.687	17.2779	18.449	17.6453	18.4341	18.2203	18.6084	18.0031	18.3317	18.8963	18.7255	18.5817	18.2215	18.6896	18.9977	19.192					15	15	15	34.9	34.9	34.9	66.156	0	30.347	71501000	124	271	Q6NUS6;A0A0C4DFN5;Q6NUS6-2;Q6NUS6-5;Q6NUS6-3;Q6NUS6-4	Q6NUS6;A0A0C4DFN5;Q6NUS6-2;Q6NUS6-5;Q6NUS6-3	Tectonic-3	TCTN3
18.8585	18.8295	18.741	18.5939	17.7277	17.7185	18.0023	18.0653	17.0864	17.2817	17.3999	16.3492	14.8419	16.4881	13.6616	14.0768	17.8601	18.0595	17.5288	17.6517	19.6521	19.6268	19.598	19.8678	17.7478	17.8469	17.839	18.2202					19	19	19	28.9	28.9	28.9	111.74	0	104.77	93335000	183	273	Q5HYA8;A0A0C4DFP8;Q5HYA8-3;C9JRQ8;C9JHI2;H0YB69;F8WCQ6;H0YC18;H0YAR5;E5RH38	Q5HYA8;A0A0C4DFP8;Q5HYA8-3	Meckelin	TMEM67
13.7388	14.8956	12.9615	13.5887	14.1126	14.2113	13.8483	13.6107	13.7887	14.6905	17.0702	15.0047	19.4792	18.4188	19.2175	18.445	13.7314	14.0439	14.4273	14.9286	17.1119	14.7148	17.3437	14.312	13.9052	12.7831	13.7832	14.7502					22	22	22	19.4	19.4	19.4	171.79	0	127.55	40209000	79	274	P13942;P13942-8;A0A0G2JL35;A0A140TA43;Q4VXY6;A0A140T9N1;H0YIS1;A0A140TA54;A0A0C4DFS1;P13942-6;P13942-7;P13942-4;P13942-5;P13942-2;P13942-3;A0A140T9I7;A2AAS7;A0A140T9X7;A0A0G2JI07;A0A140T9W8;A0A140T9A1;P13942-9;A0A140T9N0;A0A0G2JHD9	P13942;P13942-8;A0A0G2JL35;A0A140TA43;Q4VXY6;A0A140T9N1;H0YIS1;A0A140TA54;A0A0C4DFS1;P13942-6;P13942-7;P13942-4;P13942-5;P13942-2;P13942-3;A0A140T9I7;A2AAS7;A0A140T9X7;A0A0G2JI07;A0A140T9W8;A0A140T9A1;P13942-9;A0A140T9N0	Collagen alpha-2(XI) chain	COL11A2
18.6788	15.6071	18.8641	13.3672	14.2905	14.1133	14.3195	15.4941	14.1258	13.9739	14.894	16.3315	13.6738	18.363	19.1084	13.872	15.2064	15.4442	16.1854	18.5786	19.5712	19.0975	14.487	13.8589	13.3103	14.7104	15.733	13.4846					21	21	15	40.9	40.9	27	99.941	0	132.39	43092000	67	277	Q12959-4;Q12959-2;A0A0C4DFT3;Q12959;Q12959-3;Q12959-6;Q12959-7;Q12959-5;Q12959-8;Q12959-9;E7EQD7;B4E2H8;E9PIW2;A8MUT6;B7Z2T4;E9PN83;F8VYC1;A0A3B3ISW2;A0A3B3ITF1;C9JCP6;Q15700;Q15700-2;Q15700-3;Q15700-4;H7C325;Q15700-5;B5MCC5;C9IYP1;H7C166;Q92796-3;F8W750;C9JUA9;F2Z2L0;Q6ZSU2;A8MUT9;C9J110	Q12959-4;Q12959-2;A0A0C4DFT3;Q12959;Q12959-3;Q12959-6;Q12959-7;Q12959-5;Q12959-8;Q12959-9;E7EQD7	Disks large homolog 1	DLG1
14.1383	17.7731	15.0799	18.1733	15.0757	17.3869	14.9784	14.5992	14.4259	16.0337	14.0266	15.7925	14.3248	14.9747	13.7269	13.2657	18.4388	18.9354	18.6203	18.5018	15.2931	17.7326	15.6967	13.9107	14.9518	13.843	14.4687	13.7304					5	5	5	22.8	22.8	22.8	33.488	0	50.884	22193000	46	278	Q01105;Q01105-2;A0A0C4DFV9;Q01105-3;Q01105-4;P0DME0;A0A087X027	Q01105;Q01105-2;A0A0C4DFV9;Q01105-3;Q01105-4;P0DME0;A0A087X027	Protein SET;Protein SETSIP	SET;SETSIP
20.8913	19.9546	20.2676	21.4561	20.067	19.8237	19.8133	20.2765	21.489	21.1169	21.6395	15.6719	20.2583	20.054	19.3182	20.1648	20.4787	20.432	21.1972	20.7094	20.2163	21.1865	20.4758	19.8666	14.4132	14.1351	12.3272	13.5476					1	1	1	0.6	0.6	0.6	148.73	0.0007326	3.373	137090000	70	279	Q9UHC9;A0A0C4DGG6;A0A0C4DFX6;Q9UHC9-3;Q9UHC9-4;Q9UHC9-2	Q9UHC9;A0A0C4DGG6;A0A0C4DFX6;Q9UHC9-3;Q9UHC9-4;Q9UHC9-2	Niemann-Pick C1-like protein 1	NPC1L1
14.2856	15.0685	13.7158	13.9217	15.4589	14.3237	14.0698	14.5729	14.2072	14.5741	13.7444	15.0669	14.015	13.6326	14.9469	13.5771	14.3731	13.2523	14.9325	15.1942	18.5175	17.3857	17.6012	17.981	13.6628	14.1119	13.822	14.4609					4	4	4	10.9	10.9	10.9	48.193	0	51.5	8601500	27	282	Q9NQ84;A8MXZ4;A0A0C4DFY5;Q9NQ84-2;J9JIE0	Q9NQ84;A8MXZ4;A0A0C4DFY5;Q9NQ84-2;J9JIE0	G-protein coupled receptor family C group 5 member C	GPRC5C
13.6932	14.3555	14.3847	19.0252	19.4677	13.8504	14.5755	14.5075	13.6115	18.5965	13.0805	15.3998	12.8323	15.0107	14.6251	12.6723	12.842	14.412	15.2224	15.0143	15.9199	14.8006	14.8936	18.2792	13.2516	13.999	13.0721	15.3338					10	9	9	35.1	32.6	32.6	33.023	0	207.57	38539000	51	283	Q16623;Q16623-2;A0A0C4DFZ1;A8MZ54;Q16623-3	Q16623;Q16623-2;A0A0C4DFZ1;A8MZ54;Q16623-3	Syntaxin-1A	STX1A
14.3347	15.9601	12.9005	13.9048	14.5586	14.0925	15.0777	14.0617	13.7647	14.1514	13.2791	16.8363	13.2345	15.1996	14.1415	13.9605	13.957	13.1573	15.7718	15.0453	17.7895	17.4251	17.9227	17.4477	14.7562	15.9699	15.3567	13.7144					6	6	6	20	20	20	53.806	0	31.217	7210900	24	284	A0A0C4DFZ2;P15289-2;P15289	A0A0C4DFZ2;P15289-2;P15289	Arylsulfatase A;Arylsulfatase A component B;Arylsulfatase A component C	ARSA
18.2523	18.4813	18.3614	18.6994	19.0176	19.3512	19.2138	19.7308	17.3254	18.2665	17.7937	16.3006	14.3538	14.1087	15.3834	16.6458	19.9015	20.079	19.96	20.5291	19.8927	19.5299	19.6811	19.5053	18.3075	17.9324	17.2653	18.7253					11	11	11	46.1	46.1	46.1	32.854	0	199.32	64695000	88	285	P08865;C9J9K3;A0A0C4DG17;F8WD59	P08865;C9J9K3;A0A0C4DG17;F8WD59	40S ribosomal protein SA	RPSA
22.1417	22.5631	21.8653	22.1462	21.7197	22.2879	23.2984	21.3654	21.8262	22.4658	21.502	16.3092	23.7281	23.2995	24.0241	23.7778	22.3729	24.2268	22.4892	24.039	22.6363	23.4568	23.3456	23.5072	13.6628	13.4868	14.2089	14.9947					9	9	9	1.6	1.6	1.6	1011.1	0.0067578	1.9555	574040000	89	286	Q8NF91;Q8NF91-4;A0A0C4DG40;E7ENN3;Q8NF91-7;Q8NF91-2;Q8NF91-8;Q8NF91-10;Q8NF91-6;H0Y325;H0Y326;Q8NF91-5;Q8NF91-3;F5H4Q0;F5GYQ7;F5GXQ8;Q8NF91-11;Q8NF91-9;F8WAI0;Q5JV20;A0A087WYJ5	Q8NF91;Q8NF91-4;A0A0C4DG40;E7ENN3;Q8NF91-7	Nesprin-1	SYNE1
14.1401	14.8407	14.3243	14.6955	15.0495	16.8194	14.8251	13.6818	13.6892	13.2377	13.3167	16.2325	14.4404	14.4103	14.7898	16.5524	15.6361	13.5492	13.9429	14.8264	15.2846	15.8602	14.395	16.5299	14.3155	12.8402	13.6499	13.0893					20	20	20	22.6	22.6	22.6	130.45	0	89.614	59969000	88	288	Q9BQS7;A0A0C4DG76;Q9BQS7-2;Q9BQS7-3;Q5JZ08;E7ES21;Q9BQS7-4;Q5JZ07;F8WBZ8	Q9BQS7;A0A0C4DG76;Q9BQS7-2;Q9BQS7-3;Q5JZ08;E7ES21;Q9BQS7-4	Hephaestin	HEPH
22.2521	22.3245	22.3908	21.8943	21.4768	21.6667	21.7222	21.6683	22.0513	22.1997	22.1527	22.4807	19.1249	18.6193	18.5703	17.8246	22.0832	21.7542	21.2367	21.8412	21.9642	22.4246	21.9845	22.1525	18.36	19.3192	18.7559	18.9318					57	57	1	55.8	55.8	1.9	117.46	0	323.31	1851200000	2006	289	A0A0C4DG89;D6RJA6;H0Y9U3	A0A0C4DG89		DDX46
17.7556	17.92	17.6716	18.346	18.1176	18.0827	18.1265	18.3596	15.0686	14.5846	13.6863	15.6415	13.7499	16.7142	16.5553	15.3487	18.4808	18.4986	18.6029	18.2886	17.6521	18.088	17.9324	17.8602	17.441	13.8138	14.74	15.6378					9	9	9	31.7	31.7	31.7	43.585	0	78.55	46124000	87	290	O75521;A0A0C4DGA2;O75521-2;F1LLU7;F8WAW4;C9JB63;F8W6J1	O75521;A0A0C4DGA2;O75521-2;F1LLU7	Enoyl-CoA delta isomerase 2, mitochondrial	ECI2
21.0714	21.1155	21.1268	21.1648	21.6205	21.0461	21.3033	21.5317	21.9634	21.8903	21.7367	19.0585	21.3842	21.1312	20.898	21.3396	21.0876	21.3416	21.629	21.3101	20.9544	21.3025	21.1921	20.7377	20.3768	20.662	20.9995	20.7407					17	17	17	58.3	58.3	58.3	50.8	0	323.31	755530000	767	299	P39656;A0A0C4DGS1;P39656-3;P39656-2;U3KQ84	P39656;A0A0C4DGS1;P39656-3;P39656-2	Dolichyl-diphosphooligosaccharide--protein glycosyltransferase 48 kDa subunit	DDOST
14.2371	15.4403	16.9549	16.5315	14.6679	14.0814	14.5066	14.7761	15.5301	16.3004	13.8696	16.7767	13.6362	14.0787	14.5915	14.2837	16.7219	16.8366	13.851	15.6786	15.1409	14.2666	16.9863	16.8937	13.9093	13.5765	13.7095	15.4732					8	8	8	14.6	14.6	14.6	89.677	0	16.193	13506000	37	301	Q13616;A0A0C4DGX4	Q13616;A0A0C4DGX4	Cullin-1	CUL1
12.6689	16.4684	11.689	16.2892	13.5658	16.5544	12.5261	16.8968	13.5772	16.6453	12.1182	14.8266	16.2414	16.1147	14.7377	15.132	16.672	14.5988	16.4903	15.1516	16.0202	13.4049	15.7149	13.4298	22.9227	22.0821	21.9093	23.2419					48	45	2	38.4	36.3	1.1	169.91	0	323.31	1493700000	979	308	Q9ULB1-3;E7ERL8;A0A1D5RMU6;Q9ULB1-2;A0A0D9SEP4;Q9ULB1;A0A0R4J2G7;F8WB18;F5GYC7;A0A0D9SF07;A0A0D9SF36;A0A0D9SFF4;Q08AH0;A0A0U1RQP8;A0A1B0GTL0;H7BYC7;H0Y568;Q9ULB1-4;A0A0D9SFY6;E7EQN4;A0A0D9SG60;A0A1B0GVF4;A0A1B0GU94;A0A0D9SEQ7	Q9ULB1-3;E7ERL8;A0A1D5RMU6;Q9ULB1-2;A0A0D9SEP4;Q9ULB1;A0A0R4J2G7;F8WB18;F5GYC7	Neurexin-1	NRXN1
19.293	18.9587	19.1111	18.8782	15.2991	16.154	16.4591	16.2845	20.5247	20.2489	20.4309	21.4083	22.5223	22.5244	22.9821	22.7042	20.34	20.0399	20.0913	20.4042	21.0849	20.3875	20.7223	20.8966	21.2793	21.2218	21.3039	21.3998					22	11	11	62	41.2	41.2	47.017	0	323.31	1191200000	984	309	A0A0D9SF30	A0A0D9SF30		NCAM1
14.9223	15.4451	15.4371	12.5224	16.7325	16.7036	17.0305	16.7769	15.4877	15.8794	12.5856	15.5072	13.8324	16.0512	14.5763	13.1525	17.746	17.3761	16.3514	16.1575	16.7594	16.8006	16.6964	16.8253	15.9873	13.0162	15.7839	13.6292					12	11	11	24.3	22.7	22.7	73.243	0	20.759	14768000	60	311	O00571;A0A2R8YFR4;A0A2R8YF78;A0A0D9SF53;A0A2R8Y5G6;A0A2R8YCW1;A0A0D9SG12;A0A0D9SFB3;F6S8Q4;O00571-2;A0A2U3TZJ9;A0A2R8YFS5;A0A2R8Y4A4;A0A2R8Y645;A0A2R8Y7T2;A0A2R8YDT5;O15523-2;O15523;A0A2R8YDH3;A0A0J9YVQ7;A0A087WVZ1;A0A2R8YCU0;D6RCM4;C9J8G5;C9J081;O15523-3;Q9NQI0-2;Q9NQI0-4;Q9NQI0-3;Q9NQI0;A0A2R8Y650	O00571;A0A2R8YFR4;A0A2R8YF78;A0A0D9SF53;A0A2R8Y5G6;A0A2R8YCW1;A0A0D9SG12;A0A0D9SFB3;F6S8Q4;O00571-2;A0A2U3TZJ9;A0A2R8YFS5;A0A2R8Y4A4;A0A2R8Y645;A0A2R8Y7T2;A0A2R8YDT5;O15523-2;O15523;A0A2R8YDH3	ATP-dependent RNA helicase DDX3X;ATP-dependent RNA helicase DDX3Y	DDX3X;DDX3Y
20.7912	20.6981	20.6638	20.2806	16.2905	17.2765	17.3339	18.0683	19.4492	19.4209	19.6863	19.7743	17.2336	16.8006	16.9365	15.9788	18.7125	19.5579	18.9928	18.3865	17.3133	18.5742	18.1335	17.8102	17.8344	16.8061	18.465	18.6454					11	11	11	51.9	51.9	51.9	34.293	0	321.21	118650000	217	318	Q16836;A0A0D9SFP2;E9PF18;Q16836-3;Q16836-2;A0A1W2PNM1;A0A0A0MSE2;A0A1W2PQ78;A0A1W2PQV5;A0A1W2PQC2;A0A1W2PRT2;A0A1W2PQ55;A0A1W2PP40	Q16836;A0A0D9SFP2;E9PF18;Q16836-3;Q16836-2;A0A1W2PNM1;A0A0A0MSE2;A0A1W2PQ78;A0A1W2PQV5	Hydroxyacyl-coenzyme A dehydrogenase, mitochondrial	HADH
13.2225	14.9741	14.1449	15.6668	14.7652	15.2732	14.9292	15.7853	13.9174	15.2489	14.4478	16.6448	15.5849	14.6566	15.5558	14.9144	15.1743	15.4699	13.9736	13.9744	14.572	14.3752	12.999	15.0986	13.8679	14.5604	14.9003	14.1536					13	13	12	30.3	30.3	28.6	67.568	0	54.207	29643000	71	319	P61764;A0A1B0GWF2;A0A1B0GVQ5;A0A2R8Y5D4;A0A0D9SG72;A0A1B0GTP9;P61764-2;A0A1B0GW76;A0A0D9SFQ7;A0A0D9SFW6;A0A0D9SEP9;A0A0D9SEH5;A0A1B0GTD8;A0A096LP33;A0A096LP52	P61764;A0A1B0GWF2;A0A1B0GVQ5;A0A2R8Y5D4;A0A0D9SG72;A0A1B0GTP9;P61764-2;A0A1B0GW76	Syntaxin-binding protein 1	STXBP1
10.7603	15.5076	11.6115	12.0427	14.4236	11.4665	11.7108	12.0718	10.1184	11.2811	11.9495	15.1426	13.6769	14.7404	14.0378	14.6294	12.3801	11.1891	12.1888	15.5231	13.0118	14.6562	11.4964	11.1948	12.0294	11.8426	12.6982	11.8354					103	103	0	53.7	53.7	0	285.09	0	323.31	366910000	731	322	Q13813-2;A0A0D9SGF6	Q13813-2;A0A0D9SGF6	Spectrin alpha chain, non-erythrocytic 1	SPTAN1
14.3927	14.1706	13.511	13.8269	18.6299	18.3097	18.1821	13.1078	13.4512	14.8351	13.4065	16.4956	13.2134	13.6841	14.5637	15.3101	14.5597	14.3596	14.4208	15.3883	14.603	18.2827	17.792	15.1044	14.1245	12.3963	14.7371	15.2949					14	9	0	37.1	26	0	50.428	0	87.829	33798000	72	325	A0A0G2JH66;A0A140T9B7;A0A0G2JPA3;D0EV57;A0A140T8X0;A0A140T9V0;A0A140T9D9;A0A140T9X6;A0A140T9W3;A0A140T939;A0A140T9C2;A0A140T9W7;A0A0G2JNV5;P30511-2;A0A140T9J8;A0A140T9K3;A0A140T9M4;A0A140T908;A0A140T925;A0A140T9A3;A0A140T9P9	A0A0G2JH66;A0A140T9B7;A0A0G2JPA3;D0EV57;A0A140T8X0;A0A140T9V0;A0A140T9D9;A0A140T9X6;A0A140T9W3;A0A140T939;A0A140T9C2;A0A140T9W7;A0A0G2JNV5;P30511-2;A0A140T9J8	HLA class I histocompatibility antigen, alpha chain F	HLA-F
20.1547	15.1943	20.4093	14.2424	14.8134	14.9834	15.5047	15.0143	14.5088	14.7199	19.866	16.0595	13.7568	13.8227	13.7291	13.282	15.415	13.4818	14.2609	13.2402	14.7579	15.0909	15.5777	14.4754	12.9281	13.4678	13.2814	14.2467					8	8	8	24.8	24.8	24.8	67.942	0	16.366	18063000	13	327	Q6NYC8;A0A0G2JHC2;Q6NYC8-2;Q6NYC8-3	Q6NYC8;A0A0G2JHC2;Q6NYC8-2	Phostensin	PPP1R18
14.4993	15.0182	14.527	13.7861	16.6151	17.6865	16.7832	17.5974	14.2759	15.9639	16.2694	15.6546	14.0667	15.7947	14.8474	15.6832	18.384	18.2576	18.3293	18.8478	18.2205	18.2035	18.2722	18.5289	15.0041	16.3204	16.1313	16.1747					19	17	9	36.5	33.4	16.2	70.051	0	189.05	60491000	192	330	P0DMV8;A0A0G2JIW1;P0DMV9;P0DMV8-2;V9GZ37	P0DMV8;A0A0G2JIW1;P0DMV9;P0DMV8-2;V9GZ37	Heat shock 70 kDa protein 1A;Heat shock 70 kDa protein 1B	HSPA1A;HSPA1B
21.7049	21.8949	22.0143	22.2446	20.4924	20.909	20.9117	20.9496	22.7025	22.4714	22.9398	23.4748	21.5013	20.79	20.4897	19.2069	21.9402	22.1138	22.6515	22.693	21.0325	21.6061	21.4976	21.3206	20.4081	20.6197	20.6416	20.9266					40	36	5	57.3	53.4	8.5	88.06	0	323.31	1810600000	1573	334	P25440;A0A0G2JK44;P25440-2;H0Y6K2;A0A140T9E9;A0A140T9V2;U3KQA6;A0A0G2JHL0;A0A140T9F7;E9PIQ3;A0A140T9I1;A0A0G2JHN8;H0Y799;A0A140T9X8;E9PKQ9;U3KPW0;H0YDJ7	P25440;A0A0G2JK44;P25440-2;H0Y6K2;A0A140T9E9;A0A140T9V2;U3KQA6;A0A0G2JHL0;A0A140T9F7	Bromodomain-containing protein 2	BRD2
11.8801	14.1983	10.4131	10.5799	16.5198	15.0494	15.1382	14.6454	9.99986	15.9328	14.9573	15.8922	10.7295	10.5821	10.9233	14.022	13.7704	15.1137	12.488	13.971	14.6385	14.36	14.6501	15.2257	12.2226	12.1525	13.8004	14.3131					23	23	23	25.6	25.6	25.6	108.32	0	323.31	138930000	222	335	Q9UBS5;A0A0G2JKF9;Q9UBS5-4;Q9UBS5-3;A0A140T9S4;Q9UBS5-2;A0A140TA42;Q9UBS5-5;C9J342;F8WAV2;C9JZG6;F8WDC0;F8WAS6;F8WF38	Q9UBS5;A0A0G2JKF9;Q9UBS5-4;Q9UBS5-3;A0A140T9S4;Q9UBS5-2;A0A140TA42;Q9UBS5-5	Gamma-aminobutyric acid type B receptor subunit 1	GABBR1
12.9854	13.6974	17.0312	13.4779	15.9093	15.3236	16.3606	16.9898	17.5256	15.0105	17.5403	15.3647	14.8307	13.5469	18.3593	18.2663	16.7163	16.436	14.794	14.5238	16.3286	16.2806	14.2656	15.3154	13.7379	13.7544	14.2786	17.1026					10	10	10	30	30	30	37.806	0	37.237	25595000	80	336	P38484;A0A0G2JLE8;A0A0G2JLD7;E7EUY1;B5MCZ0	P38484;A0A0G2JLE8;A0A0G2JLD7;E7EUY1;B5MCZ0	Interferon gamma receptor 2	IFNGR2
17.3265	17.6921	17.6496	17.8321	17.7602	17.7035	13.5403	17.7352	14.9666	13.0278	14.0284	16.6095	13.1807	15.112	14.4294	18.8892	13.8283	18.1851	14.1344	17.9993	17.724	17.8515	17.807	17.9572	12.5169	14.8732	15.4099	13.0359					27	27	24	21.3	21.3	19.9	177.69	0	49.054	30573000	83	348	Q14160-3;A0A0G2JPP5;Q14160;A0A0G2JNZ2;Q14160-2;A0A0G2JMS7;H0YCG0;H0YDF9	Q14160-3;A0A0G2JPP5;Q14160;A0A0G2JNZ2;Q14160-2;A0A0G2JMS7	Protein scribble homolog	SCRIB
11.8445	14.9879	13.5922	12.6286	14.6001	14.728	15.5843	13.7453	20.0371	19.8011	19.5143	17.5635	14.6782	15.6518	14.9736	12.9357	10.9724	13.3769	12.6791	14.6782	14.8464	13.6021	13.9545	14.8866	18.2817	18.4736	17.9926	19.1903					31	31	31	39.9	39.9	39.9	116.15	0	323.31	264750000	429	353	A0A0J9YW40;Q6IEE7	A0A0J9YW40;Q6IEE7	Transmembrane protein 132E	TMEM132E
20.0439	19.8902	20.0317	19.7285	17.0683	17.6528	17.689	17.2262	17.4983	17.6569	17.5397	15.2023	17.7898	12.2855	14.7215	16.7187	17.4509	17.3847	18.281	17.65	16.8467	17.1156	17.1682	16.9962	17.9256	18.3516	18.4596	17.3947					11	11	11	10.9	10.9	10.9	178.66	0	142.38	64690000	105	354	Q9P1Y6;A0A0J9YX88;E9PJ24;B7ZM65;F8WEF5;A0A0J9YYB5;A0A0J9YWD5;Q9P1Y6-2;Q9P1Y6-3	Q9P1Y6;A0A0J9YX88;E9PJ24;B7ZM65;F8WEF5;A0A0J9YYB5;A0A0J9YWD5;Q9P1Y6-2;Q9P1Y6-3	PHD and RING finger domain-containing protein 1	PHRF1
16.0128	15.024	14.9878	14.6782	14.6653	14.5132	14.872	14.0192	14.331	13.5014	16.0917	15.9619	13.6501	15.0254	14.7137	13.4081	14.2718	16.3855	14.3431	17.7263	13.7746	14.6944	14.6691	14.7519	13.6628	14.4119	13.1577	12.7202					3	3	3	8.3	8.3	8.3	54.284	0	17.494	15507000	10	356	O95319;V9GYD9;Q5VZZ6;A0A0J9YX66;A0A1B0GU44;E9PC62;A0A1B0GUN8;A0A0J9YXJ0;O95319-5;O95319-2;O95319-4;O95319-3;V9GY47;A0A0J9YXK1	O95319;V9GYD9;Q5VZZ6;A0A0J9YX66;A0A1B0GU44;E9PC62;A0A1B0GUN8;A0A0J9YXJ0;O95319-5;O95319-2;O95319-4;O95319-3;V9GY47;A0A0J9YXK1	CUGBP Elav-like family member 2	CELF2
21.1218	21.1081	21.0848	21.0047	16.953	16.7825	18.2696	18.5087	20.6284	19.6169	20.7825	15.6421	19.5951	18.3393	18.3861	20.0657	20.3679	20.2815	20.7279	20.321	18.9634	19.5772	19.0317	18.8629	20.3363	20.7297	20.7831	21.0964					14	14	14	64.8	64.8	64.8	41.527	0	247.77	196820000	273	357	A0A0J9YXF2;Q15165;A0A0J9YYG4;Q15165-1;J3QT77;Q15165-3;G3XAK4;A0A0J9YXU7;A0A0J9YYJ1;A0A0J9YYF3;A0A2Q2SAK4;A0A0J9YYF0;A0A0J9YXM1	A0A0J9YXF2;Q15165;A0A0J9YYG4;Q15165-1;J3QT77;Q15165-3;G3XAK4	Serum paraoxonase/arylesterase 2	PON2
18.0034	17.821	18.0473	14.3694	19.8243	19.6422	13.5084	19.793	20.1202	20.1224	19.7789	16.1183	20.0515	20.0571	20.0258	19.9188	18.6104	18.7977	19.4459	18.6805	19.2926	19.7476	19.3884	19.2603	17.9869	18.0385	18.3277	18.298					6	6	6	27.6	27.6	27.6	39.361	0	57.429	76737000	172	360	A0A0J9YYJ3;Q9Y519	A0A0J9YYJ3;Q9Y519	Transmembrane protein 184B	TMEM184B
19.647	19.5438	19.6421	19.8867	18.6775	18.2929	18.7104	18.5143	19.2351	19.634	19.4124	19.0628	19.4572	19.4914	19.253	19.5975	20.3249	20.1162	20.8964	20.4021	19.2215	19.4201	19.1419	19.2492	19.367	19.4815	18.9392	19.3452					25	25	25	44.3	44.3	44.3	94.622	0	284.84	184320000	281	361	P43243;A8MXP9;A0A0R4J2E8;D6REM6;D6R991;P43243-2;B3KM87;H0Y8T4;Q68E03;D6RIA2;D6RE02;D6RBI2;D6R8Z5;A0A1B0GX04;D6REK4;D6RCM3;D6RBS2;D6RAY2;D6RAM9;D6R9F3;D6RBK5;D6RB45	P43243;A8MXP9;A0A0R4J2E8;D6REM6;D6R991	Matrin-3	MATR3
19.2396	19.3774	19.3616	19.6342	21.8788	21.5798	21.8169	22.1278	19.7199	19.6984	19.8048	17.8213	17.3347	17.2492	17.776	16.5565	18.5732	18.2912	18.7	18.0348	17.6835	18.5275	18.079	18.052	18.0696	18.0613	18.5139	18.0198					19	19	19	52.5	52.5	52.5	45.807	0	323.31	577760000	514	363	Q6PIU2;A0A0R4J2G3;A0A0A0MTJ9;Q6PIU2-2;Q6PIU2-3;H7C046;F8WE33	Q6PIU2;A0A0R4J2G3;A0A0A0MTJ9;Q6PIU2-2;Q6PIU2-3;H7C046	Neutral cholesterol ester hydrolase 1	NCEH1
16.3913	17.3271	17.6406	17.0242	15.4647	19.0125	20.0285	19.5967	18.0134	17.5555	17.0126	21.0789	14.1613	14.3332	14.43	13.391	19.6892	18.8607	18.9241	16.4091	14.1558	17.1878	18.6831	17.4203	17.6388	18.2454	18.2634	18.0772					21	21	20	40.1	40.1	39	78.853	0	94.599	141660000	136	364	A0A0S2Z4L3;P07225;A0A3B3ISJ1;G5E9F8;A0A3B3IRK9;H7BXT0;A0A3B3IUA6;A0A3B3ITZ7;C9K0R0	A0A0S2Z4L3;P07225;A0A3B3ISJ1;G5E9F8;A0A3B3IRK9	Vitamin K-dependent protein S	PROS1
14.8939	14.5967	11.9974	14.0614	14.2676	11.8834	15.2551	12.1307	13.894	9.2974	14.2003	14.2131	11.7684	15.5365	13.7699	10.0231	14.719	13.5791	13.0395	15.4875	15.1217	12.6506	13.0755	14.4186	13.4997	11.7274	13.9888	12.8691					45	39	1	34.2	30.2	0.6	173.66	0	323.31	577330000	539	375	A0A0U1RRJ0;Q9Y4C0;Q9Y4C0-3;A0A0A0MR89	A0A0U1RRJ0;Q9Y4C0;Q9Y4C0-3;A0A0A0MR89	Neurexin-3	NRXN3
19.3109	19.1512	19.2432	19.0508	18.8649	18.7041	18.5676	19.0377	19.2532	18.9499	19.5374	19.211	18.1416	18.2973	18.6429	18.5024	19.4375	19.5534	20.5862	19.3275	18.4065	18.5469	18.6468	18.4795	17.9364	16.9185	16.3795	13.68					18	18	15	56.1	56.1	49.2	57.221	0	310.55	158450000	250	378	P26599;A0A0U1RRM4;P26599-3;P26599-2;A6NLN1;A0A0D9SF20;K7EK45;K7EKJ7;A0A087WU68;K7ES59;O95758-6;O95758;O95758-5;O95758-1;A0A087WUW5;O95758-4;O95758-2;O95758-7;X6R242	P26599;A0A0U1RRM4;P26599-3;P26599-2;A6NLN1	Polypyrimidine tract-binding protein 1	PTBP1
20.2242	20.0725	19.9722	20.241	18.587	18.8399	18.7785	17.927	20.1002	20.3677	20.398	20.7178	20.8764	20.7033	20.8089	20.9031	20.9618	20.5928	21.3755	20.7194	22.6576	22.1892	22.3826	22.6144	22.5134	22.8535	22.4363	22.3768					30	30	14	66	66	31.3	73.928	0	323.31	453180000	689	381	Q8N350;A0A140LJL2;K7ELJ5	Q8N350;A0A140LJL2	Protein Dos	DOS
13.109	15.2024	14.2986	14.8626	20.2913	19.6199	21.0225	20.0383	13.5169	14.4788	14.415	15.7201	14.2667	14.8536	13.9795	13.2912	14.4134	12.5294	14.9478	14.9567	14.9402	14.2727	14.3433	14.651	15.4173	13.8986	14.2462	13.1888					4	4	3	20.4	20.4	15.8	29.38	0	25.093	58028000	54	385	P20036;A0A140T9U4;A0A140T8Z9;A0A140T900;A0A140T909;A0A140T980;A0A140T9Y8;A0A140T9J4;A0A140T9U1;J3KQ99;A0A140T9Y9;A0A140T9H1;A0A140T9F8;A0A140T9D6;A0A140T914;A0A140T9R4;A0A140T9G7;A0A140T9G9;A0A140T961;A0A140T968;A0A140T977;A0A140T992;A0A140T9A6;H0Y6F8	P20036;A0A140T9U4;A0A140T8Z9;A0A140T900;A0A140T909;A0A140T980;A0A140T9Y8;A0A140T9J4;A0A140T9U1;J3KQ99;A0A140T9Y9;A0A140T9H1;A0A140T9F8;A0A140T9D6;A0A140T914;A0A140T9R4;A0A140T9G7;A0A140T9G9;A0A140T961;A0A140T968;A0A140T977;A0A140T992;A0A140T9A6;H0Y6F8	HLA class II histocompatibility antigen, DP alpha 1 chain	HLA-DPA1
13.8865	14.6698	14.3456	18.5942	19.323	12.5996	22.2236	13.7199	13.9201	18.1579	13.5082	14.8007	13.3428	19.7901	15.2716	14.2006	14.4732	14.368	15.1434	15.4644	14.764	18.0595	14.6664	18.1662	15.2039	14.0118	14.4347	13.3199					17	2	0	56.6	10.9	0	40.71	0	212.36	66616000	81	391	O19617;A0A140T9H5;A0A140T921;A0A140T9U8;A0A140TA05;A0A140T9L3	O19617;A0A140T9H5;A0A140T921;A0A140T9U8;A0A140TA05;A0A140T9L3		HLA-C
19.84	19.4848	19.5934	13.5701	14.3565	21.2262	21.5221	21.2897	19.5194	19.6446	19.5507	15.0065	12.5895	14.9167	14.4553	13.781	14.3707	19.625	19.4902	14.6058	14.4392	13.9929	15.6445	15.5484	14.9074	14.6448	13.9665	14.9535					17	2	0	57.3	5.9	0	41.621	0	63.779	187810000	145	392	A0A140T9J9;Q29963;A0A1W2PR11;A0A140T962;A0A140T9B3;A0A140T942;F8W9Z8;A0A140TA12;A0A140T9Z7	A0A140T9J9;Q29963;A0A1W2PR11;A0A140T962;A0A140T9B3;A0A140T942	HLA class I histocompatibility antigen, Cw-6 alpha chain	HLA-C
14.6133	14.8216	14.4571	13.9713	13.8646	15.4294	13.8948	13.2089	14.399	15.1186	14.1504	14.8064	14.3877	16.1575	14.9533	14.4221	16.4523	14.0271	16.0444	15.9335	15.0479	15.1431	14.425	16.1425	14.5324	12.0964	14.0486	13.7329					9	9	8	21.4	21.4	18.6	58.281	0	18.285	6429400	19	404	Q9C0B1;A0A1B0GUC3;A0A1B0GV98;A0A1B0GTC5;A0A1B0GU26;A0A1B0GTC3;A0A1B0GVH5;A0A1B0GTY1;A0A1B0GTI3;A0A1B0GTZ8;A0A1B0GUY7;Q9C0B1-4;Q9C0B1-2	Q9C0B1;A0A1B0GUC3;A0A1B0GV98;A0A1B0GTC5;A0A1B0GU26;A0A1B0GTC3;A0A1B0GVH5;A0A1B0GTY1	Alpha-ketoglutarate-dependent dioxygenase FTO	FTO
13.4989	15.3132	13.568	14.6937	16.5154	14.2321	13.8962	13.7349	14.9688	12.9607	14.2867	15.765	13.2841	14.0198	14.8087	13.3159	14.8935	13.6562	14.25	14.5408	14.8229	15.1129	16.1857	15.4664	14.1168	12.9073	17.1185	17.0947					22	22	18	13.7	13.7	11.6	256.87	0	182.18	30493000	76	406	A0A1B0GTI4;A0A1C7CYY9;O00555-4;A0A1B0GTN7;O00555-3;A0A1B0GU74;A0A1B0GTW2;O00555;A0A1B0GU81;A0A1B0GUS3;A0A1B0GVQ9;A0A087WW63;A0A384DVW2;O00555-5;O00555-6;B5TYJ1;O00555-2;K7EQ95;A0A1B0GVX1;I3L391;H0Y7I8;K7EKF7;E9PIE8;A0A1B0GUM7	A0A1B0GTI4;A0A1C7CYY9;O00555-4;A0A1B0GTN7;O00555-3;A0A1B0GU74;A0A1B0GTW2;O00555;A0A1B0GU81;A0A1B0GUS3;A0A1B0GVQ9;A0A087WW63;A0A384DVW2;O00555-5;O00555-6;B5TYJ1;O00555-2	Voltage-dependent P/Q-type calcium channel subunit alpha-1A	CACNA1A
17.465	16.9213	17.6731	17.5459	18.7912	18.7382	18.7458	18.8075	17.71	17.4726	17.3334	18.016	13.0962	16.8658	16.0601	14.4458	18.7	18.7399	18.8467	19.0588	17.2088	17.4599	17.296	17.4037	17.3661	16.803	16.7847	17.5625					13	13	13	40.1	40.1	40.1	54.889	0	124.92	60340000	120	407	P30566;A0A1B0GTJ7;A0A1B0GWJ0;A0A0A6YY92;P30566-2;A0A1B0GWF8;A0A1B0GTG9;A0A096LNY6;A0A096LNY5;A0A096LNY4;A0A096LP72;A0A096LPA2;B4DEP1;A0A096LP92;A0A1W2PRX2;A0A096LP76;A0A096LNT0;V9GY96	P30566;A0A1B0GTJ7;A0A1B0GWJ0;A0A0A6YY92;P30566-2;A0A1B0GWF8;A0A1B0GTG9;A0A096LNY6;A0A096LNY5	Adenylosuccinate lyase	ADSL
21.4397	21.392	21.2826	21.139	18.2083	17.1799	17.4488	17.9582	20.1824	20.0405	20.2423	17.8122	17.1024	17.8527	16.6342	17.554	19.6349	19.9115	19.6237	19.6966	19.9953	20.3222	20.1079	19.8789	18.2943	18.8007	18.8161	18.6522					16	16	14	41	41	36.2	44.659	0	156.62	256470000	321	411	Q13510;E7EMM4;A0A1B0GUH5;A0A1B0GTZ5;A0A1B0GTM3;A0A1B0GUA4;A0A1B0GW68;Q13510-2;A0A1B0GTP7;A0A1B0GUW4;A0A1B0GUE3;A0A1B0GUG1;Q13510-3;A0A1B0GV06;A0A1B0GVG2;A0A1B0GUB3;A0A1B0GW48;A0A1B0GV95;A0A1B0GU06;A0A1B0GU62;A0A1B0GVJ1;A0A1B0GVE7;A0A1B0GUJ3;A0A1B0GVA3;A0A1B0GW66;A0A1B0GV88	Q13510;E7EMM4;A0A1B0GUH5;A0A1B0GTZ5;A0A1B0GTM3;A0A1B0GUA4;A0A1B0GW68;Q13510-2;A0A1B0GTP7;A0A1B0GUW4;A0A1B0GUE3;A0A1B0GUG1;Q13510-3;A0A1B0GV06	Acid ceramidase;Acid ceramidase subunit alpha;Acid ceramidase subunit beta	ASAH1
11.4438	13.6085	14.3006	11.4283	15.0102	14.2177	15.736	12.7022	11.4581	14.3598	13.9472	15.297	12.9873	15.7077	13.4548	12.6912	15.3048	13.0681	14.3631	15.4354	15.7131	15.3997	12.7727	14.6462	14.4545	13.4181	15.5623	13.6816					15	15	15	43	43	43	49.439	0	323.31	113520000	178	416	P01871;A0A1B0GUU9;P01871-2	P01871;A0A1B0GUU9;P01871-2	Ig mu chain C region	IGHM
14.5973	16.5039	14.3902	16.7251	15.6368	13.6596	14.4857	14.7406	17.0051	15.5689	12.0015	16.6145	13.8525	13.8396	15.7266	14.2944	17.4388	14.1726	14.8005	15.3291	14.4914	15.3452	14.1954	15.057	13.809	14.0546	14.936	13.9957					11	11	11	20.7	20.7	20.7	84.533	0	29.518	18577000	35	422	A0A1B0GW05;Q2PZI1;Q2PZI1-2;H7C3M5;Q6NUT2;F5H1L7;H7C1I8	A0A1B0GW05;Q2PZI1	Probable C-mannosyltransferase DPY19L1	DPY19L1
15.4173	14.1631	14.3149	14.7848	19.179	19.0856	19.0343	19.293	14.3187	14.4408	15.4747	16.4673	13.3488	13.7572	14.1345	13.5552	14.0522	14.7359	14.3877	14.4254	14.6827	14.9429	13.9291	15.088	14.1592	13.9146	13.166	14.5329					4	4	1	27.4	27.4	9	22.255	0	7.5799	21662000	16	426	Q96LR5;Q969T4;R4GND1;A0A1B0GX65;P51965-3;A0A087X283;R4GN77;C9J180	Q96LR5;Q969T4;R4GND1;A0A1B0GX65;P51965-3;A0A087X283;R4GN77	Ubiquitin-conjugating enzyme E2 E2;Ubiquitin-conjugating enzyme E2 E3;Ubiquitin-conjugating enzyme E2 E1	UBE2E2;UBE2E3;UBE2E1
19.3943	19.485	19.3497	19.4698	18.5787	19.0292	18.6655	18.4794	19.0738	19.265	19.0598	21.2301	20.6982	21.3453	21.2354	21.0393	16.9824	17.042	17.3898	17.2156	20.4076	20.8784	20.6863	20.1988	19.8396	20.3031	20.2586	19.9912					9	9	9	20.4	20.4	20.4	66.572	0	188	174660000	256	427	A0A1C7CYV9;Q8WUG5;Q8WUG5-2;H9KVA1;A0A1B0GVR9;Q8WUG5-3	A0A1C7CYV9;Q8WUG5;Q8WUG5-2	Solute carrier family 22 member 17	SLC22A17
16.8784	16.376	16.903	16.4584	17.6085	18.2121	17.9688	17.8221	16.9235	17.526	17.0241	16.5604	15.7051	16.1007	15.1881	16.038	17.8996	17.913	17.8051	17.9586	17.8696	17.7375	18.0049	18.1034	19.2187	19.342	18.2374	19.3139					28	28	24	62.9	62.9	54.7	73.502	0	323.31	655040000	764	429	A0A1C7CYX9;Q16555;Q16555-2;E5RFU4;D6RF19	A0A1C7CYX9;Q16555;Q16555-2	Dihydropyrimidinase-related protein 2	DPYSL2
14.6475	17.0857	13.3268	13.5635	15.5302	13.9259	15.7001	13.9981	15.5933	13.3475	14.1704	14.865	13.8953	15.3513	14.5149	14.1275	13.9358	17.224	14.125	15.4764	15.5175	16.803	16.0336	15.6218	13.4201	14.5163	14.2016	14.7422					11	11	11	13.1	13.1	13.1	111.42	0	14.743	9887100	20	433	O95259;A0A1W2PNI2;A0A1X7SBS6;O95259-2;A0A1W2PPA2;A0A0S1TJ81;A0A1W2PRD8;A0A1W2PRV9;A0A1W2PS62;A0A1W2PP68;A0A1W2PRG6;Q8NCM2;A0A1W2PPV4;A0A1W2PRZ5;Q8NCM2-2	O95259;A0A1W2PNI2;A0A1X7SBS6;O95259-2;A0A1W2PPA2;A0A0S1TJ81	Potassium voltage-gated channel subfamily H member 1	KCNH1
13.1915	15.1091	13.699	12.8611	15.6076	15.5223	15.0183	14.1977	14.1456	14.0428	14.053	16.0891	13.562	15.1393	14.2157	13.8366	14.9629	16.5619	13.7824	15.034	17.0513	15.8393	14.2968	15.4758	15.2487	14.043	14.2803	14.7601					11	11	0	25.3	25.3	0	75.872	0	38.724	16927000	31	436	A0A1W2PNV4;E9PF58	A0A1W2PNV4
18.1368	17.7079	17.5636	17.7211	14.3867	13.4307	14.4825	13.9098	16.4259	14.3041	15.0434	15.3173	12.2769	14.3831	15.3109	15.1273	15.0157	14.8337	15.5597	15.0739	17.9218	17.9576	17.0127	17.8355	14.4618	14.0758	14.167	15.4957					4	4	4	25.5	25.5	25.5	25.682	0	89.419	7565800	31	437	F5H4A9;A0A1W2PNY3	F5H4A9;A0A1W2PNY3	Uncharacterized membrane protein C3orf80	C3orf80
20.1169	20.1771	19.9282	19.6298	17.437	16.1237	16.9419	16.6247	19.1437	19.2171	18.8941	15.8549	17.5375	18.3362	17.4136	17.3726	19.4106	20.0473	19.9024	20.0383	14.91	18.0771	16.73	17.6525	17.0881	17.1785	17.4366	16.1592					24	24	23	57.2	57.2	55.7	65.443	0	193.83	141590000	237	442	P23368;A0A1W2PPH1;A0A1W2PQH3;A0A1W2PQT3;A0A1W2PQY8;A0A1W2PQF8;A0A1W2PR68;P23368-2;A0A1W2PQ37;A0A1W2PRS2;A0A1W2PRY9;A0A1W2PQH4;A0A1W2PRH1;A0A1W2PPY2	P23368;A0A1W2PPH1;A0A1W2PQH3;A0A1W2PQT3;A0A1W2PQY8;A0A1W2PQF8;A0A1W2PR68;P23368-2;A0A1W2PQ37	NAD-dependent malic enzyme, mitochondrial	ME2
13.8322	14.0874	12.9708	13.5049	15.2363	18.5517	18.4682	13.6023	18.8554	18.9113	19.1103	18.7157	13.9972	18.7923	19.0265	14.3018	13.0963	14.422	14.1849	15.704	14.0929	15.8353	14.3251	14.7504	13.6702	13.6488	14.3606	13.9946					9	9	9	23	23	23	50.708	0	16.969	31726000	30	443	O14764;A0A1W2PPH3;A0A1W2PRY7;A0A1W2PQR3;A0A1W2PP88;A0A1W2PRC4;A0A1W2PR72;A0A1W2PQT2	O14764;A0A1W2PPH3;A0A1W2PRY7;A0A1W2PQR3;A0A1W2PP88;A0A1W2PRC4	Gamma-aminobutyric acid receptor subunit delta	GABRD
13.7951	14.6426	12.7947	13.2577	23.3944	23.298	22.8549	23.0852	13.2788	18.1339	14.1333	16.4232	15.0784	14.3833	14.0588	16.6766	12.0544	14.1493	18.4003	15.3414	21.8804	22.0156	21.7071	22.5026	19.7023	21.1185	20.4095	19.6809					8	7	1	27.5	25.7	7.5	43.149	0	323.31	307860000	213	444	A0A1W2PPN1;A0A1W2PRA6	A0A1W2PPN1;A0A1W2PRA6
15.3093	15.0692	14.0476	14.6261	20.9174	20.9515	20.3253	20.284	15.9312	16.4356	15.8089	15.1229	15.7876	13.7625	14.5351	14.7005	16.4051	14.5237	15.9656	14.8357	16.626	16.6124	16.3218	16.8607	17.8226	14.4024	16.9327	15.8789					32	32	1	38.4	38.4	1	134.1	0	274.59	131300000	222	446	H0Y379;A0A1W2PRB0;A0A1W2PPY5;A0A1W2PSD3;A0A1W2PQA0;A0A1W2PNW6;Q5SVJ7;H0Y382;A0A1W2PQ61;Q12791-2;Q12791-5;A0A1W2PQK5;A0A1W2PNQ3;A0A1W2PRV4;A0A1W2PPZ1;Q5SVJ8;A0A0A0MRR0;Q5SVK5;A0A1W2PQU4;A0A1W2PRX6;Q5SVK0;A0A1W2PRE5;A0A1W2PP06;A0A1W2PNY9;D5MRH1;S4R2X4;A0A1W2PQ53;A0A1W2PNY8;A0A1W2PRA7;A0A1W2PNX9	H0Y379;A0A1W2PRB0;A0A1W2PPY5;A0A1W2PSD3;A0A1W2PQA0;A0A1W2PNW6;Q5SVJ7;H0Y382;A0A1W2PQ61;Q12791-2;Q12791-5;A0A1W2PQK5;A0A1W2PNQ3;A0A1W2PRV4;A0A1W2PPZ1;Q5SVJ8;A0A0A0MRR0;Q5SVK5;A0A1W2PQU4;A0A1W2PRX6;Q5SVK0;A0A1W2PRE5;A0A1W2PP06;A0A1W2PNY9;D5MRH1;S4R2X4;A0A1W2PQ53;A0A1W2PNY8;A0A1W2PRA7;A0A1W2PNX9	Calcium-activated potassium channel subunit alpha-1	KCNMA1
17.2668	17.2915	17.1372	17.3893	17.1348	17.4841	16.8705	17.4086	13.9274	16.4705	15.1261	14.8385	12.9005	14.6617	13.5734	13.7545	16.8506	17.8678	16.8193	17.4425	16.879	17.1288	17.1452	17.1504	15.0182	13.4429	15.0505	14.8804					12	12	12	40.9	40.9	40.9	33.969	0	43.426	27280000	59	447	P23193;A0A1W2PPZ5;P23193-2;A0A1W2PRL9;E5RIS7;E5RJ93;B7Z4S1;Q15560;E5RK46;A0A1W2PS15;E5RFI1;A0A1W2PPV7;A0A0A0MT58;Q15560-2;Q5JRI7	P23193;A0A1W2PPZ5;P23193-2;A0A1W2PRL9;E5RIS7;E5RJ93	Transcription elongation factor A protein 1	TCEA1
13.3143	15.5627	12.7665	13.0414	15.6016	14.4997	14.3771	12.7274	13.0786	14.0156	12.9767	15.6823	17.9193	16.1589	17.1843	17.7151	13.0559	13.9904	10.1268	14.858	13.4105	14.2013	13.4987	14.2719	14.0309	14.6514	15.3363	14.6697					29	29	29	39.5	39.5	39.5	113.39	0	280.37	173510000	335	449	Q02246;A0A1W2PQ11;A0A1B0GTL7;A0A1W2PQ86;A0A1W2PQJ4;A0A1W2PR60;A0A1W2PPQ9	Q02246;A0A1W2PQ11;A0A1B0GTL7;A0A1W2PQ86;A0A1W2PQJ4	Contactin-2	CNTN2
18.1592	17.6436	18.0338	18.0477	17.9832	18.0515	18.1451	17.8682	18.6989	18.132	18.3329	17.6844	17.1	17.4835	17.4478	17.391	19.8732	19.6338	19.6468	20.0449	18.9727	18.7171	19.0238	18.8816	13.5428	16.2848	14.9166	17.1925					21	21	14	33.6	33.6	23.2	80.272	0	63.224	98623000	235	451	Q92841;Q92841-3;A0A1X7SBZ2;A0A1W2PQ51;Q92841-1;Q92841-2;A0A0U1RQJ0	Q92841;Q92841-3;A0A1X7SBZ2;A0A1W2PQ51;Q92841-1;Q92841-2	Probable ATP-dependent RNA helicase DDX17	DDX17
17.4603	17.1218	17.0946	16.6671	15.2987	15.6449	15.9626	16.2442	16.4871	16.5371	16.8044	15.7001	14.4285	16.1895	15.2567	16.383	18.0751	18.113	18.1333	17.4853	16.6167	16.9379	16.8957	16.5454	14.2437	14.4038	15.3426	13.9576					10	10	10	13.4	13.4	13.4	110.28	0	20.204	18755000	50	454	A0A1W2PQA9;A0A1W2PS19;O95427;A0A1W2PNH8;A0A1W2PQZ1;A0A1W2PNR0;A0A1W2PQP4;A0A1W2PPR7;A0A1W2PPB6;A0A1W2PQR8;A0A1W2PNW5;K7ELE1;A0A1W2PR74;K7EPJ2;A0A1W2PNQ8;K7EMD7;A0A1W2PRH3;K7EL34;K7ESH9;A0A1W2PQ49;A0A1W2PPA0;K7EID9;K7ERX5;A0A1W2PPK6;K7EQG0;K7ENK2	A0A1W2PQA9;A0A1W2PS19;O95427;A0A1W2PNH8;A0A1W2PQZ1;A0A1W2PNR0;A0A1W2PQP4;A0A1W2PPR7;A0A1W2PPB6;A0A1W2PQR8;A0A1W2PNW5;K7ELE1;A0A1W2PR74;K7EPJ2;A0A1W2PNQ8;K7EMD7;A0A1W2PRH3	GPI ethanolamine phosphate transferase 1	PIGN
14.7245	14.991	13.7362	14.2567	16.5187	17.1095	14.6426	17.219	16.7432	14.2528	14.8848	14.864	18.4325	14.0626	15.4789	16.8542	17.3759	14.5851	17.8766	14.7002	13.7428	15.6232	14.8476	15.7353	16.7142	16.2288	14.4524	15.7712					10	10	10	48.1	48.1	48.1	21.497	0	253.7	90463000	67	457	A0A1W2PR05;Q07699;B4DI92;A0A1W2PS68;Q07699-2	A0A1W2PR05;Q07699;B4DI92;A0A1W2PS68;Q07699-2	Sodium channel subunit beta-1	SCN1B
23.3586	23.4244	23.3506	23.7422	22.6072	21.9865	22.1639	22.1086	21.481	21.0548	20.9965	22.0978	22.4408	22.7809	22.4453	22.8164	21.7023	22.1732	22.0707	22.0899	20.6522	21.1856	20.9259	21.0588	22.6502	22.5948	22.6545	22.6582					15	15	14	22.5	22.5	20.5	71.672	0	189.56	779290000	719	458	P52569;A0A1W2PR06;P52569-3;P52569-2	P52569;A0A1W2PR06;P52569-3;P52569-2	Cationic amino acid transporter 2	SLC7A2
13.2153	15.2815	13.3018	13.3416	13.5088	14.3587	14.8897	14.0039	14.0961	12.8674	14.7027	15.5332	16.5505	15.1962	14.5281	13.7885	15.1534	13.5749	15.9358	15.1243	14.4939	14.7292	13.2149	14.0278	18.1861	17.991	18.165	18.269					22	11	8	15.8	9.9	7.5	226.29	0	43.501	5552700	24	462	Q9NY46;Q9NY46-2;Q9NY46-4;A0A1W2PRD1;Q9NY46-3;E7EUE6;A0A1W2PSB2;A0A1W2PQ58;Q9UQD0;Q9UQD0-2;Q9UQD0-3;Q9UQD0-5;Q9UQD0-4;A0A1W2PQI5;C9JBM7;F8W0Q0;A0A2R8Y7G0;A0A1B0GU68	Q9NY46;Q9NY46-2;Q9NY46-4;A0A1W2PRD1;Q9NY46-3;E7EUE6;A0A1W2PSB2	Sodium channel protein type 3 subunit alpha	SCN3A
25.0318	25.0753	25.0238	25.0258	22.083	22.1263	22.0071	22.1518	23.9342	23.4806	23.7234	22.5686	24.2941	24.0904	23.2644	24.5941	24.4417	24.8323	24.7258	24.6046	23.0795	23.4779	23.2475	22.8251	23.3917	23.3335	23.1636	23.2669					22	22	22	51.3	51.3	51.3	54.29	0	323.31	4869000000	2720	465	Q14108;A0A1W2PS43;A0A1W2PQR6;A0A1W2PQB7;A0A1W2PRS1;A0A1W2PPX5;A0A1W2PPU6;A0A1W2PRF6;Q14108-2;A0A1W2PSE4;A0A1W2PQL5;A0A1W2PS70;A0A1W2PNX7;A0A1W2PPX6;D6RDG0	Q14108;A0A1W2PS43;A0A1W2PQR6;A0A1W2PQB7;A0A1W2PRS1;A0A1W2PPX5;A0A1W2PPU6;A0A1W2PRF6;Q14108-2	Lysosome membrane protein 2	SCARB2
12.7026	14.7205	12.6208	14.7062	14.1118	14.8807	14.0388	13.667	13.1241	14.1691	12.2115	12.3576	12.312	14.0246	14.6946	13.4274	11.783	12.4849	12.9879	13.3697	13.6627	14.8359	11.3561	15.0186	10.6428	11.6312	11.0522	12.2774					32	31	29	66.9	65.3	60	49.88	0	323.31	2498700000	1113	467	P14136;A0A1X7SBR3;K7EMP8;P14136-3;A0A1W2PR46;P14136-2;A0A1X7SCE1;A0A1W2PRT3;K7EJU1;K7EKH9;K7ELP4;B4DIR1;K7EPI4;K7EPT8;A0A1W2PPA3;A0A1W2PS58;K7EJK1;A0A1W2PQU7	P14136;A0A1X7SBR3;K7EMP8;P14136-3;A0A1W2PR46;P14136-2;A0A1X7SCE1;A0A1W2PRT3;K7EJU1;K7EKH9	Glial fibrillary acidic protein	GFAP
12.7331	16.0218	13.9533	13.9527	13.3113	14.1595	15.5621	13.5614	19.5504	17.8885	19.5827	15.0374	17.3876	17.3341	14.4109	16.0442	14.6528	14.5002	15.5137	15.4173	15.2178	15.2692	15.4378	16.4654	21.5586	21.7575	21.5731	21.7198					11	11	11	44	44	44	43.312	0	323.31	128460000	210	468	Q8WXS5;A0A1X7SBR8	Q8WXS5;A0A1X7SBR8	Voltage-dependent calcium channel gamma-8 subunit	CACNG8
13.494	12.9462	13.7444	15.1109	15.4772	13.6038	14.4568	19.4226	12.2709	19.6281	19.1315	16.7818	12.9985	18.4073	14.7377	13.2488	14.4936	12.9974	14.5607	14.8213	21.6306	21.2532	21.3824	22.0832	15.3327	14.4109	13.4815	14.5626					8	8	8	24.8	24.8	24.8	52.846	0	92.802	85322000	47	470	O95502;A0A1X7SBT7	O95502;A0A1X7SBT7	Neuronal pentraxin receptor	NPTXR
16.6342	15.0765	16.1288	13.5004	15.2977	15.0298	15.6953	14.7134	13.0591	14.8961	13.8505	14.5288	14.0022	15.2052	15.5466	14.9385	14.0208	16.1	15.6043	15.5543	13.4356	16.1752	15.9588	17.4375	14.3386	14.7148	17.0375	17.2559					13	13	6	50.9	50.9	30.2	41.287	0	77.586	72049000	75	471	P01860;A0A286YES1;P01859;A0A286YEY4	P01860;A0A286YES1	Ig gamma-3 chain C region	IGHG3
13.1149	15.6961	13.6723	15.7288	15.267	14.6443	15.4594	14.5049	15.3984	14.9714	13.6042	13.9295	12.4309	14.4813	14.7393	12.666	14.7584	16.2436	14.871	15.5704	14.4738	14.0511	16.0037	15.9255	15.7294	17.2886	16.9369	13.6462					12	12	4	45.9	45.9	16.7	37.654	0	323.31	187220000	196	474	P01876;A0A286YEY1	P01876;A0A286YEY1	Ig alpha-1 chain C region	IGHA1
19.4279	19.7377	19.7028	19.88	19.2394	19.9522	19.3072	19.316	18.734	18.5966	18.4547	15.5915	18.1145	14.1577	17.7433	18.4424	19.5047	19.8027	19.9297	19.4444	19.033	19.8813	19.5165	18.9177	14.8129	16.9501	17.5447	17.1959					6	6	6	13.3	13.3	13.3	57.627	0	135.42	75362000	129	476	Q8NHS3;A0A286YFF5;A0A286YF73;A0A286YF51;A0A286YF00;A0A286YFE7;A0A286YFH9;A0A286YFC6;A0A286YEW8;A0A286YFM2;A0A286YEV4;A0A286YF72;A0A286YFI8;A0A286YEV9;A0A286YFH3;A0A286YF45;A0A286YEX1;A0A286YEW7;A0A286YFE6;A0A286YFI9;E7ERQ4;A0A286YFF1;A0A286YFK4;B7Z2B2;A0A286YF82;A0A286YF93;Q8NHS3-2;A0A286YFJ5;A0A286YER2;A0A286YFB5;A0A286YFG7;A0A286YEW6	Q8NHS3;A0A286YFF5;A0A286YF73;A0A286YF51;A0A286YF00;A0A286YFE7;A0A286YFH9;A0A286YFC6;A0A286YEW8;A0A286YFM2;A0A286YEV4;A0A286YF72;A0A286YFI8;A0A286YEV9;A0A286YFH3;A0A286YF45;A0A286YEX1;A0A286YEW7;A0A286YFE6;A0A286YFI9;E7ERQ4;A0A286YFF1;A0A286YFK4;B7Z2B2;A0A286YF82	Major facilitator superfamily domain-containing protein 8	MFSD8
18.1717	18.0778	17.8378	18.2152	19.7434	20.2456	19.9528	19.9231	19.6044	19.4046	18.8949	17.6891	16.4852	16.7173	15.8892	16.6004	21.7848	21.8602	21.9114	21.7579	20.5669	20.7261	20.7797	21.0935	20.3187	20.45	19.8801	20.3642					19	19	19	42.4	42.4	42.4	56.65	0	323.31	358400000	502	477	O43175;A0A286YF22;A0A2C9F2M7;A0A286YFA2;A0A286YFL2;A0A286YFM8;A0A286YF78;A0A286YER3;A0A286YFC8;A0A286YFB2;A0A286YF34;A0A286YFF3;A0A286YFE1;A0A286YFK5	O43175;A0A286YF22;A0A2C9F2M7;A0A286YFA2;A0A286YFL2	D-3-phosphoglycerate dehydrogenase	PHGDH
20.9339	21.2452	20.8415	20.2943	20.017	19.905	19.9829	20.1333	19.9009	19.9369	20.1413	18.818	17.6165	16.1261	15.5436	16.7607	18.445	19.3683	19.645	19.3391	19.5967	20.5189	20.2065	19.2542	17.2368	16.6296	13.7354	16.8013					10	10	10	44.8	44.8	44.8	34.193	0	268.47	206200000	247	478	P50897;A0A2C9F2P4;A0A286YFF7;Q5T0S4;A0A286YFE3;A0A286YFL8;P50897-2;E9PK48;E9PIA8;A0A286YFL6;E9PSE5	P50897;A0A2C9F2P4;A0A286YFF7;Q5T0S4;A0A286YFE3;A0A286YFL8;P50897-2	Palmitoyl-protein thioesterase 1	PPT1
19.4402	13.1839	13.8684	13.2495	17.7379	14.6858	15.0657	13.2248	18.1293	18.7412	19.1508	15.3063	21.0906	20.0729	21.0291	21.5911	18.7601	14.5142	18.0008	19.1631	18.6623	18.5568	18.6422	19.1061	14.384	16.9229	14.2248	13.3145					4	4	4	18.4	18.4	18.4	25.416	0	21.516	73103000	78	482	P21926;A6NNI4;A0A2R8Y478;G8JLH6;A0A087WU13	P21926;A6NNI4;A0A2R8Y478;G8JLH6	CD9 antigen;Tetraspanin	CD9
14.6961	15.6253	15.0609	17.5471	15.5868	13.4177	14.9299	14.5974	14.2044	17.981	14.0791	15.6685	14.1099	14.3138	14.9102	13.8093	14.5547	14.3234	13.3228	14.0933	15.0427	15.0181	14.0592	14.4108	14.5135	19.3303	19.3027	19.2965					12	1	1	34.8	2.5	2.5	43.125	0	10.292	27082000	35	483	A0A2R8Y4D1;C9J9N5;A0A2R8YH93	A0A2R8Y4D1;C9J9N5;A0A2R8YH93	Amino acid transporter	SLC1A2
18.9364	18.5554	18.1933	18.5974	21.3548	21.4042	21.1816	21.0111	19.265	19.0285	19.7503	19.251	20.2407	20.3703	20.4308	20.2167	20.643	20.5537	20.1642	20.523	20.6166	20.6737	20.7142	20.8873	19.9513	20.2842	20.195	20.1486					12	12	12	38.7	38.7	38.7	54.404	0	323.31	289250000	369	486	P15260;A0A2R8YFL3;A0A2R8Y7R1;A0A2R8Y4U4;Q5TFC9;P15260-2;Q5TFD1	P15260;A0A2R8YFL3;A0A2R8Y7R1;A0A2R8Y4U4	Interferon gamma receptor 1	IFNGR1
13.9364	14.5287	15.9907	13.7052	14.4153	15.2107	16.3768	16.246	14.8407	13.7052	14.2956	14.2478	16.4558	14.5015	14.2461	14.081	14.3649	15.0047	16.2884	14.3217	16.1164	16.8576	14.3014	16.2644	15.1838	14.0776	15.944	12.6952					16	16	16	30.6	30.6	30.6	62.919	0	33.147	24352000	59	488	Q9ULP9;H3BV07;A0A2R8Y518;H3BNU1;Q9ULP9-2;A0A0D9SFR5;H3BQ06	Q9ULP9;H3BV07;A0A2R8Y518;H3BNU1;Q9ULP9-2;A0A0D9SFR5;H3BQ06	TBC1 domain family member 24	TBC1D24
21.332	20.8815	20.9109	20.5866	18.012	18.4443	18.132	18.7024	20.4909	20.3127	20.786	19.9104	18.9743	18.4777	18.8198	18.4331	21.3436	20.3563	20.6364	20.6834	20.723	21.1321	21.2557	20.8283	18.7021	18.8694	18.8489	19.2087					63	63	2	41	41	1.8	218.56	0	323.31	358520000	595	489	A0A2R8Y521;A0A2U3TZM0;A0A2R8YFK9;A0A2R8Y5J0;Q14839;A0A2R8Y425;A0A0C4DGG9;A0A2R8Y212;F5GWX5;Q14839-2;A0A2R8YDJ9;A0A2R8YDW2;A0A2R8Y8C1;A0A2R8Y445;A0A2R8YER1;A0A2R8Y5Z7;A0A2R8Y685;A0A2R8Y7M9;A0A2R8Y7I0;A0A2R8Y5M9;A0A2R8Y8B3;A0A2R8YE38;K7EMY3;F5H6N4;A0A2R8Y7X1;A0A2R8Y6G9;H7C0J3;H7C3H7;I3L229;K7ESA5;A0A2R8Y795	A0A2R8Y521;A0A2U3TZM0;A0A2R8YFK9;A0A2R8Y5J0;Q14839;A0A2R8Y425;A0A0C4DGG9;A0A2R8Y212;F5GWX5;Q14839-2;A0A2R8YDJ9;A0A2R8YDW2;A0A2R8Y8C1;A0A2R8Y445;A0A2R8YER1;A0A2R8Y5Z7	Chromodomain-helicase-DNA-binding protein 4	CHD4
20.7961	19.7633	20.171	19.923	15.4772	15.0554	14.0334	15.0423	15.8615	14.1343	13.6393	16.0049	14.4543	14.2595	14.6591	15.6241	15.5828	13.9889	14.7939	14.6519	15.588	14.0944	12.2709	15.0601	14.2754	15.2682	14.5532	14.0497					5	4	4	5.7	4.8	4.8	111.46	0	4.616	14868000	10	490	Q32M45;A0A2R8Y532;Q32M45-2;F8VW62;Q32M45-3	Q32M45;A0A2R8Y532;Q32M45-2	Anoctamin-4	ANO4
17.0138	14.5853	16.859	14.5113	14.3314	14.2285	15.2162	13.3291	13.4249	15.0411	16.4771	16.5722	18.0172	14.7897	17.9375	14.0289	12.8159	14.6463	16.8706	14.9056	15.0505	14.9698	18.4458	14.9355	15.8409	13.2664	15.0341	15.1085					17	12	12	29.6	22.5	22.5	85.496	0	101.5	20098000	54	491	P35222;A0A2R8Y804;A0A2R8YCH5;B4DGU4;A0A2R8Y5Z1;A0A2R8Y543;A0A2R8Y5A3;A0A2R8Y5C3;A0A2R8Y750;A0A2R8Y7Z0;A0A2R8Y6G0;E7EMJ5;A0A2R8YG06;A0A2R8Y815;E9PDF9;E7EV28;C9IZ65	P35222;A0A2R8Y804;A0A2R8YCH5;B4DGU4;A0A2R8Y5Z1;A0A2R8Y543;A0A2R8Y5A3;A0A2R8Y5C3;A0A2R8Y750;A0A2R8Y7Z0	Catenin beta-1	CTNNB1
19.7506	18.8674	18.7835	19.7969	19.3025	19.4188	19.3256	19.3523	19.1354	19.1872	19.1677	20.7076	20.997	21.1045	21.4868	20.5125	19.7286	19.6883	19.7525	19.6253	18.7641	18.3055	18.4366	19.0105	19.5287	19.7914	19.6545	19.3857					9	9	9	20.9	20.9	20.9	55.399	0	195.22	174530000	271	493	O60779;A0A2R8Y5B5;O60779-2	O60779;A0A2R8Y5B5;O60779-2	Thiamine transporter 1	SLC19A2
18.5336	18.3876	19.1182	18.1925	18.9381	19.2564	18.7851	19.2155	18.26	17.3696	18.6153	19.5383	16.2891	16.7785	16.0275	16.0246	21.1842	20.766	20.4702	21.4881	19.4111	20.4202	20.1751	20.1722	18.9757	19.3012	18.7273	18.7985					12	12	12	40.7	40.7	40.7	34.362	0	85.714	162920000	174	505	P46777;A0A2R8Y6J3;Q5T7N0;A0A2R8Y4A2	P46777;A0A2R8Y6J3	60S ribosomal protein L5	RPL5
16.7875	18.3763	17.9908	18.4933	17.3752	14.7376	15.2865	17.5824	14.8619	14.7486	15.1254	15.1	13.6208	14.6133	14.0171	16.2138	17.5364	17.8896	18.1377	14.3525	13.9409	17.7598	17.7588	17.5471	17.37	14.9176	13.914	13.1462					12	12	12	26.3	26.3	26.3	50.317	0	65.106	44552000	69	506	Q9P2R7;A0A2R8YDQ9;A0A2R8Y6Y7;Q9P2R7-2;Q5T9Q5;Q5T9Q8;A0A0U1RRI1;A0A2R8Y5P6;A0A2R8Y6E6;A0A0U1RQL1;A0A0U1RQF8;A0A0U1RQU7;A0A2R8Y5P4	Q9P2R7;A0A2R8YDQ9;A0A2R8Y6Y7;Q9P2R7-2;Q5T9Q5;Q5T9Q8	Succinyl-CoA ligase [ADP-forming] subunit beta, mitochondrial	SUCLA2
17.6251	17.6789	17.5421	17.5608	17.4734	17.2378	17.321	17.4366	17.0114	16.5872	17.0063	17.0915	13.7379	14.7813	14.28	12.4479	14.477	14.806	14.5157	15.7816	16.3096	16.0092	16.5296	16.4029	14.517	13.9661	16.8705	14.0076					17	17	16	24.9	24.9	24.1	97.798	0	43.941	25109000	74	512	A0A2R8Y7Z4;O60602;A0A2R8Y4Q2;REV__K7EIL7;REV__K7ELS1	A0A2R8Y7Z4;O60602;A0A2R8Y4Q2	Toll-like receptor 5	TLR5
12.923	18.154	17.5157	18.0248	19.2833	18.6484	18.6221	18.7769	17.6934	18.5654	16.9231	15.3221	17.834	17.6607	18.7006	18.188	19.3727	18.4942	19.6033	19.1857	18.6935	18.1599	15.0825	19.3102	13.3934	14.6789	15.1563	14.2411					5	5	5	36.4	36.4	36.4	16.273	0	30.248	45442000	69	513	P62263;A0A2R8Y811;E5RH77	P62263;A0A2R8Y811;E5RH77	40S ribosomal protein S14	RPS14
18.2386	14.5278	13.0317	14.8922	18.7161	14.2588	15.485	15.2539	18.141	13.9174	14.0096	14.8837	12.2279	15.0011	17.7726	13.1218	18.9715	13.3507	14.2161	18.1771	17.7909	14.5414	17.5615	14.4775	13.766	14.8229	15.4595	12.4973					2	2	2	32.1	32.1	32.1	6.6767	0.00088842	2.9907	16011000	15	514	P62273;A0A2R8Y851;P62273-2;A0A2R8Y6P7;A0A087WTT6	P62273;A0A2R8Y851;P62273-2;A0A2R8Y6P7;A0A087WTT6	40S ribosomal protein S29	RPS29
18.1457	18.0413	17.7991	18.3863	17.5951	17.8225	17.2235	17.3582	17.4431	17.5659	17.948	14.5705	16.5489	16.2918	16.3783	16.1098	19.1389	18.8441	19.1938	18.9503	17.4706	17.3419	17.9011	17.4007	17.2856	14.3264	13.0621	15.725					18	15	15	30.1	26.7	26.7	85.182	0	97.98	62748000	120	516	P08237;A0A2R8Y891;P08237-3;P08237-2;F8VZI0;F8VP00;F8VNX2;F8VX13;F8VZQ1;F8VVE3;F8W1J8;H0YHB8;F8VTQ3;F8VUB8;F8VSL1;F8VW30;F8VSF7;F8VYK8	P08237;A0A2R8Y891;P08237-3;P08237-2;F8VZI0	ATP-dependent 6-phosphofructokinase, muscle type	PFKM
19.0931	18.9664	19.0874	19.3703	19.2963	19.012	19.1818	19.227	19.9019	19.5993	19.9474	20.2976	20.6458	20.8429	19.4282	20.7282	20.7559	20.8851	20.8691	20.9382	20.1304	20.2253	20.257	20.2628	18.013	19.4025	18.145	18.2914					11	11	11	32.3	32.3	32.3	62.781	0	313.01	192380000	204	519	A0A2R8YD71;P49281-2;P49281;P49281-3;P49281-5;P49281-4;F8W1P7;A0A2R8Y5Q7;A0A2R8YDL2;A0A2R8Y4F9;F8VWB0;A0A2R8Y5L1;F8VR36;F8VRL7;F8W1D8;F8W154;H0YIV3;F8W1C0;F8W1F2	A0A2R8YD71;P49281-2;P49281;P49281-3;P49281-5;P49281-4;F8W1P7	Natural resistance-associated macrophage protein 2	SLC11A2
16.2466	15.8768	16.3044	16.9079	14.305	14.65	15.4852	15.2053	15.7037	14.7801	14.794	14.9845	20.7953	20.163	21.6311	20.9987	16.7765	16.5877	17.5719	17.7456	16.8474	16.4638	16.4493	17.3239	13.9299	12.8435	14.263	16.8209					46	46	36	26.1	26.1	20.5	251.31	0	218.11	75616000	166	520	A0A2R8YD85;Q96BY6;Q96BY6-3;Q96BY6-2;A0A2R8Y5U0;F8WE73;H0YFC5;REV__Q4AC99	A0A2R8YD85;Q96BY6;Q96BY6-3	Dedicator of cytokinesis protein 10	DOCK10
13.9811	13.5002	11.9439	13.6682	14.1504	14.8742	15.47	14.2958	19.499	19.1041	19.9827	18.6409	17.4536	17.9232	17.9649	17.9351	12.1776	10.0885	11.1286	16.1589	16.089	15.4626	13.0219	14.5018	22.2268	21.9238	22.4281	21.8821					15	15	14	23.4	23.4	22.2	67.073	0	323.31	1775700000	856	523	P30531;A0A2R8YDD5;A0A2R8YCM3;A0A2R8Y867;A0A2R8Y4I3;A0A2R8YF74;B7Z3C5;A0A2R8YEF0;A0A2R8Y3X2;A0A2R8Y495;C9J5P8	P30531;A0A2R8YDD5;A0A2R8YCM3;A0A2R8Y867;A0A2R8Y4I3;A0A2R8YF74;B7Z3C5	Sodium- and chloride-dependent GABA transporter 1;Transporter	SLC6A1
20.5753	20.4813	20.4222	20.6972	21.4704	21.2795	20.1363	21.3749	18.6808	18.8135	18.7129	18.5467	18.6212	18.3331	18.6131	19.0282	19.7815	20.2971	20.3404	20.1217	21.4454	21.0587	20.8675	21.5093	19.2026	19.4332	19.123	19.6922					42	42	0	47.6	47.6	0	138.82	0	323.31	500400000	880	524	A0A2R8YDN7;C9J7Z7;C9JAP7	A0A2R8YDN7
14.25	13.8523	13.1128	15.2443	15.0818	14.2671	14.0936	13.5414	14.8791	14.5734	13.9195	15.8701	14.0238	16.8218	14.9616	14.2724	17.3022	13.3111	14.3813	15.6507	14.4635	17.1096	14.1209	14.4975	14.4553	14.0929	13.2306	13.2249					3	3	3	12.1	12.1	12.1	42.064	0	4.6976	2702100	7	525	P15104;A0A2R8YDT1	P15104;A0A2R8YDT1	Glutamine synthetase	GLUL
18.8635	18.6677	18.3613	19.1612	18.0222	17.7158	17.8007	18.855	18.7081	17.8698	18.3865	15.2125	19.5867	19.1012	19.9258	19.0318	19.5837	19.3517	19.6844	18.9551	18.74	19.0205	18.9697	19.0832	14.3643	18.4414	17.6599	15.2814					30	30	2	46.9	46.9	1.6	102.11	0	95.386	91176000	180	526	O14936-3;A0A2U3TZM1;A0A2R8YE77;O14936;A0A2U3TZN6;A0A2U3TZM4;O14936-4;O14936-6;O14936-2;Q5JS74;A0A2R8YGH2;A0A2R8Y4K4	O14936-3;A0A2U3TZM1;A0A2R8YE77;O14936;A0A2U3TZN6;A0A2U3TZM4;O14936-4;O14936-6;O14936-2;Q5JS74	Peripheral plasma membrane protein CASK	CASK
19.1362	18.2197	18.4083	18.791	15.3164	14.2984	14.5039	13.8866	15.9269	14.1278	15.7872	14.9549	13.8886	15.4487	13.6333	14.1925	14.529	14.3396	14.5935	15.1512	14.2945	15.37	15.0408	14.835	14.2405	14.1565	13.6879	14.2994					15	15	15	22.6	22.6	22.6	99.58	0	79.122	26312000	40	531	Q8NBS3;A0A2R8YFD9;Q8NBS3-3;Q8NBS3-4;A0A2R8Y7S1;A0A2R8Y4A6;V9GYK6;Q8NBS3-2;V9GXZ2	Q8NBS3;A0A2R8YFD9;Q8NBS3-3;Q8NBS3-4;A0A2R8Y7S1;A0A2R8Y4A6;V9GYK6	Sodium bicarbonate transporter-like protein 11	SLC4A11
21.7005	21.2754	21.3744	20.8424	18.9448	19.0447	18.9379	18.4731	20.0944	19.9756	19.9256	18.4863	19.2374	20.2454	19.6917	18.8869	18.7173	18.7002	17.3537	18.7443	18.3913	17.9962	18.3757	18.3471	19.9635	20.263	20.2156	19.7628					6	6	6	20.6	20.6	20.6	55.664	0	323.31	177380000	224	535	Q9BZV2;A0A2R8YHG5;A0A2R8YFC5	Q9BZV2;A0A2R8YHG5;A0A2R8YFC5	Thiamine transporter 2	SLC19A3
18.7468	18.8153	18.686	18.7059	14.3598	14.0093	14.4479	14.7867	17.0462	14.7602	17.1077	16.6152	13.5187	14.0333	17.353	12.682	15.521	16.4499	14.9077	16.0843	16.071	13.9467	14.4645	14.8503	16.8913	16.1045	16.9372	16.8991					10	10	10	20.9	20.9	20.9	59.482	0	16.987	15697000	31	536	O43405;A0A2U3TZE7;G3V4C4;H0YJW4;A0A2R8Y3T0;O43405-2;G3V5X3;G3V5V4	O43405;A0A2U3TZE7;G3V4C4;H0YJW4;A0A2R8Y3T0;O43405-2	Cochlin	COCH
16.1406	14.7192	16.351	14.9107	15.2013	14.8654	14.3568	14.1548	20.6422	20.6695	20.5957	14.9419	15.5121	16.9731	14.3179	16.6311	18.8709	18.931	19.2845	18.7189	20.882	20.7053	20.5712	20.7462	18.4327	18.2275	17.3893	17.5006					24	13	13	60.9	32.2	32.2	50.47	0	323.31	105140000	143	537	Q05639;A0A2U3TZH3;A0A2R8Y488;A0A2R8Y660;A0A2R8YDN5	Q05639;A0A2U3TZH3	Elongation factor 1-alpha 2	EEF1A2
12.6562	15.894	15.1922	13.9189	18.1682	14.2046	15.0482	17.2439	14.5427	15.0444	15.2962	15.5421	18.96	18.0631	20.0228	19.6072	13.8987	15.2545	15.0469	14.2273	13.5353	15.0011	14.907	15.1371	14.5282	13.2787	14.6668	13.8318					43	43	43	25.2	25.2	25.2	224.46	0	93.555	39525000	97	543	Q8TD84;A0A384DVL8;Q8TD84-2	Q8TD84;A0A384DVL8;Q8TD84-2	Down syndrome cell adhesion molecule-like protein 1	DSCAML1
14.3222	13.8746	15.3316	14.1762	14.6044	20.0787	15.931	19.2018	14.7385	13.5314	14.6074	15.3476	14.3302	13.9108	14.715	18.722	19.2864	19.3677	19.3047	19.5111	19.3095	19.1446	18.7969	19.0118	13.0413	13.1442	12.8088	12.5742					17	17	16	34	34	32	66.69	0	35.845	52146000	78	545	P17812;A0A3B3IRI2;B4E1E0;A0A3B3IRQ8;A0A3B3ITF6;A0A3B3ITB8;P17812-2;A0A3B3ITH9;A0A3B3ISY3	P17812;A0A3B3IRI2;B4E1E0;A0A3B3IRQ8;A0A3B3ITF6;A0A3B3ITB8;P17812-2	CTP synthase 1;CTP synthase	CTPS1
14.413	15.5444	14.2761	14.384	15.2992	14.9147	15.2931	14.5507	14.7504	16.1614	14.531	16.7454	14.1974	13.9285	14.1361	12.0899	13.9767	14.6032	14.9168	14.2861	13.9781	14.4913	14.1714	14.803	14.5808	14.0247	15.5035	14.9692					18	18	17	37.4	37.4	36.2	80.173	0	97.456	33954000	72	558	A0A3B3ISR2;B4DPQ0;P00736;F5H2D0;A0A3B3ITU4;F5H1V0;F5H6Y3;F5H3N3	A0A3B3ISR2;B4DPQ0;P00736;F5H2D0	Complement C1r subcomponent;Complement C1r subcomponent heavy chain;Complement C1r subcomponent light chain	C1R
16.4638	15.3047	16.9201	13.8652	13.9633	16.578	16.0897	17.1184	19.4151	19.3505	19.1052	15.5775	17.4492	16.9626	14.755	12.2007	18.2202	17.5076	18.226	16.9945	16.8202	17.5758	17.9804	17.0974	16.3058	16.9179	16.6061	17.0775					5	5	5	25.1	25.1	25.1	23.499	0	6.9066	37627000	69	563	A0A3B3ISV4;Q8N0U8;Q8N0U8-2	A0A3B3ISV4;Q8N0U8	Vitamin K epoxide reductase complex subunit 1-like protein 1	VKORC1L1
15.0816	14.5947	12.732	13.1877	14.2787	14.7636	14.3913	14.9701	14.6932	14.7019	14.9741	14.9058	14.7837	17.2951	17.4109	12.7826	13.8113	13.8884	16.6416	15.1105	15.9204	13.8991	13.9284	14.9355	15.5669	15.6658	14.846	13.8418					7	7	7	28.6	28.6	28.6	28.572	0.0019101	2.7526	7465500	21	564	A0A3B3ISV5;Q8N9N7;H3BSW0	A0A3B3ISV5;Q8N9N7;H3BSW0	Leucine-rich repeat-containing protein 57	LRRC57
16.5269	16.8343	16.9325	17.0925	14.5781	13.2173	14.8458	14.7472	15.5828	16.0018	16.2323	15.928	13.638	17.9159	15.0544	12.3004	13.7418	15.4175	12.9013	16.5425	15.6586	16.3331	13.9631	14.7646	13.5572	13.4919	13.5447	13.082					15	15	15	16.8	16.8	16.8	152.64	0	44.867	21918000	48	565	Q5VV63;A0A3B3ISV6;Q5VV63-2;E9PL90;R4GMZ1;H0YDQ9	Q5VV63;A0A3B3ISV6	Attractin-like protein 1	ATRNL1
19.4371	18.493	18.8634	19.9523	19.2903	19.6921	20.3951	19.3692	20.5292	20.315	20.6846	21.7293	21.6047	22.04	21.9052	22.1341	20.6149	20.5775	20.4099	20.6307	19.9648	20.4531	20.1868	19.9499	20.0987	20.1297	21.0213	21.1886					7	7	7	15.4	15.4	15.4	61.388	0	206.38	193000000	222	568	Q9NUN5;A0A3B3IT31;Q9NUN5-3;A0A3B3ITP2;Q9NUN5-2;A0A3F2YP66;A0A3B3IRS7;A0A3B3IU68;Q9NUN5-4;A0A3B3IRN0;A0A3B3IS99;A0A3B3IRL1;A0A3B3ITR7;A0A3B3IU99;A0A3B3IT65;A0A3B3ITM4;A0A3B3IU91	Q9NUN5;A0A3B3IT31;Q9NUN5-3	Probable lysosomal cobalamin transporter	LMBRD1
20.3901	20.2595	20.3225	20.3758	19.2003	18.8044	18.4381	18.7446	19.2994	18.7117	19.7581	15.047	19.0717	18.9989	18.7279	19.1684	19.7428	19.4784	19.6936	19.9117	18.9838	19.3216	19.0301	19.0216	18.1705	18.0551	19.2197	15.0197					14	14	14	48.6	48.6	48.6	47.137	0	50.789	97153000	171	569	Q53H12;E9PC15;A0A3B3ITD0;A0A3B3ISY9;A0A3B3ISZ0;A0A0G2JLG5;E9PG39;A0A3B3ITX7;A0A3B3ITV0;A0A0G2JLD0;A0A3B3IUC9;A0A3B3IS09	Q53H12;E9PC15;A0A3B3ITD0;A0A3B3ISY9;A0A3B3ISZ0;A0A0G2JLG5;E9PG39	Acylglycerol kinase, mitochondrial	AGK
16.0861	15.799	15.1507	14.4648	14.1904	14.9831	16.7716	14.3014	16.4311	14.9965	13.5783	16.1349	17.5024	17.8438	17.4154	17.2962	17.6569	17.832	17.481	17.6804	14.9121	14.5355	14.0796	14.6963	14.0538	14.611	13.6776	13.716					22	19	19	26.5	23.3	23.3	129.99	0	57.151	23850000	66	571	P35442;A0A3B3ITK0	P35442;A0A3B3ITK0	Thrombospondin-2	THBS2
12.9331	14.7186	14.7927	14.3912	16.2412	17.2972	17.5673	13.4653	16.8205	14.3934	12.813	16.1797	12.5343	15.3325	14.6144	14.3519	16.5413	14.2676	12.9848	15.4875	15.1847	15.9313	14.1482	15.631	14.3113	17.3077	17.3219	14.5215					14	14	14	29.4	29.4	29.4	61.448	0	16.995	28291000	58	572	P36871;A0A3B3ITK7;P36871-2;P36871-3	P36871;A0A3B3ITK7;P36871-2;P36871-3	Phosphoglucomutase-1	PGM1
18.1459	17.3373	17.758	18.0317	17.9315	13.9245	19.4737	18.8566	18.6306	13.5866	17.9852	14.9456	13.6771	14.5065	14.5349	12.5738	19.4911	19.3423	19.2792	18.5225	18.0377	15.7563	14.7529	14.0544	14.8467	14.7953	13.537	18.4928					18	18	18	26.7	26.7	26.7	96.557	0	36.096	41132000	61	582	P33991;A0A3B3IU45;A0A3B3IT92;A0A3B3IS57;E5RG31;A0A3B3ITP6;A0A3B3IRR8;Q9UJA3;A0A3B3ISC1;Q9UJA3-2;Q9UJA3-3;Q9UJA3-4	P33991;A0A3B3IU45;A0A3B3IT92;A0A3B3IS57;E5RG31;A0A3B3ITP6	DNA replication licensing factor MCM4	MCM4
12.8111	14.7748	14.3318	15.072	14.8822	14.8986	14.688	13.8238	14.8468	14.7302	13.002	15.5847	14.0579	14.9783	14.5393	12.7898	15.8731	13.852	14.7262	14.3262	13.9073	14.8305	13.7332	14.3135	14.2726	14.5381	13.8798	14.8921					12	12	12	17.9	17.9	17.9	105.79	0	22.594	11317000	29	583	Q8NFP4;Q8NFP4-2;A0A3B3IU48;H0YA23;H0Y4Q2	Q8NFP4;Q8NFP4-2;A0A3B3IU48	MAM domain-containing glycosylphosphatidylinositol anchor protein 1	MDGA1
20.3107	20.3914	20.4007	19.7976	21.3379	21.171	21.2899	21.2106	21.594	21.8812	21.6153	22.2255	20.3004	20.4168	20.5068	19.9774	20.1371	20.3908	20.1201	20.1719	21.1847	21.3856	21.0259	20.985	19.3778	19.9189	19.8011	19.2103					10	10	2	23.1	23.1	6.4	41.488	0	323.31	581570000	640	586	Q8TCT9;A0A3B3IUB5;Q8TCT9-5;A0A075B6F6;A0A0S2Z6F0;A0A3B3IT72;A0A0C4DGU3	Q8TCT9;A0A3B3IUB5;Q8TCT9-5;A0A075B6F6;A0A0S2Z6F0;A0A3B3IT72	Minor histocompatibility antigen H13	HM13
17.2592	17.3658	16.7585	17.3685	18.0643	18.2067	17.9288	18.1431	17.2691	16.7492	16.6777	16.0951	14.2105	14.3332	14.6406	13.0245	17.899	17.7064	17.6866	17.3545	17.0108	17.0627	17.3366	17.2808	17.3422	17.8406	17.6951	17.2839					23	23	23	27.5	27.5	27.5	117.97	0	63.496	46646000	120	590	A0AVT1;A0AVT1-2;H0Y8S8;A0AVT1-4;A0AVT1-3;H0Y9U5	A0AVT1;A0AVT1-2	Ubiquitin-like modifier-activating enzyme 6	UBA6
13.8886	18.9503	18.0745	19.4813	17.6994	18.1607	18.1348	18.2482	13.1565	18.5277	18.9614	16.605	11.7817	18.5601	14.0465	14.2521	18.5369	17.8762	18.7257	18.8348	18.8254	18.3229	18.2345	17.9604	12.8533	13.7512	13.485	13.5506					27	27	27	41.8	41.8	41.8	98.9	0	153.34	79798000	106	591	A0FGR8-2;H7BXI1;A0FGR8;A0A087WXU3;A0FGR8-6;A0FGR8-4;A0FGR8-5	A0FGR8-2;H7BXI1;A0FGR8;A0A087WXU3;A0FGR8-6;A0FGR8-4	Extended synaptotagmin-2	ESYT2
18.8915	18.2321	18.3656	17.9667	16.7288	16.366	17.14	16.9767	17.4049	17.7292	17.8921	15.2744	17.1432	16.9856	15.5472	17.4037	17.1548	17.244	17.3509	17.7564	18.1241	17.7227	17.6503	17.4731	16.9926	13.8302	15.8361	15.017					5	5	5	41.8	41.8	41.8	26.273	0	87.757	50109000	126	592	A0JLT2;J3KR33;A0A2R8YDL4;A0JLT2-2	A0JLT2;J3KR33;A0A2R8YDL4;A0JLT2-2	Mediator of RNA polymerase II transcription subunit 19	MED19
14.2769	13.9893	13.2399	13.8082	19.8643	20.2932	19.5177	15.2703	20.5321	20.2129	19.192	14.5791	13.5052	14.9578	19.8071	18.1201	19.6821	18.2143	14.1079	18.7108	14.1622	14.6058	15.2324	14.6252	13.7713	14.2398	17.2146	13.2708					16	1	1	29.7	2	2	73.747	0	25.423	54268000	60	594	A1A5C7;A1A5C7-2;H7C4T9;A1A5C7-3;C9IZW5;A1A5C7-4;F8WBC7	A1A5C7;A1A5C7-2;H7C4T9;A1A5C7-3	Solute carrier family 22 member 23	SLC22A23
13.6776	15.1378	13.601	13.1418	15.039	14.8207	15.3616	14.374	14.4383	15.0973	14.7367	17.2126	13.6643	13.1105	13.4592	13.6955	14.3249	15.1283	14.5135	15.632	14.181	15.7493	14.8642	14.8396	14.1607	13.3615	16.0493	14.4369					10	10	10	24.2	24.2	24.2	67.867	0	31.074	13665000	33	595	A1L0T0;M0R026;E9PJS0;M0R1B5;M0QZX5;E9PL44	A1L0T0;M0R026;E9PJS0	Acetolactate synthase-like protein	ILVBL
14.6095	14.3672	13.0322	15.5617	15.4391	15.4027	15.2849	15.4257	13.8183	14.4229	14.0787	15.7779	17.4307	20.3717	14.8475	17.6158	13.3751	14.1466	15.6407	15.8658	13.871	16.7569	14.2491	13.6536	20.5754	20.7248	20.4209	20.463					3	3	3	15.8	15.8	15.8	28.245	0	115.76	59209000	69	596	A1L157;F5H2P0;F5H195	A1L157;F5H2P0	Tetraspanin-11;Tetraspanin	TSPAN11
20.5588	20.7203	20.437	20.7574	18.1417	18.3749	17.8562	18.7606	19.7716	19.9673	20.293	20.3301	16.7982	16.3008	16.6634	16.8018	19.9694	20.1591	20.0125	19.9206	18.5293	19.4855	19.1835	18.5156	18.7562	19.075	18.7878	18.8601					38	38	38	57.3	57.3	57.3	85.424	0	323.31	792930000	869	599	Q99798;A2A274	Q99798;A2A274	Aconitate hydratase, mitochondrial	ACO2
13.9147	14.0544	14.3103	14.5132	18.5373	13.7857	14.3644	14.432	14.559	13.3612	14.6939	15.7909	13.1853	14.2245	14.7986	13.9504	18.6075	14.4047	15.1298	14.4389	13.6615	19.0209	18.9038	19.1148	14.5293	14.0811	13.6315	16.1078					3	3	2	22.8	22.8	16.8	17.302	0	7.9033	16140000	23	600	P16949;A2A2D0;P16949-2	P16949;A2A2D0;P16949-2	Stathmin	STMN1
19.6944	19.5867	19.602	20.0181	19.1742	18.3916	18.5564	19.222	18.6997	19.2058	18.7552	16.731	17.9231	14.3914	14.726	17.7112	18.3775	18.6118	19.1535	18.122	17.2531	17.7704	17.4287	17.1464	15.6985	14.1352	18.787	18.6794					7	7	7	12.6	12.6	12.6	58.12	0	47.337	81793000	127	601	Q9Y672;A2A2G4;S4R350;A0A3B3IS62;A0A3B3ITD6;A0A3B3ITI5	Q9Y672;A2A2G4;S4R350	Dolichyl pyrophosphate Man9GlcNAc2 alpha-1,3-glucosyltransferase	ALG6
21.6856	21.7957	22.0594	22.2799	22.7497	22.9057	22.4935	22.6411	22.9777	23.1397	23.183	22.6139	22.689	22.6704	23.0386	22.7508	20.8238	20.4214	21.5209	20.9949	22.2023	22.2622	21.9194	22.3909	21.3022	21.6729	21.2241	21.2895					11	11	11	47.4	47.4	47.4	27.661	0	239.02	1617900000	1251	603	P04156;A2A2V1;X6RKS3	P04156;A2A2V1;X6RKS3	Major prion protein	PRNP
20.7346	20.5613	20.4588	20.9053	20.5019	20.9455	20.3718	20.4558	20.5261	20.5005	20.4998	21.5927	22.0644	22.1046	21.8617	21.9258	20.2818	20.1225	20.5716	20.4023	21.2459	20.8671	20.8526	21.2211	19.5708	20.0367	19.7699	19.7924					21	21	21	47.3	47.3	47.3	67.038	0	323.31	476090000	655	609	A2RU67;Q69YM1	A2RU67	Uncharacterized protein KIAA1467	KIAA1467
20.5547	20.1007	19.7458	20.5247	15.3161	14.7605	14.1718	14.5033	13.5826	12.9911	14.1735	15.8271	13.55	14.6109	16.7324	14.858	15.1682	15.1931	14.6803	14.1166	14.3207	15.1581	15.2702	13.8622	12.8796	12.4738	14.2859	14.0664					11	11	11	39.4	39.4	39.4	42.85	0	323.31	41238000	60	614	A4D1S0;A4D1S0-2	A4D1S0;A4D1S0-2	Killer cell lectin-like receptor subfamily G member 2	KLRG2
13.7969	15.1243	15.6135	14.0779	14.7195	21.1146	14.8058	21.427	13.8687	15.0292	15.1987	16.3769	14.3178	15.3149	15.621	14.2868	13.9423	14.52	15.6496	14.5759	13.5679	15.0147	15.3809	20.7099	14.5485	14.0197	14.1794	13.4884					3	3	3	2.3	2.3	2.3	109.54	0.004432	2.1556	90425000	15	617	A5PKW4;A5PKW4-2	A5PKW4;A5PKW4-2	PH and SEC7 domain-containing protein 1	PSD
13.0822	14.4393	13.7527	14.5334	15.3026	16.0767	14.0442	14.3078	13.8511	14.2702	14.1142	15.9065	14.1388	14.4171	15.0643	12.5021	14.019	13.77	16.1078	14.9771	14.4109	15.0004	13.1251	14.7949	14.4952	13.5595	13.8628	15.0374					8	8	4	36.2	36.2	14.8	35.724	0	48.294	16235000	20	619	Q10588;A6NC48;Q10588-2;H0Y984;H0Y9Q9	Q10588;A6NC48;Q10588-2;H0Y984;H0Y9Q9	ADP-ribosyl cyclase/cyclic ADP-ribose hydrolase 2	BST1
13.6895	14.835	14.1663	14.3364	14.7871	15.8523	14.9486	15.2505	14.3923	14.579	12.4623	16.181	17.8262	17.7442	17.2723	17.9399	16.317	16.0749	16.0023	16.1718	14.1234	14.498	14.6141	14.1593	12.8742	14.6889	14.4578	15.1115					10	10	10	52.9	52.9	52.9	30.48	0	77.15	16910000	47	622	A6NCS6	A6NCS6	Uncharacterized protein C2orf72	C2orf72
13.9677	14.5792	15.0323	13.799	14.2813	15.0213	16.6301	14.835	15.9998	16.4452	13.4415	15.6854	12.5971	16.2037	15.0552	12.9202	13.9208	14.4089	14.4344	15.0193	15.4204	14.1353	15.0507	14.7246	17.414	18.1059	16.8769	18.1565					8	8	8	39.3	39.3	39.3	24.327	0	17.411	16356000	39	628	Q9UKK9;A6NFX8;A6NJU6;A6NCQ0;C9JYY9;H0YEY4	Q9UKK9;A6NFX8;A6NJU6;A6NCQ0	ADP-sugar pyrophosphatase	NUDT5
17.8565	17.6119	17.6141	17.0337	18.0743	15.0666	18.0612	17.8412	18.2251	18.6653	15.2756	16.6722	17.8639	18.2233	18.1611	18.0219	17.138	17.1739	16.5239	17.3514	15.1147	14.4751	14.6601	14.8943	14.2361	15.1435	12.4749	14.532					1	1	1	14.6	14.6	14.6	15.771	0	15.634	27231000	42	640	A6NLH6;Q9P003	A6NLH6;Q9P003	Protein cornichon homolog 4	CNIH4
20.5099	20.4597	20.4754	20.0437	19.4685	19.3732	20.5229	20.0418	18.3979	18.9413	19.0142	15.5093	20.695	20.7534	21.2262	19.4226	17.3932	17.857	17.9862	18.4675	20.053	19.4297	19.9745	20.0212	18.1972	18.2745	17.5097	17.5543					5	5	5	35.2	35.2	35.2	25.809	0	323.31	177690000	257	643	P60033;E9PRJ8;H0YDL9;H0YDJ9;A6NMH8;E9PJK1;E9PIF1;H0YEE2;E9PM31;E9PQV4	P60033;E9PRJ8;H0YDL9;H0YDJ9;A6NMH8;E9PJK1;E9PIF1	CD81 antigen;Tetraspanin	CD81
15.3806	14.913	13.0418	12.1819	14.5589	14.5428	17.7756	13.9688	14.3458	16.2767	12.6811	16.5716	13.9162	14.5652	14.7046	13.9561	13.3348	15.216	14.0952	15.4193	14.1212	15.1706	13.825	14.8515	14.2455	12.3545	13.7719	12.9121					11	11	5	25.9	25.9	13.6	58.118	0	38.108	38551000	37	647	Q99755-4;A6PW57;Q99755-3;Q99755;Q99755-2;O60331;O60331-4;O60331-2;O60331-3;O14986;A2A5X0;O14986-3;O14986-2	Q99755-4;A6PW57;Q99755-3;Q99755;Q99755-2	Phosphatidylinositol 4-phosphate 5-kinase type-1 alpha	PIP5K1A
16.0461	14.2513	16.084	15.8414	16.3359	16.2611	15.7816	16.0218	18.3432	18.5046	18.3528	15.8398	19.6086	19.1063	19.4525	19.3582	15.4885	15.6603	14.122	15.3111	17.4704	17.1442	17.2122	17.5351	17.9355	17.5422	17.6594	18.7647					27	27	27	30.8	30.8	30.8	152	0	177.67	65938000	187	649	A7MBM2	A7MBM2	Protein dispatched homolog 2	DISP2
20.2977	20.1644	19.9021	20.1047	19.9255	19.646	19.9383	19.979	18.3837	19.585	18.6818	14.6296	19.7456	19.2233	19.4818	18.9815	18.8868	19.0196	19.4371	18.8597	19.3628	20.0194	19.6598	19.5799	18.6168	19.1118	18.9207	19.216					10	10	10	46.7	46.7	46.7	20.7	0	116.36	213740000	287	651	P55145;A8K878;H7C2D6	P55145;A8K878	Mesencephalic astrocyte-derived neurotrophic factor	MANF
18.7178	19.1681	19.0981	19.0324	16.6863	16.6899	16.7912	16.7784	18.4334	18.2008	17.8558	19.0046	18.2397	17.1977	17.3131	17.6201	18.1279	17.2258	18.2713	17.4359	20.0612	19.2391	19.3177	20.2806	16.3553	13.7436	14.6891	13.2615					21	21	20	39.2	39.2	38.1	87.434	0	254.61	71780000	169	659	A8MVW0;K7EMG4	A8MVW0	Protein FAM171A2	FAM171A2
11.9503	13.4906	12.7947	15.0228	14.8886	14.7398	15.1657	14.4893	9.73093	13.3197	14.8468	16.755	12.9056	14.0759	13.3915	17.0203	14.2444	13.7426	15.4378	15.2148	14.7418	15.6761	15.3606	13.5914	12.9885	11.6388	15.472	14.6869					9	9	2	24	24	5.6	33.117	0	323.31	1302300000	666	665	P02686;P02686-3;A8MZH3;P02686-5;J3QL64;E9PJ72;C9J6H1;J3QKL5;E9PMR5;J3QQK6;H0YF02;H0YEA2;E9PNZ1;E9PKX9;F5H7N4;F8WEU6;P02686-2;J3KT34;J3KT01;E9PLQ9;J3KS94;E9PQE7;E9PSE2;E9PLU9	P02686;P02686-3;A8MZH3;P02686-5;J3QL64;E9PJ72;C9J6H1;J3QKL5;E9PMR5;J3QQK6;H0YF02;H0YEA2	Myelin basic protein	MBP
21.8427	21.3785	21.7556	21.1448	20.1224	20.9309	21.0591	20.6635	21.5378	21.9873	21.6608	21.1952	20.1737	20.015	20.0385	20.2305	22.8873	22.8286	22.9698	22.7284	22.0501	22.1709	22.0915	22.0397	20.0088	19.6687	19.8672	20.0562					17	17	17	25.1	25.1	25.1	103.39	0	323.31	875450000	689	667	A9Z1X7;Q8IYB3;Q8IYB3-2;E9PCT1;M0R088;M0R1E7;M0QXG5	A9Z1X7;Q8IYB3;Q8IYB3-2;E9PCT1;M0R088	Serine/arginine repetitive matrix protein 1	SRRM1
13.9926	17.4287	14.2819	14.5568	14.669	16.8241	17.1802	15.0964	17.4183	17.4822	17.839	22.0174	16.988	17.4753	13.9856	14.2168	17.2487	17.1398	15.3469	17.1048	17.628	17.2893	18.1187	13.3241	20.4328	21.2673	21.7523	21.7181					10	9	9	14.6	13.9	13.9	111.78	0	139.37	86229000	117	671	Q9BYH1;B0QYH5;B7ZLJ8;Q9BYH1-3;Q9BYH1-7;Q9BYH1-6;B0QYH4;Q9BYH1-2;Q9BYH1-5;Q9BYH1-4	Q9BYH1;B0QYH5;B7ZLJ8;Q9BYH1-3;Q9BYH1-7;Q9BYH1-6;B0QYH4;Q9BYH1-2;Q9BYH1-5;Q9BYH1-4	Seizure 6-like protein	SEZ6L
15.1834	12.9581	14.3663	13.9373	14.7662	14.1934	14.6284	14.5107	14.0928	14.8401	15.1475	15.4593	15.3375	15.1344	16.3261	16.4425	19.5108	13.5263	19.7308	14.9379	14.7537	14.7899	18.0466	18.0626	13.8013	13.3819	13.3199	14.3188					4	4	4	10.1	10.1	10.1	68.477	0	41.045	24421000	44	672	Q01844;B0QYK0;Q01844-6;Q01844-3;Q01844-5;A0A0D9SFL3;C9JGE3;Q01844-2;H7BY36;Q01844-4	Q01844;B0QYK0;Q01844-6;Q01844-3;Q01844-5;A0A0D9SFL3;C9JGE3;Q01844-2;H7BY36	RNA-binding protein EWS	EWSR1
18.2217	18.2442	18.1232	18.6815	19.677	20.2747	19.6393	20.0323	19.1012	19.1726	19.0016	15.9387	14.3808	12.8786	14.6499	16.2653	18.5254	18.5744	18.9372	18.0876	19.0849	18.527	18.8552	18.9936	18.6679	17.5493	14.6691	18.1707					12	12	12	26.4	26.4	26.4	59.058	0	100.8	98186000	156	673	Q99829;B0QZ18;F2Z2V0;A6PVH9;E7ENH5;Q5JX44;Q5JX58;Q5JX59;Q5JX60;Q5JX56;Q5JX45;Q5JX52;Q5JX61;Q5JX55;Q5JX54;E7EV27;Q5JX57;H0Y524;Q5JX53	Q99829;B0QZ18;F2Z2V0;A6PVH9;E7ENH5;Q5JX44;Q5JX58;Q5JX59;Q5JX60;Q5JX56;Q5JX45	Copine-1	CPNE1
14.9335	15.0694	15.3124	17.8165	16.4789	17.7481	18.8986	14.1231	15.6742	18.674	14.1209	17.1578	14.4227	14.2801	13.7987	14.8385	14.8747	12.1426	16.3034	14.7586	14.5038	17.9179	13.7574	14.8522	17.5154	17.6087	18.2652	15.9629					3	3	3	34.3	34.3	34.3	10.852	0	175.47	143670000	130	676	P02656;B0YIW2	P02656;B0YIW2	Apolipoprotein C-III	APOC3
12.5408	15.9634	14.969	20.9018	20.0121	18.6881	19.1163	20.219	13.9712	19.9465	20.8775	15.6219	18.2991	15.0163	18.7543	19.096	19.8327	19.8107	20.5734	15.2416	15.2933	14.593	14.6633	19.2815	14.2513	19.0236	13.8281	14.5657					4	4	4	43	43	43	11.896	0	8.0739	71304000	71	677	B1AH87;P30536	B1AH87;P30536	Translocator protein	TSPO
13.1293	14.6439	14.6398	14.8913	17.533	17.8754	17.9201	17.9625	16.2229	15.7576	13.0389	15.4667	14.7442	14.4243	14.1779	13.7062	17.0012	17.0228	17.3057	17.3481	17.8035	17.498	17.6126	17.8343	14.1328	13.8333	12.7124	14.4452					19	19	19	20.8	20.8	20.8	131.7	0	41.618	29731000	71	680	O43847;O43847-2;B1AKJ5;G3V1R5;F5H7V1;H0Y5G9	O43847;O43847-2;B1AKJ5;G3V1R5;F5H7V1	Nardilysin	NRD1
21.0469	21.0987	21.2344	21.3682	22.3051	21.8808	21.765	21.9798	22.0964	21.7959	22.1314	21.9212	22.8625	22.864	22.9378	23.2172	21.0991	21.0145	20.886	21.032	21.5976	21.2929	21.4464	21.6894	22.5995	22.7616	22.4547	22.5148					57	57	34	55.2	55.2	31.9	112.26	0	323.31	6209200000	4360	683	P50993;B1AKY9;H0Y7C1;E9PRA5	P50993;B1AKY9;H0Y7C1	Sodium/potassium-transporting ATPase subunit alpha-2	ATP1A2
17.5608	18.0584	18.1492	17.8819	17.9929	18.9212	18.1886	18.3124	18.1498	18.9251	18.9702	18.8446	16.5719	16.5593	16.4945	17.4937	19.1933	18.9379	19.4344	18.4715	18.2207	18.2849	18.0145	18.5378	19.3503	19.2126	18.2569	18.7196					14	14	5	57.2	57.2	20.4	34.834	0	82.516	87810000	153	685	P60891;B1ALA9;A0A2R8Y7H4;P60891-2;B7ZB02;B1ALA7;Q15244	P60891;B1ALA9;A0A2R8Y7H4;P60891-2;B7ZB02	Ribose-phosphate pyrophosphokinase 1	PRPS1
13.3268	17.2194	13.8486	14.795	15.5475	14.4626	15.3972	14.3785	13.6606	18.0187	17.6171	14.8785	14.8158	17.6694	14.8282	17.6086	17.8384	18.0788	14.2053	18.5362	15.0409	15.5055	17.4439	17.1227	15.2453	13.9939	13.4327	13.8629					9	9	9	29.6	29.6	29.6	38.538	0	30.518	52236000	56	688	O14832;B1ALH6;O14832-2;C9IYS5;C9JR86	O14832;B1ALH6;O14832-2;C9IYS5;C9JR86	Phytanoyl-CoA dioxygenase, peroxisomal	PHYH
21.7364	21.7393	21.8853	22.3009	23.0501	23.0535	22.9994	22.9815	21.9081	22.0369	22.2717	21.8002	22.3866	22.3508	22.4578	22.5709	20.4011	20.2693	20.5851	20.6946	19.5057	19.3894	19.8188	20.1376	19.0949	19.5424	18.986	19.1834					17	17	7	56.7	56.7	17.8	41.4	0	323.31	1314800000	1084	696	P08174;P08174-2;H3BLV0;B1AP13;H7BY55;P08174-4;P08174-3;P08174-5;P08174-6;P08174-7;A0A2R8YEC5;A0A2R8YDY3	P08174;P08174-2;H3BLV0;B1AP13;H7BY55;P08174-4;P08174-3;P08174-5;P08174-6;P08174-7	Complement decay-accelerating factor	CD55
13.9216	15.053	15.1898	20.2993	18.338	13.7614	14.261	14.9582	13.9601	13.868	14.2431	14.8342	11.8344	14.8555	15.0035	12.644	15.1095	14.8966	18.0972	13.8063	15.6362	14.2123	14.3042	14.4143	14.1674	14.3064	12.0281	15.229					3	3	3	2.9	2.9	2.9	97.728	0.0047463	2.1301	13291000	8	705	B2RNG4;Q9C030;C9JNQ0;E9PFM0;Q9C030-3;Q9C030-2;Q9BYJ4;Q9BYJ4-2	B2RNG4;Q9C030;C9JNQ0;E9PFM0;Q9C030-3;Q9C030-2	Tripartite motif-containing protein 6	TRIM6-TRIM34;TRIM6
18.6467	18.2548	18.7205	18.4571	17.281	17.6851	17.5276	17.3949	18.2366	18.3997	18.3532	16.0318	15.5004	14.4136	14.7032	15.4404	18.7794	18.6653	18.3545	19.321	19.2288	19.0359	18.9429	19.0214	14.1531	14.3704	14.5547	13.3814					13	13	13	43.4	43.4	43.4	46.461	0	178.99	102860000	206	706	Q6NYC1;B2WTI3;B2WTI4;K7EJU9;Q6NYC1-2;Q6NYC1-3	Q6NYC1;B2WTI3;B2WTI4;K7EJU9;Q6NYC1-2;Q6NYC1-3	Bifunctional arginine demethylase and lysyl-hydroxylase JMJD6	JMJD6
15.219	15.6891	13.9027	16.5002	16.3449	14.2304	16.7109	16.613	13.9262	14.3495	14.6907	16.07	13.961	14.1899	15.252	13.9931	13.9127	14.554	14.7544	15.215	18.7859	18.1226	17.298	18.2073	14.8529	12.6154	12.4769	15.4007					6	5	5	26.2	22.7	22.7	33.697	0	20.924	10296000	25	711	Q99439;B4DDF4;B4DUT8;Q99439-2;A0A087X271;K7ES69;A0A087X1X5;H3BVI6;H3BQH0;A0A087WV51;U3KPS3	Q99439;B4DDF4;B4DUT8;Q99439-2;A0A087X271;K7ES69;A0A087X1X5;H3BVI6	Calponin-2;Calponin	CNN2
19.721	19.8694	19.6267	20.1444	15.9898	15.5728	16.6307	15.0738	20.7503	20.668	21.2112	21.1253	21.7488	22.4284	22.9448	22.4792	22.6808	22.2963	20.4249	22.6028	20.1841	20.5514	20.9922	20.1447	21.3594	21.4882	21.726	21.4372					6	6	6	20.9	20.9	20.9	27.574	0	287.45	891670000	443	712	P41732;B4DDG0;B4E171;F8WF47;F8WC96;F8WF53	P41732;B4DDG0;B4E171	Tetraspanin-7;Tetraspanin	TSPAN7
20.7142	20.495	20.2951	20.1023	17.1507	17.7749	17.0124	16.3892	21.3719	21.6829	21.6768	19.2664	21.54	21.7081	22.2726	21.9001	22.4995	22.2132	21.9187	22.3866	19.5626	19.2931	19.7223	19.3611	23.1512	23.3676	22.8908	23.2201					24	17	6	44.4	35.8	14.1	94.202	0	323.31	596900000	613	716	B4DHI3;Q8NFZ3;A6NMU8;Q8NFZ3-2;H0Y7G6;Q8NFZ3-4;Q8NFZ3-3	B4DHI3;Q8NFZ3;A6NMU8;Q8NFZ3-2	Neuroligin-4, Y-linked	NLGN4Y
20.2103	20.2897	20.1655	20.1695	18.1382	18.3631	18.6495	19.1154	19.5817	19.7976	20.2859	20.3016	17.3165	16.6561	15.8593	17.8039	19.0142	19.4113	19.433	19.2528	18.0911	18.986	17.7086	18.0425	17.286	17.1642	17.6164	18.5231					16	16	15	44	44	42.1	51.712	0	283.45	309350000	419	718	O75390;B4DJV2;A0A0C4DGI3;H0YIC4;F8VPA1;F8W4S1;H0YH82;F8VRI6;F8VTT8;F8W1S4;F8VPF9;F8VRP1;F8VX68;F8VWQ5;F8VX07;F8VZK9;F8VR34;F8W642;F8VU34	O75390;B4DJV2;A0A0C4DGI3	Citrate synthase, mitochondrial;Citrate synthase	CS
18.1223	18.2246	19.9665	19.3936	20.3571	20.6424	20.9302	20.4458	19.3808	19.702	14.3315	20.4881	18.4708	17.614	18.4731	18.4391	19.4179	19.6743	20.0658	19.8853	19.5519	19.8435	19.934	19.8891	18.9747	13.6401	13.4565	15.0058					12	12	5	28.4	28.4	13.9	52.264	0	108.27	216310000	244	724	P61619;B4DR61;P61619-3;H7C1Q9;H7C069;A6NK38;F2Z2C7;A6NIF9;C9JJV4	P61619;B4DR61;P61619-3	Protein transport protein Sec61 subunit alpha isoform 1	SEC61A1
13.8762	14.916	12.7288	15.0646	15.1175	15.1947	15.0167	13.1475	15.0633	13.9488	14.7584	15.0504	14.8102	14.8397	15.3607	13.7937	14.958	15.3508	13.684	14.6542	14.8698	14.4979	13.5781	14.6575	16.6745	16.6933	16.7997	16.8391					5	5	4	5.8	5.8	5	132.65	0	7.0747	4484100	36	726	Q9UQB3;B4DRK2;E7EPC8;Q9UQB3-2;E9PHB5;D6R9A8	Q9UQB3;B4DRK2;E7EPC8;Q9UQB3-2;E9PHB5	Catenin delta-2	CTNND2
13.7346	18.1344	14.5216	18.1921	20.8775	19.0639	20.4584	19.3655	13.9871	17.7222	12.5154	15.8503	14.7103	15.2296	14.2056	13.2119	14.2351	17.8556	14.3851	14.1257	15.2334	18.1971	18.4044	18.6031	15.0015	13.464	15.3492	14.7432					3	3	3	8.7	8.7	8.7	34.607	0	60.823	52026000	77	727	Q969X1;C9JEN3;C9IYT2;F8WDY4;C9IZ27;C9JW19;C9JWV9;B4DUD2;C9JM62;C9JAK9;C9JN47;C9JI44;C9JDV0;C9JAP5	Q969X1;C9JEN3;C9IYT2;F8WDY4;C9IZ27;C9JW19;C9JWV9;B4DUD2	Protein lifeguard 3	TMBIM1
14.1344	18.1688	18.7855	13.9116	14.0927	14.0135	17.7628	14.4551	14.4718	19.1521	14.998	16.0549	12.3507	18.5635	14.1995	13.7455	16.7764	13.0552	14.5171	14.2273	14.6856	13.8673	13.7041	15.7039	18.9456	18.8519	18.2445	18.7246					2	2	1	12.9	12.9	6.9	26.105	0	74.233	51355000	82	729	B4DXG7;P52797	B4DXG7;P52797	Ephrin-A3	EFNA3
18.088	18.2689	18.2271	18.6187	17.8451	17.5174	17.3612	18.0439	18.5673	18.5076	18.478	16.0897	17.4372	17.6357	17.6064	17.4027	18.8343	18.9687	19.5512	18.9515	18.28	18.609	18.364	18.3432	13.8194	17.9231	17.8298	18.0807					16	16	16	62.8	62.8	62.8	43.062	0	199.5	73067000	171	730	Q12905;B4DY09;X6R6Z1;A0A0A0MRL0	Q12905;B4DY09	Interleukin enhancer-binding factor 2	ILF2
16.1543	13.5353	15.1507	14.9111	15.7495	15.2766	16.308	15.3163	15.0614	15.7054	15.4501	15.8121	15.0917	17.1458	16.9923	15.7712	15.0614	15.0635	16.5725	15.489	15.062	17.4898	17.0672	17.0265	15.8512	16.2291	16.5687	14.5997					35	35	25	32.5	32.5	23.9	140.94	0	222.38	173520000	205	734	B4E1Z4;E7ETN3;P00751;H7C5H1;A0A0G2JH38;P00751-2;C9JRT3;F2Z3N2;Q8N6L6;H7C526;A0A0G2JJ82;F8WCJ9;A2ABG0;Q5ST52;C9JYQ5;A0A0G2JI59;A0A0G2JJM0;A0A0G2JHM4	B4E1Z4;E7ETN3;P00751	Complement factor B;Complement factor B Ba fragment;Complement factor B Bb fragment	CFB
18.1983	17.8688	17.7587	17.3702	14.8134	14.6604	15.3583	12.3767	14.8957	13.9793	14.1254	16.4342	13.5671	15.0978	15.0899	13.8663	15.0025	14.5616	14.6255	15.255	14.079	13.463	14.2633	13.7729	15.0356	14.2767	14.1482	13.7439					3	3	3	18.5	18.5	18.5	34.932	0	99.014	7070600	26	741	P16422;B5MCA4;C9JKY3	P16422;B5MCA4;C9JKY3	Epithelial cell adhesion molecule	EPCAM
13.0434	15.1434	14.0946	13.7136	15.6117	14.9348	15.0011	13.4433	14.4457	14.3245	13.4974	15.3158	14.8239	14.5087	13.8614	11.7116	18.1138	17.9001	18.648	17.7554	16.1031	14.4643	17.137	17.0141	14.1923	12.7705	13.9735	15.0002					7	7	7	13.8	13.8	13.8	68.002	0	14.806	12354000	22	743	O00541;B5MCF9;O00541-2;B3KXD6;H7BYY8	O00541;B5MCF9;O00541-2;B3KXD6	Pescadillo homolog	PES1
14.3174	14.7589	16.6684	14.3269	15.6809	14.5332	16.0622	14.845	13.9501	14.8396	13.7883	15.4847	14.4122	13.663	14.043	13.7674	14.4865	14.5042	15.9391	14.4417	15.1312	14.9027	15.6591	16.289	13.6468	13.7738	15.2857	14.864					6	6	6	23	23	23	41.487	0	17.243	6338000	19	744	Q15019;Q15019-3;B5MCX3;Q15019-2;C9J2Q4;C9IY94;C9J938;H7C310;C9JB25;C9IZU3;C9JQJ4;B5MD47;C9JZI2;F8WB65;A0A1B0GXJ2;C9JFT1;H7C2Y0	Q15019;Q15019-3;B5MCX3;Q15019-2;C9J2Q4;C9IY94;C9J938;H7C310;C9JB25;C9IZU3;C9JQJ4;B5MD47	Septin-2	2002-09-01
20.733	20.7444	20.781	20.6624	21.8175	21.5787	21.6276	21.5731	19.2077	19.3245	18.9668	16.4286	18.9506	18.9752	18.6892	18.9345	18.9997	19.124	19.7706	19.2003	21.2822	21.7632	21.6644	21.6849	19.4441	19.0128	19.4338	17.7824					5	5	4	22.9	22.9	20.3	29.559	0	321.57	196530000	244	745	B5MD23;O75954;A0A3B3IST1;E9PHL0	B5MD23;O75954;A0A3B3IST1	Tetraspanin;Tetraspanin-9	TSPAN9
18.8497	18.9093	19.055	18.6736	20.5679	20.5908	20.6382	20.9708	20.0459	19.8407	19.7451	19.7641	18.9848	15.3412	19.265	18.7108	20.6278	21.0662	19.8243	20.6172	19.0391	19.833	20.1046	20.0024	19.8058	19.9565	19.1629	18.5376					9	9	9	44.4	44.4	44.4	24.423	0	65.42	146410000	236	747	P62826;B5MDF5;J3KQE5;F5H018;H0YFC6;B4DV51;A0A087X0W0	P62826;B5MDF5;J3KQE5;F5H018	GTP-binding nuclear protein Ran	RAN
18.4618	18.5268	18.7048	18.4299	14.304	18.3641	18.4377	18.6143	20.4018	19.9271	19.9904	15.0057	18.8897	19.1844	17.5429	19.0069	18.2845	18.0738	18.4621	19.5093	18.5951	19.0534	18.4287	18.62	18.1767	18.9988	19.3387	19.064					10	10	10	27.7	27.7	27.7	55.239	0	117.08	73715000	102	753	Q8TE99;B7Z4T2;B7Z3R9;E9PDB7;Q8TE99-2;D6R928;D6RGE3;A0A1B0GUH7;A0A1B0GWB5	Q8TE99;B7Z4T2;B7Z3R9;E9PDB7;Q8TE99-2	2-phosphoxylose phosphatase 1	PXYLP1
15.5396	16.2051	14.7445	15.9773	12.5729	13.748	17.2345	14.9329	16.1561	14.9492	14.3133	16.4303	18.2834	13.2315	15.3099	17.4724	14.9639	14.8101	15.4659	15.4641	14.782	17.6815	16.9465	17.5104	18.7583	19.876	19.1191	19.8517					13	13	13	28.5	28.5	28.5	72.176	0	139.12	47308000	102	754	P51693;F5GZ08;B7Z4G8;P51693-2;K7EQJ4;S4R3U6;K7ELK0;K7EMN4	P51693;F5GZ08;B7Z4G8;P51693-2;K7EQJ4	Amyloid-like protein 1;C30	APLP1
16.8027	16.6945	16.5513	17.945	14.8575	14.7486	15.7148	12.0926	13.3388	15.0324	13.9707	16.9797	15.1033	14.4855	13.4948	16.6495	17.2675	17.0468	17.436	17.2056	14.7351	16.9678	14.8738	14.3503	13.4838	15.4773	13.5919	13.8139					6	6	6	17.4	17.4	17.4	52.916	0	53.485	17087000	44	765	P0CG08;B7ZAQ6;B7ZAQ6-2;B7ZAQ6-3;U3KPV2;E9PKY3;A0A087WW82;A0A087WW78	P0CG08;B7ZAQ6;B7ZAQ6-2;B7ZAQ6-3;U3KPV2;E9PKY3	Golgi pH regulator B;Golgi pH regulator A	GPR89B;GPR89A
14.751	16.3322	18.8372	18.2697	22.4975	23.5215	14.4477	21.7051	14.4888	13.7208	20.4475	22.7832	22.8092	14.1531	22.3714	21.9502	13.9983	22.6269	20.2413	21.5052	20.155	20.0442	18.6186	19.8707	21.4272	21.9762	21.6264	21.1319					32	32	31	44.2	44.2	43.1	103.88	0	280.93	660950000	240	769	B7ZKJ8;Q14624;Q14624-2;Q14624-3;Q14624-4;H7C0L5	B7ZKJ8;Q14624;Q14624-2;Q14624-3;Q14624-4;H7C0L5	Inter-alpha-trypsin inhibitor heavy chain H4;70 kDa inter-alpha-trypsin inhibitor heavy chain H4;35 kDa inter-alpha-trypsin inhibitor heavy chain H4	ITIH4
19.6003	19.3158	19.3598	19.28	19.526	19.1701	19.3649	18.9426	19.1862	18.6406	18.9716	20.1814	19.8706	19.8807	20.1014	19.7056	20.0832	19.4943	19.7191	19.8297	17.3248	17.1995	17.2464	17.5239	21.0297	21.1303	21.209	21.5808					27	27	27	38.9	38.9	38.9	136.06	0	309.34	181810000	318	772	Q9HC56;B7ZM79;Q9HC56-2;Q5VT82	Q9HC56;B7ZM79;Q9HC56-2;Q5VT82	Protocadherin-9	PCDH9
17.82	18.1387	18.0599	18.0201	16.397	16.4853	16.7553	16.5208	18.0904	17.6563	17.0328	18.1114	14.104	18.7819	17.5148	17.1158	17.4897	17.0997	16.5148	16.7358	13.5193	16.1354	15.0101	16.502	18.0691	17.4	17.5798	15.2784					30	30	28	37.8	37.8	35.6	120.87	0	108.51	59187000	110	773	O75044;B7ZM87;A0A075B7B5;P0DMP2;A0A286YEY3;P0DJJ0;Q5VZB4;A0A075B7E9;E9PDX4;A0A087WW56;A0A075B743;A0A075B7E6;A0A087X0L1;A0A075B7C8;A0A087X1G6	O75044;B7ZM87;A0A075B7B5	SLIT-ROBO Rho GTPase-activating protein 2	SRGAP2
14.7145	17.2329	16.8487	18.5514	17.051	14.3657	14.5237	14.2665	17.9818	14.3362	14.2581	15.9803	19.7029	18.844	19.4322	19.6488	13.6743	18.0311	17.8682	15.3341	14.1668	17.5434	14.171	14.6244	14.8335	14.0888	13.2512	15.0459					11	10	8	20	18.6	16.4	67.217	0	29.874	38175000	69	774	Q86VH4;Q4KMX1;B8ZZ84;Q86VH4-2	Q86VH4;Q4KMX1;B8ZZ84;Q86VH4-2	Leucine-rich repeat transmembrane neuronal protein 4	LRRTM4
14.5881	15.0638	15.4829	13.7936	14.926	17.3525	14.143	14.1918	13.7608	13.4326	14.9823	16.6499	15.2637	14.2465	14.866	14.2547	16.9425	14.5168	17.309	15.0857	14.4201	14.2195	14.765	14.7321	14.4294	13.1492	13.6676	14.8713					4	4	4	39	39	39	13.133	0	7.0241	8786000	20	779	Q15370;Q15370-2;B8ZZU8;I3L0M9;A0A0B4J296	Q15370;Q15370-2;B8ZZU8;I3L0M9	Transcription elongation factor B polypeptide 2	TCEB2
14.547	13.589	15.0061	15.1399	14.3079	13.7794	14.4748	13.3825	14.4786	14.6527	14.6123	15.4712	14.0227	15.1118	13.7886	12.3369	15.0658	14.3335	12.6097	14.5294	15.1141	15.2439	12.9361	13.7423	19.3183	19.5306	19.2852	19.3355					3	3	3	17.9	17.9	17.9	25.729	0	35.633	6754300	20	781	P01732;P01732-2;B8ZZZ4;P01732-3	P01732;P01732-2;B8ZZZ4;P01732-3	T-cell surface glycoprotein CD8 alpha chain	CD8A
18.3595	18.1168	18.2291	18.2083	17.0477	14.8965	17.1598	16.9879	18.4352	18.8891	18.7365	15.7208	18.2369	18.4137	17.967	18.2148	18.3868	18.4667	19.5453	19.2015	19.0859	19.1569	19.1825	19.1516	16.3159	14.6602	16.0847	15.4204					17	17	17	41.9	41.9	41.9	65.38	0	162.76	109550000	193	782	Q53GS9;B9A018;A0A087X1B2;Q53GS9-3;Q53GS9-2;F8WC91;C9JIU2;A0A087WW31;C9J0X5	Q53GS9;B9A018;A0A087X1B2;Q53GS9-3;Q53GS9-2	U4/U6.U5 tri-snRNP-associated protein 2	USP39
16.5566	16.2606	16.1362	13.3753	16.7931	16.5387	14.9593	16.4176	14.6022	13.9524	16.6257	16.5758	11.8113	15.3192	15.2042	13.6083	14.3316	16.0003	14.1057	15.4909	14.4981	16.9142	17.4242	16.7893	16.9597	16.5272	16.2744	17.1359					4	4	4	35.8	35.8	35.8	17.467	0	184.64	44947000	89	785	Q9UK00;C9IYC4;Q9UK00-2	Q9UK00;C9IYC4;Q9UK00-2	Uncharacterized protein C3orf18	C3orf18
14.1954	15.258	13.6096	13.6868	16.1389	14.2053	15.4052	15.0599	14.3893	13.0473	14.0701	15.1541	14.9036	16.6117	14.7478	14.4189	13.7591	16.7462	14.3976	14.42	15.1391	14.0545	13.5169	17.3681	17.1928	17.3436	14.0206	15.1135					4	4	4	37.1	37.1	37.1	15.088	0	21.827	20816000	50	790	P35080-2;C9J0J7;G5E9Q6;P35080;C9J712;C9JQ45;C9J2N0	P35080-2;C9J0J7;G5E9Q6;P35080;C9J712;C9JQ45;C9J2N0	Profilin-2;Profilin	PFN2
17.8678	18.0306	17.6537	17.6238	17.8742	17.761	17.1071	17.8481	17.2397	17.0971	17.16	16.4232	13.7943	15.0789	15.0221	15.7634	18.6626	18.6127	19.1255	18.0021	18.5902	18.5151	18.5411	18.8193	17.1536	12.8007	12.268	14.3722					9	9	9	51.5	51.5	51.5	21.676	0	55.586	55344000	107	791	P30626;C9J0K6;P30626-3;P30626-2;B4DHQ6	P30626;C9J0K6;P30626-3;P30626-2	Sorcin	SRI
15.9862	16.7911	15.6319	15.6797	17.1011	15.0878	16.9677	15.7212	17.9592	18.0513	16.2148	19.4705	18.9228	17.1515	19.1336	18.7074	18.1884	18.275	16.5626	16.1809	15.7291	14.2917	15.3423	17.8615	21.657	21.997	21.8456	21.5326					39	33	28	38.8	35.2	31.4	124.7	0	323.31	386190000	588	795	C9J240;Q6U841-2;Q6U841;Q6U841-3;E7EW28;F8WDX9;Q6U841-4	C9J240;Q6U841-2;Q6U841;Q6U841-3;E7EW28;F8WDX9	Anion exchange protein;Sodium-driven chloride bicarbonate exchanger	SLC4A10
13.0169	14.4785	13.8336	12.7911	13.6335	14.3906	15.1425	14.4339	15.3356	14.1894	14.8387	16.1341	13.2683	15.8664	14.6596	12.5284	13.8081	13.9588	14.1411	14.4249	17.6824	17.795	17.9188	17.6827	17.1136	14.632	12.8415	14.4057					11	11	11	13.2	13.2	13.2	104.58	0	7.9489	7863800	22	796	Q86UX2;C9J2H1;A0A096LP62;Q86UX2-3;G5E9D8;Q86UX2-2;Q86UX2-4	Q86UX2;C9J2H1;A0A096LP62;Q86UX2-3;G5E9D8;Q86UX2-2	Inter-alpha-trypsin inhibitor heavy chain H5	ITIH5
16.7437	17.2235	16.4135	17.4929	21.0531	21.16	21.2758	21.1945	21.0423	21.4015	20.923	21.7463	21.3313	21.0872	21.5976	21.5879	20.3512	20.1171	20.2348	19.8882	18.5418	18.5027	18.1427	17.4195	18.909	19.9462	19.1444	19.0083					17	17	2	30.5	30.5	3.2	74.642	0	220.03	615430000	617	802	C9J4Z0	C9J4Z0		SLC22A23
13.203	14.478	15.7648	16.3133	21.5448	21.6445	21.6325	21.0862	15.2617	15.7426	16.0966	16.1545	16.1127	16.0078	15.8296	16.2142	15.6692	16.2212	14.4757	15.2898	14.5782	15.424	15.1889	15.7688	13.9066	16.2291	16.174	15.8516					7	7	7	23.3	23.3	23.3	35.049	0	232.12	105790000	115	809	O15162;C9J7K9;O15162-2;C9J9P4;H7C5I5;C9J0H3;C9JE06	O15162;C9J7K9;O15162-2;C9J9P4;H7C5I5;C9J0H3;C9JE06	Phospholipid scramblase 1	PLSCR1
18.2127	16.9466	14.186	17.6582	16.0787	14.8733	14.6873	13.2714	14.059	14.041	13.5586	14.9966	15.2826	14.2396	14.7502	13.433	13.822	15.1019	14.1507	15.1368	14.85	14.1611	14.1152	14.9311	14.9708	15.4387	13.7132	13.3906					4	4	4	35.6	35.6	35.6	13.238	0	35.437	9843900	28	817	C9JAI6;Q96DZ9-3;Q96DZ9-2;Q96DZ9-4;Q96DZ9-5;Q96DZ9-6;Q96DZ9	C9JAI6;Q96DZ9-3;Q96DZ9-2;Q96DZ9-4;Q96DZ9-5;Q96DZ9-6;Q96DZ9	CKLF-like MARVEL transmembrane domain-containing protein 5	CMTM5
18.451	18.7774	18.6186	13.2398	18.6605	15.3169	18.6162	14.2904	19.002	18.9502	18.8084	15.9263	14.4768	14.3095	13.7853	14.2373	15.3588	13.7033	14.2908	14.275	13.5147	14.5273	13.0218	15.4806	14.7026	13.5542	12.0942	15.1913					4	4	4	26.7	26.7	26.7	23.135	0	41.989	40636000	44	819	Q16595;H7C585;C9JAX1;Q16595-3;A0A2R8Y5A1;Q16595-2	Q16595;H7C585;C9JAX1	Frataxin, mitochondrial;Frataxin intermediate form;Frataxin(56-210);Frataxin(78-210);Frataxin mature form	FXN
14.725	13.1123	14.1976	16.5629	15.3556	17.1232	15.6841	15.2614	14.8132	17.2415	16.8951	16.4618	13.009	13.6049	13.3681	14.6881	14.3984	13.5324	14.7672	16.1003	14.3749	17.1026	14.9232	16.2806	13.889	14.4766	15.0237	14.6682					6	6	6	39.5	39.5	39.5	29.763	0	53.683	8424100	24	820	O75431;C9JAZ1;O75431-2;C9JNK6	O75431;C9JAZ1;O75431-2;C9JNK6	Metaxin-2	MTX2
21.7406	21.5521	21.2772	21.7246	15.3187	14.5642	16.1948	13.9061	17.2203	16.1995	17.311	17.0492	17.7452	16.6492	18.2041	18.2157	22.2529	21.258	20.6853	20.7154	14.9123	14.4529	16.3846	15.1481	20.2242	20.7556	20.3591	20.2256					9	9	9	32	32	32	46.12	0	271.77	119230000	170	821	Q5DX21;C9JBA5;C9JMW0;Q5DX21-3;Q5DX21-2	Q5DX21;C9JBA5;C9JMW0;Q5DX21-3;Q5DX21-2	Immunoglobulin superfamily member 11	IGSF11
19.099	19.192	19.1289	19.1534	16.2691	16.6593	17.0241	17.2954	18.6863	18.4565	18.9687	16.6356	14.4397	13.5868	15.4548	17.7309	18.4588	17.7676	18.8831	17.4371	18.411	18.4407	19.0216	18.0684	13.8365	14.2293	16.6177	18.0563					10	10	10	13.6	13.6	13.6	94.453	0	105.2	49804000	81	822	Q8NBJ9;F5H8L4;C9JBG5;Q8NBJ9-2;E9PMC3;E9PPN9;E9PME7	Q8NBJ9;F5H8L4;C9JBG5;Q8NBJ9-2	SID1 transmembrane family member 2	SIDT2
13.8413	15.8721	14.2705	13.9546	15.0543	14.7103	15.1167	13.1479	14.5319	14.1452	15.3202	13.4868	13.0301	14.3234	13.6092	14.1318	14.1144	13.343	15.0456	13.8284	14.3923	14.9211	14.346	14.3098	13.3049	13.9381	15.513	14.1661					20	20	20	57.2	57.2	57.2	51.511	0	323.31	143670000	210	823	P02679;C9JEU5;C9JC84;P02679-2;C9JPQ9;C9JU00	P02679;C9JEU5;C9JC84;P02679-2	Fibrinogen gamma chain	FGG
11.8917	14.2326	14.3378	13.2797	14.7634	12.9031	13.3689	15.0985	18.3145	18.3944	18.2547	16.8512	18.1138	18.3976	17.6615	18.7407	12.7696	13.3254	14.2889	16.828	19.1735	18.9736	19.3025	18.5145	11.8215	13.0939	13.2716	12.6391					41	39	1	39.2	39.2	1.8	129.21	0	323.31	515960000	709	831	C9JE82;Q9NY47-2;Q9NY47-4;Q9NY47-3	C9JE82;Q9NY47-2;Q9NY47-4;Q9NY47-3	Voltage-dependent calcium channel subunit alpha-2/delta-2;Voltage-dependent calcium channel subunit alpha-2-2;Voltage-dependent calcium channel subunit delta-2	CACNA2D2
14.6656	14.6788	16.4923	12.7551	14.4679	13.8992	18.2333	17.9572	13.9203	14.4903	12.8556	17.0503	13.8236	13.8234	13.6648	14.501	13.8153	14.9058	14.6152	14.9186	14.9101	16.8158	14.7356	15.5342	15.7607	16.9985	12.7324	15.2277					8	8	8	24	24	24	55.536	0	25.052	15871000	32	836	Q13098;C9JFE4;Q13098-7;Q13098-5;A8K070;A0A096LPJ3;A0A096LP07;J3KSA5;J3QLT0;Q13098-6;J3KRJ4;J3QS88;J3KTB0;J3QL53;J3QS84;J3KRE8;J3QLE8;J3QQX0	Q13098;C9JFE4;Q13098-7;Q13098-5;A8K070;A0A096LPJ3;A0A096LP07;J3KSA5;J3QLT0;Q13098-6;J3KRJ4	COP9 signalosome complex subunit 1	GPS1
18.6247	19.0127	18.7217	18.7012	17.7462	17.9577	18.1126	18.5031	19.2498	19.2137	19.3793	18.9287	16.4097	16.1889	15.6107	15.9102	18.2361	18.2129	17.4659	18.0454	18.2715	18.6902	18.4611	18.327	16.8885	16.8515	16.9874	17.1439					7	7	6	56.2	56.2	45.7	11.749	0	57.33	110470000	209	837	P99999;C9JFR7	P99999;C9JFR7	Cytochrome c	CYCS
21.8037	22.0936	22.0737	21.9085	21.575	21.7068	21.9506	22.0565	22.1718	22.1494	22.0034	22.2363	21.0378	21.1947	20.7273	21.0023	20.4518	20.8139	20.4853	20.0651	20.5447	21.2939	20.8535	20.4308	22.0471	22.1204	22.2747	22.0969					26	26	26	58.6	58.6	58.6	58.112	0	323.31	1225600000	1188	845	P07602;C9JIZ6;P07602-2;P07602-3;Q5BJH1;A0A0J9YXB8	P07602;C9JIZ6;P07602-2;P07602-3	Prosaposin;Saposin-A;Saposin-B-Val;Saposin-B;Saposin-C;Saposin-D	PSAP
17.7267	17.8346	18.1956	18.4103	14.0737	15.6987	15.6461	13.4231	16.4816	15.9413	15.6909	16.6578	18.3042	14.3204	19.0465	13.0487	15.9538	15.5685	16.4903	16.0288	13.6981	16.1286	14.3502	15.9046	14.57	13.7485	16.2694	14.2302					14	14	14	17.5	17.5	17.5	118.63	0	23.374	18329000	42	851	Q9Y4F1;C9JME2;Q9Y4F1-2;A0A1B0GV68;M0QYB0;M0QXT1;H0Y783;Q9Y4F1-3;M0R262	Q9Y4F1;C9JME2;Q9Y4F1-2;A0A1B0GV68	FERM, RhoGEF and pleckstrin domain-containing protein 1	FARP1
13.8015	16.0146	16.0198	13.5536	13.838	14.2811	15.988	15.9056	14.2906	13.8675	14.1871	16.3099	14.8521	14.1411	15.141	13.23	15.1838	14.5893	15.3156	15.3647	14.8579	14.9052	14.6697	14.6863	14.5163	13.9369	13.9623	12.6503					7	7	7	17.9	17.9	17.9	50.315	0	5.7672	5479900	16	861	Q9H9P8;C9JVN9;Q9H9P8-2;G3V5S1;G3V272	Q9H9P8;C9JVN9;Q9H9P8-2	L-2-hydroxyglutarate dehydrogenase, mitochondrial	L2HGDH
13.129	14.4953	13.4441	15.3494	14.0501	14.5832	14.5698	13.36	13.9612	17.3572	18.4801	15.411	12.4126	15.4303	14.279	13.0784	16.7333	14.0085	14.3614	16.2046	14.4682	14.9976	14.3058	13.665	13.1454	15.4327	14.2114	13.7522					5	5	4	23.7	23.7	21.2	40.368	0	86.73	6653900	13	982	P41143;D2CGC9	P41143;D2CGC9	Delta-type opioid receptor	OPRD1
17.8061	17.2717	17.5606	19.0005	13.8286	17.0095	13.6893	17.5554	19.7597	19.3405	20.0427	19.9448	21.162	20.1368	21.4093	21.1034	19.723	19.0734	18.9998	19.5876	19.5759	18.1531	19.4228	19.2548	20.0083	20.5557	19.6409	20.7961					6	6	6	11.8	11.8	11.8	45.496	0	323.31	158320000	195	983	O75056;D3DPN2	O75056;D3DPN2	Syndecan-3;Syndecan	SDC3
14.4821	14.9056	12.6046	15.7567	14.4892	15.4347	14.6394	15.4868	13.7257	14.1014	13.6238	16.183	11.1477	13.1787	14.497	12.7997	13.2297	14.886	14.7656	14.489	15.573	15.8104	14.3243	13.9229	14.0729	15.2856	15.061	15.3873					7	7	7	35.6	35.6	35.6	26.721	0	244.34	251570000	199	990	P02746;D6R934;A0A0A0MSV6;D6RGJ1	P02746;D6R934;A0A0A0MSV6	Complement C1q subcomponent subunit B	C1QB
16.7607	16.6872	16.4982	16.8168	16.8945	17.38	17.1048	17.0033	17.9111	17.7648	17.7482	14.7148	18.1325	18.0188	18.5015	18.3419	17.8567	17.7636	17.9695	17.5894	17.832	17.8564	18.2372	17.8736	16.756	14.7621	13.6007	15.2577					6	6	1	26	26	4.9	30.588	0	46.694	26280000	93	994	Q99729-3;Q99729-2;D6R9P3;D6RD18;D6RBZ0	Q99729-3;Q99729-2;D6R9P3;D6RD18;D6RBZ0	Heterogeneous nuclear ribonucleoprotein A/B	HNRNPAB
15.9889	16.473	13.6323	14.3028	18.1746	13.087	18.8698	18.6559	14.2803	16.6769	17.0093	16.2076	16.5571	17.1219	13.6395	17.6249	18.7057	18.8041	17.9396	19.3776	18.201	18.0674	17.8366	17.7395	18.3647	18.6035	18.4658	14.4118					5	5	5	15	15	15	63.775	0	62.444	41475000	81	995	Q8NBW4;D6R9Q7;E7ESU6;Q8NBW4-2;Q8NBW4-4;Q8NBW4-3;D6RDH2;D6RE72;D6RBB9;D6R9X0;D6RER8;D6RG31;D6RHF5;B3KVK8	Q8NBW4;D6R9Q7;E7ESU6;Q8NBW4-2;Q8NBW4-4;Q8NBW4-3	Sodium-coupled neutral amino acid transporter 9	SLC38A9
17.9191	14.9473	17.8953	13.0044	18.2966	15.5351	14.1235	15.1007	15.3309	14.3286	14.1514	15.3696	13.8103	14.5579	14.2563	14.5331	17.7091	14.2666	14.5478	17.1857	17.2997	15.2385	15.5544	16.4294	13.0613	13.8063	13.0417	12.4426					9	9	3	38.3	38.3	14.8	29.945	0	12.418	23750000	35	998	P61247;D6RAT0;D6RG13;D6RB09;D6R9B6;E9PFI5;H0Y9Y4;D6RAS7;D6RED7;D6RGE0;D6RI02	P61247;D6RAT0;D6RG13;D6RB09;D6R9B6;E9PFI5;H0Y9Y4;D6RAS7	40S ribosomal protein S3a	RPS3A
13.6389	14.1953	15.2325	15.0637	14.7701	12.8653	18.3663	18.4624	13.7623	14.667	13.8749	16.254	13.0357	13.4217	15.5794	14.1902	14.8368	13.6162	13.4312	15.1034	14.7224	15.4585	15.0457	18.668	15.3994	12.7599	14.5823	14.5883					4	4	1	26.2	26.2	4.1	18.751	0	8.6584	35694000	49	1003	D6RBT3	D6RBT3		NDUFS6
13.6769	14.2965	15.3687	12.3155	13.7395	15.0107	15.9075	13.9461	14.3471	13.2776	13.9461	15.3438	14.1335	14.0121	14.8347	15.606	16.652	17.0077	17.1114	16.5664	15.2447	16.5706	16.5109	15.0352	13.6098	14.2123	13.3905	14.9046					5	5	5	20	20	20	32.935	0	9.9227	8007900	26	1007	Q8NBQ5;D6RCD0	Q8NBQ5;D6RCD0	Estradiol 17-beta-dehydrogenase 11	HSD17B11
22.3994	22.6767	22.5993	22.6449	22.8235	22.6625	22.6593	22.7337	22.0233	21.9175	21.8637	20.8741	22.5006	21.8708	22.332	22.4951	21.909	21.7292	21.8651	21.4757	21.7092	21.4586	22.2151	22.4867	22.1742	22.0364	21.8163	21.6639					8	8	1	60.7	60.7	4.8	17.001	0	109.95	735140000	598	1011	D6RDP6	D6RDP6		CLDND1
15.6003	15.0585	16.2624	16.2773	16.9508	17.1194	16.8705	16.3714	15.9208	12.9831	15.983	15.1085	16.9784	17.0329	14.2756	12.8635	18.5502	17.0577	17.5029	16.7638	16.8313	18.1543	18.2345	18.0616	14.5297	17.616	18.0933	14.1384					14	14	7	39.6	39.6	21	49.398	0	205.44	79247000	112	1013	Q9NVA2;D6RGI3;D6RER5;Q9NVA2-2;D6RDU5;H0Y961;D6RDP1;D6R9Y6;H0Y9G8	Q9NVA2;D6RGI3;D6RER5;Q9NVA2-2;D6RDU5;H0Y961	Septin-11	2011-09-01
18.1078	18.4085	18.1473	18.2488	16.749	16.3339	16.8985	17.158	17.6135	16.5513	17.7039	15.4794	13.8321	15.2335	15.3732	12.7873	19.5879	19.7734	19.9196	19.8171	20.2264	21.2249	20.0471	20.5582	15.7664	13.2517	13.7345	16.3876					9	9	9	40.2	40.2	40.2	29.48	0	205.14	51196000	136	1023	O00584;D6RHI9;D6REQ6;A0A087WZM2;H0YAE9;A0A087WWI1;O00584-2;J3QQ64	O00584;D6RHI9;D6REQ6;A0A087WZM2;H0YAE9	Ribonuclease T2	RNASET2
19.9715	20.5007	20.5521	20.2919	17.7048	17.8177	18.2994	17.4424	20.1337	20.315	20.4648	15.4444	18.8427	19.0077	17.9358	18.4503	19.3138	19.6529	19.4534	19.8721	18.7787	19.2398	19.0699	18.8591	16.706	18.6645	17.7314	16.9096					12	12	12	38.5	38.5	38.5	48.948	0	123.89	155400000	217	1025	Q06265;Q06265-2;D6RIY6;Q06265-3;Q06265-4;D6R905;D6RA17;H0Y9L5;D6RAP4	Q06265;Q06265-2;D6RIY6;Q06265-3;Q06265-4;D6R905;D6RA17	Exosome complex component RRP45	EXOSC9
14.2321	15.3446	13.8167	14.2577	14.6623	16.9246	14.934	13.9961	16.4026	14.2906	14.7843	15.5225	17.5054	15.687	18.562	18.8408	14.8959	12.2235	16.9032	14.4389	14.2714	14.5649	16.7614	13.9348	14.089	14.3789	15.1451	14.2264					4	4	4	29.6	29.6	29.6	28.081	0	7.8187	24324000	35	1031	Q8N4L2;E5RIY0;E5RFT4;E5RJC2;E5RIP9	Q8N4L2;E5RIY0;E5RFT4	Type 2 phosphatidylinositol 4,5-bisphosphate 4-phosphatase	TMEM55A
17.1506	14.2933	15.045	13.3381	14.45	14.0877	14.67	15.1393	14.5219	13.294	13.63	16.3196	14.8655	15.3236	14.0497	13.4502	19.1649	19.0313	19.0614	18.8132	15.059	18.1749	15.6502	14.4132	13.082	14.73	13.3275	13.4743					4	4	4	33.3	33.3	33.3	12.855	0	6.0086	24739000	21	1038	O75347;E5RIW3;E5RJD8;E5RHG6;O75347-2;E5RIX8	O75347;E5RIW3;E5RJD8;E5RHG6;O75347-2	Tubulin-specific chaperone A	TBCA
14.0115	15.7777	16.2672	13.3209	15.6547	15.2762	15.9718	16.1914	14.902	15.8529	16.0542	16.706	16.9642	16.9665	15.5086	18.4593	15.0137	15.1589	14.8297	14.5428	16.865	15.6439	15.3271	13.0298	13.9868	14.7114	13.0611	16.0935					15	15	12	50.7	50.7	45.1	37.839	0	36.216	50558000	96	1040	O94905;E5RHW4;E5RJ09;O94905-2;O94905-3	O94905;E5RHW4	Erlin-2	ERLIN2
15.6819	13.8192	15.5894	14.0534	18.2675	18.9973	17.9702	18.5949	15.6867	13.3575	15.9816	15.9507	15.7609	15.5815	16.0809	15.8952	13.4557	16.2931	14.4693	15.5067	15.5016	15.4468	15.3586	15.5115	14.9613	15.7483	15.0557	13.8722					6	6	6	58.3	58.3	58.3	12.784	0	80.759	34247000	69	1041	P62888;E5RI99;A0A0B4J213;E5RJH3;A0A0C4DH44	P62888;E5RI99	60S ribosomal protein L30	RPL30
13.9858	17.729	13.482	15.1507	18.9582	19.4215	18.703	19.0489	17.5617	13.2611	13.5432	17.6082	13.0165	14.6575	14.8586	12.2818	18.3296	18.3387	18.2096	18.8988	17.8264	17.6738	18.0486	17.8983	18.9586	18.6411	13.5985	18.9791					10	10	10	41.9	41.9	41.9	36.163	0	151.1	61671000	84	1048	Q7L5N1;E7EM64;H7C3T0	Q7L5N1;E7EM64	COP9 signalosome complex subunit 6	COPS6
18.4258	18.6422	18.4406	19.0268	13.5891	12.8584	18.5691	14.2557	13.6754	18.692	19.04	15.1659	18.9738	14.0146	13.5411	18.7893	19.1153	18.6141	19.7941	19.1203	15.6216	18.4796	14.2226	15.128	14.6037	13.7914	14.4076	14.5359					16	16	16	45.6	45.6	45.6	47.064	0	19.355	64397000	56	1050	Q14254;J3QLD9;E7EMK3;K7EKW9	Q14254;J3QLD9;E7EMK3;K7EKW9	Flotillin-2	FLOT2
19.6063	19.2734	19.0287	19.622	15.0114	13.6534	14.8914	17.3044	16.9261	14.2585	16.9915	14.3231	18.5787	18.7638	16.2526	19.0398	15.6428	13.8444	17.8998	15.2925	15.0681	18.2129	17.2967	14.9575	17.8316	13.4224	17.7879	18.43					6	6	6	50.3	50.3	50.3	16.57	0	32.47	41653000	69	1051	P61916;J3KMY5;G3V3E8;E7EMS2;G3V3D1;G3V2V8;H0YIZ1;P61916-2	P61916;J3KMY5;G3V3E8;E7EMS2;G3V3D1;G3V2V8;H0YIZ1;P61916-2	Epididymal secretory protein E1	NPC2
12.4726	15.9394	14.783	13.9807	12.9296	12.7373	13.4361	13.8532	11.615	13.8174	11.7037	15.8665	13.3725	14.4735	14.6563	14.3063	14.4289	14.3979	13.0386	15.5364	13.9745	13.2516	11.1126	14.7964	15.4836	12.0338	14.246	13.2396					23	22	18	28.8	27.8	25.7	102.47	0	260.03	97220000	148	1052	P07197;E7EMV2;E7ESP9;P07197-2	P07197;E7EMV2;E7ESP9	Neurofilament medium polypeptide	NEFM
15.6609	15.2163	15.2841	13.4637	16.8738	17.0684	16.5838	16.5381	15.0974	16.92	17.3534	15.4696	15.4643	18.1652	18.4425	17.4786	13.7344	14.3406	15.0982	15.3447	15.63	13.5655	14.7861	14.6773	14.5562	16.5283	17.1512	17.0427					4	1	1	45.6	17.8	17.8	10.267	0	135.09	79315000	100	1053	E7EMY4	E7EMY4		L1CAM
17.6069	16.6858	14.2605	14.8282	14.0342	15.5601	15.5163	13.5136	17.1063	15.2997	12.917	15.6468	12.8487	17.856	13.7525	14.2404	16.7543	16.9275	14.0928	17.6716	17.7389	15.8895	17.3441	17.256	17.306	12.5307	14.5922	15.1795					11	10	10	17.4	16.3	16.3	80.954	0	26.711	18415000	43	1059	P35611;P35611-2;P35611-4;E7EV99;E7ENY0;P35611-6;P35611-3;A0A0A0MSR2;P35611-5;H0Y9H2;D6RF25;D6RJE2;D6RAH3;H0YFD8;H0YG19	P35611;P35611-2;P35611-4;E7EV99;E7ENY0;P35611-6;P35611-3;A0A0A0MSR2;P35611-5;H0Y9H2	Alpha-adducin	ADD1
14.3092	14.2032	16.0841	15.563	17.0341	16.4484	16.5375	16.6117	15.9524	16.8289	15.357	14.3723	13.1938	16.4618	16.4603	15.28	18.6055	17.9296	18.1024	19.005	17.4985	17.9058	18.2287	18.4685	17.6698	13.084	16.8451	14.6534					13	13	13	31.8	31.8	31.8	50.679	0	118.39	49315000	124	1060	Q16181;Q16181-2;E7ES33;E7EPK1;G3V1Q4;A0A0U1RRM2;A0A0U1RRE1;Q5JXL7;A0A0U1RRH9;Q6ZU15;A0A0U1RRD1	Q16181;Q16181-2;E7ES33;E7EPK1;G3V1Q4	Septin-7	2007-09-01
17.0212	19.0908	13.6895	17.0752	15.3401	15.4843	15.5416	15.6311	17.6379	16.6885	16.4693	15.4951	15.577	15.4117	15.341	15.3375	15.7566	16.4759	14.1639	15.4934	14.9393	14.0373	15.8153	15.5199	15.8833	13.7945	14.1794	14.4151					6	6	6	28.5	28.5	28.5	27.391	0	26.635	18027000	91	1062	P19404;E7EPT4	P19404;E7EPT4	NADH dehydrogenase [ubiquinone] flavoprotein 2, mitochondrial	NDUFV2
19.0544	18.7952	19.2241	18.8271	13.6763	13.3332	14.4653	12.4541	21.3171	20.8179	21.3599	20.9668	19.0624	18.791	19.739	19.5549	21.1655	20.7714	20.8255	21.2414	14.9377	13.7016	15.4249	15.1095	20.5374	20.6476	20.748	20.9474					52	52	18	56.1	56.1	19.5	158.45	0	323.31	557520000	789	1070	P43146;E7EQM8;H0Y2Q5;J3QRM6;J3QQJ6;J3QLT8;J3QLB0;J3QRL3;J3QKL2	P43146;E7EQM8;H0Y2Q5	Netrin receptor DCC	DCC
18.6638	18.5518	18.5757	18.699	19.4483	18.7433	18.9141	19.5422	19.439	19.278	19.1508	17.2131	17.0155	14.5519	16.9992	13.6229	13.6535	17.5898	16.7713	17.4055	18.2005	19.0252	18.2223	18.0371	17.6193	17.8948	17.8269	18.1302					9	9	9	31.1	31.1	31.1	38.247	0	98.202	138470000	191	1072	Q9GZM5;E7EQR8;D6RFI3;D6RGY8;H0Y9A1	Q9GZM5;E7EQR8;D6RFI3	Protein YIPF3;Protein YIPF3, 36 kDa form III	YIPF3
14.3092	13.8109	14.9842	14.0343	13.7383	14.1011	14.723	15.8071	14.0422	14.6276	14.218	15.7232	13.2101	14.9636	14.8634	14.7686	13.3331	18.6487	14.2808	18.8953	14.449	14.795	18.3609	13.9136	13.2697	15.2997	14.2434	13.1147					4	4	4	20	20	20	22.98	0	7.5194	9630800	25	1073	O15347;E9PES6;E7ES08;E7EQU1	O15347;E9PES6;E7ES08;E7EQU1	High mobility group protein B3	HMGB3
13.4326	15.5337	11.5536	11.0772	14.9406	15.2532	14.9785	14.14	11.4702	11.9402	14.3316	15.6713	11.7234	15.151	14.9882	11.9658	13.6893	11.6635	14.9123	15.0081	14.3577	15.0799	10.2147	16.3834	11.2271	11.1369	12.8934	10.9794					34	34	32	23	23	21.3	312.02	0	279.02	68648000	104	1074	E7ER45;O43451;A0A0J9YVZ3;A0A0J9YX77;E7EW87	E7ER45;O43451;A0A0J9YVZ3;A0A0J9YX77	Maltase-glucoamylase, intestinal;Maltase;Glucoamylase	MGAM
13.8641	14.5773	14.0875	14.7022	15.0376	14.381	15.7084	13.601	14.2043	13.7972	15.2634	15.7959	13.0004	13.8308	15.7824	12.8057	13.9708	15.3936	14.4617	18.3719	19.0556	19.2665	14.1961	19.1029	14.797	14.1838	13.9906	14.2831					5	5	3	4.8	4.8	2.9	119.23	0	4.3024	31226000	15	1078	Q05397;Q05397-5;H0YBP1;E7ESA6;Q05397-7;Q05397-2;E9PEI4;H0YB16;H0YBZ1;E5RHD8;E5RI03;E5RJI4;H0YB99;B4DWJ1;Q05397-6;Q05397-4	Q05397;Q05397-5;H0YBP1;E7ESA6;Q05397-7;Q05397-2;E9PEI4;H0YB16;H0YBZ1	Focal adhesion kinase 1	PTK2
20.2804	19.9753	20.3941	20.3001	19.0097	19.7362	19.4356	19.5119	19.4913	19.4399	19.8531	20.1378	19.8226	19.6227	20.2728	20.3515	20.0576	19.4694	19.3055	20.0817	22.3854	21.8837	21.7146	21.8682	14.0883	15.2953	16.2838	15.6006					7	7	7	22.4	22.4	22.4	22.16	0	225.66	227990000	329	1079	P34741;E7ESK6;E9PBI9;E5RJB8;E5RHU3	P34741;E7ESK6;E9PBI9;E5RJB8;E5RHU3	Syndecan-2;Syndecan	SDC2
21.84	20.4786	20.1607	22.2764	20.5007	20.1519	20.8414	20.2679	17.76	14.8758	13.9529	15.2258	14.4548	19.289	15.6912	13.8426	22.9395	22.056	23.2435	22.9883	22.3459	21.561	21.9152	21.2252	14.0709	14.4572	14.2054	14.0117					38	1	1	52.3	2.1	2.1	102.83	0	293.46	165720000	108	1081	E7ESP4;E7EMF1;E9PB77	E7ESP4;E7EMF1;E9PB77		ITGA2
14.1102	15.8267	14.6013	14.8687	18.5499	18.7646	19.0449	19.1015	13.6001	14.4219	14.0426	15.281	12.9102	14.0855	14.9718	13.2092	13.1003	14.545	13.9111	14.9489	16.0142	17.8496	17.5194	17.6369	14.2898	14.7416	14.765	14.2549					7	7	7	44.5	44.5	44.5	23.881	0	51.341	25355000	38	1089	Q8TED1;E7ETY7;J3KNB5	Q8TED1;E7ETY7	Probable glutathione peroxidase 8;Glutathione peroxidase	GPX8
17.4133	17.625	17.531	18.0152	18.3803	17.7292	18.1705	18.6656	16.9875	17.1158	16.8305	15.9947	16.3102	14.825	16.9291	17.1372	18.6018	18.7093	19.1302	18.5491	17.7874	17.7146	17.857	18.0235	13.0762	13.2528	13.3789	13.708					16	16	5	39.4	39.4	17.4	48.162	0	54.689	49604000	101	1090	Q9Y6E2;E7ETZ4;B5MCH7;Q75MG1;E7EMS9;E9PFE3;C9JF98;F8WDX8;Q9Y6E2-2	Q9Y6E2;E7ETZ4;B5MCH7;Q75MG1	Basic leucine zipper and W2 domain-containing protein 2	BZW2
16.0661	16.818	16.3749	16.1097	14.9477	16.906	17.6618	15.4063	15.9196	13.7833	14.3223	14.8379	12.2678	16.577	13.9836	13.8336	14.303	15.6242	14.4801	15.0373	16.745	16.2947	16.4777	16.2148	15.4159	14.4673	14.8549	14.2306					10	4	4	61.8	30.3	30.3	17.063	0	14.863	52293000	82	1094	E7EUI6	E7EUI6	Integrin beta	ITGB1
17.7505	17.305	18.2303	17.3199	19.1358	19.2991	19.1179	19.3454	16.4825	16.9084	16.5362	16.4382	15.4104	14.9154	14.3142	13.9701	19.2122	18.7616	17.8754	19.4302	18.1946	17.5967	18.4056	17.9449	18.2139	17.0621	16.8246	17.9501					28	28	24	22.5	22.5	19.8	175.49	0	217.28	101440000	200	1095	Q04637;Q04637-5;E7EUU4;E9PGM1;E7EX73;Q04637-3;Q04637-9;Q04637-4;Q04637-8;Q04637-7;Q04637-6;C9JF13;C9J6B6;C9K073;C9J2Z7;H7C044;H7C0V6;C9J556;C9JHW9;C9JWW9;C9JWH7;C9JSU8;F8WCF2	Q04637;Q04637-5;E7EUU4;E9PGM1;E7EX73;Q04637-3;Q04637-9;Q04637-4;Q04637-8;Q04637-7;Q04637-6	Eukaryotic translation initiation factor 4 gamma 1	EIF4G1
14.1742	14.0121	13.5163	14.1692	13.3905	14.7597	13.7626	15.2355	15.4945	16.8481	12.674	16.0866	14.6664	13.2524	16.6202	14.4484	13.1167	16.1513	14.6423	15.0519	13.3589	14.8364	16.1022	15.6022	13.9823	13.0731	15.1766	14.1294					8	8	8	16.6	16.6	16.6	73.168	0	9.9738	8888600	21	1096	O15484;E7EV01;A0A3B3IRX8	O15484;E7EV01;A0A3B3IRX8	Calpain-5	CAPN5
20.9169	20.7829	20.6839	20.8784	15.1442	14.5362	14.4608	13.7005	20.3755	20.1605	20.374	20.1073	22.3723	22.0291	22.6356	22.498	20.639	20.3172	20.5331	20.5656	18.2729	17.4343	18.7813	18.3068	21.564	21.8554	21.6971	21.7605					49	49	2	39.7	39.7	2.6	170.36	0	323.31	1340300000	1851	1099	E7EVD6;E7ETE3;E7EUW2;Q9HAR2-4;E9PBG4;E7EW95;E7ESV6;E7EUP0;E7EX52;E7EN28;Q9HAR2-2;E7EMR3;E7ES20;E7ENK1	E7EVD6;E7ETE3;E7EUW2;Q9HAR2-4;E9PBG4;E7EW95;E7ESV6;E7EUP0;E7EX52;E7EN28;Q9HAR2-2;E7EMR3;E7ES20;E7ENK1	Latrophilin-3	ADGRL3;LPHN3
16.9612	17.1229	17.2119	17.6964	15.9426	15.2567	16.6224	14.9971	15.004	13.7916	16.8179	15.9877	17.3877	16.8711	14.7962	14.9284	18.2786	17.828	17.8548	17.7235	17.4995	16.9683	17.3652	17.8369	17.8968	17.2198	17.7058	17.7087					40	40	25	35.7	35.7	21.5	142.58	0	156.54	108940000	289	1101	E7EVJ5;Q96F07-2;Q96F07;H7C229;E7EW33;A0A087WWZ1;A0A087WTQ3;A0A087WVE1;A0A087WZL7	E7EVJ5;Q96F07-2;Q96F07;H7C229;E7EW33	Cytoplasmic FMR1-interacting protein 2	CYFIP2
20.17	19.9854	20.3894	19.7656	17.7159	17.7946	14.9202	18.7408	18.7008	19.3461	19.9621	20.0495	13.9811	14.3349	18.6791	15.5053	18.4221	18.1552	18.2298	18.8523	17.6926	17.8004	17.3469	17.6481	15.4672	13.6365	13.4124	14.1084					34	34	34	15.1	15.1	15.1	318.06	0	61.418	70576000	86	1102	Q9H5I5;Q9H5I5-4;E7EVM7;Q9H5I5-2;J3KRQ5;J3QLJ9;Q9H5I5-3;V9GZ18;A0A2R8Y3N5	Q9H5I5;Q9H5I5-4;E7EVM7;Q9H5I5-2;J3KRQ5	Piezo-type mechanosensitive ion channel component 2;Piezo-type mechanosensitive ion channel component	PIEZO2
18.4081	18.5986	18.7091	18.4275	15.1585	16.3268	15.2354	16.4497	18.7993	18.7642	18.4947	14.6056	18.2045	18.2023	15.4386	17.4504	18.2614	18.6022	18.2686	17.8955	18.448	19.3707	18.6592	18.6653	17.0139	14.4921	17.3808	17.3166					6	6	4	21	21	13.7	53.075	0	50.295	35620000	91	1106	Q7Z2H8;E7EW39;Q7Z2H8-3;Q7Z2H8-4;E5RHG5;E5RI40;H0YB60	Q7Z2H8;E7EW39;Q7Z2H8-3;Q7Z2H8-4;E5RHG5	Proton-coupled amino acid transporter 1	SLC36A1
18.0656	18.5562	17.9561	18.1017	16.5783	16.0653	15.2391	15.8873	18.0371	17.8292	17.3555	15.8502	22.5133	22.3716	22.6553	22.2795	19.6365	19.4589	19.3776	19.4761	19.584	19.5615	19.5276	19.5681	20.3182	20.532	20.3287	20.2347					28	28	28	47.4	47.4	47.4	91.925	0	323.31	747280000	883	1108	O75077;E7EWD3;O75077-2;O75077-3;H7C2M6	O75077;E7EWD3;O75077-2;O75077-3	Disintegrin and metalloproteinase domain-containing protein 23	ADAM23
20.4409	20.0286	19.9337	19.8568	21.0679	21.6178	20.6133	20.3468	20.4993	20.4721	18.9207	15.0576	14.0312	13.6492	19.6006	20.9421	15.4406	13.1608	14.9985	14.2944	14.355	15.7663	14.9104	17.3881	19.0873	19.2089	19.3081	19.2785					4	4	4	21.2	21.2	21.2	21.75	0	42.724	103920000	130	1111	O43674;E7EWP0;H0Y886;O43674-2	O43674;E7EWP0;H0Y886;O43674-2	NADH dehydrogenase [ubiquinone] 1 beta subcomplex subunit 5, mitochondrial	NDUFB5
13.3542	14.7926	13.3011	15.0436	14.6061	15.3672	14.2715	15.2529	14.2082	13.4016	13.5988	15.6581	14.0649	15.385	12.92	14.0551	16.8641	16.8769	12.4617	17.0633	17.3705	14.1632	17.4579	14.9608	14.2443	12.7893	13.3243	15.1203					8	8	8	11.9	11.9	11.9	93.23	0	113.2	18273000	40	1115	Q05682;Q05682-3;Q05682-4;Q05682-6;Q05682-2;E9PGZ1;E7EX44;Q05682-5;C9J813;C9JEK3	Q05682;Q05682-3;Q05682-4;Q05682-6;Q05682-2;E9PGZ1;E7EX44;Q05682-5;C9J813	Caldesmon	CALD1
14.0973	14.5842	13.5993	14.1538	15.6555	15.6379	14.9595	14.4984	15.1026	12.3644	15.3669	15.6892	14.6648	14.4929	14.0547	12.078	17.3905	15.2817	14.4266	17.9999	14.7632	16.9014	14.4028	15.2939	14.4298	13.0429	12.7145	14.9807					4	4	4	3.1	3.1	3.1	205.42	0	41.735	9689700	21	1119	E9PAV3;F8VZJ2;F8W0W4;H0YHX9;Q13765;E9PAV3-2;F8W1N5;F8VNW4	E9PAV3;F8VZJ2;F8W0W4;H0YHX9;Q13765;E9PAV3-2;F8W1N5;F8VNW4	Nascent polypeptide-associated complex subunit alpha, muscle-specific form;Nascent polypeptide-associated complex subunit alpha	NACA
13.8121	15.2731	13.2094	14.324	14.865	14.1266	15.5329	14.6756	13.3882	14.6622	13.7934	15.2972	15.1362	15.7327	13.6699	12.4717	14.126	13.449	14.1509	14.2925	15.7944	15.8457	14.3006	15.0467	18.0303	18.6661	18.7026	18.7992					9	9	9	10.7	10.7	10.7	111.38	0	26.079	12758000	22	1120	Q6UXG2;E9PB18;Q6UXG2-3;Q6UXG2-2;Q6UXG2-4;E9PMS2;E9PS21;E9PLY8;E9PLQ2	Q6UXG2;E9PB18;Q6UXG2-3;Q6UXG2-2;Q6UXG2-4	UPF0577 protein KIAA1324	KIAA1324
14.8926	17.2731	17.5452	13.0822	15.4262	14.9386	14.3963	14.748	15.7305	13.0584	15.6596	16.1507	14.1052	17.27	14.2491	14.9988	15.7192	16.2194	14.6436	14.8756	14.3892	14.4778	15.9825	15.1067	14.7522	14.2541	13.3454	13.8606					24	20	20	31.5	27.4	27.4	102.38	0	46.477	23425000	57	1122	P52789;E9PB90;P52790;Q2TB90-3;Q2TB90-2	P52789;E9PB90	Hexokinase-2;Hexokinase	HK2
13.5275	15.6609	13.3982	16.087	14.4818	13.7054	17.8867	14.1523	13.8345	14.6756	13.6438	16.3404	13.1109	14.8994	13.7665	14.4086	15.6692	16.0966	16.4905	14.2199	15.2336	15.6559	15.1881	15.8612	16.0932	13.6584	15.0494	17.2016					11	11	11	30.6	30.6	30.6	38.157	0	29.35	40152000	44	1128	Q02338;E9PCG9;C9K0G7;H7C2W1;C9JM78;C9JQ90;A0A0G2JRX6	Q02338;E9PCG9;C9K0G7;H7C2W1	D-beta-hydroxybutyrate dehydrogenase, mitochondrial	BDH1
13.9802	16.5356	22.2818	14.8442	15.4599	22.412	15.1531	14.3799	14.1406	13.4074	14.7177	15.7582	13.8736	13.4886	15.5483	13.3521	14.5499	14.7339	14.5199	23.8617	15.4562	21.8968	15.0395	14.7065	13.3006	12.9558	13.8019	14.184					21	21	21	20	20	20	147.18	0	37.651	116790000	52	1130	Q9NTJ3;E9PD53;Q9NTJ3-2;C9JR83;C9J578;C9J9E4;C9JVD8;C9JWF0;C9IYK2;C9JJ64	Q9NTJ3;E9PD53;Q9NTJ3-2	Structural maintenance of chromosomes protein 4;Structural maintenance of chromosomes protein	SMC4
14.7493	16.3627	12.5212	16.3625	17.9294	18.958	17.7985	15.8635	16.2391	12.9237	12.5872	15.2464	17.2846	13.2615	17.9766	17.2807	16.7538	16.6902	16.7025	16.362	18.3436	17.7582	17.6571	18.2315	13.9218	14.735	14.0049	13.4217					23	23	21	25.4	25.4	23.2	131.98	0	36.686	28521000	57	1131	O43795;E9PDF6;O43795-2;E7EQD9;H7C2Y7;C9JYW1;A0A0U1RRI3;C9K0I9;C9JUP5	O43795;E9PDF6;O43795-2	Unconventional myosin-Ib	MYO1B
14.1021	16.4889	14.1431	15.9582	14.5498	15.4396	15.1674	13.736	15.2171	14.8646	14.6703	15.4024	14.6945	15.4264	14.8501	14.6007	13.5571	14.6916	13.0575	13.967	14.8316	14.9369	14.9377	14.9629	14.4507	13.3371	14.3239	13.1448					14	14	12	18.1	18.1	15.9	92.501	0	91.675	56292000	70	1132	O60641;E9PDG8;O60641-4;O60641-3;E5RGY9;E5RFC6;E5RK51;E5RIJ5;E5RFU0;E5RHK9;E5RK53;E5RGP8;E5RJY3;H0YBT2;O60641-2	O60641;E9PDG8;O60641-4;O60641-3;E5RGY9;E5RFC6;E5RK51;E5RIJ5	Clathrin coat assembly protein AP180	SNAP91
18.6185	18.4788	18.508	18.1765	19.2152	19.3618	19.3048	19.056	19.3977	19.5074	19.5592	18.7137	19.7097	19.2535	20.019	19.8193	20.7745	20.5104	19.9266	20.5152	20.0281	19.6007	19.8383	19.802	19.3586	19.1202	18.4531	19.1925					27	27	27	64.6	64.6	64.6	58.215	0	323.31	513900000	942	1133	P05166;E9PDR0;C9JQS9;E7EX59;P05166-2;E7ETT1;E7ETT4;E7EUY3;E9PEC3;F8WBI9;E7ENC1;H7C5C9;C9JVW9;C9JVY9;C9JAW3	P05166;E9PDR0;C9JQS9;E7EX59;P05166-2;E7ETT1;E7ETT4;E7EUY3;E9PEC3;F8WBI9	Propionyl-CoA carboxylase beta chain, mitochondrial	PCCB
16.3905	16.8159	16.8775	13.5371	17.2402	17.9275	18.0726	18.2555	14.2507	14.4126	15.9447	16.773	16.457	15.8923	13.8628	16.9289	19.1607	18.2745	18.0634	19.1493	14.4316	14.1694	15.5137	14.0188	14.0029	17.5551	15.1789	17.9796					11	10	10	20.5	19.4	19.4	67.56	0	23.754	32735000	69	1135	Q96AE4;Q96AE4-2;E9PEB5;C9JSZ1	Q96AE4;Q96AE4-2;E9PEB5	Far upstream element-binding protein 1	FUBP1
18.7354	18.8491	18.6732	18.7815	18.2841	17.6266	17.2876	18.0093	17.081	17.302	16.8438	19.2778	18.5838	18.4616	17.1043	18.3129	19.134	19.2945	19.0938	18.9809	18.0679	18.6049	19.0342	19.0865	12.9344	13.2951	17.8421	12.7862					33	33	30	29.9	29.9	27.9	129.75	0	76.217	69365000	150	1136	P98196;E9PEJ6;H0Y547;H0Y8F0;A0A087WVE8;H0Y624;A2A3G9	P98196;E9PEJ6;H0Y547	Probable phospholipid-transporting ATPase IH;Phospholipid-transporting ATPase	ATP11A
18.9679	18.8081	19.0273	19.1114	16.0115	16.9104	16.8221	16.3141	14.3109	15.2778	14.4573	15.9531	14.9775	16.0692	13.4954	14.226	16.3531	16.7577	15.7259	16.5885	16.9315	18.1947	18.0734	17.8912	14.0105	13.0396	14.165	14.1591					9	9	9	20	20	20	68.124	0	17.195	21430000	37	1140	Q96CM8;E9PF16;Q96CM8-3;Q96CM8-2;Q96CM8-4;D6RF87	Q96CM8;E9PF16;Q96CM8-3;Q96CM8-2;Q96CM8-4	Acyl-CoA synthetase family member 2, mitochondrial	ACSF2
14.6399	16.3869	14.1064	13.8675	14.8037	13.9651	15.9199	14.3393	14.6598	13.7882	13.8205	16.3542	15.2004	17.578	14.1717	13.2033	14.7801	14.2671	17.6723	13.9338	18.815	18.653	18.4329	18.6639	14.0557	12.3686	15.2579	13.738					11	11	11	28.6	28.6	28.6	49.797	0	32.031	17527000	41	1141	Q9Y4P3;E9PF19;Q96E41;A0A087WXC6;F8WDI9	Q9Y4P3;E9PF19;Q96E41	Transducin beta-like protein 2	TBL2
14.4885	15.7601	15.0521	13.6918	15.3104	14.3031	16.0463	14.0752	14.4074	14.12	13.8105	15.3375	14.3173	15.4027	14.221	14.0062	13.459	13.6061	15.3283	18.7321	19.2652	18.7167	12.8714	18.4959	13.5763	13.7977	17.024	13.509					4	4	4	15.7	15.7	15.7	31.952	0	5.3746	7515300	7	1143	Q8NC01;E9PFB4;E7ESV9	Q8NC01;E9PFB4;E7ESV9	C-type lectin domain family 1 member A	CLEC1A
15.4516	14.4186	13.945	13.5764	16.7581	14.951	14.3162	14.2694	14.1458	14.1308	13.9501	16.6742	14.0927	13.8033	15.6315	16.3673	15.9894	15.7015	14.2497	15.5627	15.1985	14.9482	14.6441	14.1226	14.7693	15.5249	15.117	14.0298					20	19	19	9.8	9.5	9.5	305.48	0	71.272	11711000	41	1149	P78559;E9PGC8;P78559-2	P78559;E9PGC8;P78559-2	Microtubule-associated protein 1A;MAP1A heavy chain;MAP1 light chain LC2	MAP1A
14.6613	14.4523	15.1239	24.566	22.958	23.3873	23.4525	23.3627	23.5605	22.7653	14.664	15.3976	13.7982	12.348	14.7625	21.7215	14.6282	22.2401	22.2707	21.6832	22.8835	23.8008	21.5913	24.0154	21.115	21.2222	21.0886	14.2665					9	9	6	1.5	1.5	0.8	860.65	0.0096443	1.7887	899550000	75	1155	Q03001;E9PHM6;F6QMI7;F8W9J4;Q03001-14;Q03001-8;E7ETB9;Q6P0N6;Q03001-9;Q03001-13;A0A0U1RQJ2;Q5T0V7	Q03001;E9PHM6;F6QMI7;F8W9J4;Q03001-14;Q03001-8	Dystonin	DST
13.7586	14.5396	14.5348	15.0015	16.2067	15.9667	16.8507	16.9311	12.4247	13.2631	14.2003	15.5433	14.4798	15.5264	14.8541	13.5291	14.3071	13.2111	14.5845	14.7056	14.8142	15.0601	14.3671	14.6884	14.3712	13.7728	15.0238	13.8978					4	4	4	16.4	16.4	16.4	35.832	0	11.554	6393300	21	1159	Q9Y256;E9PI08;E9PKA7;E9PPV9	Q9Y256;E9PI08;E9PKA7	CAAX prenyl protease 2	RCE1
18.4299	18.7514	19.523	19.9018	14.3785	13.0602	15.6242	14.7387	13.8224	13.7652	14.0706	15.1436	14.3298	14.9109	15.1323	13.8472	15.292	12.915	14.3602	15.28	16.5014	15.2882	14.7565	14.5634	14.0492	13.4707	14.6848	14.7184					4	4	4	13.4	13.4	13.4	48.419	0	48.709	8595700	15	1160	P32239;E9PIC8;P32239-2;P32239-3;E9PJ49;E9PPL7	P32239;E9PIC8;P32239-2;P32239-3	Gastrin/cholecystokinin type B receptor	CCKBR
16.9265	13.4341	17.519	16.965	17.6948	17.6556	17.8357	17.4689	17.0238	17.7724	17.42	14.8058	16.8574	14.7316	13.9281	16.5522	17.9565	17.7944	18.0842	17.9285	18.3243	18.2027	18.0154	18.3285	14.0378	17.4789	16.7477	14.4523					13	13	13	36.4	36.4	36.4	42.461	0	24.743	39697000	82	1175	Q99873;E9PKG1;Q99873-2;Q99873-3;E9PIX6;E9PQ98;Q99873-5;E9PNR9;H0YDE4;Q9NR22;Q9NR22-2;E9PMW9	Q99873;E9PKG1;Q99873-2;Q99873-3;E9PIX6;E9PQ98;Q99873-5	Protein arginine N-methyltransferase 1	PRMT1
20.9748	20.2621	21.0259	19.9419	15.5178	20.1306	14.0631	20.0311	20.2249	20.8649	20.6462	15.5443	13.4387	20.327	20.3087	14.2092	20.5161	20.5057	15.9347	20.4035	20.3578	14.6522	20.394	15.3441	15.0147	13.2696	12.9774	13.7641					14	14	14	21.5	21.5	21.5	89.405	0	23.556	331220000	67	1178	P17480;P17480-2;E9PKP7;E9PLT2;E9PMM2	P17480;P17480-2;E9PKP7	Nucleolar transcription factor 1	UBTF
11.9538	20.3059	14.4473	15.4424	23.4399	23.8704	23.8537	23.6621	14.3749	23.3872	15.4497	21.3872	13.2836	14.5077	13.7064	25.0588	23.6251	14.5799	24.1122	21.7313	15.7539	23.8068	14.2285	14.3042	14.8069	13.38	13.2237	14.229					1	1	1	4.3	4.3	4.3	21.531	0.001064	2.9764	698760000	157	1179	Q8N131;E9PKT4;Q8N131-2	Q8N131;E9PKT4;Q8N131-2	Porimin	TMEM123
13.9275	14.3702	13.7162	14.1629	14.2597	14.2905	15.3039	14.937	13.5517	13.7061	16.3352	15.652	14.4311	13.5837	14.4528	13.5285	13.8941	17.2867	14.1377	15.5558	15.0934	14.0358	17.8805	15.1051	13.7072	13.3928	13.8427	14.3024					4	4	4	28.3	28.3	28.3	15.97	0	112.91	52822000	83	1181	E9PL40;Q96SJ8;H0YB98;E9PPB7;E9PKD8	E9PL40;Q96SJ8;H0YB98	Tetraspanin-18;Tetraspanin	TSPAN18
18.0314	18.2077	17.9111	18.3207	18.2932	18.4984	17.5186	17.9546	17.3314	17.2467	18.2061	14.592	16.646	18.0123	17.8395	18.3423	19.3748	19.4025	19.4347	19.5235	17.7386	18.0422	18.5425	17.9682	18.4366	18.2818	17.2311	18.2873					37	37	33	49.4	49.4	42.5	103.28	0	158.26	184550000	327	1184	P55786;E9PLK3;P55786-2;A6NEC2;H0YDG0;E9PP11;A6NEC2-2;H0YCQ5;E9PJY4;E9PPD4;E9PRQ5;A6NEC2-3;E9PJF9;E9PPZ2	P55786;E9PLK3;P55786-2	Puromycin-sensitive aminopeptidase	NPEPPS
13.4583	14.6595	13.4814	13.2128	14.5907	16.9547	16.1759	12.0268	13.9399	14.4176	14.2456	15.7291	14.1053	13.8146	14.6941	15.0308	14.4841	14.7352	13.9327	14.5052	17.2091	16.7581	17.0116	17.1044	15.4388	14.2441	12.9251	14.7402					8	7	7	8.5	7.8	7.8	133.65	0	7.1947	6289900	14	1188	P29597;E9PM19;E9PPF2;H0YE41;H0YE24	P29597;E9PM19;E9PPF2	Non-receptor tyrosine-protein kinase TYK2;Tyrosine-protein kinase	TYK2
21.6955	21.1581	21.2203	20.5587	14.8767	19.7337	14.4733	19.6164	19.5101	19.8267	20.3815	14.5887	19.7534	19.4953	19.6441	20.2504	20.4037	20.1084	20.2411	20.5778	21.0526	19.9669	20.444	19.957	18.9465	14.2659	18.4131	18.6813					5	5	5	53	53	53	15.195	0	168.78	92516000	109	1199	E9PN41;J3KQ42;O14817;A8MVV6;E9PPX8;J3KNL1;E9PSH3;E9PMX4	E9PN41;J3KQ42;O14817;A8MVV6;E9PPX8;J3KNL1	Tetraspanin;Tetraspanin-4	TSPAN4
14.4493	17.671	17.5105	14.4863	14.4841	13.7261	14.6665	17.3613	17.632	13.7037	13.8889	19.4779	13.1856	17.6347	18.3996	14.9286	14.9149	14.9991	14.0136	17.9601	18.9944	19.1755	18.6125	19.4983	13.6701	12.3894	13.8687	14.2332					11	11	11	17.5	17.5	17.5	85.254	0	21.89	21245000	49	1213	Q8IZU9;E9PRX9;Q8IZU9-2	Q8IZU9;E9PRX9;Q8IZU9-2	Kin of IRRE-like protein 3	KIRREL3
15.1088	14.7658	13.7528	14.5566	14.0221	14.2236	16.3683	13.0172	14.2299	15.1691	15.4615	17.2473	12.7518	14.6529	15.1155	12.2446	13.8901	14.4149	14.1147	14.1499	18.7752	19.4454	18.3649	18.8459	13.4519	15.1017	12.7632	14.3963					3	3	3	11	11	11	38.442	0	29.497	7160000	21	1216	Q9BVH7;F2Z2C8	Q9BVH7;F2Z2C8	Alpha-N-acetylgalactosaminide alpha-2,6-sialyltransferase 5	ST6GALNAC5
19.2307	18.9849	18.3079	19.7676	17.0855	12.2098	16.954	17.3899	12.9561	15.0913	17.3534	15.7031	14.4277	14.2821	16.5667	17.3759	18.7581	18.9211	20.5186	18.8669	15.5865	15.2008	16.6395	15.708	13.2472	13.4975	15.275	14.6631					9	9	9	60.4	60.4	60.4	20.658	0	49.102	33539000	54	1219	O00746;Q4TT34;F2Z2X0;H0Y6J0;A0A087WVT9;O00746-2;A2IDC9	O00746;Q4TT34;F2Z2X0;H0Y6J0;A0A087WVT9;O00746-2	Nucleoside diphosphate kinase, mitochondrial;Nucleoside diphosphate kinase	NME4
15.5376	15.1797	14.4059	15.5311	14.2756	13.5811	14.687	13.9469	14.7277	14.6923	12.5067	15.0231	14.9134	17.2566	14.0921	15.4105	17.3877	17.4017	17.813	15.7409	17.6811	18.1137	18.3973	18.2646	18.9699	19.0634	18.9532	19.011					5	5	5	23	23	23	24.217	0	12.502	18087000	42	1224	F2Z333	F2Z333	Fibronectin type-III domain-containing transmembrane protein C1orf233	C1orf233
19.5409	19.125	19.0036	13.1795	21.9977	13.0169	20.5432	21.6472	19.8398	19.9101	19.7735	16.325	19.4775	14.7501	20.1953	19.5365	14.5212	20.1107	19.2151	14.2404	14.6589	20.7437	20.6744	19.5881	14.8938	12.5709	14.5764	14.5302					20	1	1	57.6	2.1	2.1	51.139	0	12.542	78780000	59	1233	F5GX88	F5GX88		ENG
15.3524	14.6983	12.8206	14.1156	13.9824	15.2626	15.6893	14.074	14.9962	15.8916	15.5635	14.824	12.8675	15.0901	16.4329	14.4075	15.7971	15.8093	15.5972	15.6776	13.719	14.9737	14.1202	15.3039	13.9172	13.7793	14.1636	15.481					9	9	9	37	37	37	40.329	0	158.73	38617000	48	1242	P61421;F5GYQ1;J3QL14;R4GN72;H3BQB4;H3BSG7;H3BQJ1	P61421;F5GYQ1;J3QL14;R4GN72	V-type proton ATPase subunit d 1	ATP6V0D1
14.0743	15.8553	14.6598	12.67	14.9208	14.2483	14.7744	13.937	18.2711	14.2229	16.8173	14.8192	12.4584	13.2537	14.5415	16.814	14.8294	12.8943	16.1024	16.2646	16.9295	13.9008	14.1382	16.9436	14.4731	12.5868	14.074	14.2833					11	11	9	26	26	23.1	65.668	0	47.287	25493000	37	1243	P51690;F5H324;F5GYY5;Q5FYA8;C9J5G7	P51690;F5H324;F5GYY5	Arylsulfatase E	ARSE
13.9132	15.397	13.1944	13.5231	15.2415	12.5473	15.0646	12.7534	13.0027	12.0359	12.7404	15.0861	12.0006	13.6796	13.8992	15.4107	12.7053	12.2302	15.5633	15.1611	14.1316	15.1681	13.3065	14.3803	13.8995	13.3788	12.7226	12.0321					33	33	33	41.5	41.5	41.5	125.45	0	323.31	242380000	264	1248	Q86VB7;Q86VB7-3;F5GZZ9;Q86VB7-2;C9JHR8;Q86VB7-4;H0YGZ7	Q86VB7;Q86VB7-3;F5GZZ9;Q86VB7-2;C9JHR8;Q86VB7-4	Scavenger receptor cysteine-rich type 1 protein M130;Soluble CD163	CD163
16.8887	14.1676	17.4675	17.6337	16.0221	14.4408	16.2989	15.4007	14.2062	17.6518	16.8699	16.4332	14.3499	16.6749	14.5193	13.1525	17.7537	18.2139	17.5124	17.251	14.4133	14.8984	15.2223	15.0071	13.2821	14.8513	12.5208	14.8755					9	9	9	24.6	24.6	24.6	47.47	0	41.565	24415000	66	1256	Q9Y606;F5H1S9;G8JLB3;Q9Y606-2;F5GY32;F5H168;F8W9U5;F5H1B2;F5GXL3	Q9Y606;F5H1S9;G8JLB3;Q9Y606-2	tRNA pseudouridine synthase A, mitochondrial;tRNA pseudouridine synthase	PUS1
17.1558	17.4544	17.4259	14.0578	19.0851	19.8109	19.9144	19.8945	17.5749	17.7314	13.4436	15.8502	14.7387	13.2489	18.3468	18.1726	20.0829	20.0612	20.1263	19.8373	19.932	19.5119	19.6878	19.5514	14.834	13.6077	16.068	16.3185					9	9	2	28.9	28.9	11.3	45.374	0	99.682	95147000	165	1264	P55209;F8W020;F8VY35;F8W0J6;F5H4R6;H0YIV4;P55209-2;F8VXI6;F8VUX1;F8VVB5	P55209;F8W020;F8VY35;F8W0J6;F5H4R6;H0YIV4;P55209-2;F8VXI6;F8VUX1;F8VVB5	Nucleosome assembly protein 1-like 1	NAP1L1
16.5484	13.7743	14.4326	14.454	17.7136	14.0973	18.7669	14.2409	22.0291	13.9405	19.9272	14.8263	15.2429	14.9834	15.2531	13.5584	14.0467	15.0915	14.8452	16.8505	18.5251	15.0282	13.6193	15.7171	14.8058	13.2861	14.9275	13.9892					3	3	3	30.9	30.9	30.9	21.091	0	24.927	61290000	38	1266	F5H4X8;Q96DB9;Q96DB9-2	F5H4X8;Q96DB9	FXYD domain-containing ion transport regulator 5	FXYD5
19.9767	18.948	19.1577	19.2984	17.5107	18.05	18.242	17.3884	13.8254	14.8746	16.7044	16.4296	16.8723	16.4364	13.9685	17.5121	17.4173	17.8095	18.4149	18.1209	16.5282	16.9565	16.4974	16.4829	14.3918	14.6705	14.179	14.07					16	16	16	41	41	41	53.126	0	59.895	57870000	99	1268	Q12849;H0Y8R1;F5H5I6;H0YAK1;Q12849-5;H0YAM1	Q12849;H0Y8R1;F5H5I6;H0YAK1;Q12849-5	G-rich sequence factor 1	GRSF1
16.9189	17.1419	15.2048	13.4483	14.8814	13.9864	14.5571	14.3806	17.3886	17.74	17.7441	14.7292	12.3703	13.8731	15.937	12.7144	17.0229	13.0998	17.1133	14.869	14.8978	15.0274	15.4622	16.5858	14.2874	12.6351	13.5077	13.5299					7	7	7	18.3	18.3	18.3	52.049	0	30.402	21544000	43	1270	Q8N684;F5H669;Q8N684-2;Q8N684-3;F5H6M0;F5H047;J3QT54;C9JM38;C9J286;C9J323;F5H5B7;F5H1W4;F5H2K8;F5H6P5;F5H6A8;F5GXA3	Q8N684;F5H669;Q8N684-2;Q8N684-3;F5H6M0;F5H047;J3QT54	Cleavage and polyadenylation specificity factor subunit 7	CPSF7
20.7449	20.7695	20.5133	20.8146	19.0711	18.8025	18.7597	19.1965	19.1139	18.6808	19.1972	17.5581	20.8581	20.5963	20.7046	20.9449	18.482	18.5653	18.4887	18.7677	18.2471	18.3216	17.9799	17.9755	20.3607	19.2645	19.6044	20.1438					54	53	49	45.3	44.9	42.3	180.43	0	323.31	431380000	826	1275	O75581;F5H7J9;H0YGW5;H0YGH0	O75581;F5H7J9;H0YGW5	Low-density lipoprotein receptor-related protein 6	LRP6
14.8001	15.8403	19.5848	17.9949	20.9703	20.8373	20.8502	20.2057	18.2939	15.1517	13.832	15.3083	18.576	14.7972	18.4636	13.6564	13.6376	18.283	13.5724	14.3803	21.8379	21.6356	20.6359	21.7741	20.2347	20.5854	20.2969	19.8884					9	9	1	35.2	35.2	3.9	42.575	0	120.26	123900000	93	1277	X6R344;F5H7Q8;A0A0G2JHB5	X6R344;F5H7Q8;A0A0G2JHB5		MICB
16.784	16.608	17.0652	16.7677	15.9899	14.7522	14.0266	13.7385	13.6155	13.2026	15.1106	16.2976	12.7829	13.6469	13.5917	13.2152	15.1785	16.2072	12.9454	15.7413	14.0889	14.8634	13.5018	14.9968	15.7253	12.9375	13.3428	15.5358					8	8	8	48.5	48.5	48.5	28.17	0	32.96	11742000	35	1278	Q96C57;F5H7W8;E7ENF1;F5H3K2;G5EA44;F5H8B7	Q96C57;F5H7W8;E7ENF1;F5H3K2;G5EA44;F5H8B7	Uncharacterized protein C12orf43	C12orf43
13.8516	13.8498	14.4084	15.0798	14.1073	13.7073	14.9793	14.6049	13.8257	13.5017	15.6631	15.4128	14.1936	15.9822	14.6818	13.3268	14.279	16.8877	16.7021	17.3955	16.8763	16.1305	14.7483	14.4448	14.3073	16.1343	15.1723	13.2556					7	7	7	19.2	19.2	19.2	53.926	0	38.71	11610000	31	1283	Q9UMR2;F6QDS0;Q9UMR2-2;Q9NUU7;I3L0H8;H3BQK0;Q9UMR2-4;I3L352;Q9UMR2-3;Q9NUU7-2;H3BN59;H3BTX1;H3BTB3;H3BMQ5	Q9UMR2;F6QDS0;Q9UMR2-2;Q9NUU7;I3L0H8;H3BQK0;Q9UMR2-4;I3L352;Q9UMR2-3;Q9NUU7-2	ATP-dependent RNA helicase DDX19B;ATP-dependent RNA helicase DDX19A	DDX19B;DDX19A
14.8188	14.8975	12.7755	13.446	14.9164	15.4955	15.43	16.6464	15.9074	14.8838	16.0709	16.3579	14.4093	14.3608	13.9336	14.2828	11.6144	12.4013	13.3827	14.9806	16.3865	16.6704	16.8463	15.9951	19.2979	19.4865	19.2337	19.3412					10	10	10	41.1	41.1	41.1	38.39	0	269.44	149940000	295	1284	Q9UBP4;F6SYF8;E9PKW6;E9PHY3;E9PKK9	Q9UBP4;F6SYF8	Dickkopf-related protein 3	DKK3
15.6947	15.2913	13.4427	15.0871	16.568	15.3822	14.1846	13.9207	13.0575	14.6949	14.6024	15.9808	13.106	14.171	15.1401	13.9911	16.8983	17.0073	16.7079	13.6127	14.7719	16.6963	14.6985	14.3985	13.8509	13.2483	14.0536	14.6745					5	5	5	16.3	16.3	16.3	34.793	0	6.9554	8981300	17	1287	Q9HC38;Q9HC38-2;F6TLX2;I3L3Q4;I3L1I0;Q9HC38-3	Q9HC38;Q9HC38-2;F6TLX2;I3L3Q4	Glyoxalase domain-containing protein 4	GLOD4
16.8435	16.4181	16.5091	16.7997	16.7102	16.6395	16.4537	16.9273	16.6083	15.8039	16.3262	16.913	15.5447	16.0309	13.5849	15.7601	17.7513	16.8037	17.099	17.5794	16.0237	16.2639	16.1683	16.4283	14.4324	13.3657	13.6766	17.0442					17	17	17	12.7	12.7	12.7	242.98	0	49.209	14948000	60	1291	P27708;F8VPD4;H7C2E4;H7BZB3	P27708;F8VPD4	CAD protein;Glutamine-dependent carbamoyl-phosphate synthase;Aspartate carbamoyltransferase;Dihydroorotase	CAD
13.8883	14.7338	13.5001	14.5132	15.2285	16.0674	14.7688	14.3011	13.5737	14.9187	13.7626	16.726	13.596	14.0032	15.173	12.2672	15.1462	17.3367	14.634	17.4154	17.9972	18.1678	17.6498	15.3165	17.7071	12.2378	13.9937	15.0046					13	13	13	24.9	24.9	24.9	85.225	0	37.184	21422000	51	1293	Q9UHB6;Q9UHB6-4;F8VQE1;Q9UHB6-2;Q9UHB6-5;F8VS07;Q9UHB6-3;F8VRN8	Q9UHB6;Q9UHB6-4;F8VQE1;Q9UHB6-2;Q9UHB6-5;F8VS07;Q9UHB6-3	LIM domain and actin-binding protein 1	LIMA1
16.2603	14.7413	17.3329	13.3712	15.6472	12.2808	13.4404	14.6149	14.0029	16.307	13.8452	16.0482	12.3614	14.2392	15.0065	12.7436	15.4595	12.8463	14.4816	14.2162	15.4791	15.5981	15.4546	15.1238	13.7911	14.2384	16.0327	14.9585					17	15	15	22.7	20.6	20.6	99.357	0	15.785	20083000	51	1298	Q6NWY9;F8VU11;Q6NWY9-2;Q6NWY9-3;H0YII7	Q6NWY9;F8VU11;Q6NWY9-2;Q6NWY9-3	Pre-mRNA-processing factor 40 homolog B	PRPF40B
15.1126	14.3591	13.7748	14.2474	12.3766	14.4053	15.7978	17.302	15.2472	16.6576	14.6341	15.5015	16.1606	13.6749	14.62	14.0255	17.6633	17.2931	17.4735	17.2964	16.3083	16.5319	14.2257	16.4848	14.2173	11.9986	13.5712	14.3942					12	12	2	32.2	32.2	4.6	59.573	0	30.824	18939000	44	1311	Q9NRG9;F8VZ44;Q9NRG9-2;F8VUB6	Q9NRG9;F8VZ44;Q9NRG9-2	Aladin	AAAS
20.0998	19.8564	19.1826	19.4464	18.9324	18.7164	18.9955	19.0569	20.4079	20.4923	20.4438	21.4269	18.7682	17.3263	16.6623	16.4393	19.1472	19.0272	19.1364	18.9547	19.0979	19.9432	19.5503	18.7911	17.7398	17.6273	16.8016	16.967					16	16	16	74.5	74.5	74.5	26.477	0	154.69	204350000	331	1315	P54819;F8W1A4;P54819-2;P54819-3;P54819-5;F8VY04;P54819-6;F8VZG5;P54819-4;G3V213;F8VPP1	P54819;F8W1A4;P54819-2;P54819-3;P54819-5;F8VY04;P54819-6;F8VZG5;P54819-4;G3V213	Adenylate kinase 2, mitochondrial;Adenylate kinase 2, mitochondrial, N-terminally processed;Adenylate kinase 2, mitochondrial	AK2
17.7772	17.794	18.39	16.6198	18.4998	18.8316	18.3508	18.817	18.9231	18.4038	18.4565	16.4822	18.3324	15.2792	17.9807	18.7236	19.1784	19.2162	19.0087	18.3995	18.7405	17.6633	18.6449	17.5713	16.1763	18.7523	18.0501	19.3411					9	9	5	34.9	34.9	21.2	38.746	0	87.595	86539000	145	1320	P09651;F8W6I7;P09651-3;P09651-2;Q32P51;F8VZ49;A0A2R8Y4L2;F8VTQ5;F8W646;H0YH80	P09651;F8W6I7;P09651-3;P09651-2;Q32P51;F8VZ49;A0A2R8Y4L2	Heterogeneous nuclear ribonucleoprotein A1;Heterogeneous nuclear ribonucleoprotein A1, N-terminally processed;Heterogeneous nuclear ribonucleoprotein A1-like 2	HNRNPA1;HNRNPA1L2
19.5227	16.019	13.5422	13.7484	20.2933	19.4627	16.3448	19.3858	18.8799	18.8387	18.8774	16.9989	12.1007	15.4232	19.4429	15.4328	19.0105	14.514	15.8478	15.0071	18.9322	18.899	14.2888	14.9678	14.6105	15.2084	13.1123	14.9496					6	6	1	43.6	43.6	11	18.565	0	17.208	30685000	35	1323	F8W7C6;A0A087WV22;H7C123;H7C2C5;Q96L21	F8W7C6;A0A087WV22;H7C123;H7C2C5;Q96L21	60S ribosomal protein L10-like	RPL10;RPL10L
19.646	19.5078	19.466	19.7848	15.9926	17.5848	17.8624	14.1572	19.1897	17.7867	19.82	15.9359	17.2178	17.1425	15.2691	17.2788	18.3104	18.3821	18.0028	17.9689	17.175	16.9807	16.9325	16.7297	14.055	14.1297	13.8513	14.7306					5	5	5	24.7	24.7	24.7	17.342	0	78.843	59017000	126	1325	Q96A26;F8W7Q4;E9PH05	Q96A26;F8W7Q4;E9PH05	Protein FAM162A	FAM162A
15.9542	15.969	15.9693	14.6666	16.0632	16.2764	16.2546	15.5159	16.7847	14.4458	14.6034	16.0032	14.2736	14.0004	15.0353	13.4406	16.4943	16.5743	16.7208	17.5546	14.3953	14.8989	14.2202	15.8633	13.3694	13.5591	13.7478	13.4869					8	8	8	16.2	16.2	16.2	82.709	0	21.273	14625000	54	1336	Q6UWL2;H3BLV4;F8WAQ1;Q6UWL2-3;Q6UWL2-2;H0Y6B2	Q6UWL2;H3BLV4;F8WAQ1;Q6UWL2-3;Q6UWL2-2;H0Y6B2	Sushi domain-containing protein 1	SUSD1
13.2559	14.9062	15.9312	14.1909	16.659	15.4743	15.9998	15.4832	16.4223	15.9974	16.3343	19.4769	18.7358	16.2612	17.9251	19.0825	17.0106	18.4865	17.2038	18.6923	17.6667	17.6158	17.834	18.4082	16.8044	17.2412	17.0841	17.9298					4	4	2	59.5	59.5	38.8	12.663	0	323.31	102080000	200	1338	P63027;J3QRU4;F8WCA0;L7N2F9;K7ENK9;K7EKX0	P63027;J3QRU4;F8WCA0;L7N2F9;K7ENK9;K7EKX0	Vesicle-associated membrane protein 2	VAMP2;VAMP3
18.6452	18.4815	18.4786	18.3382	17.5415	13.9236	17.6567	17.6391	19.4049	19.6663	19.368	18.5996	18.592	18.534	18.4394	18.3675	18.1892	18.6177	18.4632	18.5321	18.0206	18.8013	18.8597	18.4982	12.9617	14.2771	13.5369	14.8235					9	9	9	21.2	21.2	21.2	59.209	0	85.148	80349000	186	1340	Q16630;Q16630-2;F8WJN3;Q16630-3;F8W084;A0A3B3ISW1	Q16630;Q16630-2;F8WJN3;Q16630-3	Cleavage and polyadenylation specificity factor subunit 6	CPSF6
19.7674	19.7071	19.7947	19.5329	18.2918	18.0821	18.35	18.3332	19.3683	19.4421	19.3405	17.56	18.1106	18.4355	18.0407	18.8846	18.3794	18.301	18.5123	18.1909	17.9809	18.6371	17.8631	17.5555	18.3468	18.0909	17.0009	18.341					19	19	14	58.2	58.2	45.9	50.817	0	282.18	206150000	357	1343	P49821;G3V0I5;P49821-2;B4DE93;E9PQP1;E9PMX3;E9PLC6;H0YE81;E9PPR0;E9PPS5;H0YD04;E9PPD6	P49821;G3V0I5;P49821-2;B4DE93	NADH dehydrogenase [ubiquinone] flavoprotein 1, mitochondrial	NDUFV1
19.0971	19.0246	19.1945	19.1124	19.4227	19.2976	19.5614	19.4664	19.0508	19.399	19.4597	15.8907	19.063	19.8436	18.5846	19.0172	17.1265	16.653	17.0142	17.2098	17.0898	17.485	17.1423	17.3919	18.3474	18.8073	19.5471	18.2206					12	12	12	48.6	48.6	48.6	34.963	0	135.48	126030000	212	1345	G3V150;O94766-2;O94766;E9PNA1	G3V150;O94766-2;O94766	Galactosylgalactosylxylosylprotein 3-beta-glucuronosyltransferase 3	B3GAT3
15.0056	14.3447	15.1844	14.4849	14.2035	13.7901	14.6811	14.1801	14.9145	14.0939	14.6248	14.851	13.7994	14.5345	14.144	12.4928	13.3818	14.8536	14.4949	14.3943	14.4749	18.8624	18.0133	18.083	13.5886	13.3652	14.2103	14.1486					1	1	1	8.2	8.2	8.2	19.795	0.00088763	2.9843	1683700	3	1353	P30990;G3V1X6	P30990;G3V1X6	Neurotensin/neuromedin N;Large neuromedin N;Neuromedin N;Neurotensin;Tail peptide	NTS
18.5634	14.7697	18.4146	13.2625	18.5099	13.2259	15.2037	14.775	13.9707	12.3162	13.2905	16.4246	14.3989	14.7655	18.1212	13.5859	15.8277	14.1125	12.7657	18.6958	14.9146	14.663	13.8131	18.5404	14.6613	13.4149	12.2143	15.1978					3	3	3	2.1	2.1	2.1	290.49	0.0097699	1.7658	39305000	31	1370	Q99973;G3V5X7;Q99973-2;G3V470;G3V2A4	Q99973;G3V5X7;Q99973-2;G3V470;G3V2A4	Telomerase protein component 1	TEP1
13.0604	15.5857	13.7008	13.5116	15.1313	14.9186	16.0791	14.3565	14.179	15.0366	13.6746	16.5578	14.4106	14.1355	13.9944	13.8727	14.1904	14.0256	14.0151	13.5057	13.5531	13.5407	14.2583	13.5919	14.6934	14.1279	14.398	13.3549					10	10	10	32	32	32	42.777	0	62.659	40752000	64	1376	Q99719;G3XAH0;B4DJ62;C9JM82;Q99719-2;E7EPG2;E7EX32;E7EQM7;F8W9E5	Q99719;G3XAH0;B4DJ62;C9JM82;Q99719-2;E7EPG2;E7EX32;E7EQM7;F8W9E5	Septin-5	2005-09-01
16.2941	16.3762	13.8858	14.1406	14.8672	13.51	14.8711	14.3363	13.9618	14.2987	14.036	16.6895	14.5796	14.8383	14.2143	14.7975	14.1059	16.2144	16.4509	15.3201	16.0537	15.9938	16.3138	16.3028	14.121	14.8735	14.0236	13.8534					8	8	8	11.8	11.8	11.8	82.842	0	6.5089	8242300	30	1377	P51003;G3XAH6;Q9NRJ5;A0A0C4DGK1;P51003-2;G3V3I9;H0YJ00;G3V2A0;Q9BWT3;H7C3W0;F8WAT4;Q9BWT3-2;G3V457	P51003;G3XAH6;Q9NRJ5;A0A0C4DGK1;P51003-2	Poly(A) polymerase alpha;Poly(A) polymerase beta	PAPOLA;PAPOLB
19.7021	19.909	19.8946	19.1861	20.3325	19.9683	20.12	20.3275	19.9294	19.4167	19.302	15.9113	18.599	14.3738	13.8799	18.0383	18.9572	18.9804	19.8458	18.6555	20.2976	20.7374	20.2287	20.1656	13.8299	15.6426	12.4179	13.5681					6	6	6	19.3	19.3	19.3	43.071	0	82.8	272250000	140	1380	Q15629;G3XAN4;Q15629-2	Q15629;G3XAN4;Q15629-2	Translocating chain-associated membrane protein 1	TRAM1
13.3736	14.4192	15.2149	13.4417	14.2384	15.381	16.6247	15.5437	14.2276	14.0878	14.1954	16.8103	14.0026	13.9321	14.7735	14.8766	13.2707	16.8581	15.5644	15.5949	15.0887	14.9901	14.9725	14.9296	13.9452	13.675	12.9927	14.5458					10	9	8	14.3	13.4	11.9	109.82	0	8.1457	4346200	17	1385	P51784;G5E9A6;Q5JXD3	P51784;G5E9A6	Ubiquitin carboxyl-terminal hydrolase 11;Ubiquitin carboxyl-terminal hydrolase	USP11
14.3779	15.2126	15.6771	14.0739	16.4743	13.5713	16.2161	13.6878	14.2137	13.3431	14.9001	17.8721	18.5642	14.5846	20.4025	13.6378	14.1933	17.7017	12.6526	14.7683	14.5234	13.637	14.1644	14.7066	15.4064	13.4969	17.4479	14.9143					5	5	5	18.6	18.6	18.6	46.108	0	5.6404	19345000	31	1386	P39023;G5E9G0;B5MCW2;H7C422;H7C3M2	P39023;G5E9G0;B5MCW2	60S ribosomal protein L3	RPL3
13.0494	14.3823	14.0913	12.2307	15.4087	15.1318	14.536	14.908	15.5734	14.5838	15.3262	15.2544	15.5314	16.7829	16.5552	15.8628	12.6146	12.9476	15.7987	14.8416	20.0674	19.567	20.4193	19.7402	21.955	22.2448	21.8669	22.4237					54	54	2	38.2	38.2	1.1	184.98	0	323.31	979940000	819	1387	Q9P2S2;G5E9G7;H7BZC7;H7C3J4;H7C3D6	Q9P2S2;G5E9G7	Neurexin-2	NRXN2
19.0052	18.796	19.0362	19.0888	18.1769	18.2982	18.623	18.5061	18.4817	18.3538	18.6259	16.0385	18.7175	16.7751	17.8069	18.5665	19.6997	19.7724	20.0939	20.0725	19.9052	19.6861	19.7502	19.4954	13.5864	13.3689	16.3261	16.8757					14	14	12	44.8	44.8	38.8	49.229	0	170.95	111720000	209	1397	P31943;G8JLB6;E9PCY7;D6RIU0;D6RBM0;D6RIT2;D6RAM1;D6RFM3;D6R9T0;H0YB39;E7EQJ0;D6RDU3;D6RJ04;D6RIH9;E5RGV0;E7EN40;D6RDL0;H0YBD7;D6RF17;P55795;H0YBG7;E5RGH4;D6R9D3;H0YAQ2;E5RJ94	P31943;G8JLB6;E9PCY7;D6RIU0;D6RBM0;D6RIT2;D6RAM1;D6RFM3;D6R9T0;H0YB39;E7EQJ0;D6RDU3;D6RJ04;D6RIH9	Heterogeneous nuclear ribonucleoprotein H;Heterogeneous nuclear ribonucleoprotein H, N-terminally processed	HNRNPH1
17.3106	16.5638	12.9638	14.3523	14.8145	14.0173	14.6756	13.9007	14.1685	14.8289	13.643	15.399	12.2968	14.6572	13.577	12.934	14.2282	18.4646	17.7612	18.3697	17.6531	16.9595	18.0842	17.8702	13.6944	12.5548	14.4363	13.4329					6	6	6	12.7	12.7	12.7	66.246	0	57.613	15263000	34	1400	Q8IXH7;Q8IXH7-4;X6RLT1;H0UI80;Q8IXH7-3	Q8IXH7;Q8IXH7-4;X6RLT1;H0UI80	Negative elongation factor C/D	NELFCD;TH1L
13.0921	13.2789	16.805	16.3034	17.4339	17.8132	17.2531	17.315	13.7783	14.6617	13.3706	15.3963	14.1822	12.6851	15.5404	12.8059	17.7909	17.6269	18.1071	17.7526	16.7602	16.5626	16.7244	16.9119	14.9142	13.5924	13.4959	14.455					8	8	8	20	20	20	55.804	0	19.168	18133000	46	1408	P12268;H0Y4R1;E7ETK5	P12268;H0Y4R1;E7ETK5	Inosine-5-monophosphate dehydrogenase 2	IMPDH2
16.8685	16.4749	17.4403	17.5477	14.7046	13.6879	16.4257	15.4599	17.7959	19.0128	17.8902	16.0832	13.3266	13.2806	14.3504	13.9103	18.2018	17.6393	17.1006	16.8953	16.684	17.3746	17.7368	17.1412	18.1982	14.0661	14.8691	16.5782					5	5	5	15.3	15.3	15.3	45.599	0	26.697	35155000	51	1410	O60478;H0Y509	O60478;H0Y509	Integral membrane protein GPR137B	GPR137B
21.9952	22.3895	22.2286	22.4122	21.4799	21.5306	21.6878	21.6232	21.9289	21.9104	22.3036	22.9113	20.0542	19.7775	19.6914	19.2874	21.6566	21.9411	22.0468	21.7098	19.8155	20.2433	19.7027	19.55	19.3663	20.0798	19.38	18.7486					14	14	14	36.8	36.8	36.8	43.222	0	323.31	1004800000	794	1412	Q9Y282;H0Y5K5;Q9Y282-3;H0Y621;Q9Y282-2;A0A1W2PPS8;A6PVJ2;A0A0C4DH46;H0Y802;H0Y6Z0	Q9Y282;H0Y5K5;Q9Y282-3;H0Y621;Q9Y282-2;A0A1W2PPS8	Endoplasmic reticulum-Golgi intermediate compartment protein 3	ERGIC3
14.2534	15.2332	13.3181	13.6165	15.439	14.6925	15.1024	16.0072	14.6037	13.3152	15.3557	16.3522	14.589	14.5615	14.3233	13.2441	13.5305	16.2534	13.9558	14.683	14.7011	16.8837	16.5197	16.8189	13.8373	14.2457	13.9229	13.5879					7	7	6	53	53	53	16.837	0	63.902	19739000	57	1420	P0DP25;P0DP24;P0DP23;H0Y7A7;E7ETZ0;E7EMB3;M0QZ52;Q96HY3;F8WBR5;G3V479;G3V361;G3V226	P0DP25;P0DP24;P0DP23;H0Y7A7;E7ETZ0;E7EMB3;M0QZ52;Q96HY3		CALM2;CALM1;CALM3
19.7575	19.7436	19.7127	20.2166	19.6301	20.1481	19.6772	20.1852	19.6295	19.532	19.5771	14.5985	19.0465	19.7003	18.0508	19.2188	21.1206	21.0072	21.1414	20.8796	19.65	19.7818	19.9545	19.5512	19.6515	19.7402	18.801	19.9439					9	9	8	27.6	27.6	25.4	38.434	0	161.42	132970000	233	1425	Q14103;Q14103-3;H0YA96;H0Y8G5;Q14103-4;Q14103-2;D6RAF8;D6RF44;D6RBQ9;D6RD83	Q14103;Q14103-3;H0YA96;H0Y8G5;Q14103-4;Q14103-2;D6RAF8;D6RF44	Heterogeneous nuclear ribonucleoprotein D0	HNRNPD
16.2778	15.0207	14.3367	14.7455	14.873	12.6176	13.5758	12.998	17.9365	14.1489	15.3394	15.9715	12.954	14.8271	15.1019	12.8923	12.9867	16.377	14.0201	16.2252	14.6133	16.047	16.0915	16.5214	13.6045	13.5612	13.5007	14.6144					4	4	4	26.6	26.6	26.6	23.864	0	12.722	12638000	20	1430	Q96EY4;H0Y9X1;D6RA57;D6RE67;D6RC31	Q96EY4;H0Y9X1;D6RA57	Translation machinery-associated protein 16	TMA16
18.9403	18.8943	19.0772	18.6306	18.2956	18.5044	18.1018	17.6831	20.1784	19.3803	20.194	20.2879	19.6821	19.3713	18.9763	17.5565	18.4933	18.0057	17.5582	17.7118	20.0886	19.2922	19.3663	19.9312	18.7428	19.1209	19.2171	19.2052					40	9	9	60.9	15.7	15.7	102.42	0	256.91	141860000	198	1433	H0YAH0;A0A087X2C4;A0A087X0C9	H0YAH0;A0A087X2C4		PCDH7
19.7663	13.9334	13.0813	14.9418	14.2491	13.2361	14.176	13.845	18.3258	18.1239	18.726	16.3034	17.6691	17.9298	15.767	19.0215	18.2483	14.1832	14.9473	17.9496	17.8484	15.5298	16.2292	15.1546	20.2896	19.2477	19.2541	20.1505					10	10	10	11.9	11.9	11.9	108	0	103.68	62344000	90	1444	H0YDE5;Q6ZVL6;Q6ZVL6-2	H0YDE5;Q6ZVL6;Q6ZVL6-2	UPF0606 protein KIAA1549L	KIAA1549L
18.3186	17.5076	17.143	18.8413	13.7585	17.9524	16.8631	17.0265	17.9463	17.546	14.6307	16.3134	14.1161	14.4576	13.7351	15.2122	17.2791	14.1324	16.8537	16.8496	18.6777	18.492	17.8049	18.127	15.2313	12.7493	14.7204	13.4659					11	1	1	64.2	8.3	8.3	26.972	0	11.118	22781000	28	1449	H0YEV6	H0YEV6		LRP8
14.6323	14.6299	13.839	14.879	15.0776	15.2429	15.3073	15.4939	14.2981	14.1435	14.3148	15.6483	13.8152	13.9146	14.5427	14.2937	14.119	14.5391	14.693	14.6071	14.7362	14.092	14.1345	14.8182	18.723	19.2892	18.5627	19.1539					7	7	7	9.1	9.1	9.1	107.42	0	6.5036	12474000	13	1452	Q53EL9;Q53EL9-3;H0YF95;Q53EL9-2;A0A0A0MSU7;C9JFF1;H0YFX0;Q53EL9-4;H0YGK0	Q53EL9;Q53EL9-3;H0YF95;Q53EL9-2;A0A0A0MSU7;C9JFF1	Seizure protein 6 homolog	SEZ6
23.6727	23.5013	23.4946	23.3415	23.2072	23.088	23.1735	23.2505	22.5954	22.7152	22.8703	24.0274	21.7097	22.0373	21.7053	21.6197	23.1429	23.334	22.9406	23.0477	23.2346	23.3586	23.2062	23.1001	23.5862	23.5902	23.1736	23.6771					39	39	39	62.6	62.6	62.6	82.999	0	323.31	1876500000	2129	1454	P40939;H0YFD6;A0A2R8Y4F5;A0A2R8YG21;A0A2R8Y688;P40939-2;A0A2R8YDM1	P40939;H0YFD6;A0A2R8Y4F5;A0A2R8YG21	Trifunctional enzyme subunit alpha, mitochondrial;Long-chain enoyl-CoA hydratase;Long chain 3-hydroxyacyl-CoA dehydrogenase	HADHA
14.5399	14.9905	14.7045	14.0388	14.4117	14.3424	14.0815	14.462	14.148	14.7237	13.5276	16.603	13.8397	15.7748	14.7382	14.5242	18.6428	18.4795	18.4889	18.749	14.6546	14.988	13.8662	15.182	16.0193	12.5695	14.745	14.5295					5	5	3	22.9	22.9	11.2	28.585	0	36.079	22036000	30	1476	P39687;H0YN26;O43423;O95626;H7BZ09	P39687;H0YN26	Acidic leucine-rich nuclear phosphoprotein 32 family member A	ANP32A
14.0633	14.8209	14.5588	15.0292	13.9667	14.6649	14.2192	13.8476	15.0241	13.4911	15.0065	15.2685	12.0868	13.9568	13.7272	12.3098	16.9072	16.73	16.2055	17.0179	15.2846	15.7213	14.8394	14.6276	14.2551	14.3854	14.5218	13.5022					6	6	6	13.3	13.3	13.3	74.324	0	18.256	5773300	36	1483	Q96SB4;Q96SB4-3;H3BLV9;Q96SB4-4;D6RBF8;D6RBM8	Q96SB4;Q96SB4-3;H3BLV9;Q96SB4-4	SRSF protein kinase 1	SRPK1
14.7948	15.5748	14.0421	12.6572	20.0604	19.3918	19.5562	20.3379	19.5498	13.7281	13.6763	16.0183	12.8682	15.1844	14.2557	13.4867	19.6332	19.9916	19.3294	19.3688	15.0787	19.5494	15.0975	14.9737	13.9464	13.6751	14.8645	14.9018					10	10	10	44.9	44.9	44.9	24.393	0	24.658	54207000	87	1486	P62491;Q15907;H3BMH2;H3BSC1;P62491-2;Q15907-2;B4DQU5;P57735	P62491;Q15907;H3BMH2;H3BSC1;P62491-2;Q15907-2	Ras-related protein Rab-11A;Ras-related protein Rab-11B	RAB11A;RAB11B
17.3838	17.9166	17.751	17.7558	15.0091	16.9156	13.9632	17.0939	18.8092	18.8275	18.7326	14.2753	18.2482	14.177	14.3852	18.9057	17.7027	16.8428	17.5881	17.9546	14.9227	17.74	17.9545	14.4046	16.9752	13.3628	17.7753	13.3398					6	6	6	25.6	25.6	25.6	34.208	0	44.711	59821000	91	1487	Q15287;H3BTC0;H3BMM9;H3BV80;Q15287-2;Q15287-3;H3BPG5;H3BMS0;H3BNU7;H3BUL0;H3BRK4;H3BTV0;H3BUG0;H3BTR6;H3BP82;H3BNI3;H3BTY0	Q15287;H3BTC0;H3BMM9;H3BV80;Q15287-2;Q15287-3;H3BPG5;H3BMS0	RNA-binding protein with serine-rich domain 1	RNPS1
15.819	14.7746	16.2989	15.3545	17.9111	17.9344	18.0475	18.1301	14.1622	12.6956	12.0958	17.7711	14.7261	14.7389	13.3159	14.6757	13.3953	16.2341	13.7855	13.6341	13.7242	13.951	14.3048	15.9984	18.2178	14.4133	16.1845	14.1618					38	36	36	39.1	36.9	36.9	128.54	0	323.31	242180000	262	1490	H3BN02;P20702;Q13349	H3BN02;P20702	Integrin alpha-X	ITGAX
13.7387	14.6039	13.0934	13.3985	17.9495	14.2629	15.0688	13.8017	17.7715	13.1226	14.1525	15.1664	14.9688	15.2131	14.9669	13.5851	13.7851	13.3527	15.8684	13.3472	17.8129	17.9446	17.8962	16.8235	13.7667	13.4024	14.8694	14.7871					5	5	2	20.7	20.7	7.6	27.168	0	15.239	19725000	22	1493	H3BN98;I3L246;Q15041;H3BPJ2;Q15041-2;H3BV27;H3BT37;I3L303;Q15041-3	H3BN98;I3L246		RPS15A
17.0306	17.0903	16.8329	17.8353	15.2554	12.6553	14.0169	14.411	15.6732	14.809	14.2111	15.1987	17.8668	16.626	15.9398	17.5465	17.6831	17.713	17.0653	17.8327	15.3568	15.5633	15.7141	14.9435	15.8621	14.9629	14.6123	14.5067					18	18	18	46.6	46.6	46.6	56.438	0	131.72	61171000	201	1497	P80404;H3BRN4;H3BNQ7;H3BPW8;H3BMJ9;H3BRJ1;H3BRT1	P80404;H3BRN4;H3BNQ7	4-aminobutyrate aminotransferase, mitochondrial	ABAT
21.2682	21.5661	21.3653	21.247	20.2473	19.6682	19.9717	20.2558	20.9476	20.8477	20.4706	21.2634	16.5131	16.7289	16.8345	16.2003	21.2192	21.4953	21.0962	20.9933	18.7831	19.7848	19.9425	18.7669	17.5892	18.6906	18.2898	18.9203					23	23	23	48.2	48.2	48.2	60.702	0	323.31	518250000	538	1499	P06865;H3BP20;H3BS10;H3BTD4;H3BU85;P06865-2;A0A087WUJ7;H3BRP6;A0A087WTY2;H3BVH8;H3BT62;H3BQ04	P06865;H3BP20;H3BS10;H3BTD4;H3BU85	Beta-hexosaminidase subunit alpha;Beta-hexosaminidase	HEXA
17.8498	18.2444	14.4123	18.3188	14.4411	15.3382	15.0749	17.4589	18.248	19.1216	18.7656	15.9314	17.3825	17.6833	14.0008	17.5384	14.1688	17.4647	15.5174	17.3753	14.1385	14.6962	14.8478	14.2556	14.5739	17.0339	13.2528	14.44					9	9	9	57.1	57.1	57.1	24.277	0	64.207	36919000	51	1500	Q99807;H3BP28;Q99807-2;H3BTN8;I3L1T0;H3BSZ3;H3BS11	Q99807;H3BP28;Q99807-2	5-demethoxyubiquinone hydroxylase, mitochondrial	COQ7
14.4255	14.6487	12.4939	13.9692	14.6732	14.5734	14.9415	13.5143	14.46	14.5725	14.019	16.9903	12.9433	13.0728	15.0885	13.4269	15.5518	14.6558	15.5845	14.838	17.2499	18.5612	13.6272	17.0642	13.9342	14.1865	14.6809	13.5931					3	3	3	9.6	9.6	9.6	42.785	0.0015778	2.8522	1678600	6	1512	P37059;H3BRZ6;H3BNN1;H3BS44	P37059;H3BRZ6;H3BNN1;H3BS44	Estradiol 17-beta-dehydrogenase 2	HSD17B2
18.841	15.1714	12.1737	15.4951	14.2306	20.3333	19.2179	14.2865	15.146	15.2555	13.8963	16.4605	18.5116	14.8409	18.9767	13.3136	18.7922	18.8806	18.7982	16.3712	19.9465	19.4817	18.1304	20.4319	19.6735	20.2762	20.2693	20.4073					6	6	6	15.6	15.6	15.6	42.202	0	11.496	72207000	63	1518	P78423;J3QRA1;H3BSR6	P78423;J3QRA1;H3BSR6	Fractalkine;Processed fractalkine	CX3CL1
13.5993	19.1421	14.5964	18.734	18.9824	14.4798	15.9486	15.0291	14.1549	14.7782	14.7668	17.4427	18.0793	14.7036	13.7976	14.5202	20.3903	20.1448	19.5609	19.5354	14.43	19.5844	12.7553	19.4648	15.0818	12.8372	12.172	18.0535					21	21	21	28.3	28.3	28.3	93.487	0	43.126	46117000	76	1523	Q8N1F7;H3BVG0;Q8N1F7-2;H3BRI8;H3BM93;H3BNN5;H3BV11;H3BPA9;H3BRD9;H3BV15;H3BMX0;H3BP95;H3BNG7;H3BVE2	Q8N1F7;H3BVG0;Q8N1F7-2	Nuclear pore complex protein Nup93	NUP93
15.9508	14.4219	13.1667	13.0455	14.695	14.5453	15.1958	14.0159	14.8592	16.0473	14.1416	15.6114	12.6138	15.5527	14.152	13.8077	15.153	13.5809	15.2019	15.4764	16.3851	17.75	17.392	17.233	14.6187	13.4168	12.4407	16.0287					6	6	6	24.5	24.5	24.5	44.292	0	19.527	13347000	28	1538	P09110;H7C131;C9JDE9;P09110-2;H0Y4D4;B4DVF4	P09110;H7C131;C9JDE9;P09110-2;H0Y4D4	3-ketoacyl-CoA thiolase, peroxisomal	ACAA1
13.7768	16.2976	14.7725	13.5224	16.3181	16.2235	16.7411	17.1594	13.824	17.8066	17.8799	16.6892	13.9481	16.2592	13.8423	12.7438	16.8528	14.5015	17.4068	15.1477	17.1793	18.0576	17.1728	14.5465	16.8023	14.5856	15.3703	13.626					4	4	4	21.7	21.7	21.7	22.284	0	11.992	23394000	83	1539	Q9BUR5;H7C1U8;Q9BUR5-2;A0A0J9YWW6;G3V1B6	Q9BUR5;H7C1U8;Q9BUR5-2;A0A0J9YWW6;G3V1B6	Apolipoprotein O	APOO
13.5192	14.3929	14.7719	14.7647	14.5897	14.9729	14.3279	14.5366	13.6858	15.0661	13.9122	15.4629	15.6417	13.2185	15.6411	13.9074	13.8473	15.6416	13.612	13.9256	14.3193	16.7145	16.8359	17.5149	14.4609	14.4363	14.097	14.0697					2	2	2	14.6	14.6	14.6	21.256	0	17.068	4639600	7	1548	H7C4J7	H7C4J7		ROBO2
15.1363	16.9361	12.6612	17.7356	16.4958	16.6895	15.0425	14.8723	13.1317	15.1478	13.6371	18.7875	13.4348	14.6836	15.2289	17.2479	18.2396	18.6855	18.6726	16.2974	14.5876	18.0226	17.9249	17.7305	14.3491	13.4563	13.8945	14.3208					6	6	6	11	11	11	65.812	0	12.923	15853000	35	1551	Q9NZV5;Q9NZV5-2;H9KV50	Q9NZV5;Q9NZV5-2;H9KV50	Selenoprotein N	SEPN1
20.2642	19.4457	19.8673	20.2746	17.6182	17.7984	18.0471	17.7319	20.2996	20.4573	20.3271	19.5195	18.9919	19.3975	19.8217	19.5463	19.6556	19.7174	19.0772	19.3794	18.6645	19.3057	18.6226	18.644	18.8145	19.1652	19.4797	18.8133					8	8	8	22.6	22.6	22.6	38.298	0	323.31	136940000	191	1555	Q9H6Y7;I3L0L6;I3L2Y3;I3L462;I3L1K4;I3L0V7;I3L2D4;K7EN24	Q9H6Y7;I3L0L6;I3L2Y3	E3 ubiquitin-protein ligase RNF167	RNF167
16.302	16.5835	16.865	16.7505	17.5171	17.5551	17.2947	18.1617	14.9079	16.7502	14.8575	14.9598	13.8264	16.3711	13.2728	15.6222	18.4601	17.8724	18.7318	17.6155	17.9135	18.0441	18.2902	18.2739	17.4655	17.662	13.3302	17.9753					19	19	19	28.1	28.1	28.1	82.593	0	27.697	40866000	93	1556	P46459;I3L0N3;P46459-2;I3L2G1;I3L0L3;K7EQD6;I3L338;I3L4Q9	P46459;I3L0N3;P46459-2	Vesicle-fusing ATPase	NSF
16.229	14.7695	16.7336	16.8256	15.6088	14.3311	14.6449	14.8321	15.891	15.8039	17.4612	15.7703	17.0701	14.8906	16.2346	17.0863	17.1667	16.0301	17.1796	16.3908	16.6355	17.5736	15.7947	15.2511	15.8654	16.8128	17.0306	17.5269					15	15	15	57.3	57.3	57.3	34.061	0	213.99	187590000	288	1560	Q02978;I3L1P8;Q02978-2	Q02978;I3L1P8;Q02978-2	Mitochondrial 2-oxoglutarate/malate carrier protein	SLC25A11
14.1662	15.4395	18.2145	18.4543	16.8801	16.7677	16.8202	13.5816	14.6611	18.4516	13.347	15.3028	17.0944	17.0688	14.7053	16.9809	17.7526	17.7376	18.5536	15.0419	18.2429	19.1484	18.8996	18.8482	14.3673	13.4974	14.4551	13.5756					4	4	4	21.1	21.1	21.1	26.638	0	11.109	25818000	85	1563	O75352;J3QS48;I3L295;J3KT75;J3QW43;J3QRD5;O75352-2;I3L1D2;J3KTK8;J3QQZ4;J3KSI4;I3L405;I3L261;I3L4E0	O75352;J3QS48;I3L295;J3KT75;J3QW43;J3QRD5;O75352-2;I3L1D2;J3KTK8;J3QQZ4;J3KSI4;I3L405;I3L261;I3L4E0	Mannose-P-dolichol utilization defect 1 protein	MPDU1
13.2355	15.4076	13.398	13.6938	14.5859	14.0865	14.275	15.5147	18.3083	17.8918	14.5727	15.5724	14.7815	17.8711	14.1412	13.1048	13.2354	15.051	15.0847	16.1119	14.9235	15.4064	14.5588	14.8086	14.0444	13.8976	12.5342	16.1401					6	6	6	35.1	35.1	35.1	24.698	0	55.968	20377000	46	1564	I3L2P0;Q86XT9;I3L2J7;R4GNJ4;I3L4B3;H3BML8	I3L2P0;Q86XT9;I3L2J7;R4GNJ4;I3L4B3	Insulin-like growth factor-binding protein 3 receptor	TMEM219
14.1471	14.1253	17.5432	13.8042	14.0239	14.6875	13.6138	13.3569	13.7039	13.4078	14.053	15.039	14.6222	17.2629	15.4634	13.9117	19.3572	14.2665	14.2858	19.1714	19.2115	15.6171	13.3465	15.243	13.9462	14.6746	13.2266	12.8689					24	24	21	8.4	8.4	7.5	433.71	0	143.05	25225000	59	1571	Q01484;I6L894;Q01484-2;Q01484-5;E9PHW9;D6RHE1;B7Z651;A0A0U1RQN6;E9PCH6;H0Y931;Q01484-7;H0Y8Y2;D6R9U4;D6RIY9;H0YAG3	Q01484;I6L894;Q01484-2;Q01484-5;E9PHW9	Ankyrin-2	ANK2
12.3505	13.3055	13.2127	13.7096	15.6394	14.1475	16.3429	16.1336	13.6874	15.8883	12.7117	16.1173	14.0075	14.2099	15.9584	12.8103	18.4827	16.9826	16.1644	17.4741	16.3621	16.269	14.5067	16.267	13.2257	14.2587	14.9363	14.4876					20	20	1	16.2	16.2	1	207.62	0	56.88	34245000	51	1575	J3KN01;P55196;P55196-5;A8MQ02;H0Y8L4;H0Y948	J3KN01;P55196;P55196-5;A8MQ02	Afadin	MLLT4
16.2521	16.8027	17.0492	16.8947	16.9836	16.9529	17.1976	17.0544	14.0029	17.3261	13.3731	15.7538	15.2297	13.6283	14.1787	14.1368	13.9877	14.7743	14.0723	15.8571	15.1094	16.8818	16.6725	16.7059	13.8861	12.8114	15.5273	15.3351					7	7	7	17.2	17.2	17.2	48.547	0	9.7784	14529000	24	1579	Q15070;S4R3Q9;J3KNA0;E7EVY0;Q15070-2;Q15070-3;C9JC63;H7BZE6	Q15070;S4R3Q9;J3KNA0;E7EVY0;Q15070-2	Mitochondrial inner membrane protein OXA1L	OXA1L
14.9621	15.2658	14.6718	15.1932	13.4133	14.879	15.4946	14.884	13.7535	14.7975	15.0565	14.9317	15.0069	14.5366	14.7021	15.4551	13.8833	13.0663	14.1308	14.6761	14.8083	15.3969	15.3983	14.3186	15.0745	12.9945	13.8833	13.6159					7	7	7	39.4	39.4	39.4	19.301	0	51.922	65763000	53	1580	P49913;J3KNB4	P49913;J3KNB4	Cathelicidin antimicrobial peptide;Antibacterial protein FALL-39;Antibacterial protein LL-37	CAMP
16.4216	16.9856	16.7012	16.6759	19.7156	19.4647	17.8784	19.6099	16.02	16.2925	16.4237	16.0722	13.1909	16.5367	14.8201	15.3835	16.3713	16.2535	16.1887	15.8878	15.6398	15.7099	15.2803	15.7546	15.0037	13.643	17.1402	13.9288					9	9	9	42.6	42.6	42.6	47.546	0	167.08	47913000	83	1581	Q6NW40;J3KNF6	Q6NW40;J3KNF6	RGM domain family member B	RGMB
16.9113	16.9325	16.8361	17.3101	13.7775	15.0063	17.053	17.6616	17.534	17.5472	18.7473	16.3348	18.1649	18.4935	16.4877	16.984	16.3937	13.9245	13.8459	15.638	17.6521	18.4412	17.3541	17.8043	14.0911	14.1878	17.6183	17.3979					5	5	5	59.3	59.3	59.3	16.694	0	116.58	71751000	106	1582	J3KNF8;O43169;H3BUX2;D6RFH4;J3QR91	J3KNF8;O43169;H3BUX2;D6RFH4	Cytochrome b5 type B	CYB5B
18.0684	17.9457	18.2155	17.5792	18.3103	18.176	18.4264	18.2019	18.2248	18.3588	19.0864	14.303	18.6617	18.2071	19.5324	18.986	18.7374	18.2316	18.5391	18.2485	18.5991	18.2047	18.319	18.3612	16.9224	14.8809	17.103	14.6724					4	4	2	21.7	21.7	14.9	25.476	0	99.173	68072000	149	1586	Q01130;J3QL05;J3KP15;Q01130-2	Q01130;J3QL05;J3KP15;Q01130-2	Serine/arginine-rich splicing factor 2	SRSF2
14.1624	14.2289	13.8822	13.9564	18.5555	17.416	18.4211	18.7953	18.4478	19.0058	18.6038	16.6349	14.4976	16.9078	15.2119	13.8709	14.3748	14.2523	14.8768	14.5148	19.2803	18.2029	18.7091	19.7717	13.8601	15.0931	14.414	14.785					13	12	12	21.6	20.6	20.6	87.496	0	42.069	39919000	60	1587	P04629;P04629-2;J3KP20;P04629-3;P04629-4;E9PQG0	P04629;P04629-2;J3KP20;P04629-3;P04629-4	High affinity nerve growth factor receptor;Tyrosine-protein kinase receptor	NTRK1
18.2432	18.3465	14.2993	18.6824	14.4584	15.4863	18.9532	19.3899	13.655	18.6022	19.181	15.6117	14.93	15.0668	14.183	16.5714	15.1842	15.1083	15.0657	17.8096	15.4611	18.2543	14.7988	18.1982	14.5315	14.0541	18.4648	18.4652					2	2	2	9.2	9.2	9.2	22.326	0	4.226	27250000	42	1588	Q9BX74;J3KPA2;U3KPW4	Q9BX74;J3KPA2;U3KPW4	TM2 domain-containing protein 1	TM2D1
18.0796	17.7679	17.573	17.7997	18.6385	18.0566	17.7999	18.9675	17.5538	17.7577	18.0159	15.7183	18.0727	13.51	18.2678	18.197	17.2438	17.3095	14.5673	17.0049	18.4269	18.3116	18.5047	19.3544	18.0368	18.0311	17.9552	12.9014					15	13	12	23.3	20.7	19.1	87.953	0	51.356	48874000	90	1592	P22455;J3KPQ0;P22455-2;P22455-3;H0Y9P2;E7EWF4;D6R9V0;D6RG06	P22455;J3KPQ0;P22455-2;P22455-3	Fibroblast growth factor receptor 4;Receptor protein-tyrosine kinase	FGFR4
19.2011	18.7571	18.969	19.0543	19.6499	19.4309	19.3589	19.9257	17.7281	17.6158	18.1258	15.4834	14.148	14.1918	14.1602	16.1274	19.7527	19.4411	20.1262	19.7006	19.2054	18.9754	18.674	18.9046	19.4995	19.0895	18.6436	19.0232					13	13	13	45.5	45.5	45.5	44.743	0	60.994	64857000	127	1596	Q9NTK5;J3KQ32;Q9NTK5-3;Q9NTK5-2;C9JTK6;C9JCJ9	Q9NTK5;J3KQ32;Q9NTK5-3;Q9NTK5-2	Obg-like ATPase 1	OLA1
16.9034	14.9208	16.7334	14.7007	15.0896	14.1122	14.7815	14.2999	17.2603	13.1986	18.3894	15.5462	13.3018	16.1198	15.8958	14.7332	14.8441	14.6118	14.0848	17.2475	15.2512	14.4891	15.1755	14.9774	14.6226	12.4837	14.314	13.8935					7	7	7	68.7	68.7	68.7	19.193	0	165.23	55421000	81	1597	Q9Y3E5;J3KQ48	Q9Y3E5;J3KQ48	Peptidyl-tRNA hydrolase 2, mitochondrial	PTRH2
18.3111	17.8515	17.5147	18.4496	13.5615	14.7117	14.8696	14.2834	12.5005	13.9925	18.7025	16.4334	17.7435	14.5421	18.9336	19.0014	12.6414	13.5298	14.77	14.8267	14.5563	14.9806	15.0664	14.9937	18.4862	13.7061	18.1275	19.0005					8	8	8	15.6	15.6	15.6	73.502	0	32.846	38658000	51	1601	Q9BX79;J3KQI6;Q9BX79-6;Q9BX79-5;Q9BX79-4;Q9BX79-3;I3NI08;I3L2B6;Q9BX79-2;I3L0M6	Q9BX79;J3KQI6;Q9BX79-6;Q9BX79-5;Q9BX79-4;Q9BX79-3;I3NI08	Stimulated by retinoic acid gene 6 protein homolog	STRA6
20.0509	20.1531	19.9852	20.0938	18.5862	18.4079	18.8589	19.2406	20.6521	20.644	20.9035	19.3651	18.9543	18.7668	18.8966	19.2315	18.3116	18.3299	17.7812	17.6037	18.4829	19.4022	18.7392	18.7933	18.4296	17.3074	17.7584	17.3831					10	10	10	35.5	35.5	35.5	33.843	0	184.51	227690000	292	1602	Q8NBJ7;J3KQJ1;Q8NBJ7-2;C9JL30;C9J660;A8MXB9;H7C3B2;Q8NBJ7-3;F8WA42;E9PBT8;J3QT17;Q8NBJ7-5;E9PG02;F8WEX5;F8WEV7;F8WES7;Q8NBJ7-4	Q8NBJ7;J3KQJ1;Q8NBJ7-2;C9JL30;C9J660;A8MXB9;H7C3B2;Q8NBJ7-3;F8WA42;E9PBT8	Sulfatase-modifying factor 2	SUMF2
16.1533	15.2392	14.9263	13.564	18.483	17.886	17.535	17.8813	16.4135	16.2121	16.5927	15.7574	12.7961	15.2998	16.7771	14.5084	14.3891	14.5095	15.0849	16.9464	18.0544	17.5025	17.575	17.8526	15.2029	13.7037	13.8234	13.8345					9	9	9	46.1	46.1	46.1	31.284	0	57.133	19220000	46	1604	Q96FW1;J3KR44;F5GYN4;F5H6Q1;F5GYJ8;F5H3F0;Q96FW1-2	Q96FW1;J3KR44;F5GYN4;F5H6Q1;F5GYJ8;F5H3F0	Ubiquitin thioesterase OTUB1	OTUB1
20.3524	21.2867	20.7814	20.9989	20.0667	14.0852	19.8749	20.1926	20.8371	20.6497	20.6806	14.8614	19.1982	18.5611	19.7384	19.3419	24.3032	24.2942	24.2197	24.3469	21.2291	20.34	21.5267	21.5026	13.7233	14.3364	14.0489	14.0422					15	15	15	18.1	18.1	18.1	132.6	0	60.289	327710000	53	1605	Q9BTW9;J3KR97;Q9BTW9-4;Q9BTW9-5;A0A0J9YVR1;A0A0J9YWI5;I3L439;I3L163;I3L500;A0A0J9YXU4;I3L120;A0A0J9YVU1;A0A0J9YYG2;I3L143;I3L0V3;I3L3H4;I3L131;A0A0J9YY08;Q9BTW9-3;I3L1S3;I3L4D2	Q9BTW9;J3KR97;Q9BTW9-4;Q9BTW9-5	Tubulin-specific chaperone D	TBCD
14.3844	15.532	14.2261	13.5338	14.7935	13.8548	14.3999	15.5335	13.3702	13.8327	13.1406	15.8637	19.0818	19.1174	15.5412	11.9049	14.2096	19.2261	14.6704	13.9636	17.4343	17.9499	17.6918	17.9425	14.466	13.753	14.6372	14.8606					2	2	2	13.1	13.1	13.1	20.848	0	5.5362	20227000	30	1615	Q5BJF2;J3KT68	Q5BJF2;J3KT68	Transmembrane protein 97	TMEM97
13.8937	15.1444	13.8935	15.6414	14.4577	14.9397	15.7241	18.3184	14.7139	13.7676	13.6185	17.0801	14.8898	15.4667	14.7281	12.9431	14.3915	16.5171	14.4083	17.619	18.7369	18.4177	18.6912	18.5573	14.82	14.616	12.7932	14.2146					3	3	3	32.9	32.9	32.9	8.2178	0	7.2404	19099000	36	1616	P63173;J3KT73;J3QL01;J3KSP2	P63173;J3KT73;J3QL01;J3KSP2	60S ribosomal protein L38	RPL38
13.7231	14.592	16.6151	13.6688	14.6683	14.2626	14.9199	15.1421	15.6737	14.6178	13.3559	15.7451	13.3014	14.241	16.8942	13.2875	13.8455	13.0471	17.2984	16.9976	16.9538	15.1229	16.8267	16.9888	14.2063	12.8712	13.5917	13.7568					14	7	7	24.1	11.7	11.7	69.147	0	12.679	14788000	39	1617	P17844;J3KTA4;P17844-2;J3KRZ1;J3QRQ7;J3QSF1;J3QR02;J3KRX8;J3KTQ4;X6RLV5	P17844;J3KTA4;P17844-2	Probable ATP-dependent RNA helicase DDX5	DDX5
12.3667	14.7409	13.6085	17.5141	17.6016	13.7797	14.4191	17.1396	17.6342	19.1405	17.7724	16.4214	13.7948	18.9638	19.2821	19.2114	18.3507	19.1638	18.1905	19.2514	15.4928	17.6187	17.7807	14.4437	15.1213	17.7652	17.464	18.3141					9	9	9	35.5	35.5	35.5	27.744	0	21.027	49333000	64	1620	Q07955;J3KTL2;Q07955-3;Q07955-2;J3KSR8;J3QQV5;J3KSW7	Q07955;J3KTL2;Q07955-3;Q07955-2	Serine/arginine-rich splicing factor 1	SRSF1
18.7905	19.6441	19.1215	19.7493	18.1699	18.7086	18.5306	18.5345	18.3511	18.4038	19.5547	14.102	18.1103	18.094	15.3685	17.5788	18.7813	18.3983	19.2869	18.489	18.3998	18.9906	18.7407	18.3503	14.386	17.8239	18.2999	18.4245					7	7	7	24.6	24.6	24.6	24.61	0	10.581	97759000	175	1624	P14678;P63162;P14678-2;P14678-3;J3QLE5;P63162-2;J3KRY3;S4R3P3	P14678;P63162;P14678-2;P14678-3;J3QLE5;P63162-2;J3KRY3;S4R3P3	Small nuclear ribonucleoprotein-associated proteins B and B;Small nuclear ribonucleoprotein-associated protein N	SNRPB;SNRPN
17.3317	16.8651	17.3336	17.3123	19.2919	19.1988	19.5377	19.124	17.7622	18.1782	17.9892	19.2682	17.7157	17.2953	18.1711	17.7437	18.7484	18.6777	18.7332	18.6321	19.0076	19.0367	18.8189	18.8863	18.1788	14.5944	18.8071	18.1446					12	12	11	27.8	27.8	25.4	54.847	0	33.793	89524000	125	1631	P51648;P51648-2;J3QRD1;I3L1M4;J3QS00;J3QKK9;J3KTG1;C9JGJ2;I3L0X1;J3KTD9;I3L2W1;K7EN73;E9PJV0	P51648;P51648-2;J3QRD1;I3L1M4	Fatty aldehyde dehydrogenase	ALDH3A2
12.8746	14.0501	14.4339	12.9515	15.9048	16.1832	15.1882	16.4258	14.2836	14.9435	13.7122	14.7274	14.2251	14.5743	14.1714	15.9336	14.673	13.4716	15.0625	14.9221	14.7487	15.0911	14.6666	15.1651	14.5999	13.6611	13.502	14.233					4	4	2	29.1	29.1	12.2	19.779	0	16.494	7680300	21	1632	O14950;P19105;J3QRS3;J3KTJ1	O14950;P19105;J3QRS3;J3KTJ1	Myosin regulatory light chain 12B;Myosin regulatory light chain 12A	MYL12B;MYL12A
12.6809	16.1283	14.3993	14.331	14.1478	15.1428	13.8485	14.2463	14.0163	15.4604	13.6195	14.7061	15.6884	15.0771	16.0728	13.8989	16.8669	16.3252	15.1947	17.123	14.9732	15.4865	14.4012	16.9571	12.8649	13.2298	15.7048	14.0977					36	2	2	54.5	5.2	5.2	117.93	0	13.579	3298400	22	1635	J3QS93	J3QS93		DCC
19.0139	18.3138	18.6256	19.1639	17.9512	18.1894	18.0959	17.9067	18.7049	18.1614	18.4276	14.8754	18.1532	18.6867	18.6355	17.333	19.7237	19.4729	19.301	19.5935	19.1679	19.185	19.104	19.0189	14.1521	14.2679	14.9529	14.3435					11	11	11	43.3	43.3	43.3	37.154	0	81.129	63347000	121	1637	O43684;J3QT28;O43684-2;J3QSX4	O43684;J3QT28;O43684-2	Mitotic checkpoint protein BUB3	BUB3
14.9008	15.466	14.2797	14.4217	14.0947	14.8219	14.7211	14.4886	15.0447	14.6186	13.6832	15.7917	12.1177	14.6353	14.3424	15.6293	13.3926	14.8577	15.0451	15.001	14.6873	15.9149	14.6972	16.0536	12.9104	14.0711	13.9666	15.2685					10	9	8	14.1	12.4	11.1	96.008	0	16.819	16017000	33	1638	Q13507;Q13507-3;J3QTB0;Q13507-2;D6RC49;D6R902	Q13507;Q13507-3;J3QTB0;Q13507-2	Short transient receptor potential channel 3	TRPC3
14.9166	14.5807	14.1369	14.941	16.5221	14.64	14.1416	15.4405	14.9508	17.6577	13.7533	16.1301	13.6271	13.9125	14.8667	14.8172	14.5196	14.0122	17.2427	15.8128	15.7356	17.6794	17.5696	17.5716	13.5068	13.6712	14.4556	15.0617					4	4	4	24.5	24.5	24.5	21.175	0	8.8083	8033700	16	1639	Q9UM00;J9JIE6;Q9UM00-2;J3QQY2;J3KS45;J3KTQ7	Q9UM00;J9JIE6;Q9UM00-2;J3QQY2;J3KS45	Transmembrane and coiled-coil domain-containing protein 1	TMCO1
17.5449	17.4774	17.7133	17.6491	15.8224	16.5157	16.1341	16.9955	15.6951	15.4334	15.9129	16.0439	15.0982	14.8284	17.0869	14.6036	18.0685	16.8504	17.8075	16.6516	17.0656	17.0912	16.8318	16.9048	13.9183	15.8216	13.8567	16.3797					17	17	11	21.9	21.9	15.1	102.3	0	38.681	24956000	93	1641	Q13620-1;Q13620;K4DI93;Q13620-3;A6NE76	Q13620-1;Q13620;K4DI93;Q13620-3	Cullin-4B	CUL4B
18.6871	19.381	18.9942	19.0001	18.6508	19.0153	19.3211	18.8297	18.8354	18.9643	13.7566	15.7079	18.9336	19.5947	18.9169	19.4857	18.0101	18.167	19.5028	18.5732	18.9159	19.0836	18.6227	18.721	16.9333	13.8977	14.2532	14.1245					3	3	3	13.3	13.3	13.3	35.151	0	192.4	56950000	84	1643	Q9BWQ6;K7EIP7;K7ERW0;K7ENZ5;K7EQH3;K7ENM8	Q9BWQ6;K7EIP7;K7ERW0;K7ENZ5	Protein YIPF2;Protein YIPF	YIPF2
18.0929	14.5856	18.3117	18.2409	13.8513	17.9186	17.5641	13.8615	18.2183	14.9226	14.201	15.8993	12.6124	13.7368	14.6726	16.7811	18.3049	15.8466	19.5833	19.1718	18.3697	18.8046	18.4797	18.9265	13.8733	14.0083	12.3488	14.3558					5	5	5	43.8	43.8	43.8	13.178	0	40.076	30158000	38	1645	Q9Y421;K7EIY1;K7ENN5;Q9Y421-2;K7ELZ8;Q9Y421-3	Q9Y421;K7EIY1;K7ENN5;Q9Y421-2;K7ELZ8;Q9Y421-3	Protein FAM32A	FAM32A
13.0905	16.1023	13.801	17.2085	13.746	17.4117	17.3374	14.2669	17.4567	14.5214	13.8783	14.948	13.1223	15.0607	14.3819	13.7114	18.9231	16.782	14.35	14.9447	17.8587	14.112	17.6735	17.646	13.757	14.3839	13.3869	14.6577					6	6	6	21.4	21.4	21.4	43.383	0	10.556	15458000	28	1651	Q96EP5;K7EQ02;K7EQ55;K7EK33;Q96EP5-2	Q96EP5;K7EQ02;K7EQ55;K7EK33;Q96EP5-2	DAZ-associated protein 1	DAZAP1
21.7034	21.8279	21.5283	21.8845	18.8415	19.3658	19.26	19.3874	20.9333	20.8776	21.1763	20.7644	18.3083	18.4703	17.9715	18.2793	20.9976	20.5395	20.4696	20.7273	19.8723	20.1669	19.8368	19.3371	19.6111	19.2086	18.9588	19.9249					39	39	39	58.2	58.2	58.2	95.179	0	323.31	342310000	569	1653	K7EKE6;P36776;K7EJE8;P36776-2;P36776-3;K7ER27;K7ERR6;K7EQF8;K7ER56	K7EKE6;P36776;K7EJE8;P36776-2;P36776-3	Lon protease homolog, mitochondrial	LONP1
13.774	15.2713	13.1855	15.1635	17.509	19.2623	19.1873	18.7427	20.4414	20.7009	14.8823	22.0408	19.7595	14.6971	14.0285	19.5683	18.8165	19.1793	19.5339	18.2435	12.9449	20.0216	13.9439	20.2431	14.7687	14.1465	14.6587	14.9152					2	2	2	20	20	20	8.5238	0	28.939	106970000	39	1656	P58549;K7ENE8;K7EKU3	P58549;K7ENE8;K7EKU3	FXYD domain-containing ion transport regulator 7	FXYD7
17.2922	14.3986	15.8223	13.5492	16.051	15.9577	17.2103	17.6489	17.3734	17.6757	18.3549	16.5215	18.8756	19.7036	19.4559	19.716	14.3065	14.8697	15.6047	15.6107	14.9654	14.6216	14.8532	14.8441	14.5006	12.9171	14.6788	15.0624					33	2	2	83	7.1	7.1	60.192	0	241.64	149450000	239	1662	K7ELL7;K7EPW7;K7EKX1;K7EJ70;K7EIP3;K7EL27	K7ELL7		PRKCSH
16.7152	16.5163	15.3832	14.1412	15.8202	18.9879	13.7422	16.6804	13.0921	13.7098	13.8309	15.8776	14.3554	15.173	15.3038	12.8501	15.3682	14.3211	13.7058	16.2379	16.978	14.7589	14.3525	14.7666	12.6093	13.8774	13.6916	13.6559					2	2	2	26.5	26.5	26.5	12.732	0	7.5191	8526300	15	1664	P41567;O60739;K7EM18	P41567;O60739;K7EM18	Eukaryotic translation initiation factor 1;Eukaryotic translation initiation factor 1b	EIF1;EIF1B
18.952	19.3114	19.7256	19.0548	16.6982	17.5011	17.7348	17.0988	19.1838	19.5031	17.3501	15.086	14.2042	17.323	17.1983	17.1596	17.2006	16.998	17.2883	16.9246	17.308	18.4549	17.5403	17.148	13.8358	14.0107	14.918	13.4006					10	10	10	26.5	26.5	26.5	53.601	0	272.78	48106000	93	1672	Q9NX61;K7EPA3;K7EQ34;U3KQT6;Q9NX61-2;K7EQE7;K7EKY7;V9GYP8;K7EJK6	Q9NX61;K7EPA3;K7EQ34;U3KQT6;Q9NX61-2	Transmembrane protein 161A	TMEM161A
15.5913	15.6803	13.3886	15.5758	15.4135	13.8643	14.6597	13.9927	15.7971	15.5017	13.1221	16.207	13.7081	14.0772	14.804	12.0233	14.852	16.062	15.9672	14.7606	14.328	14.4165	14.0238	15.3427	13.3872	12.7928	13.6957	14.1616					4	4	4	22.4	22.4	22.4	28.536	0	4.8127	5295500	15	1678	Q9H0R4;K7ER15;K7EMY7;Q9H0R4-2;K7EQD2;K7EJQ8;A0A1B0GXB1	Q9H0R4;K7ER15;K7EMY7;Q9H0R4-2;K7EQD2	Haloacid dehalogenase-like hydrolase domain-containing protein 2	HDHD2
13.5578	15.6284	12.7581	14.3517	18.2645	18.3964	15.3126	18.4652	14.7626	16.8484	12.9094	16.9701	14.0838	16.2649	13.5899	13.4017	17.4966	13.9226	15.3059	16.3156	14.8766	15.6362	13.8023	15.6434	17.0963	13.6522	18.1273	18.124					7	7	7	47.7	47.7	47.7	17.629	0	22.353	37828000	46	1682	K7ERP4;P36969;A0A087X2I2;A0A087WT12;P36969-2;K7EKX7;R4GNE4;K7ENB4;K7EJ20;A0A0A0MTT1;A0A087X247	K7ERP4;P36969;A0A087X2I2;A0A087WT12;P36969-2;K7EKX7;R4GNE4;K7ENB4;K7EJ20	Glutathione peroxidase;Phospholipid hydroperoxide glutathione peroxidase, mitochondrial	GPX4
18.6562	18.7351	18.5642	14.3495	15.4575	14.9189	13.9031	14.4421	15.2746	14.7539	13.5016	17.0077	13.5151	13.4116	14.4007	13.6825	13.0569	14.7095	14.3954	17.8825	15.0184	13.3865	15.3389	14.8767	15.0224	14.8426	14.9161	15.8685					1	1	1	2	2	2	49.201	0.0025689	2.5728	7360400	9	1683	O43934;K7ES57;O43934-2	O43934;K7ES57;O43934-2	UNC93-like protein MFSD11	MFSD11
18.532	18.4905	18.3946	18.4694	15.8225	15.8814	16.074	15.7174	18.8112	18.7632	18.8582	15.2979	16.4738	17.4918	17.1379	16.5764	16.6964	16.2218	16.1647	16.6433	15.9504	16.2302	16.1645	15.5377	13.9737	13.763	15.2806	13.5481					19	19	4	53.1	53.1	9.8	58.282	0	185.23	76205000	141	1692	Q9NP81;M0QWZ7;Q9NP81-2;B4DJM9;M0R2H5;M0R1C0	Q9NP81;M0QWZ7;Q9NP81-2	Serine--tRNA ligase, mitochondrial	SARS2
13.7875	14.5462	13.5665	13.7632	20.9697	21.3184	20.8727	21.2082	13.8255	13.366	14.6173	14.8201	14.3964	15.3366	14.2544	12.1465	13.353	13.9346	14.9004	13.8796	14.7488	13.8134	14.6277	15.4859	14.7781	14.1061	12.8182	13.3269					6	6	6	27.6	27.6	27.6	34.482	0	13.574	46366000	33	1693	O14579;O14579-2;M0QXB4;M0R061;O14579-3	O14579;O14579-2;M0QXB4;M0R061;O14579-3	Coatomer subunit epsilon	COPE
17.5573	17.3608	17.4883	17.4375	17.3588	17.0547	14.6539	17.557	17.2935	17.6727	17.5184	16.1724	13.2278	14.3781	16.0251	13.65	14.8935	14.8864	14.3689	13.9355	13.8245	14.6137	14.5628	14.3312	13.7505	12.3465	13.093	14.4699					9	9	9	57.5	57.5	57.5	27.873	0	59.278	48396000	64	1694	O95571;M0QXB5;M0QY80;M0QX80	O95571;M0QXB5	Persulfide dioxygenase ETHE1, mitochondrial	ETHE1
17.7021	17.7263	17.8146	18.8787	17.3706	17.5518	14.5017	18.0349	17.7309	18.1755	17.9355	15.3399	14.0111	14.9422	16.1144	16.7989	15.6477	14.9726	14.8466	13.4017	14.6948	14.6489	15.1986	14.8708	13.5311	13.8176	16.9806	13.24					5	5	5	30.6	30.6	30.6	18.795	0	7.7672	28292000	41	1697	Q969H8;M0QYN0;M0QXF7	Q969H8;M0QYN0;M0QXF7	Myeloid-derived growth factor	MYDGF
13.9183	14.5364	15.002	16.5238	17.5997	17.6504	17.5654	17.583	14.4968	13.6941	15.353	14.9673	14.6334	13.8469	14.9352	12.9863	17.1757	17.0365	14.7821	17.0103	15.1525	17.4809	17.428	16.9908	14.0872	15.5814	13.8278	13.6554					5	5	5	30.3	30.3	30.3	17.018	0	17.207	19713000	51	1699	P53680;M0R0N4;X6R390;M0QYZ2;P53680-2;M0R1S0;M0QZ21	P53680;M0R0N4;X6R390;M0QYZ2;P53680-2	AP-2 complex subunit sigma	AP2S1
24.8599	24.6761	24.5843	24.9193	24.9524	24.8325	24.5052	24.9558	25.2514	25.1519	25.471	23.0834	12.8312	20.2344	19.6951	19.5953	23.6359	23.3181	23.5118	23.1111	23.8949	24.0653	24.3649	24.2717	21.4896	21.5836	21.6475	21.5188					3	3	3	23.3	23.3	23.3	18.429	0	132.72	1807900000	670	1700	P54852;M0QZ66;M0R122;M0QXN1	P54852;M0QZ66;M0R122	Epithelial membrane protein 3	EMP3
9.86301	15.7449	10.1634	11.9621	14.3545	14.3687	15.5851	14.2398	9.72596	12.0049	9.96044	16.737	13.4396	15.2208	15.4582	13.3944	12.6127	12.0976	13.0404	15.124	14.109	15.8157	13.5089	13.455	14.21	15.5196	12.3218	14.9749					16	14	14	30.5	26.2	26.2	61.565	0	323.31	2107500000	656	1705	P48664;M0R063;P48664-2;E7EV13;M0R106;M0QY32;M0R0B5;M0R1V3	P48664;M0R063;P48664-2;E7EV13	Excitatory amino acid transporter 4;Amino acid transporter	SLC1A6
17.1013	18.0472	18.1799	18.7972	17.9987	18.8904	18.9456	18.7546	18.2713	17.4575	18.8302	17.1591	17.6653	17.641	16.8894	18.0265	18.3685	17.5023	19.1276	18.2923	18.4946	18.2143	18.6317	18.9671	18.9236	18.6276	18.0785	18.4694					9	9	9	49.5	49.5	49.5	22.876	0	193.41	103030000	181	1706	P46782;M0R0F0;M0R0R2;M0QZN2	P46782;M0R0F0;M0R0R2;M0QZN2	40S ribosomal protein S5;40S ribosomal protein S5, N-terminally processed	RPS5
13.3759	15.0192	14.7077	17.9388	18.2279	13.9975	15.4372	12.9175	17.1591	15.0655	17.9128	16.0127	14.4311	14.9462	14.4217	14.3196	17.8976	17.5244	17.5531	13.9772	15.4472	17.9709	17.5449	17.2447	15.0593	12.8595	14.1521	14.0084					3	3	3	13.4	13.4	13.4	27.347	0	26.041	16081000	34	1711	Q5UCC4;M0R2A0;Q5UCC4-2	Q5UCC4;M0R2A0;Q5UCC4-2	ER membrane protein complex subunit 10	EMC10
14.552	14.204	15.7597	15.1028	15.239	14.7322	15.0977	14.1333	13.0611	14.4578	18.5188	15.9056	13.4862	12.8903	18.6288	13.7076	14.7593	12.7335	13.7441	14.7051	17.7212	14.3659	13.9606	15.6526	13.2297	12.5293	13.912	14.2079					2	2	2	0.8	0.8	0.8	265.61	0.0025681	2.5691	16492000	10	1716	Q9HCK1;N0DVX5;A0A3B3ISF7;A0A3B3ISJ7;A0A3B3IRN6;A0A3B3ITZ5	Q9HCK1;N0DVX5;A0A3B3ISF7;A0A3B3ISJ7;A0A3B3IRN6;A0A3B3ITZ5	DBF4-type zinc finger-containing protein 2	ZDBF2
18.0026	17.9308	17.9532	13.793	13.3745	13.8794	14.8694	13.5708	18.7997	13.1116	18.8665	18.7728	16.6749	14.4872	14.7549	14.4747	17.9373	17.8113	17.3086	17.3363	17.0563	18.2216	17.0115	14.649	14.2043	17.5684	14.6751	14.7986					7	7	7	19.7	19.7	19.7	39.58	0	20.59	36440000	59	1717	O00115;O00115-2;K7ENE5	O00115;O00115-2	Deoxyribonuclease-2-alpha	DNASE2
16.9501	17.4001	17.5394	17.0124	19.186	19.1957	19.3792	19.6966	16.0011	15.6163	16.8825	15.7896	17.1608	17.1945	13.9958	16.6188	16.9692	17.01	16.4345	16.9653	17.9845	17.6662	18.036	17.4131	18.1111	17.3688	17.2148	18.2324					16	16	16	40.9	40.9	40.9	72.911	0	160.65	77451000	180	1718	O00116;A0A1B0GWA2;A0A2R8YEL0;B8ZZ81	O00116;A0A1B0GWA2;A0A2R8YEL0	Alkyldihydroxyacetonephosphate synthase, peroxisomal	AGPS
16.8185	17.1934	16.8281	16.6907	14.1654	14.6745	14.1325	14.8148	17.8402	17.7181	18.0802	17.8185	13.093	14.793	14.1878	12.5266	12.902	12.4199	15.626	15.624	15.6568	15.1937	13.5695	15.0409	15.235	12.07	14.369	14.7981					9	9	9	18.6	18.6	18.6	64.466	0	36.876	20140000	40	1719	O00144	O00144	Frizzled-9	FZD9
17.5426	15.0449	17.5532	14.5621	14.8317	17.7385	14.9696	17.6861	18.2198	18.2761	18.2625	14.4306	16.7654	16.8012	16.9989	13.4601	18.3797	18.0761	18.5392	18.1602	17.7893	17.7199	12.6318	18.0151	13.5431	14.4597	14.766	13.2331					19	9	6	60.9	32.6	25.1	49.129	0	59.08	22955000	67	1720	O00148;O00148-2;O00148-3;K7EQN7;K7EPJ3;K7EN69;K7ENP6;K7EL56;K7EIL8	O00148;O00148-2;O00148-3	ATP-dependent RNA helicase DDX39A	DDX39A
17.1198	18.1777	16.9506	17.1953	18.6851	18.2574	19.3819	19.1809	14.3651	13.2284	13.676	16.0232	14.0747	15.1047	15.5406	13.4384	18.9348	18.5554	18.8073	18.5636	18.8764	18.4835	18.4934	18.9696	16.6771	18.4636	19.0763	17.9849					11	11	11	42.6	42.6	42.6	37.419	0	126.44	76740000	154	1722	O00154-4;O00154;O00154-6;O00154-7;O00154-5;O00154-2;K7EKP8;O00154-3;Q6ZUV0	O00154-4;O00154;O00154-6;O00154-7;O00154-5;O00154-2;K7EKP8;O00154-3	Cytosolic acyl coenzyme A thioester hydrolase	ACOT7
13.3293	14.8399	14.3689	15.3853	17.0969	18.5166	17.5466	17.2691	16.8145	16.2595	14.5704	16.1561	17.98	13.1736	19.2951	18.0312	13.7251	15.8681	15.6652	14.8052	12.9391	17.0788	17.0444	17.1131	13.1575	13.9956	13.3768	13.427					9	9	9	55.9	55.9	55.9	23.354	0	95.449	38369000	77	1723	O00161;O00161-2;H3BM38;H3BNE1;H3BR18;H3BPJ0;H3BV99;H3BP15;H3BQY9;H3BNG6;H3BU94;H3BR99	O00161;O00161-2;H3BM38;H3BNE1;H3BR18;H3BPJ0;H3BV99;H3BP15;H3BQY9	Synaptosomal-associated protein 23;Synaptosomal-associated protein	SNAP23
13.1887	16.3098	14.8616	12.5283	15.1283	14.4495	15.0596	16.6171	17.8864	14.1247	17.6202	14.466	14.006	14.6656	14.4523	14.305	13.3162	15.7902	15.0488	17.8459	15.1307	14.9346	14.3275	15.1763	15.5765	12.6605	14.8248	14.7168					5	5	5	11.4	11.4	11.4	72.453	0	17.366	9306100	14	1725	O00178;F5H257;F5H716;B0QY59	O00178	GTP-binding protein 1	GTPBP1
13.5139	16.2323	14.3307	16.5631	17.3302	17.8277	17.3942	17.5933	15.0364	16.1528	14.1554	17.5076	17.152	16.8763	18.2498	17.0981	17.7863	16.8814	17.562	16.72	17.9715	17.3151	18.0844	18.1835	13.2459	14.5686	14.8827	13.3001					18	18	18	40.9	40.9	40.9	67.764	0	42.26	40507000	96	1727	O00186	O00186	Syntaxin-binding protein 3	STXBP3
13.9258	15.001	14.5188	12.9514	14.6259	14.3811	15.0032	13.9844	17.0429	16.4689	16.6315	14.7251	13.8455	14.442	14.0082	13.9247	17.6533	18.3533	18.6601	18.1114	17.3765	17.0592	17.0817	17.9346	17.9831	18.1111	17.9863	18.1831					12	12	12	19	19	19	95.679	0	46.175	20065000	61	1730	O00206;O00206-2;O00206-3;A0A2R8Y415	O00206;O00206-2;O00206-3	Toll-like receptor 4	TLR4
18.7733	19.1792	19.2841	19.0891	14.6223	14.5177	14.7658	13.7463	13.7035	14.1524	14.8754	14.616	12.2981	16.683	14.7852	13.5393	18.4777	15.378	13.5124	17.6745	15.1681	13.9944	13.2463	12.6423	13.3385	13.4827	13.2963	17.5889					12	11	11	16.5	15.4	15.4	101.61	0	29.555	18071000	32	1731	O00222-2;O00222;A0A0A0MT06;O00222-3;E7ETK3	O00222-2;O00222	Metabotropic glutamate receptor 8	GRM8
13.7869	15.1697	13.5167	14.1167	14.6408	13.2573	15.0224	15.3556	15.0878	15.0265	15.4625	17.4343	13.9692	13.5579	14.1595	13.6013	15.4657	14.1183	14.17	16.9503	16.2592	12.8787	14.2622	13.8242	14.9508	13.2647	14.509	14.9455					16	16	16	49.3	49.3	49.3	47.463	0	37.571	33682000	57	1732	O00231;O00231-2;J3QRY4;J3QS13	O00231;O00231-2	26S proteasome non-ATPase regulatory subunit 11	PSMD11
19.7389	19.5607	19.4471	19.6564	19.8306	19.5728	20.0096	20.3312	18.3939	18.3282	18.833	15.5522	16.9862	14.8656	18.2087	17.2985	19.0817	18.6142	19.1524	18.8159	18.7991	17.8327	18.794	18.5642	19.0745	17.8313	17.7241	18.5123					22	22	22	50.2	50.2	50.2	52.904	0	126.58	166660000	242	1733	O00232;O00232-2;J3KTJ5;J3KSK1	O00232;O00232-2	26S proteasome non-ATPase regulatory subunit 12	PSMD12
17.9392	17.7419	18.0329	17.145	19.2618	19.4901	19.4275	19.2214	20.313	20.7565	20.7149	20.9219	20.1038	20.0958	19.9962	19.814	19.6257	19.3978	19.1829	19.2933	19.9744	20.1471	19.7901	19.7344	17.531	16.821	14.0433	18.2951					12	12	11	61.5	61.5	56.9	21.671	0	323.31	179990000	293	1736	O00264;O00264-2	O00264;O00264-2	Membrane-associated progesterone receptor component 1	PGRMC1
16.8479	16.8734	16.8873	17.5477	20.2613	20.3715	20.4669	20.9177	17.7163	17.6878	17.6001	15.0606	16.7815	16.517	13.1357	16.896	18.6932	18.5547	18.7799	18.9979	19.2718	19.0501	19.2899	19.394	15.1251	18.4252	12.294	13.7859					15	15	15	73.9	73.9	73.9	26.922	0	140.6	102800000	182	1740	O00299	O00299	Chloride intracellular channel protein 1	CLIC1
20.0629	20.4255	20.2471	20.5633	20.6642	20.4947	20.5024	20.7652	19.9511	20.1799	20.1188	19.3623	19.0535	18.8184	18.6022	18.7961	19.9389	20.1996	20.5855	19.9127	20.2715	20.6841	20.3845	20.2065	17.8174	18.2681	18.0223	18.2923					15	15	15	25.9	25.9	25.9	60.908	0	92.72	298460000	379	1746	O00400;A0A2R8Y5I5;A0A2R8YF57;H7C577;A0A2R8YEX5;A0A2R8Y359;H7C562;H7C532;A0A2R8Y6H1	O00400;A0A2R8Y5I5;A0A2R8YF57	Acetyl-coenzyme A transporter 1	SLC33A1
18.4127	17.8496	18.1466	18.2275	19.4182	19.4769	19.5457	19.6072	17.6362	17.6957	16.409	16.0295	15.4724	14.4542	14.4431	15.8543	20.5037	20.1246	20.476	20.3656	19.1419	18.7221	19.0121	19.2011	18.2369	17.8821	16.8818	18.2635					42	42	40	52.2	52.2	50.5	123.63	0	323.31	195300000	467	1747	O00410;O00410-3;H0Y8C6;O00410-2;E7ETV3;H0Y3V4;C9JMV5;E7EV12;E7EQT5;E7EWK4;E7EX05;E7ETV8;E7ESZ1;E7ESA1;C9JQT6;C9JZD8;C9JZ53;C9J875;C9JXE0	O00410;O00410-3;H0Y8C6;O00410-2	Importin-5	IPO5
14.0409	13.3152	14.0967	16.2005	14.6453	14.8978	15.1253	16.7806	14.4024	14.7687	14.3252	15.315	13.7573	14.2374	13.7616	13.3882	16.1395	16.768	16.7812	16.3725	17.3624	17.0651	17.2108	17.1116	14.2739	15.1624	16.1011	14.0453					20	20	1	33.4	33.4	3	81.876	0	123.32	24961000	59	1751	O00429;O00429-3;O00429-5;O00429-6;O00429-7;F8VZ52;B4DDQ3;B4DPZ9;F8W1W3;F8VUJ9;F8VR28;F8VYL3;H0YHY4;H0YI79	O00429;O00429-3;O00429-5;O00429-6;O00429-7	Dynamin-1-like protein	DNM1L
13.8765	14.5	14.8691	13.1387	14.3859	15.6057	14.9546	12.5931	17.479	15.6704	16.3296	15.341	12.7954	14.4049	14.7677	13.6732	13.5163	13.2896	14.1439	14.0653	18.1521	16.8784	17.608	17.9897	13.9049	13.625	14.6213	13.6485					10	10	10	25.6	25.6	25.6	51.543	0	280.03	75572000	124	1755	O00451;E5RGR6;O00451-3;O00451-2;E5RJ44	O00451;E5RGR6;O00451-3;O00451-2	GDNF family receptor alpha-2	GFRA2
20.8849	20.7774	20.9759	21.3572	20.8799	21.045	20.9678	20.8739	20.8333	20.7395	20.9228	20.7808	20.7312	20.948	21.3177	21.3182	20.0304	19.8661	19.7945	20.0259	20.587	20.7824	20.6099	20.2045	17.8624	18.4525	18.5615	18.6523					26	26	26	49.7	49.7	49.7	81.879	0	323.31	593440000	746	1756	O00461;F8W785	O00461;F8W785	Golgi integral membrane protein 4	GOLIM4
21.2725	21.1727	20.9419	21.474	17.155	16.9149	14.1327	14.7496	19.9334	19.251	19.5146	19.2068	15.0207	14.7082	14.7126	12.5288	20.7901	21.1012	21.0597	20.8372	16.0909	16.1906	16.7272	16.5083	16.7689	16.6389	16.8889	17.5808					35	35	34	47	47	46.2	100.89	0	258.48	320230000	396	1757	O00462;A0A2R8YEC9;A0A2R8Y524;E9PFW2;A0A2R8Y4U7;A0A2R8YCE9;A0A2R8YE79;A0A2R8Y211;A0A2R8Y7A0;A0A2R8Y7A7;A0A2R8Y7N1	O00462;A0A2R8YEC9;A0A2R8Y524;E9PFW2;A0A2R8Y4U7;A0A2R8YCE9;A0A2R8YE79	Beta-mannosidase	MANBA
21.6742	21.6033	21.6359	21.8826	22.1622	21.9301	22.0038	22.0885	20.3909	20.4335	20.431	19.2618	13.4912	14.7925	15.3384	11.9937	21.0432	21.4024	21.1441	21.0738	20.6952	21.5295	20.8814	20.5327	19.3415	18.7945	19.4777	18.9546					36	36	36	54.2	54.2	54.2	87.097	0	323.31	1238900000	1124	1759	O00469-2;E7ETU9;O00469;O00469-3;C9JXZ0;F8WEW3	O00469-2;E7ETU9;O00469;O00469-3	Procollagen-lysine,2-oxoglutarate 5-dioxygenase 2	PLOD2
18.7903	18.9413	18.8338	19.6237	18.5181	18.3122	18.2039	18.2912	19.247	19.2001	19.5425	20.1446	17.4671	17.7269	16.8349	14.1561	18.4933	18.9265	18.7362	19.0583	18.2897	18.0743	18.6511	18.4246	17.038	17.4375	18.1053	18.1394					19	19	13	43.9	43.9	32	57.677	0	158.23	177880000	223	1761	O00481;O00481-4;O00481-2;O00481-3	O00481;O00481-4;O00481-2;O00481-3	Butyrophilin subfamily 3 member A1	BTN3A1
13.3515	14.8152	13.4457	13.8326	14.7199	14.3535	12.7223	14.1934	14.8725	15.7144	14.4843	15.1986	15.8638	14.0999	16.6079	13.6659	15.0094	16.3286	18.3566	17.3559	14.7594	14.5396	14.4088	14.6558	12.8871	13.9818	13.4015	14.3187					4	4	4	46.9	46.9	46.9	9.3697	0	7.6859	39213000	42	1762	O00483	O00483	Cytochrome c oxidase subunit NDUFA4	NDUFA4
15.811	15.4566	16.0034	16.0495	18.2526	17.9552	17.7917	18.0027	16.096	16.2625	13.616	15.9572	12.6613	14.6932	15.0792	16.5016	17.3673	17.1847	17.201	17.3211	17.207	17.2387	16.8031	16.9772	14.7076	14.8167	14.027	16.5861					10	10	7	26.3	26.3	20	57.81	0	56.044	31642000	72	1764	O00505;H0Y4S9	O00505	Importin subunit alpha-4	KPNA3
13.7012	15.3826	11.4957	11.6094	15.3355	14.6326	15.0868	14.5599	13.1113	12.1545	12.2993	15.3011	20.6153	19.658	21.6788	20.7459	15.3482	13.3744	14.9108	14.9055	15.1567	15.1657	12.454	15.8744	15.2425	14.109	14.4973	11.8165					21	21	21	44.1	44.1	44.1	78.055	0	304.76	77793000	138	1768	O00548;O00548-2;A0A0D9SF76	O00548	Delta-like protein 1	DLL1
12.8962	15.7612	14.7847	13.7952	14.8947	15.5226	15.2892	15.3009	14.2454	13.4548	13.8347	15.1811	15.7243	16.7636	16.2597	16.1734	16.6727	16.7695	12.5322	16.3203	16.1824	16.6561	15.0911	14.1228	14.8407	12.5435	13.6661	14.579					6	6	1	30.5	30.5	6	32.444	0	36.319	16755000	56	1769	O00560;O00560-3;B4DHN5;E9PBU7	O00560;O00560-3;B4DHN5;E9PBU7	Syntenin-1	SDCBP
18.3237	18.4314	18.5371	18.1952	17.6259	16.688	17.4345	16.7168	20.7529	20.7403	20.8025	19.7804	17.562	18.6808	17.6861	18.1062	18.6295	18.3415	18.3533	18.3687	17.598	17.5252	17.46	17.2221	14.1909	15.339	14.1684	15.8508					30	30	30	66.2	66.2	66.2	66.049	0	323.31	215270000	297	1772	O00567;Q5JXT2;H0YDU4;H0Y653	O00567	Nucleolar protein 56	NOP56
15.2112	15.6224	16.942	15.2457	14.8738	15.1014	15.3774	16.317	14.5642	14.8358	13.6604	16.4156	14.3004	14.8051	15.0582	13.2451	17.6291	17.2183	16.997	17.7878	14.1431	16.2251	15.6496	14.6087	13.9887	13.6299	14.437	14.1156					3	3	3	16.2	16.2	16.2	32.113	0.00018925	3.8747	8875800	19	1775	O00625	O00625	Pirin	PIR
18.2276	14.5636	14.1327	18.2838	14.111	18.7538	14.6663	20.3047	15.4898	16.8944	17.8044	15.7984	13.9116	14.5403	15.8229	13.838	18.0256	14.3361	15.4636	17.869	17.9492	18.3064	18.275	15.1554	13.2473	13.2208	12.79	13.4922					10	7	7	29.4	23	23	57.886	0	166.63	30801000	36	1776	O00629;H7C4F6	O00629	Importin subunit alpha-3	KPNA4
14.8702	14.394	13.0725	18.9597	15.9719	13.1776	12.8426	13.9902	13.9975	15.2241	13.9238	16.1042	13.8599	13.6675	15.0912	12.8699	14.4705	15.1	13.5618	14.478	19.3812	20.205	19.6419	19.6229	13.0352	14.0335	13.9575	13.9759					12	11	11	30.6	29.3	29.3	61.806	0	50.67	27690000	37	1777	O00748;O00748-4;O00748-2;O00748-5;J3QSC0;J3QLP1	O00748;O00748-4;O00748-2;O00748-5	Cocaine esterase	CES2
20.8844	20.8428	21.098	21.1633	18.2081	18.5097	19.2168	19.0895	20.6117	20.5353	20.4914	17.2851	15.541	14.8732	14.7414	15.2687	20.2265	20.2817	20.4926	20.1718	21.2366	21.7472	21.3372	21.2315	16.99	14.3408	16.4048	17.2333					29	29	24	43.5	43.5	37.5	113.74	0	323.31	374690000	510	1778	O00754;O00754-2;M0QZ24;M0R174;M0QZG6	O00754;O00754-2	Lysosomal alpha-mannosidase;Lysosomal alpha-mannosidase A peptide;Lysosomal alpha-mannosidase B peptide;Lysosomal alpha-mannosidase C peptide;Lysosomal alpha-mannosidase D peptide;Lysosomal alpha-mannosidase E peptide	MAN2B1
13.8971	15.4214	13.5584	14.1845	20.1818	20.9504	20.3739	20.2675	14.9863	19.3184	14.5455	15.272	12.8426	13.3545	14.3856	13.8296	13.3773	14.5192	15.3245	14.804	13.9228	16.1189	14.6983	14.7524	13.855	13.1115	15.2456	14.0052					5	5	4	31.8	31.8	25.7	19.652	0	9.069	17300000	12	1779	O00762;O00762-2;O00762-3;O00762-4;A0A0A0MSE8;A0A087WVK1	O00762;O00762-2;O00762-3;O00762-4	Ubiquitin-conjugating enzyme E2 C	UBE2C
16.2559	16.789	16.5935	16.562	17.029	14.3548	15.0792	13.529	16.6906	13.4894	13.7842	15.2958	16.1582	15.7132	16.4076	14.533	18.0402	17.5444	17.0287	17.3868	17.4568	17.0417	17.3431	17.6344	18.0692	17.7352	17.7687	17.7573					47	33	33	23.6	17.3	17.3	276.54	0	32.083	31089000	85	1780	O00763;O00763-3;O00763-2;F8W8T8;H0YGH5;S4R3S7;A0A087WUA1	O00763;O00763-3;O00763-2	Acetyl-CoA carboxylase 2;Biotin carboxylase	ACACB
20.844	20.7976	20.7483	20.8191	15.0468	11.3957	14.4898	12.51	17.9747	17.8467	18.1671	16.8394	19.9877	19.6645	20.2179	19.6489	19.6756	19.0876	18.9509	18.9768	15.989	16.0839	16.2749	16.3608	21.9107	22.1392	21.9832	22.1164					43	43	43	37.4	37.4	37.4	173.5	0	323.31	383990000	597	1785	O14514;A0A2R8Y5M7;E5RG74	O14514;A0A2R8Y5M7;E5RG74	Brain-specific angiogenesis inhibitor 1	BAI1;ADGRB1
18.1084	13.4568	13.2221	13.7104	15.9268	17.5185	15.227	15.0803	19.3968	18.8841	15.5281	15.4959	12.1569	15.0605	14.8142	17.4251	13.5958	17.6827	17.6972	15.8481	14.8795	15.3949	14.4868	15.2156	14.7727	13.8678	13.204	13.7793					2	2	2	14.2	14.2	14.2	12.615	0	5.9873	21619000	25	1786	O14521-2;O14521;H0YD96;H0YD41;G3V173;E9PK73;H3BRW5;O14521-4	O14521-2;O14521;H0YD96;H0YD41;G3V173;E9PK73;H3BRW5;O14521-4	Succinate dehydrogenase [ubiquinone] cytochrome b small subunit, mitochondrial	SDHD
13.6608	18.3594	18.5663	13.11	17.8673	17.7293	18.0112	17.9165	19.4823	19.4173	19.1271	18.989	18.4098	13.5899	18.6466	18.4942	19.3351	19.4204	20.1647	18.8271	18.8498	19.6564	19.0896	18.9078	18.1083	19.0465	19.0079	19.0091					8	8	8	17.6	17.6	17.6	50.639	0	23.962	76336000	100	1787	O14524;O14524-2;G3V5K2	O14524;O14524-2	Transmembrane protein 194A	TMEM194A
13.8314	15.2237	13.6195	13.2117	15.2447	14.3057	15.8824	8.97985	11.5055	12.2564	11.9259	16.4533	19.2349	18.6434	17.7912	18.4394	15.9127	16.4593	16.3673	15.8355	12.2723	15.3313	11.0916	14.6047	22.5113	22.597	22.1395	22.1318					41	41	41	50.2	50.2	50.2	143.98	0	323.31	191610000	358	1788	O14525-2;O14525;B1AJS1;O14525-3	O14525-2;O14525;B1AJS1;O14525-3	Astrotactin-1	ASTN1
21.4035	21.3669	21.2683	21.0789	20.2275	20.0032	20.561	21.0546	20.1702	20.5377	20.4435	16.0049	14.1778	19.0279	19.8999	18.8416	17.9508	18.8887	18.7726	18.6467	18.7684	19.0393	18.6292	18.4901	14.57	14.1833	14.8069	14.0623					3	3	3	15.4	15.4	15.4	17.417	0	8.4517	89695000	73	1790	O14561;H3BNK3;I3L505	O14561;H3BNK3	Acyl carrier protein, mitochondrial;Acyl carrier protein	NDUFAB1
12.9703	16.0659	14.1451	14.0277	14.6589	14.8044	15.2261	14.7177	18.3188	17.3604	18.2281	18.6007	17.2864	16.5281	17.2537	17.4911	12.7939	13.543	14.1341	15.1588	14.1848	14.2303	15.0894	14.0964	15.9971	16.3839	15.948	15.7273					28	27	27	28.4	27.9	27.9	143.09	0	323.31	184260000	393	1792	O14594;K7EKF8	O14594	Neurocan core protein	NCAN
16.4522	14.2794	16.4742	15.9886	16.6944	17.3038	17.5119	16.8235	16.7666	17.2286	17.0549	14.3023	15.4225	14.2674	14.2897	14.8184	20.5813	20.8953	20.7069	20.9835	21.6912	21.1288	21.6047	21.3932	13.9274	13.4633	13.4082	13.5722					37	37	37	41.6	41.6	41.6	130.16	0	323.31	292600000	493	1793	O14617;O14617-5;O14617-4;O14617-2;O14617-3;A0A2R8Y611;A0A2R8Y4J3;A0A087WYN6;K7ELX8;K7ERW8	O14617;O14617-5;O14617-4;O14617-2;O14617-3;A0A2R8Y611	AP-3 complex subunit delta-1	AP3D1
18.7417	18.9934	18.9654	18.8286	18.2182	18.2888	18.2525	18.7822	19.21	18.8844	18.8124	14.8512	18.5543	18.5997	18.0301	19.0143	18.2849	18.2211	18.8938	18.0666	17.0903	18.1731	17.6762	17.2714	14.3216	18.1149	18.9338	18.4499					12	12	12	44	44	44	37.808	0	85.646	97740000	194	1797	O14656;O14656-2	O14656	Torsin-1A	TOR1A
19.0232	19.1224	19.221	18.9054	19.6279	18.9962	19.3863	19.9462	18.3175	18.5946	17.9586	19.2853	18.2846	16.9215	17.3853	17.1323	15.9017	17.8633	17.7569	17.9948	15.8707	18.6087	16.7577	17.6437	17.0601	17.5145	14.1254	17.1184					10	10	10	38.7	38.7	38.7	37.978	0	90.488	89968000	133	1798	O14657;H0Y7C8	O14657	Torsin-1B	TOR1B
15.6712	14.4244	14.9892	14.6743	15.07	15.5112	15.1431	15.5123	14.3364	15.538	13.8989	15.5457	15.2288	13.643	15.3254	13.6284	15.3319	15.2742	14.6198	14.1057	15.9693	16.3411	15.311	15.3064	15.6621	15.1335	13.984	14.2738					6	6	6	35.2	35.2	35.2	23.539	0	32.373	53201000	102	1803	O14735;B3KY94;O14735-3;H3BUR9;O14735-2	O14735;B3KY94;O14735-3;H3BUR9	CDP-diacylglycerol--inositol 3-phosphatidyltransferase	CDIPT
13.7967	14.6193	14.496	14.4128	13.8839	16.28	16.2728	14.806	14.6382	16.0789	13.7658	15.8586	15.3289	15.1786	14.2917	14.162	16.5692	13.8298	17.1242	14.3741	15.0916	14.7773	14.143	15.0645	14.7899	12.7424	13.7504	15.1082					8	8	8	15.7	15.7	15.7	72.683	0	22.085	9509900	21	1804	O14744;O14744-2;O14744-5;O14744-3;O14744-4;G3V2L6;H0YJX6;G3V580;H7BZ44;C9JSX3;H0YJD3;G3V5L5;H0YJ77;G3V5T6;G3V2F5;G3V2X6;G3V507	O14744;O14744-2;O14744-5;O14744-3;O14744-4;G3V2L6	Protein arginine N-methyltransferase 5;Protein arginine N-methyltransferase 5, N-terminally processed	PRMT5
14.6148	14.8856	14.9314	13.7659	16.6197	16.5731	16.5463	16.1981	15.9981	16.3192	16.2441	14.6288	18.8426	19.4441	20.6171	18.8913	16.4926	16.1026	16.512	17.939	17.0818	16.8016	16.8434	16.7515	14.3943	12.2633	13.8823	16.7086					13	13	13	41.6	41.6	41.6	38.868	0	61.075	53728000	112	1805	O14745;J3QRP6;O14745-2;J3QRA3	O14745;J3QRP6;O14745-2	Na(+)/H(+) exchange regulatory cofactor NHE-RF1	SLC9A3R1
21.6207	21.6543	21.7052	21.4936	21.9091	21.8529	21.5842	21.768	20.9951	20.9016	20.9062	19.9131	21.6711	21.57	21.8054	20.9411	18.0037	17.7808	17.7756	17.7469	17.4264	18.2566	17.9935	18.6773	18.642	19.9662	19.6585	19.3664					17	17	17	44.3	44.3	44.3	47.878	0	323.31	518900000	622	1806	O14763;O14763-2;O14763-3	O14763;O14763-2	Tumor necrosis factor receptor superfamily member 10B	TNFRSF10B
22.6682	22.7551	22.5239	22.446	19.0512	18.554	19.0906	19.581	20.0592	20.8441	20.1549	17.4771	17.1189	16.9197	15.2538	15.8591	18.8799	19.3492	20.2092	19.5415	19.2927	20.0518	19.8543	19.3311	19.1944	20.1686	20.5521	19.7699					14	14	14	44.4	44.4	44.4	61.247	0	323.31	307050000	285	1807	O14773;A0A2R8Y7U1;A0A2R8YD45;A0A2R8YGD1;O14773-2;A0A2R8Y7I4;A0A2R8YE64;E7EV34;A0A2R8YD72;A0A2R8YDY1	O14773;A0A2R8Y7U1;A0A2R8YD45;A0A2R8YGD1;O14773-2	Tripeptidyl-peptidase 1	TPP1
16.9924	16.7909	15.0631	17.7421	17.3232	17.4636	14.7021	17.3464	17.4857	17.6335	14.1121	16.5624	13.7782	15.371	14.857	13.4325	17.7855	17.7599	18.0615	17.7131	17.4489	17.2791	17.9969	14.6434	15.0383	13.7532	13.8924	14.9519					16	16	15	15.4	15.4	14.5	123.9	0	21.096	36556000	62	1808	O14776;O14776-2;G3V220	O14776;O14776-2;G3V220	Transcription elongation regulator 1	TCERG1
17.1061	15.7531	17.451	17.1583	17.3494	13.1548	17.5705	17.5122	17.6913	17.8002	17.3979	14.7654	13.6962	15.0094	14.4436	13.3641	14.7345	17.3296	15.3768	16.7116	16.8818	15.558	17.3845	17.4808	14.3966	14.3872	14.0605	14.8928					14	10	10	24.5	20.1	20.1	100.41	0	92.442	15416000	26	1810	O14787-2;O14787;A0A075B780;K7ESC1;K7ESG1	O14787-2;O14787;A0A075B780	Transportin-2	TNPO2
17.0488	17.0942	17.3519	16.64	19.4306	19.4062	19.614	19.6492	18.0214	18.0213	18.0383	15.2991	19.4767	19.745	17.9005	19.6361	16.2701	17.2248	17.6158	17.5718	18.234	17.9464	17.9018	17.7846	18.4233	17.9768	18.0606	17.9584					8	8	8	38.3	38.3	38.3	38.287	0	323.31	101290000	207	1812	O14828;O14828-2	O14828;O14828-2	Secretory carrier-associated membrane protein 3	SCAMP3
13.3162	19.1981	19.2955	16.342	14.9568	16.5402	16.9674	13.6239	14.0593	18.7628	16.3891	14.6213	17.2272	17.5581	13.8581	17.0923	16.7079	16.42	15.4161	13.6937	17.1783	17.1983	14.1416	14.3598	17.4488	14.5222	13.1896	15.9265					5	5	5	34.2	34.2	34.2	16.516	0	64.569	80085000	172	1814	O14880;Q5VV89;Q5VV87	O14880;Q5VV89;Q5VV87	Microsomal glutathione S-transferase 3	MGST3
13.8658	16.3007	13.4574	14.009	15.5266	14.0374	14.6862	14.2871	13.8359	16.5174	13.1283	15.6731	17.2896	17.118	17.8323	17.1711	12.8046	13.2044	14.6215	15.2706	14.8422	14.8515	13.7845	14.328	12.2104	16.5404	14.9269	14.0066					8	8	7	29.1	29.1	25.5	36.049	0	44.273	17705000	41	1815	O14908;K7EM11;O14908-2;K7ESN1;K7ELJ2	O14908;K7EM11;O14908-2	PDZ domain-containing protein GIPC1	GIPC1
14.2583	17.3359	17.0063	17.4972	17.6688	17.9179	17.8333	18.0528	17.6194	12.8575	13.6289	15.476	14.5349	14.3401	14.2465	14.9607	17.9534	17.6357	17.1999	17.8551	18.673	18.1742	18.4495	18.5428	14.4244	14.1536	15.2497	13.3265					7	7	7	23.4	23.4	23.4	49.512	0	22.661	17093000	45	1819	O14929;O14929-2;F8W9G7;F8WEW1	O14929;O14929-2	Histone acetyltransferase type B catalytic subunit	HAT1
13.3754	15.8107	14.3292	13.1933	22.3984	22.1845	21.6725	22.1231	14.691	14.2685	16.7699	16.2128	14.6125	15.4158	14.5943	14.7541	13.7487	13.53	14.0675	17.1459	14.611	16.3624	14.5819	14.7744	12.9181	14.4104	12.9778	13.8629					5	5	5	40.2	40.2	40.2	19.044	0	59.034	151020000	75	1822	O14944	O14944	Proepiregulin;Epiregulin	EREG
20.1238	20.1986	20.5058	20.6848	19.9999	20.425	20.0106	20.2526	19.4665	19.1072	19.1464	17.8374	17.0746	14.7458	17.3272	16.8618	20.1145	20.1887	20.6637	20.4742	19.6036	19.6865	19.7472	19.8211	19.5331	19.8453	19.3552	20.1015					37	37	37	46.3	46.3	46.3	123.38	0	202.04	186970000	376	1828	O14980;C9JKM9;C9J673;C9IZS4;C9JQ02;C9JV99;F8WF71;C9JF49;C9IYM2;H7BZC5	O14980	Exportin-1	XPO1
14.3333	14.9032	13.5756	15.5819	14.2846	12.6188	14.6939	15.1533	13.6635	14.7804	14.0271	16.3147	16.4289	17.9327	17.5856	17.1239	15.0525	13.603	14.686	15.4644	14.2179	16.0074	14.9389	14.5539	15.127	14.1591	13.2831	13.4234					38	32	32	21.8	19.4	19.4	271.32	0	72.453	34448000	92	1830	O15020;O15020-2;A4QPE4;E9PJZ2	O15020;O15020-2	Spectrin beta chain, non-erythrocytic 2	SPTBN2
[truncated: 2,085 more rows]
[truncated: 1 more columns]

## Sheet: 7b-Shared Proteins
799 Proteins enriched across DIPG cells lines using surfaceome
sp|Q6YHK3|CD109_HUMAN
sp|Q96A33|CCD47_HUMAN
sp|P13987|CD59_HUMAN
sp|Q13740|CD166_HUMAN
[truncated: 795 more rows]

## Sheet: 7c-CSPA proteins
CSPA protein list
[truncated: 422 more rows]
[truncated: 1 more columns]

[truncated: 1 more sheets: 7d-Top TMHMM proteins]
